# Supplementary material for: Analysis of Evolutionary Conservation, Expression Level, and Genetic Association at a Genome-wide Scale Reveals Heterogeneity Across Polygenic Phenotypes
Source: Mol Biol Evol. 2024 Jun 12;41(7):msae115. doi: 10.1093/molbev/msae115 (PMC11247350; doi:10.1093/molbev/msae115)
Supplement: msae115_Supplementary_Data [file msae115_supplementary_data.zip]

Archive with 6 entries (6 files):
- EvoPolyGen_SI_R3.pdf
- Table_S1.xlsx
- Table_S2.xlsx
- Table_S3.xlsx
- Table_S4.xlsx
- Table_S5.xlsx
