# Supplementary material for: Analysis of Evolutionary Conservation, Expression Level, and Genetic Association at a Genome-wide Scale Reveals Heterogeneity Across Polygenic Phenotypes
Source: Mol Biol Evol. 2024 Jun 12;41(7):msae115. doi: 10.1093/molbev/msae115 (PMC11247350; doi:10.1093/molbev/msae115)
Supplement: msae115_Supplementary_Data [file msae115_supplementary_data.zip › Table_S1.xlsx]

## Sheet: MAGMA results (CAD, SCZ)
Schizophrenia										Coronary artery disease
GENE	SYMBOL	CHR	START	STOP	NSNPS	NPARAM	N	ZSTAT	P	NSNPS	NPARAM	N	ZSTAT	P
ENSG00000187634	SAMD11	1	860260	879955	52	11	61213	1.2241	0.11046	35	19	231409	0.63189	0.26373
ENSG00000268179	AL645608.1	1	861264	866445	20	4	58789	0.24853	0.40186	28	18	227649	0.060843	0.47574
ENSG00000188976	NOC2L	1	879584	894689	48	7	63416	2.7695	0.0028069	48	13	242768	2.503	0.0061573
ENSG00000187961	KLHL17	1	895967	901095	17	3	64910	2.6913	0.0035588	54	12	245539	2.4604	0.0069389
ENSG00000187583	PLEKHN1	1	901877	911245	29	12	66762	1.3181	0.093735	79	10	255041	2.428	0.0075921
ENSG00000187642	C1orf170	1	910579	917497	23	5	67297	-0.23291	0.59209	85	9	256060	2.3749	0.008777
ENSG00000188290	HES4	1	934342	935552	3	1	66842	-0.81326	0.79197	109	13	259309	2.4341	0.0074643
ENSG00000187608	ISG15	1	948803	949920	5	1	65076	-1.1998	0.88488	131	15	260289	2.389	0.0084481
ENSG00000188157	AGRN	1	955503	991496	91	10	66447	-2.1712	0.98504	229	24	283543	2.2883	0.011061
ENSG00000237330	RNF223	1	1006346	1009687	7	2	70378	0.069315	0.47237	254	22	297711	1.7683	0.038508
ENSG00000131591	C1orf159	1	1017198	1051741	111	13	67718	-1.0671	0.85704	311	25	298231	1.4933	0.067674
ENSG00000162571	TTLL10	1	1109264	1133315	136	18	68763	1.8151	0.034755	444	37	304307	-1.1036	0.86511
ENSG00000186891	TNFRSF18	1	1138888	1142071	9	2	68497	-1.0446	0.85189	421	28	305715	-1.6432	0.94982
ENSG00000186827	TNFRSF4	1	1146706	1149518	8	3	67809	2.7616	0.0028763	436	28	306446	-1.5702	0.94182
ENSG00000078808	SDF4	1	1152288	1167411	94	6	69958	3.0574	0.0011165	493	31	306855	-1.4112	0.9209
ENSG00000176022	B3GALT6	1	1167629	1170421	7	2	55504	0.37665	0.35322	453	26	310808	-1.4606	0.92794
ENSG00000184163	FAM132A	1	1177826	1182102	12	3	68285	3.3058	0.00047359	426	28	306762	-1.3486	0.91127
ENSG00000160087	UBE2J2	1	1189289	1209265	47	7	60694	0.84266	0.19971	426	29	301819	-1.114	0.86737
ENSG00000162572	SCNN1D	1	1215816	1227409	42	14	66527	2.8895	0.0019295	337	28	288137	-0.71401	0.76239
ENSG00000131584	ACAP3	1	1227756	1244989	41	8	64463	2.1581	0.01546	334	26	283112	-0.5875	0.72157
ENSG00000169972	PUSL1	1	1243947	1247057	5	3	61518	0.61771	0.26838	286	22	278750	-0.47109	0.68121
ENSG00000127054	CPSF3L	1	1246965	1260071	19	5	65172	1.268	0.10241	361	24	276132	-0.32775	0.62845
ENSG00000224051	GLTPD1	1	1260136	1264277	11	2	71092	2.2365	0.012659	353	24	274752	-0.15431	0.56132
ENSG00000169962	TAS1R3	1	1266694	1270686	14	5	65687	0.27181	0.39289	331	21	271491	-0.039666	0.51582
ENSG00000107404	DVL1	1	1270656	1284730	40	9	63776	1.1387	0.12741	338	18	271167	0.13109	0.44785
ENSG00000162576	MXRA8	1	1288069	1297157	28	5	66722	1.3779	0.08412	325	15	273222	0.41467	0.33919
ENSG00000175756	AURKAIP1	1	1309110	1310875	9	4	63714	1.1487	0.12534	334	16	271558	0.6194	0.26783
ENSG00000221978	CCNL2	1	1321091	1334708	19	8	64136	1.8188	0.034469	348	17	271403	0.77609	0.21885
ENSG00000224870	RP4-758J18.2	1	1334902	1337426	10	3	70543	0.75375	0.2255	319	17	271854	0.89442	0.18555
ENSG00000242485	MRPL20	1	1337288	1342693	12	5	67184	1.245	0.10657	317	17	271059	0.97042	0.16592
ENSG00000235098	ANKRD65	1	1353800	1357149	9	4	60766	0.4035	0.34329	264	16	269088	1.0924	0.13733
ENSG00000205116	TMEM88B	1	1361508	1363167	8	3	65338	-0.2002	0.57934	222	20	267868	1.1987	0.11533
ENSG00000179403	VWA1	1	1370241	1378262	17	4	70181	1.5139	0.065023	212	22	263757	1.2048	0.11415
ENSG00000215915	ATAD3C	1	1385069	1405538	47	9	64553	2.7384	0.003087	224	26	262697	1.0227	0.15323
ENSG00000160072	ATAD3B	1	1407143	1433228	32	9	63052	2.7539	0.0029445	237	32	265914	0.24318	0.40393
ENSG00000197785	ATAD3A	1	1447531	1470067	64	12	63569	2.7471	0.0030064	257	20	278800	0.54517	0.29282
ENSG00000205090	TMEM240	1	1470554	1475833	9	3	68453	2.2962	0.010833	237	22	280187	0.65035	0.25773
ENSG00000160075	SSU72	1	1477053	1510249	94	11	66926	2.3042	0.010606	230	21	280518	0.67882	0.24863
ENSG00000215014	AL645728.1	1	1510355	1511373	3	1	73140	1.18	0.11899	180	16	284375	0.866	0.19324
ENSG00000228594	C1orf233	1	1533392	1535476	2	1	70681	-1.8211	0.9657	120	11	285428	1.0872	0.13848
ENSG00000197530	MIB2	1	1550795	1565990	37	8	69385	1.965	0.02471	78	9	275215	1.1767	0.11967
ENSG00000248333	CDK11B	1	1570603	1590473	18	3	70523	1.1504	0.12499	36	8	247694	-0.81331	0.79198
ENSG00000189339	SLC35E2B	1	1592939	1624167	54	11	70236	1.2351	0.10839	55	10	249129	-0.75829	0.77586
ENSG00000008128	CDK11A	1	1634169	1655766	39	3	72103	1.9191	0.027486	112	15	282846	0.78983	0.21481
ENSG00000215790	SLC35E2	1	1656277	1677431	29	6	70926	0.54173	0.294	140	17	290990	1.016	0.15482
ENSG00000008130	NADK	1	1682671	1711896	69	9	71103	1.372	0.085036	165	18	298879	1.1952	0.11601
ENSG00000078369	GNB1	1	1716729	1822495	145	19	69181	2.2027	0.013808	356	17	317249	1.6221	0.052394
ENSG00000169885	CALML6	1	1846266	1848735	11	3	72723	2.104	0.017688	280	16	311209	1.9478	0.025722
ENSG00000178821	TMEM52	1	1849029	1850712	6	2	72581	0.80617	0.21007	306	18	307960	2.0151	0.021945
ENSG00000142609	C1orf222	1	1853396	1935276	310	24	72218	3.0881	0.0010072	398	24	294504	1.5433	0.061382
ENSG00000187730	GABRD	1	1950780	1962192	29	7	68394	1.1508	0.12491	185	19	280656	-0.92854	0.82344
ENSG00000067606	PRKCZ	1	1981909	2116834	384	28	69562	3.0618	0.0011001	513	34	316612	2.5758	0.0050009
ENSG00000162585	C1orf86	1	2115903	2144159	47	9	68752	2.8834	0.0019671	312	25	322516	3.604	0.00015668
ENSG00000269554	AL590822.2	1	2121237	2123179	4	2	67573	3.1565	0.00079832	246	26	321536	2.9746	0.0014669
ENSG00000203301	AL590822.1	1	2143360	2145620	5	2	73101	2.0809	0.018722	236	31	322788	3.711	0.00010321
ENSG00000157933	SKI	1	2160134	2241558	226	39	70299	1.8966	0.028943	591	69	320854	5.3451	4.52e-08
ENSG00000116151	MORN1	1	2252692	2323146	289	33	70043	0.64583	0.2592	663	94	315155	3.6557	0.00012825
ENSG00000157916	RER1	1	2323267	2336883	34	10	70637	1.318	0.093753	442	73	311597	0.18702	0.42582
ENSG00000157911	PEX10	1	2336236	2345236	26	8	70022	0.39166	0.34765	400	69	306744	-0.45852	0.67671
ENSG00000149527	PLCH2	1	2357419	2436969	253	34	69839	6.7206	9.05e-12	533	79	304881	-0.52087	0.69877
ENSG00000157881	PANK4	1	2439972	2458039	39	5	70209	1.8851	0.029709	308	33	308202	0.1436	0.44291
ENSG00000197921	HES5	1	2460184	2461684	3	2	58663	0.048599	0.48062	258	24	312277	0.23291	0.40792
ENSG00000157873	TNFRSF14	1	2487078	2496821	23	5	67353	0.7768	0.21864	353	22	314354	-1.1062	0.86568
ENSG00000157870	FAM213B	1	2517930	2522908	10	4	67730	2.1651	0.015192	344	17	315006	-1.5707	0.94187
ENSG00000142606	MMEL1	1	2522078	2564481	149	9	67851	2.4065	0.0080533	351	16	314549	-1.5424	0.93851
ENSG00000215912	TTC34	1	2567415	2718286	114	12	64113	1.6088	0.053828	477	23	313871	-0.019006	0.50758
ENSG00000169717	ACTRT2	1	2938046	2939465	3	1	73173	0.18246	0.42761	348	13	322666	2.417	0.0078247
ENSG00000142611	PRDM16	1	2985732	3355185	1380	160	69443	3.5844	0.00016891	1808	173	315041	2.628	0.0042939
ENSG00000130762	ARHGEF16	1	3370990	3397677	95	12	68286	-0.37135	0.64481	519	57	309056	1.9973	0.022898
ENSG00000162591	MEGF6	1	3406484	3528059	499	77	69636	-0.3522	0.63766	802	88	304789	0.64826	0.25841
ENSG00000158109	TPRG1L	1	3541566	3546691	12	4	68594	0.21066	0.41657	384	50	301679	0.46788	0.31994
ENSG00000116213	WRAP73	1	3547331	3569325	37	9	67591	1.442	0.074651	435	60	302895	0.44498	0.32817
ENSG00000078900	TP73	1	3569084	3652765	299	48	71191	-0.77934	0.78211	669	80	311860	-0.26395	0.60409
ENSG00000162592	CCDC27	1	3668962	3688209	66	14	69584	-0.34469	0.63483	502	53	322958	-0.69318	0.7559
ENSG00000235169	SMIM1	1	3689352	3692546	12	5	68771	1.3383	0.090393	465	41	324304	-0.58099	0.71938
ENSG00000130764	LRRC47	1	3696784	3713068	80	15	67773	0.99549	0.15975	580	33	325747	-0.35706	0.63948
ENSG00000116198	CEP104	1	3728645	3773778	288	17	69620	1.4473	0.073907	830	39	326009	0.77888	0.21802
ENSG00000169598	DFFB	1	3773845	3801993	165	22	70464	-0.34212	0.63387	663	37	321878	0.82977	0.20333
ENSG00000198912	C1orf174	1	3805689	3816857	45	8	67123	2.4079	0.0080231	472	43	318281	1.1979	0.11548
ENSG00000196581	AJAP1	1	4714792	4852594	668	80	69730	1.1154	0.13234	1146	123	330752	-1.2006	0.88505
ENSG00000131697	NPHP4	1	5922871	6052533	390	21	69118	0.96406	0.16751	815	43	323908	-0.73971	0.77026
ENSG00000069424	KCNAB2	1	6051526	6161253	309	42	68201	1.1276	0.12974	684	69	317560	-1.9971	0.97709
ENSG00000268332	AL035406.1	1	6100630	6101399	4	2	62834	-1.1303	0.87083	293	40	310380	-1.0159	0.84517
ENSG00000116254	CHD5	1	6161853	6240183	267	28	71029	0.25428	0.39964	546	55	316799	-1.1048	0.86538
ENSG00000116251	RPL22	1	6241329	6269449	66	12	70846	0.72578	0.23399	390	46	319768	0.11976	0.45234
ENSG00000158286	RNF207	1	6265535	6281359	37	5	69539	0.16568	0.43421	321	35	318093	0.98113	0.16326
ENSG00000116237	ICMT	1	6281253	6296032	29	5	68892	-0.62883	0.73527	303	35	318326	1.1951	0.11601
ENSG00000173673	HES3	1	6304252	6305638	3	1	73173	-0.30523	0.61991	269	33	318711	1.2086	0.11341
ENSG00000158292	GPR153	1	6307406	6321035	36	3	69285	-0.63167	0.7362	317	36	318923	0.93435	0.17506
ENSG00000097021	ACOT7	1	6324329	6454451	417	25	67216	-0.031463	0.51255	794	33	324458	0.38718	0.34931
ENSG00000069812	HES2	1	6472478	6484730	40	8	67239	0.55825	0.28834	365	21	323410	-0.3683	0.64368
ENSG00000187017	ESPN	1	6484848	6521430	106	12	65976	0.96577	0.16708	420	31	322381	-0.26367	0.60398
ENSG00000215788	TNFRSF25	1	6521211	6526255	13	5	65458	2.3083	0.010493	308	29	319663	-0.0048961	0.50195
ENSG00000171680	PLEKHG5	1	6526152	6580121	136	23	68458	2.6926	0.0035453	486	37	322387	0.47717	0.31662
ENSG00000162408	NOL9	1	6581407	6614595	98	3	71766	0.47276	0.31819	399	21	320789	1.0897	0.13791
ENSG00000173662	TAS1R1	1	6615241	6639817	51	8	66025	2.1291	0.016624	368	32	323401	1.1398	0.12719
ENSG00000204859	ZBTB48	1	6640061	6649340	10	4	67675	3.5462	0.00019545	320	30	321050	0.81383	0.20787
ENSG00000162413	KLHL21	1	6650784	6674667	43	9	69066	4.221	1.22e-05	361	31	321969	0.60346	0.2731
ENSG00000116273	PHF13	1	6673745	6684093	18	4	72324	4.1719	1.51e-05	280	29	320489	0.58955	0.27775
ENSG00000041988	THAP3	1	6684926	6695646	31	6	68334	4.5817	2.31e-06	267	24	321663	0.36548	0.35738
ENSG00000007923	DNAJC11	1	6694228	6761984	137	15	68998	4.9758	3.25e-07	430	28	328776	0.22964	0.40919
ENSG00000171735	CAMTA1	1	6845384	7829766	2662	203	68811	1.7593	0.039261	3479	235	327884	-0.644	0.74021
ENSG00000049245	VAMP3	1	7831329	7841492	35	9	69391	1.4798	0.069467	382	38	327916	0.94455	0.17244
ENSG00000049246	PER3	1	7844380	7905237	213	25	68773	1.0534	0.14609	684	45	329340	0.69016	0.24505
ENSG00000049247	UTS2	1	7903143	7913572	40	12	68327	0.37812	0.35267	555	37	330165	0.28341	0.38843
ENSG00000049249	TNFRSF9	1	7979907	8000926	43	6	69046	0.14113	0.44388	372	32	329331	-1.4623	0.92818
ENSG00000116288	PARK7	1	8014351	8045565	59	9	66629	-0.11806	0.54699	274	21	325659	-1.2711	0.89815
ENSG00000116285	ERRFI1	1	8064464	8086368	29	5	67420	-0.20574	0.5815	217	16	325806	-0.90165	0.81638
ENSG00000162426	SLC45A1	1	8377886	8404227	80	12	70213	5.6052	1.04e-08	344	37	327159	1.3386	0.090345
ENSG00000142599	RERE	1	8412457	8877702	675	24	68413	5.0347	2.39e-07	1079	35	328197	1.5247	0.063663
ENSG00000074800	ENO1	1	8921061	8939308	25	5	68669	1.8114	0.035036	300	32	330154	0.048478	0.48067
ENSG00000131686	CA6	1	9005926	9035151	122	25	69099	-0.64191	0.73953	530	88	325199	-0.71808	0.76365
ENSG00000197241	SLC2A7	1	9063359	9086404	71	19	70429	-0.15528	0.5617	503	68	323750	-0.32509	0.62744
ENSG00000142583	SLC2A5	1	9095166	9148537	170	23	70868	-0.63972	0.73882	574	54	324785	1.4305	0.076287
ENSG00000180758	GPR157	1	9160364	9189229	71	10	69389	1.4582	0.07239	434	40	326126	2.1183	0.017073
ENSG00000049239	H6PD	1	9294834	9331396	98	17	70081	-0.20965	0.58303	618	69	327305	-0.66755	0.74779
ENSG00000171621	SPSB1	1	9352939	9429591	317	46	69266	0.5269	0.29913	773	91	323914	-0.83035	0.79683
ENSG00000171612	SLC25A33	1	9599541	9645237	57	8	67680	0.029025	0.48842	250	30	318007	-0.014981	0.50598
ENSG00000188807	TMEM201	1	9648932	9674935	36	6	67925	-0.69585	0.75674	233	28	326053	0.076228	0.46962
ENSG00000171608	PIK3CD	1	9711790	9789172	130	25	68994	0.50415	0.30708	315	43	324407	-0.59466	0.72396
ENSG00000179840	C1orf200	1	9712668	9714644	4	1	73173	0.79631	0.21293	217	34	328821	-0.24412	0.59643
ENSG00000171603	CLSTN1	1	9789084	9884584	119	14	67026	0.80166	0.21138	315	30	322545	-0.35822	0.63991
ENSG00000178585	CTNNBIP1	1	9908334	9970394	65	11	66227	-1.3722	0.915	284	35	321936	-0.4117	0.65972
ENSG00000162441	LZIC	1	9982173	10003465	38	7	70128	-1.2181	0.88841	213	29	318954	-0.23468	0.59277
ENSG00000173614	NMNAT1	1	10003486	10045559	77	11	66681	-0.048282	0.51925	278	24	316670	0.15995	0.43646
ENSG00000162444	RBP7	1	10057264	10076078	36	4	64552	0.5297	0.29816	235	22	313908	0.53242	0.29722
ENSG00000130939	UBE4B	1	10092890	10241297	287	16	61775	0.32567	0.37234	644	28	315507	0.68592	0.24638
ENSG00000054523	KIF1B	1	10270863	10441661	521	15	65080	1.8615	0.031339	946	26	319688	0.75411	0.22539
ENSG00000142657	PGD	1	10458649	10480201	49	7	68961	1.7795	0.03758	370	26	323287	0.62944	0.26453
ENSG00000251503	APITD1-CORT	1	10490159	10512210	52	7	70347	-0.16289	0.5647	333	25	325951	0.8501	0.19763
ENSG00000175279	APITD1	1	10490159	10512210	52	7	70347	-0.16289	0.5647	333	25	325951	0.8501	0.19763
ENSG00000241563	CORT	1	10509776	10511959	4	2	69281	0.70119	0.24159	272	20	327197	0.83082	0.20304
ENSG00000160049	DFFA	1	10516579	10532583	14	3	73091	0.8687	0.19251	308	21	327809	0.89412	0.18563
ENSG00000142655	PEX14	1	10532345	10690815	358	25	69363	-0.34037	0.63321	752	51	326205	0.86265	0.19417
ENSG00000130940	CASZ1	1	10696661	10856707	444	81	68056	0.21583	0.41456	737	109	319513	1.4349	0.075658
ENSG00000175262	C1orf127	1	11006528	11042094	123	16	69779	-0.86625	0.80682	443	54	317168	-1.9901	0.97671
ENSG00000120948	TARDBP	1	11072414	11085796	21	4	71872	2.6323	0.0042403	311	21	324855	-1.7148	0.95681
ENSG00000009724	MASP2	1	11086580	11107290	55	8	69806	1.627	0.051871	318	20	325603	-1.5365	0.9378
ENSG00000116649	SRM	1	11114641	11120081	7	2	70562	0.86735	0.19287	275	12	328231	-1.1667	0.87833
ENSG00000171824	EXOSC10	1	11126675	11159938	92	6	71419	-0.2932	0.61532	322	11	326811	-1.168	0.87859
ENSG00000198793	MTOR	1	11166592	11322564	319	9	71369	0.27147	0.39302	576	13	328046	-1.0752	0.85886
ENSG00000171819	ANGPTL7	1	11249398	11256038	13	2	72692	0.71681	0.23675	231	9	329478	-0.91279	0.81932
ENSG00000120942	UBIAD1	1	11333263	11356106	33	4	67656	-0.2938	0.61554	307	21	325518	-0.98458	0.83758
ENSG00000204624	PTCHD2	1	11539223	11597641	146	14	70972	2.266	0.011726	536	31	327887	0.15739	0.43747
ENSG00000116661	FBXO2	1	11708424	11715842	22	12	69666	0.13411	0.44666	349	50	318864	-0.59476	0.724
ENSG00000132879	FBXO44	1	11714432	11723384	23	7	70570	1.0611	0.14431	368	53	317719	-0.78323	0.78325
ENSG00000116663	FBXO6	1	11724181	11734411	30	8	70282	-0.21597	0.58549	363	57	315342	-1.2206	0.88888
ENSG00000116670	MAD2L2	1	11734537	11751707	66	13	70266	-0.13692	0.55445	377	66	313278	-1.8467	0.96761
ENSG00000162490	DRAXIN	1	11751786	11785914	95	18	71868	1.4048	0.080035	451	72	316294	-0.73171	0.76783
ENSG00000177674	AGTRAP	1	11796141	11814859	58	9	71119	0.62208	0.26694	460	59	322160	1.0983	0.13603
ENSG00000215910	C1orf167	1	11821844	11849642	154	12	71148	1.1771	0.11958	577	35	326905	1.9363	0.026414
ENSG00000177000	MTHFR	1	11845780	11866977	79	11	68547	0.95927	0.16871	589	25	329572	2.2523	0.012153
ENSG00000011021	CLCN6	1	11866207	11903201	185	14	67033	1.0056	0.15731	710	35	329337	2.0296	0.021197
ENSG00000175206	NPPA	1	11905766	11908402	12	4	63130	0.77626	0.2188	540	31	329687	2.1771	0.014737
ENSG00000116685	KIAA2013	1	11979648	11986485	21	6	70101	0.45913	0.32307	449	28	330102	-0.016314	0.50651
ENSG00000083444	PLOD1	1	11994262	12035595	109	11	70992	0.57767	0.28174	530	31	329242	-0.38246	0.64894
ENSG00000116688	MFN2	1	12040238	12073571	73	8	71339	0.76298	0.22274	374	33	326853	-0.77637	0.78123
ENSG00000116691	MIIP	1	12079523	12092102	22	5	71074	-0.41867	0.66227	285	34	327160	-0.35369	0.63821
ENSG00000120949	TNFRSF8	1	12123434	12204264	212	40	70574	1.8373	0.033086	493	77	325272	0.2938	0.38446
ENSG00000028137	TNFRSF1B	1	12227060	12269285	124	16	70600	-0.63568	0.73751	441	59	321017	0.087348	0.4652
ENSG00000048707	VPS13D	1	12290124	12572099	379	30	63381	0.46601	0.3206	1006	46	321765	-0.22729	0.5899
ENSG00000162496	DHRS3	1	12627939	12677737	169	31	70759	0.48012	0.31557	602	59	321449	0.90803	0.18193
ENSG00000204518	AADACL4	1	12704566	12727097	56	6	68355	1.4645	0.071525	368	38	316825	0.65889	0.25498
ENSG00000188984	AADACL3	1	12776118	12788726	45	7	71003	1.7788	0.037636	336	24	323146	0.042472	0.48306
ENSG00000157330	C1orf158	1	12806163	12823847	53	11	66287	1.8878	0.029524	426	30	303666	0.14031	0.44421
ENSG00000116726	PRAMEF12	1	12834984	12838049	7	2	70128	1.4479	0.073822	372	26	295035	0.20219	0.41989
ENSG00000116721	PRAMEF1	1	12851546	12856777	7	3	70291	0.12471	0.45038	351	30	283266	0.34679	0.36437
ENSG00000204513	PRAMEF11	1	12884468	12891264	12	3	72696	-1.0607	0.8556	314	19	260863	0.68647	0.24621
ENSG00000179172	HNRNPCL1	1	12907261	12908578	3	1	72612	1.0583	0.14496	273	16	255507	0.71329	0.23783
ENSG00000120952	PRAMEF2	1	12916941	12921764	21	4	72727	1.6096	0.053748	218	16	251561	0.56481	0.2861
ENSG00000243073	PRAMEF4	1	12939045	12946025	2	1	71901	0.096202	0.46168	113	5	247864	0.55408	0.28976
ENSG00000232423	PRAMEF6	1	12998181	13117751	1	1	73173	0.33371	0.3693	1	1	242065	1.3733	0.084836
ENSG00000204491	PRAMEF18	1	13474689	13477522	1	1	73173	1.727	0.04208	NA	NA	NA	NA	NA
ENSG00000162494	LRRC38	1	13801445	13840543	171	35	71570	1.5514	0.060405	548	59	325861	0.74887	0.22697
ENSG00000162493	PDPN	1	13909960	13944452	100	23	72281	1.65	0.049473	597	66	327987	-0.038617	0.5154
ENSG00000116731	PRDM2	1	14026693	14151574	363	27	67557	1.2458	0.10642	789	38	326321	-0.41252	0.66002
ENSG00000189337	KAZN	1	14925200	15444539	1857	185	70020	2.6777	0.0037069	2448	235	325717	-1.5342	0.93751
ENSG00000171729	TMEM51	1	15479028	15546976	349	26	70725	-1.3557	0.9124	957	53	331692	-1.1165	0.86789
ENSG00000204464	C1orf195	1	15490840	15497813	26	7	69937	-0.97695	0.8357	568	32	332743	-1.9421	0.97394
ENSG00000142621	FHAD1	1	15573768	15726779	447	54	68479	1.3268	0.09229	984	100	322554	0.025056	0.49001
ENSG00000142634	EFHD2	1	15736391	15756839	59	17	65833	1.3677	0.085698	395	56	320098	-1.252	0.89471
ENSG00000162438	CTRC	1	15764935	15775737	23	7	66940	0.54403	0.29321	370	53	321950	-0.35541	0.63886
ENSG00000142615	CELA2A	1	15783223	15798586	56	8	71068	-0.68411	0.75305	414	49	323158	0.095573	0.46193
ENSG00000215704	CELA2B	1	15792404	15817895	74	12	68453	0.36145	0.35888	443	42	323902	0.26437	0.39575
ENSG00000132906	CASP9	1	15817327	15853029	124	8	70356	-0.18485	0.57333	470	32	324220	0.60068	0.27403
ENSG00000116138	DNAJC16	1	15853308	15918874	196	13	70122	-0.37518	0.64624	618	16	326502	0.81095	0.2087
ENSG00000116771	AGMAT	1	15898848	15911605	47	6	69690	-0.46702	0.67976	424	16	325291	0.77241	0.21994
ENSG00000197312	DDI2	1	15943995	15995539	105	6	69723	0.51654	0.30274	531	14	327416	0.92443	0.17763
ENSG00000215695	RSC1A1	1	15986364	15988217	3	2	62371	-0.018492	0.50738	270	10	328550	0.91482	0.18014
ENSG00000116786	PLEKHM2	1	16010827	16061264	141	12	67357	0.42935	0.33383	433	36	324467	0.5946	0.27606
ENSG00000162461	SLC25A34	1	16062900	16067891	6	3	70422	1.2377	0.10792	329	36	322668	0.51205	0.30431
ENSG00000162460	TMEM82	1	16068917	16074477	11	3	66179	-0.25402	0.60026	331	37	322910	0.46255	0.32184
ENSG00000162458	FBLIM1	1	16083102	16113089	64	11	69131	-1.0358	0.84985	539	46	323415	1.0377	0.1497
ENSG00000065526	SPEN	1	16174359	16266955	136	16	67594	0.26725	0.39464	618	29	320488	0.62525	0.2659
ENSG00000116809	ZBTB17	1	16268364	16302627	49	10	67972	-0.09455	0.53766	459	28	322414	0.27132	0.39307
ENSG00000183888	C1orf64	1	16330731	16335302	16	5	66647	-0.56293	0.71326	591	32	320705	0.17569	0.43027
ENSG00000173641	HSPB7	1	16340523	16346089	47	5	71671	-0.32525	0.6275	648	37	318995	0.31622	0.37592
ENSG00000186510	CLCNKA	1	16345370	16360545	79	12	67163	-0.60627	0.72783	681	38	318434	0.37042	0.35554
ENSG00000184908	CLCNKB	1	16370272	16383803	103	12	68219	0.12624	0.44977	712	42	318191	0.7471	0.2275
ENSG00000185519	FAM131C	1	16384264	16400127	53	7	64903	-0.020079	0.50801	654	41	316486	0.81816	0.20663
ENSG00000142627	EPHA2	1	16450832	16482582	55	12	70258	0.37065	0.35545	423	33	322907	3.3267	0.00043943
ENSG00000142632	ARHGEF19	1	16524349	16539104	46	5	69482	0.57767	0.28174	330	22	326490	3.5728	0.00017662
ENSG00000204377	C1orf134	1	16555368	16556038	3	1	68177	0.937	0.17438	297	16	326700	3.0778	0.0010425
ENSG00000132881	RSG1	1	16558195	16563657	13	5	66810	0.68665	0.24615	310	18	326033	3.0972	0.00097694
ENSG00000037637	FBXO42	1	16573334	16678949	219	13	68836	1.5219	0.064019	505	17	325929	2.4567	0.0070104
ENSG00000055070	SZRD1	1	16679070	16724640	97	12	65119	0.7699	0.22068	376	29	325079	2.1207	0.016975
ENSG00000187144	SPATA21	1	16713612	16763919	126	20	67278	0.1052	0.45811	436	40	322155	1.6027	0.054502
ENSG00000157191	NECAP2	1	16767167	16786573	40	9	67737	1.3393	0.090241	344	34	319115	0.8687	0.19251
ENSG00000219481	NBPF1	1	16888814	16940057	5	3	73126	-0.28089	0.6106	38	9	279114	-0.76317	0.77732
ENSG00000058453	CROCC	1	17066768	17299474	190	23	67717	1.2009	0.11489	291	37	293948	1.2599	0.10386
ENSG00000117122	MFAP2	1	17300997	17307330	14	4	68657	2.1567	0.015514	241	35	312631	1.4567	0.072597
ENSG00000159363	ATP13A2	1	17312453	17338423	51	10	67772	1.6351	0.051019	348	28	319146	1.3	0.096805
ENSG00000117118	SDHB	1	17345217	17380665	118	12	68836	2.3594	0.0091529	534	26	325628	1.275	0.10116
ENSG00000117115	PADI2	1	17393256	17445948	243	16	69822	1.8756	0.030352	634	38	324161	0.57209	0.28363
ENSG00000142623	PADI1	1	17531621	17572500	163	42	70360	1.83	0.033626	636	68	319863	-0.87791	0.81
ENSG00000142619	PADI3	1	17575593	17610728	164	23	70272	0.0082099	0.49672	688	62	324212	-0.14315	0.55691
ENSG00000159339	PADI4	1	17634690	17690499	274	24	68517	-0.12907	0.55135	870	54	327501	1.17	0.121
ENSG00000269468	AC004824.2	1	17655507	17676070	142	12	68761	-0.023225	0.50926	718	50	328084	1.1917	0.11669
ENSG00000179051	RCC2	1	17733256	17766220	69	10	70262	0.79915	0.2121	538	27	328421	1.3193	0.093538
ENSG00000074964	ARHGEF10L	1	17866330	18024369	395	45	68873	1.0255	0.15256	659	62	320827	0.26675	0.39483
ENSG00000117148	ACTL8	1	18081808	18153558	203	23	70775	0.27894	0.39015	509	51	325468	0.45123	0.32591
ENSG00000117154	IGSF21	1	18434240	18704977	982	126	69867	1.5025	0.066484	1448	172	327231	-0.47896	0.68402
ENSG00000179023	KLHDC7A	1	18807424	18812478	26	6	71458	1.6177	0.052861	538	57	327775	-0.61137	0.72952
ENSG00000009709	PAX7	1	18957500	19075360	350	58	70289	1.2058	0.11394	774	88	324228	-1.048	0.85269
ENSG00000179002	TAS1R2	1	19166093	19186176	98	18	70236	-0.82801	0.79617	664	65	317725	-0.71312	0.76212
ENSG00000255275	RP13-279N23.2	1	19175767	19247615	324	37	68676	-1.4733	0.92966	857	87	318783	-1.203	0.88551
ENSG00000159423	ALDH4A1	1	19197926	19229275	134	18	68129	-0.80448	0.78944	674	76	315632	-1.0233	0.84693
ENSG00000169991	IFFO2	1	19230775	19283180	159	29	68904	1.3452	0.089273	710	61	318475	-1.3371	0.90941
ENSG00000127481	UBR4	1	19401000	19536770	251	21	67889	0.029576	0.4882	727	37	324921	-1.417	0.92175
ENSG00000127463	EMC1	1	19542158	19578046	102	12	70067	-0.28657	0.61278	517	28	327649	-1.8639	0.96883
ENSG00000053372	MRTO4	1	19578033	19586622	51	8	69464	-1.0636	0.85624	452	28	327577	-1.7027	0.95568
ENSG00000162482	AKR7A3	1	19609052	19615744	25	4	72112	0.91767	0.1794	513	35	328737	-0.67532	0.75026
ENSG00000053371	AKR7A2	1	19630459	19638640	25	9	67980	0.9499	0.17108	511	36	329427	-0.37163	0.64492
ENSG00000040487	PQLC2	1	19638820	19655794	79	11	69755	1.0489	0.14712	511	36	328997	-0.031842	0.5127
ENSG00000077549	CAPZB	1	19665267	19812066	507	21	69556	1.3343	0.091055	965	48	329944	-0.11283	0.54492
ENSG00000270136	MINOS1-NBL1	1	19923473	19984549	163	26	71180	1.0097	0.15632	610	45	330142	0.35484	0.36136
ENSG00000173436	MINOS1	1	19923477	19956314	71	12	70880	0.61942	0.26782	485	42	330314	0.38452	0.3503
ENSG00000158747	NBL1	1	19967048	19984945	57	16	71611	0.94217	0.17305	416	46	328779	0.58335	0.27983
ENSG00000158748	HTR6	1	19991780	20006055	37	7	66798	1.5695	0.058262	397	46	328123	0.52128	0.30108
ENSG00000162542	TMCO4	1	20008706	20126438	403	54	68596	-0.62895	0.73531	842	96	325345	0.035926	0.48567
ENSG00000178828	RNF186	1	20140523	20141771	6	4	68212	-0.76256	0.77714	472	63	325465	1.4472	0.073919
ENSG00000169914	OTUD3	1	20209006	20239438	72	13	67199	-0.16851	0.56691	508	40	329468	3.197	0.0006944
ENSG00000188784	PLA2G2E	1	20246502	20250110	17	5	69648	1.2839	0.099585	390	44	328923	2.9086	0.001815
ENSG00000188257	PLA2G2A	1	20301925	20306932	13	5	71508	0.23684	0.40639	386	47	331572	1.6744	0.047028
ENSG00000127472	PLA2G5	1	20354672	20417683	200	23	69677	-0.024435	0.50975	563	49	330042	-0.075446	0.53007
ENSG00000117215	PLA2G2D	1	20438432	20446050	24	9	69918	-1.1118	0.86689	364	69	328048	-0.29291	0.61521
ENSG00000158786	PLA2G2F	1	20465819	20476879	23	10	69578	1.9051	0.028384	322	69	325553	-1.1543	0.87582
ENSG00000187980	PLA2G2C	1	20487746	20503917	52	11	70972	0.69547	0.24338	304	52	325456	-0.01411	0.50563
ENSG00000162543	UBXN10	1	20512578	20522541	9	3	69033	-0.28256	0.61124	298	47	325887	0.5889	0.27797
ENSG00000158816	VWA5B1	1	20617412	20681387	233	28	66818	2.2897	0.011019	636	49	329176	0.21843	0.41355
ENSG00000162545	CAMK2N1	1	20808884	20812713	3	2	68896	1.5049	0.066177	262	32	327329	0.32465	0.37272
ENSG00000090432	MUL1	1	20825943	20834654	25	8	67399	1.7317	0.041667	317	30	328332	0.17453	0.43072
ENSG00000183114	FAM43B	1	20878932	20881512	3	1	73173	3.6211	0.00014667	470	47	331501	-0.38417	0.64957
ENSG00000158825	CDA	1	20915441	20945401	116	18	71856	0.37072	0.35542	660	38	331824	-0.063388	0.52527
ENSG00000158828	PINK1	1	20959948	20978004	69	9	71335	0.75091	0.22635	538	42	329152	0.038161	0.48478
ENSG00000244038	DDOST	1	20978270	20988000	26	5	71691	-0.93047	0.82394	501	52	328011	0.37733	0.35296
ENSG00000117245	KIF17	1	20990507	21044510	205	43	69684	1.8229	0.03416	624	57	326855	0.51953	0.3017
ENSG00000189410	SH2D5	1	21046225	21059330	36	9	68343	2.1316	0.016522	403	45	324608	0.55141	0.29068
ENSG00000127483	HP1BP3	1	21069154	21113816	91	14	65339	2.8702	0.0020509	407	34	325658	0.73456	0.2313
ENSG00000075151	EIF4G3	1	21132963	21503377	659	23	66927	2.6426	0.0041136	1048	24	325183	0.42212	0.33647
ENSG00000117298	ECE1	1	21543740	21671997	330	33	67304	2.3784	0.0086946	742	62	326305	-1.0351	0.84968
ENSG00000142794	NBPF3	1	21766621	21811498	129	12	69224	-0.18805	0.57458	560	49	320127	-0.79605	0.787
ENSG00000162551	ALPL	1	21835858	21904905	292	27	68657	-1.7573	0.96056	738	76	328250	0.26321	0.3962
ENSG00000076864	RAP1GAP	1	21922708	21995801	256	35	69313	0.66258	0.2538	730	87	326909	1.4418	0.07468
ENSG00000090686	USP48	1	22004791	22110099	322	26	64509	2.764	0.0028552	793	60	323758	3.0921	0.00099372
ENSG00000187942	LDLRAD2	1	22138758	22151714	40	15	67229	-0.35527	0.63881	463	62	318646	2.8029	0.0025326
ENSG00000142798	HSPG2	1	22148738	22263790	353	33	63671	0.56564	0.28582	1013	67	319017	2.9626	0.0015252
ENSG00000219073	CELA3B	1	22303514	22325135	93	15	66023	0.2712	0.39312	699	48	318675	3.0585	0.0011124
ENSG00000142789	CELA3A	1	22328149	22339032	38	9	65625	-1.0639	0.85632	651	42	318883	2.9612	0.0015323
ENSG00000070831	CDC42	1	22379120	22419437	91	13	63876	1.7974	0.036136	546	30	323786	1.2189	0.11144
ENSG00000162552	WNT4	1	22443798	22470462	90	16	65395	2.7679	0.0028213	473	53	327769	0.81499	0.20754
ENSG00000184677	ZBTB40	1	22778344	22857650	134	15	68722	-0.44827	0.67302	461	56	324169	-0.16476	0.56544
ENSG00000070886	EPHA8	1	22890057	22930087	143	22	69914	-0.10493	0.54179	522	57	325600	-0.25394	0.60023
ENSG00000173372	C1QA	1	22962999	22966101	6	3	68640	0.50464	0.30691	379	36	327701	0.081758	0.46742
ENSG00000159189	C1QC	1	22970123	22974603	20	4	71866	-0.23379	0.59243	371	34	328165	0.20969	0.41695
ENSG00000173369	C1QB	1	22979255	22988031	25	5	71489	0.2225	0.41196	342	33	329788	0.38515	0.35006
ENSG00000133216	EPHB2	1	23037332	23241818	444	53	70421	2.2416	0.012493	743	96	327654	0.073123	0.47085
ENSG00000215906	LACTBL1	1	23279536	23291831	36	9	69790	-0.60042	0.72589	269	26	327415	0.41142	0.34038
ENSG00000227868	C1orf234	1	23337327	23342343	9	3	72060	0.39909	0.34491	187	15	327241	0.66649	0.25255
ENSG00000004487	KDM1A	1	23345941	23410182	74	9	68055	1.1097	0.13357	268	16	324989	0.90535	0.18264
ENSG00000169641	LUZP1	1	23410516	23504301	162	19	67505	0.77446	0.21933	453	24	326774	1.9705	0.024389
ENSG00000179546	HTR1D	1	23516993	23521222	9	2	70800	0.63354	0.26319	329	17	328751	2.0439	0.020484
ENSG00000125944	HNRNPR	1	23630264	23670829	35	6	68324	2.4369	0.007407	250	25	327654	-0.19993	0.57923
ENSG00000125945	ZNF436	1	23685941	23695935	27	5	71674	2.212	0.013485	230	30	329213	0.63923	0.26134
ENSG00000249087	C1orf213	1	23695490	23698332	3	2	73173	1.8443	0.03257	229	31	329079	0.63813	0.2617
ENSG00000204219	TCEA3	1	23707554	23751233	115	18	70426	-0.3396	0.63292	344	31	328138	0.3522	0.36234
ENSG00000088280	ASAP3	1	23755056	23811061	107	13	68114	-0.298	0.61715	426	36	326773	0.15882	0.43691
ENSG00000007968	E2F2	1	23832922	23857712	44	6	70157	0.42308	0.33612	328	37	324910	-1.0384	0.85046
ENSG00000117318	ID3	1	23884409	23886285	8	3	73173	-0.37715	0.64697	196	36	318519	-1.1661	0.87821
ENSG00000197880	MDS2	1	23907985	23967058	108	25	68096	2.0591	0.019744	384	58	323663	-1.0235	0.84697
ENSG00000142676	RPL11	1	24018269	24022915	6	3	62516	-0.36026	0.64067	255	28	326288	-0.6952	0.75653
ENSG00000011007	TCEB3	1	24069645	24088549	16	6	68164	1.1154	0.13233	160	22	320260	-0.76871	0.77897
ENSG00000057757	PITHD1	1	24104895	24114722	7	3	66863	1.4232	0.077337	118	14	318005	-1.4319	0.92391
ENSG00000011009	LYPLA2	1	24117460	24122029	3	1	68931	2.1029	0.017738	118	13	315744	-1.4652	0.92856
ENSG00000117308	GALE	1	24122089	24127271	1	1	61218	0.21521	0.4148	119	13	313914	-1.4405	0.92513
ENSG00000117305	HMGCL	1	24128375	24165110	42	4	70921	-0.016935	0.50676	288	13	300823	-1.7129	0.95663
ENSG00000179163	FUCA1	1	24171567	24194784	33	5	69449	0.75942	0.2238	348	15	290775	-1.8257	0.96605
ENSG00000188822	CNR2	1	24197016	24285549	188	13	71961	0.47464	0.31752	339	14	287040	-1.8606	0.9686
ENSG00000189266	PNRC2	1	24285599	24289952	5	2	69844	-1.7683	0.96149	19	8	253509	-1.0741	0.85861
ENSG00000188529	SRSF10	1	24291294	24307417	5	2	67813	-1.6135	0.94668	20	9	253022	-0.57888	0.71867
ENSG00000142661	MYOM3	1	24382525	24438665	178	20	70210	0.43854	0.3305	469	50	324526	-0.47585	0.68291
ENSG00000142677	IL22RA1	1	24446261	24469611	64	12	66790	-0.20186	0.57999	436	46	325876	-0.35967	0.64045
ENSG00000185436	IFNLR1	1	24480647	24514449	121	18	67725	0.88104	0.18915	486	64	324458	-0.84257	0.80026
ENSG00000158055	GRHL3	1	24645812	24690972	91	19	68848	0.58131	0.28051	488	46	325430	-0.86182	0.80561
ENSG00000001460	STPG1	1	24683489	24743424	151	16	68998	1.4301	0.076337	518	40	325240	-0.3557	0.63897
ENSG00000001461	NIPAL3	1	24742284	24799466	160	15	70104	1.8192	0.034438	452	34	328235	-0.13112	0.55216
ENSG00000117602	RCAN3	1	24829387	24867530	109	14	66669	0.89589	0.18515	489	50	331161	-1.5185	0.93556
ENSG00000184454	NCMAP	1	24882602	24935819	215	27	72503	1.487	0.068512	566	50	330936	-2.2465	0.98766
ENSG00000133226	SRRM1	1	24958207	24999758	43	8	66789	2.3042	0.010607	353	28	330672	-0.19131	0.57586
ENSG00000169504	CLIC4	1	25071848	25170815	88	10	68661	0.55179	0.29055	420	30	328140	2.5783	0.0049638
ENSG00000020633	RUNX3	1	25226002	25291612	130	26	69494	0.099127	0.46052	561	57	328108	0.93733	0.1743
ENSG00000117614	SYF2	1	25549170	25558993	6	4	58646	0.74565	0.22794	99	34	294899	-0.52654	0.70074
ENSG00000117616	C1orf63	1	25568728	25664704	51	14	70281	1.4913	0.067939	167	32	272844	0.79418	0.21355
ENSG00000187010	RHD	1	25598884	25656936	25	7	71098	1.406	0.079869	141	28	266777	0.88431	0.18827
ENSG00000183726	TMEM50A	1	25664408	25688852	27	7	67455	0.22029	0.41282	124	16	270503	1.152	0.12466
ENSG00000188672	RHCE	1	25688740	25756683	73	5	71471	-0.012353	0.50493	179	7	304161	1.235	0.10841
ENSG00000204178	TMEM57	1	25757388	25826700	100	4	71652	-0.12736	0.55067	224	7	291536	1.3304	0.091692
ENSG00000157978	LDLRAP1	1	25870071	25895377	74	11	70274	-0.41519	0.661	176	23	280624	0.11597	0.45384
ENSG00000117643	MAN1C1	1	25943959	26112698	276	23	67615	0.37671	0.3532	497	45	315061	-0.847	0.8015
ENSG00000162430	SEPN1	1	26126667	26144713	43	5	70945	-0.41082	0.6594	284	20	324847	-0.021231	0.50847
ENSG00000255054	RP1-317E23.6	1	26137961	26150235	32	4	70305	-0.35899	0.6402	257	18	325090	0.061495	0.47548
ENSG00000117640	MTFR1L	1	26145131	26159432	33	3	70805	-0.40619	0.6577	253	16	325295	-0.01886	0.50752
ENSG00000223474	AL020996.1	1	26145212	26147288	7	3	71675	-0.20505	0.58123	236	14	325248	-0.16353	0.56495
ENSG00000127423	AUNIP	1	26158414	26185903	62	3	71584	-0.26318	0.6038	264	12	326506	-0.21562	0.58536
ENSG00000182749	PAQR7	1	26187701	26197744	7	2	67927	0.99628	0.15956	206	12	326622	-0.77405	0.78055
ENSG00000117632	STMN1	1	26210672	26233482	28	5	69385	1.5795	0.057116	227	19	329317	0.12218	0.45138
ENSG00000158006	PAFAH2	1	26286258	26324648	85	7	70126	0.64216	0.26038	288	17	327259	1.4969	0.06721
ENSG00000158008	EXTL1	1	26346375	26362955	26	7	70359	0.21692	0.41414	272	17	325309	0.82159	0.20565
ENSG00000158014	SLC30A2	1	26363743	26372624	17	3	70792	-0.31278	0.62278	235	22	324429	0.44149	0.32943
ENSG00000158022	TRIM63	1	26377795	26394927	41	6	69375	-0.087933	0.53504	263	16	325927	0.26017	0.39737
ENSG00000175087	PDIK1L	1	26437664	26452034	32	3	70108	-0.41403	0.66057	272	14	329584	-0.63114	0.73603
ENSG00000197245	FAM110D	1	26485511	26489119	10	4	68295	0.15659	0.43779	290	21	328081	-0.38175	0.64868
ENSG00000142684	ZNF593	1	26496362	26498551	10	3	71216	0.93976	0.17367	318	27	328505	-0.263	0.60372
ENSG00000142675	CNKSR1	1	26503894	26516377	25	6	69772	1.5517	0.060369	358	30	329045	-0.049182	0.51961
ENSG00000188782	CATSPER4	1	26517052	26529459	61	10	71095	0.42566	0.33518	385	33	328878	0.045917	0.48169
ENSG00000130695	CEP85	1	26560691	26605299	135	12	70745	2.1431	0.016051	538	23	327767	0.31889	0.3749
ENSG00000142669	SH3BGRL3	1	26605667	26608007	5	2	70182	1.8185	0.034496	377	18	327782	0.39329	0.34705
ENSG00000158062	UBXN11	1	26607819	26644854	125	10	71522	1.6913	0.045392	502	31	326698	0.33265	0.3697
ENSG00000169442	CD52	1	26644448	26647014	10	3	72517	1.5152	0.064863	385	27	325917	0.23778	0.40603
ENSG00000176092	AIM1L	1	26648350	26680621	95	14	69968	0.76977	0.22072	511	39	325815	-0.11847	0.54715
ENSG00000176083	ZNF683	1	26688125	26701013	46	9	70536	0.56384	0.28643	425	49	324973	-0.37887	0.64761
ENSG00000131914	LIN28A	1	26737269	26756213	36	10	70767	0.4259	0.33509	341	41	326802	0.24799	0.40207
ENSG00000117682	DHDDS	1	26758773	26797785	58	14	68098	0.21919	0.41325	354	33	328130	0.79223	0.21411
ENSG00000198830	HMGN2	1	26798941	26802463	5	2	69358	-1.2438	0.89322	219	22	330067	1.3271	0.092234
ENSG00000117676	RPS6KA1	1	26856252	26901521	92	12	70463	0.20069	0.42047	294	27	329255	1.0832	0.13937
ENSG00000117713	ARID1A	1	27022524	27108595	116	8	69256	1.9616	0.024906	260	14	323448	0.60866	0.27138
ENSG00000060642	PIGV	1	27113963	27124889	14	4	67554	1.633	0.051239	151	15	323148	0.65698	0.2556
ENSG00000204160	ZDHHC18	1	27153201	27184093	45	7	70325	1.8898	0.029395	188	16	320277	0.81044	0.20884
ENSG00000175793	SFN	1	27189633	27190947	1	1	59744	-0.17485	0.5694	165	15	322441	0.80085	0.21161
ENSG00000142751	GPN2	1	27202624	27216788	21	5	66107	1.9717	0.02432	190	17	321464	0.87388	0.19109
ENSG00000198746	GPATCH3	1	27216979	27226957	13	5	65491	1.149	0.12528	185	16	319753	0.93272	0.17548
ENSG00000090273	NUDC	1	27226729	27273353	64	9	64730	2.1143	0.017247	226	21	317852	0.83293	0.20244
ENSG00000131910	NR0B2	1	27237980	27240457	5	2	70442	1.1823	0.11855	161	16	317938	0.92255	0.17812
ENSG00000175707	C1orf172	1	27276053	27286897	13	4	63826	2.4674	0.0068049	154	16	317541	0.71324	0.23785
ENSG00000253368	TRNP1	1	27320198	27327389	7	3	61024	1.1323	0.12875	168	20	318658	-0.49608	0.69008
ENSG00000158246	FAM46B	1	27331511	27339327	8	2	61495	-0.026792	0.51069	178	21	321606	-0.74069	0.77056
ENSG00000090020	SLC9A1	1	27425306	27493472	71	7	67669	3.2524	0.0005722	339	26	326109	-0.74884	0.77302
ENSG00000142784	WDTC1	1	27561007	27635110	94	12	64773	1.3836	0.083243	327	24	320492	-0.7018	0.7586
ENSG00000186501	TMEM222	1	27648651	27662891	32	8	65519	0.70335	0.24092	219	31	315407	-0.78775	0.78458
ENSG00000142765	SYTL1	1	27668513	27680421	28	9	64649	0.43567	0.33154	207	35	313977	-0.46714	0.6798
ENSG00000142733	MAP3K6	1	27681675	27693383	27	8	64271	1.9419	0.026072	211	38	313444	-0.26214	0.60339
ENSG00000142748	FCN3	1	27695603	27701315	9	5	63233	3.0477	0.0011529	197	35	313482	0.085307	0.46601
ENSG00000174950	CD164L2	1	27705666	27709870	4	1	67121	0.84775	0.19829	198	32	313435	0.40498	0.34275
ENSG00000181773	GPR3	1	27719148	27722318	3	2	62743	1.0233	0.15309	177	26	313127	0.80432	0.2106
ENSG00000158195	WASF2	1	27730730	27816669	120	8	66472	1.0222	0.15334	308	21	315838	1.5814	0.056892
ENSG00000126705	AHDC1	1	27860546	27930942	65	10	59537	2.5665	0.0051371	256	25	306665	1.4948	0.067482
ENSG00000000938	FGR	1	27938575	27961788	43	8	61168	2.9947	0.0013737	195	29	300278	-0.50757	0.69412
ENSG00000126709	IFI6	1	27992572	27998729	9	2	70666	0.30857	0.37882	222	22	303395	-0.39406	0.65323
ENSG00000009780	FAM76A	1	28052490	28089633	69	4	65774	1.353	0.088035	239	11	317597	-0.48112	0.68479
ENSG00000117758	STX12	1	28099694	28150963	52	5	66363	0.88293	0.18864	226	13	321285	-0.85125	0.80268
ENSG00000117751	PPP1R8	1	28157289	28178187	23	4	66393	0.18147	0.428	218	27	320219	-1.0333	0.84928
ENSG00000130775	THEMIS2	1	28199055	28213196	47	9	70038	-0.41926	0.66249	339	26	323402	-0.46816	0.68016
ENSG00000117748	RPA2	1	28218035	28241257	51	5	69507	-0.062932	0.52509	405	27	323002	-0.3117	0.62237
ENSG00000130768	SMPDL3B	1	28261504	28285668	67	10	69642	1.0607	0.14441	418	34	323049	0.51547	0.30311
ENSG00000158156	XKR8	1	28285973	28294607	18	7	63669	0.43068	0.33335	369	35	322376	0.69859	0.2424
ENSG00000158161	EYA3	1	28296855	28415207	206	20	66275	-0.68759	0.75414	646	45	322422	1.5846	0.056534
ENSG00000169403	PTAFR	1	28473677	28520447	50	11	66275	2.1808	0.0146	329	32	325894	0.51575	0.30301
ENSG00000126698	DNAJC8	1	28525967	28559536	87	10	65596	1.5644	0.058864	325	19	325235	0.15378	0.43889
ENSG00000130770	ATPIF1	1	28562620	28573417	36	4	68141	1.5079	0.065785	324	17	325318	0.18672	0.42594
ENSG00000130766	SESN2	1	28586038	28609002	45	9	65648	1.4136	0.078744	335	24	325235	-0.1028	0.54094
ENSG00000130772	MED18	1	28655513	28662476	8	4	58792	1.2539	0.10494	296	23	325088	-0.7061	0.75994
ENSG00000204138	PHACTR4	1	28696114	28826881	362	10	66162	2.6132	0.0044843	672	13	325485	-1.1957	0.88409
ENSG00000180198	RCC1	1	28832455	28865812	66	8	64815	2.3727	0.0088302	322	17	321508	-1.5572	0.94028
ENSG00000180098	TRNAU1AP	1	28879597	28905051	38	6	68004	3.4436	0.00028697	247	22	321292	-1.4915	0.93209
ENSG00000120656	TAF12	1	28915835	28969597	63	10	65865	3.8165	6.77e-05	240	25	321468	-1.2491	0.89419
ENSG00000188060	RAB42	1	28918712	28921955	8	5	60372	1.8007	0.035874	159	19	319996	-1.0728	0.85833
ENSG00000162419	GMEB1	1	28995244	29045865	64	6	68403	2.6391	0.0041565	236	21	325832	-0.84336	0.80049
ENSG00000198492	YTHDF2	1	29063133	29096287	45	6	69400	1.4648	0.071484	252	18	326506	0.46526	0.32087
ENSG00000116329	OPRD1	1	29138654	29190208	158	19	68470	4.3486	6.85e-06	459	47	327494	0.11113	0.45576
ENSG00000159023	EPB41	1	29213603	29446553	383	21	66816	3.601	0.0001585	801	36	327267	0.093623	0.4627
ENSG00000253304	TMEM200B	1	29445940	29450447	10	3	64929	3.8446	6.04e-05	231	29	326456	-0.037077	0.51479
ENSG00000116350	SRSF4	1	29474255	29508499	67	15	64960	2.6349	0.0042079	347	26	326333	-0.20404	0.58084
ENSG00000116353	MECR	1	29519385	29557454	90	14	67405	2.5054	0.0061159	349	27	326247	-0.48092	0.68471
ENSG00000060656	PTPRU	1	29563028	29653325	219	31	68777	1.7744	0.037999	506	50	327142	-1.5062	0.93399
ENSG00000162510	MATN1	1	31184124	31196434	32	4	71206	1.9501	0.025582	391	37	328250	-0.98904	0.83868
ENSG00000162511	LAPTM5	1	31205316	31230667	67	20	70233	2.0035	0.02256	433	49	327583	-1.1779	0.88059
ENSG00000162512	SDC3	1	31342314	31381608	80	25	69565	2.261	0.011879	448	78	326644	-1.5647	0.94117
ENSG00000134644	PUM1	1	31404353	31538838	248	21	68748	1.031	0.15128	615	37	325958	-1.1271	0.87014
ENSG00000084628	NKAIN1	1	31652592	31712401	215	16	71138	1.4679	0.071068	544	26	328280	-1.2573	0.89568
ENSG00000060688	SNRNP40	1	31732417	31769662	99	8	68189	2.3667	0.008973	447	19	331036	-1.0365	0.85002
ENSG00000121766	ZCCHC17	1	31769842	31837783	159	11	68758	2.4747	0.006668	489	15	330433	-1.0682	0.85727
ENSG00000121769	FABP3	1	31838472	31849697	20	7	65972	2.2076	0.013635	325	14	329748	-1.2106	0.88697
ENSG00000168528	SERINC2	1	31882412	31907525	70	8	70440	1.5205	0.064196	448	24	329508	-0.46228	0.67806
ENSG00000268950	AC114494.1	1	31902192	31902614	2	1	66256	1.6229	0.052311	385	22	329592	-0.36437	0.64221
ENSG00000142910	TINAGL1	1	32042116	32053288	13	7	67162	2.2515	0.012176	325	33	325609	1.5965	0.055192
ENSG00000121764	HCRTR1	1	32083287	32098119	31	4	68581	1.2672	0.10255	252	20	322834	1.9641	0.024757
ENSG00000162517	PEF1	1	32095463	32110497	22	4	68424	1.5092	0.065626	245	23	320507	1.813	0.034915
ENSG00000084636	COL16A1	1	32117848	32169920	99	19	68035	1.2206	0.11111	295	29	321780	2.4522	0.0070992
ENSG00000121753	BAI2	1	32192718	32230494	38	8	69326	0.97054	0.16589	215	42	316802	2.043	0.020526
ENSG00000134668	SPOCD1	1	32256023	32281652	43	11	69678	-0.84709	0.80153	232	37	323087	0.96431	0.16744
ENSG00000184007	PTP4A2	1	32372022	32410457	44	8	65268	1.411	0.079117	258	29	325181	-0.2118	0.58387
ENSG00000121774	KHDRBS1	1	32479430	32526451	22	13	63486	2.1393	0.016206	199	27	317130	0.31898	0.37487
ENSG00000121775	TMEM39B	1	32537632	32568467	39	6	68156	0.071837	0.47137	148	19	314586	1.1147	0.13248
ENSG00000025800	KPNA6	1	32573639	32642169	73	10	65196	0.92352	0.17787	237	18	315775	1.3099	0.095119
ENSG00000084652	TXLNA	1	32645287	32663886	23	6	65582	0.3406	0.3667	186	16	315845	1.2954	0.09759
ENSG00000160050	CCDC28B	1	32665987	32670988	3	2	63262	-0.56276	0.7132	169	15	315813	1.3495	0.088589
ENSG00000160051	IQCC	1	32671236	32674288	5	1	73173	0.72085	0.2355	167	15	316869	1.329	0.091919
ENSG00000222046	DCDC2B	1	32674695	32681797	9	4	63901	0.71279	0.23799	175	17	316551	1.2711	0.10185
ENSG00000160055	TMEM234	1	32680073	32687972	13	5	60855	1.2828	0.099775	173	18	315783	1.2498	0.10569
ENSG00000084623	EIF3I	1	32687529	32697205	12	2	69160	0.86577	0.19331	172	20	315040	1.2385	0.10776
ENSG00000183615	FAM167B	1	32712834	32714457	2	1	67801	0.61985	0.26768	151	23	314016	1.1635	0.12232
ENSG00000182866	LCK	1	32716840	32751766	32	13	64332	0.16677	0.43378	168	28	310746	0.98375	0.16262
ENSG00000116478	HDAC1	1	32757687	32799236	22	12	57293	0.45434	0.32479	119	37	307182	-0.059745	0.52382
ENSG00000162526	TSSK3	1	32817122	32829913	5	3	59346	1.0299	0.15152	69	30	298886	-0.7397	0.77026
ENSG00000225828	FAM229A	1	32826871	32829879	1	1	59578	1.331	0.0916	61	29	298245	-0.45885	0.67683
ENSG00000160058	BSDC1	1	32830704	32860332	20	11	60948	0.51362	0.30376	118	19	309067	0.70169	0.24143
ENSG00000254553	RP1-27O5.3	1	32930658	33066393	262	9	66730	0.2825	0.38878	525	25	323874	-0.086657	0.53453
ENSG00000273274	ZBTB8B	1	32930670	32962287	26	6	66872	0.34349	0.36562	263	16	324143	0.57411	0.28295
ENSG00000160062	ZBTB8A	1	33005028	33071540	157	8	66778	0.24206	0.40437	416	18	325791	-0.8784	0.81014
ENSG00000176261	ZBTB8OS	1	33065773	33116504	116	7	70362	0.54144	0.2941	376	17	325362	-1.0339	0.84941
ENSG00000162521	RBBP4	1	33116743	33151812	73	4	71779	0.39181	0.3476	338	11	327585	-0.74044	0.77048
ENSG00000162520	SYNC	1	33145507	33169197	48	4	70222	0.41813	0.33793	295	13	327804	-0.72496	0.76576
ENSG00000162522	KIAA1522	1	33207486	33240571	53	14	68173	0.62455	0.26613	277	28	323804	1.7446	0.040526
ENSG00000134684	YARS	1	33240840	33283754	67	9	66379	0.046072	0.48163	262	24	322913	2.482	0.0065326
ENSG00000116497	S100PBP	1	33282368	33324476	54	8	68642	0.4978	0.30931	249	26	318882	2.555	0.0053094
ENSG00000160097	FNDC5	1	33327869	33338083	10	3	70433	0.34486	0.3651	186	24	317096	2.5765	0.0049903
ENSG00000121905	HPCA	1	33351595	33364042	16	5	62005	0.38206	0.35121	210	28	315221	2.5676	0.0051197
ENSG00000121900	TMEM54	1	33360195	33367039	8	2	60432	0.56158	0.2872	206	28	314905	2.5119	0.0060046
ENSG00000116514	RNF19B	1	33402046	33430286	51	7	65610	0.28455	0.38799	252	20	316528	2.0062	0.022416
ENSG00000004455	AK2	1	33473585	33546597	96	7	68697	1.5632	0.059	311	19	316752	0.53155	0.29752
ENSG00000142920	ADC	1	33546705	33586131	45	11	66350	2.2143	0.013404	262	16	317706	0.18519	0.42654
ENSG00000116525	TRIM62	1	33611003	33647660	68	5	70596	2.2771	0.01139	269	12	326182	0.55463	0.28957
ENSG00000160094	ZNF362	1	33722146	33766320	74	12	68060	1.445	0.074225	337	26	329316	0.97033	0.16594
ENSG00000184389	A3GALT2	1	33772367	33786699	32	9	70542	-0.17327	0.56878	294	24	328351	0.78988	0.2148
ENSG00000134686	PHC2	1	33789224	33896653	289	19	70343	-0.14747	0.55862	629	29	330735	0.72551	0.23407
ENSG00000121903	ZSCAN20	1	33938246	33962107	49	6	70841	2.1556	0.015558	375	37	329156	0.67776	0.24896
ENSG00000121904	CSMD2	1	33979609	34631443	1715	151	70248	-0.057505	0.52293	2310	195	327206	0.43231	0.33276
ENSG00000176256	HMGB4	1	34326076	34330392	8	4	67863	-0.33858	0.63254	361	29	329237	1.0563	0.14542
ENSG00000142698	C1orf94	1	34632484	34684732	183	24	70270	2.4029	0.0081319	535	57	327517	-0.99794	0.84085
ENSG00000163866	SMIM12	1	35178338	35325417	534	62	69998	-0.59953	0.72559	900	86	313320	0.63922	0.26134
ENSG00000189280	GJB5	1	35220648	35224113	8	3	72570	1.2579	0.10422	415	63	295555	0.40857	0.34143
ENSG00000189433	GJB4	1	35225342	35229325	17	8	70167	-0.36132	0.64107	410	63	295002	0.14247	0.44336
ENSG00000188910	GJB3	1	35246790	35251970	16	6	69567	-0.67531	0.75026	416	54	294718	0.062041	0.47527
ENSG00000187513	GJA4	1	35258599	35261348	11	3	69327	-0.82449	0.79517	423	48	299646	-0.017628	0.50703
ENSG00000116544	DLGAP3	1	35331037	35395186	100	28	68757	3.5108	0.00022339	353	51	325413	-0.54879	0.70842
ENSG00000271741	RP11-244H3.4	1	35447134	35497342	67	4	70382	2.4827	0.0065204	215	7	328241	0.28446	0.38803
ENSG00000243749	ZMYM6NB	1	35447136	35450954	7	2	71355	2.3856	0.0085267	157	7	326690	0.33163	0.37008
ENSG00000163867	ZMYM6	1	35449523	35497569	63	4	70205	2.4879	0.0064242	211	7	328120	0.28599	0.38744
ENSG00000197056	ZMYM1	1	35525387	35581460	64	8	69601	3.1311	0.00087072	207	10	318513	0.27282	0.3925
ENSG00000116560	SFPQ	1	35641979	35658749	23	2	70907	3.0232	0.0012505	223	18	309037	-0.27134	0.60694
ENSG00000146463	ZMYM4	1	35734568	35887659	163	12	65596	2.8691	0.0020583	305	14	309853	-0.33071	0.62957
ENSG00000142687	KIAA0319L	1	35899091	36023551	126	15	64357	2.6627	0.0038753	224	17	313171	-0.13539	0.55385
ENSG00000020129	NCDN	1	36023074	36032875	10	3	65344	2.1778	0.014709	109	10	316943	-0.081467	0.53246
ENSG00000116819	TFAP2E	1	36038971	36060929	17	5	66670	3.1994	0.00068861	113	11	313123	0.25115	0.40085
ENSG00000126067	PSMB2	1	36067185	36107445	24	7	63133	3.6164	0.00014937	155	14	305609	0.036918	0.48528
ENSG00000142686	C1orf216	1	36179476	36185073	7	3	62410	5.1245	1.49e-07	147	16	317507	-0.66833	0.74804
ENSG00000092853	CLSPN	1	36185819	36235568	51	7	68267	4.8582	5.92e-07	210	17	320774	0.098612	0.46072
ENSG00000134698	AGO4	1	36273773	36323491	63	12	63950	5.2192	8.99e-08	186	17	321769	0.61746	0.26847
ENSG00000092847	AGO1	1	36335409	36395211	57	10	64426	5.4862	2.05e-08	184	16	322006	0.20652	0.41819
ENSG00000126070	AGO3	1	36396319	36538101	122	14	62210	5.5609	1.34e-08	284	18	318225	-0.20917	0.58284
ENSG00000092850	TEKT2	1	36549676	36553876	3	1	63395	4.124	1.86e-05	144	19	317574	-0.70177	0.75859
ENSG00000116863	ADPRHL2	1	36554476	36559533	4	2	64428	3.4718	0.00025851	147	19	317145	-0.70822	0.7606
ENSG00000171812	COL8A2	1	36560837	36590821	61	10	67354	3.7914	7.49e-05	192	23	315846	-0.86601	0.80676
ENSG00000054116	TRAPPC3	1	36602173	36615098	20	3	67676	3.8391	6.17e-05	200	24	313218	-1.2079	0.88645
ENSG00000116871	MAP7D1	1	36621180	36646450	32	7	65154	4.7818	8.69e-07	207	27	314835	-1.4141	0.92134
ENSG00000054118	THRAP3	1	36690017	36770958	91	9	67910	0.3612	0.35897	253	22	315086	-1.3699	0.91464
ENSG00000214193	SH3D21	1	36771988	36790484	21	6	67916	0.38675	0.34947	160	16	321328	-0.99328	0.83971
ENSG00000142694	EVA1B	1	36787632	36789755	3	1	69444	1.775	0.037951	137	14	321662	-0.95729	0.83079
ENSG00000116883	RP11-268J15.5	1	36789335	36794822	12	3	70180	0.39412	0.34675	144	15	321614	-0.94913	0.82872
ENSG00000196182	STK40	1	36805225	36851497	54	7	69882	1.3876	0.082636	386	28	327687	-1.1109	0.86669
ENSG00000181817	LSM10	1	36856839	36863493	34	5	71488	1.6214	0.052468	354	21	330091	-0.83294	0.79756
ENSG00000116885	OSCP1	1	36881428	36916086	140	8	69609	0.92084	0.17857	513	29	328626	-0.76483	0.77781
ENSG00000116898	MRPS15	1	36921319	36930038	37	6	70973	0.87742	0.19013	434	34	328001	-0.66979	0.74851
ENSG00000119535	CSF3R	1	36931644	36948879	40	10	64895	1.1605	0.12293	417	39	327161	-0.89615	0.81491
ENSG00000163873	GRIK3	1	37261128	37499730	472	53	68386	1.197	0.11565	726	71	321658	-2.2943	0.98911
ENSG00000163874	ZC3H12A	1	37940153	37949980	13	5	67819	1.5554	0.059929	364	44	327409	2.6412	0.0041306
ENSG00000163875	MEAF6	1	37958176	37980375	71	12	69570	1.5104	0.065465	388	43	325077	2.5861	0.004853
ENSG00000163877	SNIP1	1	38000050	38019903	44	9	66935	1.1268	0.12991	352	28	324213	2.2885	0.011054
ENSG00000163879	DNALI1	1	38022520	38032458	29	7	64260	0.64254	0.26026	306	27	322979	2.4465	0.0072123
ENSG00000134697	GNL2	1	38032417	38061536	66	11	65688	1.3769	0.084269	373	35	324047	2.4307	0.0075356
ENSG00000169218	RSPO1	1	38076951	38100595	66	12	69744	1.3303	0.091712	356	49	325023	1.9044	0.02843
ENSG00000116922	C1orf109	1	38147242	38157914	33	4	69609	1.7253	0.042237	392	43	325623	-0.58105	0.7194
ENSG00000134690	CDCA8	1	38158090	38175391	47	8	67586	0.90271	0.18334	433	42	326823	-0.65917	0.74511
ENSG00000183317	EPHA10	1	38179552	38230805	186	20	68397	1.729	0.041903	538	42	325926	0.49593	0.30997
ENSG00000185090	MANEAL	1	38259474	38266809	4	2	69417	3.2185	0.00064438	307	24	325152	1.2635	0.1032
ENSG00000196449	YRDC	1	38268616	38273857	11	3	60441	3.2512	0.00057467	278	25	324039	1.4119	0.078992
ENSG00000197982	C1orf122	1	38272651	38275126	1	1	73173	1.204	0.1143	256	23	323336	1.4724	0.070453
ENSG00000188786	MTF1	1	38275239	38325292	77	14	65247	3.8691	5.46e-05	358	26	321590	1.703	0.044283
ENSG00000230610	AL929472.1	1	38292232	38293886	1	1	60632	0.66727	0.2523	210	26	320053	1.5148	0.064913
ENSG00000204084	INPP5B	1	38326369	38412729	172	20	66590	2.8714	0.0020436	435	26	319346	2.7353	0.0031165
ENSG00000183431	SF3A3	1	38422647	38456593	85	10	64921	2.0852	0.018524	333	37	316736	3.6443	0.00013407
ENSG00000183386	FHL3	1	38462442	38471278	16	8	66847	1.0094	0.1564	273	38	316530	2.7379	0.003092
ENSG00000183520	UTP11L	1	38474930	38490496	30	12	67285	-0.36135	0.64108	298	40	318498	2.9594	0.0015412
ENSG00000185668	POU3F1	1	38509523	38512450	1	1	73173	1.9765	0.02405	262	29	320154	1.9102	0.028051
ENSG00000116954	RRAGC	1	39303870	39325495	50	12	67766	1.8948	0.02906	362	44	326784	-0.95544	0.83032
ENSG00000214114	MYCBP	1	39328636	39347289	42	8	69853	2.0076	0.022343	398	35	327034	-0.74482	0.77181
ENSG00000131233	GJA9	1	39330175	39347289	41	7	69772	2.0303	0.021165	393	34	327036	-0.71899	0.76393
ENSG00000158315	RHBDL2	1	39351479	39407471	176	25	70694	1.3747	0.084614	535	41	327196	0.27942	0.38996
ENSG00000174574	AKIRIN1	1	39456895	39471731	47	6	70278	1.6359	0.050933	438	33	328205	0.30446	0.38039
ENSG00000168653	NDUFS5	1	39491990	39500308	26	4	69797	1.5793	0.057134	404	21	329506	-0.33315	0.63049
ENSG00000127603	MACF1	1	39546988	39952849	734	31	65865	3.292	0.00049733	1229	45	325341	1.4395	0.075007
ENSG00000255103	KIAA0754	1	39876151	39882154	9	4	64301	2.5224	0.0058272	236	29	318920	1.7705	0.038319
ENSG00000183682	BMP8A	1	39957318	39991607	63	13	65674	2.1343	0.01641	318	29	327094	1.3042	0.096075
ENSG00000090621	PABPC4	1	40026488	40042462	33	9	66471	3.016	0.0012808	301	21	329297	1.2851	0.099373
ENSG00000163909	HEYL	1	40089825	40105617	39	14	69279	1.9309	0.026746	375	47	329205	1.9268	0.027001
ENSG00000116981	NT5C1A	1	40124793	40137710	16	5	72897	0.46031	0.32265	387	50	329786	1.7798	0.037556
ENSG00000116983	HPCAL4	1	40144320	40157361	71	12	70745	1.9403	0.02617	374	50	329914	1.6646	0.047997
ENSG00000084072	PPIE	1	40157854	40229586	193	34	70374	0.32308	0.37332	633	65	320560	1.014	0.15529
ENSG00000116985	BMP8B	1	40222854	40254533	97	16	69819	-0.55027	0.70893	507	42	318145	-0.027393	0.51093
ENSG00000043514	TRIT1	1	40306723	40349183	112	12	68646	1.4723	0.070468	490	34	326632	-0.83685	0.79866
ENSG00000116990	MYCL	1	40361098	40367928	13	6	62643	2.8171	0.0024229	300	29	324944	-0.74976	0.7733
ENSG00000168389	MFSD2A	1	40420802	40435638	15	7	65245	0.9065	0.18234	306	41	317231	0.10183	0.45945
ENSG00000131236	CAP1	1	40505905	40538321	107	8	71875	-1.6849	0.954	448	19	328628	0.88036	0.18933
ENSG00000131238	PPT1	1	40538379	40563375	87	10	71796	-1.512	0.93473	372	20	331052	1.2357	0.10828
ENSG00000117000	RLF	1	40627045	40706593	95	16	68258	0.28556	0.38761	259	24	324918	2.5728	0.0050442
ENSG00000188800	TMCO2	1	40711619	40717363	7	4	65750	0.61045	0.27078	163	28	321185	2.4492	0.0071594
ENSG00000084073	ZMPSTE24	1	40723779	40759856	39	10	68555	1.1216	0.13102	331	42	324829	1.5516	0.060374
ENSG00000049089	COL9A2	1	40766159	40783488	65	11	69338	0.44644	0.32764	332	38	327402	0.66218	0.25393
ENSG00000084070	SMAP2	1	40810522	40888998	173	28	69522	0.98594	0.16208	608	71	327745	-1.0765	0.85914
ENSG00000187801	ZFP69B	1	40915774	40929390	48	14	68425	1.7394	0.040986	408	53	328009	-0.063562	0.52534
ENSG00000187815	ZFP69	1	40942887	40962015	45	9	64081	2.6283	0.0042913	456	45	328645	0.14388	0.4428
ENSG00000164002	EXO5	1	40974413	40982228	26	7	68270	3.5592	0.000186	441	30	328083	0.098141	0.46091
ENSG00000117010	ZNF684	1	40997233	41013841	54	8	69955	3.4164	0.00031722	490	29	328466	-0.34688	0.63566
ENSG00000117016	RIMS3	1	41086351	41131329	111	16	69495	3.3878	0.00035231	465	45	329856	-1.3666	0.91412
ENSG00000066136	NFYC	1	41157320	41237275	192	18	68763	2.9283	0.0017039	559	41	330311	-1.3499	0.91148
ENSG00000117013	KCNQ4	1	41249684	41306124	174	37	69426	1.6769	0.046782	598	90	329224	-1.0433	0.8516
ENSG00000179862	CITED4	1	41326729	41328018	8	3	66121	-0.61815	0.73176	444	73	328859	-0.35924	0.64029
ENSG00000171793	CTPS1	1	41445007	41478235	90	19	68822	2.2855	0.011141	510	39	329134	0.16154	0.43584
ENSG00000171790	SLFNL1	1	41481269	41488909	29	9	68874	2.0659	0.019419	367	32	328579	0.58702	0.2786
ENSG00000010803	SCMH1	1	41492872	41707826	505	21	69514	2.0663	0.019401	915	30	329650	0.69002	0.24509
ENSG00000204060	FOXO6	1	41827594	41849262	56	12	70347	4.0887	2.17e-05	436	52	331724	0.81651	0.20711
ENSG00000127129	EDN2	1	41944446	41950344	17	5	68854	1.2016	0.11475	398	54	328235	-1.1374	0.87232
ENSG00000127124	HIVEP3	1	41972036	42501596	1300	55	66691	0.14877	0.44087	1797	83	327873	-0.53318	0.70305
ENSG00000044012	GUCA2B	1	42619092	42621495	9	4	65200	0.71228	0.23814	262	24	328922	-0.43851	0.66949
ENSG00000197273	GUCA2A	1	42628362	42630389	4	2	62299	-1.217	0.8882	240	29	328525	-0.45607	0.67583
ENSG00000198815	FOXJ3	1	42642210	42801548	255	11	69679	0.77187	0.2201	550	29	327946	-0.29852	0.61735
ENSG00000177181	RIMKLA	1	42846466	42888249	134	8	72210	2.0549	0.019945	436	29	331669	2.374	0.0087983
ENSG00000066185	ZMYND12	1	42896000	42921938	84	8	71999	-1.1212	0.8689	410	21	332699	2.6108	0.0045166
ENSG00000127125	PPCS	1	42921788	42939056	33	4	71709	-0.99757	0.84076	366	18	332531	2.5673	0.005125
ENSG00000186409	CCDC30	1	42929001	43120335	551	18	71300	-1.3435	0.91045	915	26	331492	2.3362	0.0097413
ENSG00000171960	PPIH	1	43124096	43142429	32	8	66836	-0.9643	0.83255	292	23	327866	1.4367	0.075405
ENSG00000065978	YBX1	1	43148098	43168020	34	10	65693	-0.36333	0.64182	316	27	324567	1.8139	0.034844
ENSG00000164007	CLDN19	1	43198764	43205925	18	5	69344	-0.46817	0.68017	265	27	321012	2.2719	0.011547
ENSG00000117385	LEPRE1	1	43212006	43232755	39	10	67790	-0.54234	0.70621	301	29	320980	2.3486	0.0094214
ENSG00000164008	C1orf50	1	43232940	43263968	43	9	68987	0.74517	0.22808	306	29	320051	2.2761	0.011419
ENSG00000177868	CCDC23	1	43272723	43282954	24	6	64241	-0.28418	0.61186	248	39	322012	1.7689	0.038456
ENSG00000164010	ERMAP	1	43282795	43310660	44	11	69409	0.40818	0.34157	291	36	323154	1.3853	0.082988
ENSG00000164011	ZNF691	1	43312280	43318148	4	2	70320	1.0359	0.15012	249	39	324887	0.36917	0.356
ENSG00000117394	SLC2A1	1	43391052	43424530	120	16	69578	1.8489	0.032235	458	45	328779	-1.832	0.96652
ENSG00000186973	FAM183A	1	43610824	43622067	44	8	66161	0.11429	0.4545	523	25	323341	-1.1544	0.87584
ENSG00000117395	EBNA1BP2	1	43629846	43736607	380	30	64998	1.9731	0.024244	764	39	324518	0.051754	0.47936
ENSG00000243710	WDR65	1	43637820	43720029	304	25	65609	1.8386	0.032989	723	42	324674	-0.20711	0.58204
ENSG00000179178	TMEM125	1	43735665	43739673	9	5	61201	0.87739	0.19014	260	34	327085	1.3183	0.093707
ENSG00000253313	C1orf210	1	43747554	43751288	6	3	65484	2.12	0.017004	221	35	328081	1.5878	0.056166
ENSG00000066056	TIE1	1	43766664	43788779	27	4	72254	3.6241	0.00014499	221	35	325572	2.0182	0.021784
ENSG00000117400	MPL	1	43803478	43818443	13	3	68681	4.3924	5.6e-06	177	20	324756	1.9939	0.023081
ENSG00000117399	CDC20	1	43824626	43828874	5	3	69821	4.9191	4.35e-07	155	18	323738	1.8869	0.029585
ENSG00000066322	ELOVL1	1	43829068	43833696	4	2	66328	3.9673	3.63e-05	164	19	323453	1.8867	0.029597
ENSG00000159479	MED8	1	43849588	43855479	4	2	73173	3.4876	0.00024369	174	19	321774	1.8641	0.031153
ENSG00000198198	SZT2	1	43855553	43918321	94	9	68447	4.5021	3.36e-06	260	19	321527	1.8675	0.030914
ENSG00000178922	HYI	1	43916824	43919660	6	3	67132	5.2546	7.42e-08	165	20	319950	1.8002	0.035917
ENSG00000142949	PTPRF	1	43990858	44089343	236	17	70895	6.4686	4.95e-11	485	24	329905	0.71659	0.23681
ENSG00000066135	KDM4A	1	44115829	44171186	79	12	68178	6.0756	6.18e-10	369	20	327786	0.85222	0.19705
ENSG00000126091	ST3GAL3	1	44171495	44396831	483	26	70139	5.7071	5.75e-09	754	29	328786	1.6656	0.047897
ENSG00000117407	ARTN	1	44398992	44402913	9	3	70812	4.1676	1.54e-05	235	24	326871	1.8002	0.035913
ENSG00000117408	IPO13	1	44412611	44433694	32	5	70374	4.5465	2.73e-06	286	24	324573	2.3727	0.0088299
ENSG00000132768	DPH2	1	44435672	44439041	3	1	73173	3.3793	0.00036339	235	29	323098	2.4264	0.0076242
ENSG00000117410	ATP6V0B	1	44440159	44443967	8	4	64915	4.1935	1.37e-05	226	29	324378	2.4938	0.0063185
ENSG00000117411	B4GALT2	1	44444615	44456840	18	5	71473	3.9557	3.82e-05	253	32	323743	2.2632	0.011811
ENSG00000159214	CCDC24	1	44457031	44462200	9	3	68118	4.1615	1.58e-05	238	42	323420	2.2787	0.011344
ENSG00000196517	SLC6A9	1	44457172	44497139	76	16	64672	3.8476	5.96e-05	357	49	326632	2.1672	0.015111
ENSG00000171872	KLF17	1	44584522	44600812	47	11	67151	3.3348	0.00042682	431	33	330518	-0.66913	0.74829
ENSG00000178028	DMAP1	1	44679127	44686353	10	4	68903	3.6473	0.00013252	183	24	325090	-2.1415	0.98388
ENSG00000117419	ERI3	1	44686742	44820932	199	20	65335	2.4649	0.0068526	433	33	326369	-1.3005	0.90328
ENSG00000187147	RNF220	1	44870866	45117396	647	77	67545	2.0802	0.018752	1029	109	324707	-1.0808	0.86011
ENSG00000126106	TMEM53	1	45100910	45140227	79	7	66149	1.7641	0.038857	393	40	319964	0.21943	0.41316
ENSG00000198520	C1orf228	1	45140364	45191263	76	23	65349	1.9629	0.02483	417	45	320608	0.90957	0.18153
ENSG00000142945	KIF2C	1	45205490	45233439	56	8	68558	1.3007	0.096685	342	34	323092	1.6458	0.049905
ENSG00000142937	RPS8	1	45240923	45244451	5	3	66202	0.70253	0.24117	285	21	323285	1.854	0.031866
ENSG00000142959	BEST4	1	45249257	45253377	2	1	73173	0.015363	0.49387	273	19	321749	1.9049	0.028396
ENSG00000173846	PLK3	1	45265897	45271662	9	3	69674	1.2818	0.099954	271	17	322829	1.8826	0.029875
ENSG00000188396	TCTEX1D4	1	45271585	45272957	3	2	65591	0.58582	0.279	266	17	322313	1.9044	0.028426
ENSG00000222009	BTBD19	1	45274154	45281257	13	3	69514	0.22604	0.41058	269	18	322400	1.9576	0.025137
ENSG00000117425	PTCH2	1	45285516	45308735	50	7	68975	1.6848	0.046016	297	17	321508	2.2731	0.01151
ENSG00000070785	EIF2B3	1	45316450	45452282	325	11	70444	0.92573	0.17729	660	21	324957	2.9965	0.0013654
ENSG00000126107	HECTD3	1	45468212	45477001	19	3	69684	0.83132	0.2029	334	20	325387	2.8462	0.0022124
ENSG00000126088	UROD	1	45477819	45481247	6	2	69779	0.17944	0.4288	309	20	325068	2.6575	0.0039358
ENSG00000162415	ZSWIM5	1	45482071	45771881	503	19	67412	-1.4049	0.91997	876	30	326741	1.836	0.03318
ENSG00000132781	MUTYH	1	45794835	45806142	16	7	63397	0.43568	0.33154	191	29	322130	1.102	0.13522
ENSG00000132773	TOE1	1	45805342	45809647	5	3	62722	0.067618	0.47304	163	25	320987	0.67062	0.25123
ENSG00000070759	TESK2	1	45809555	45956872	213	16	69093	0.054729	0.47818	465	27	325803	-0.48049	0.68456
ENSG00000236624	CCDC163P	1	45959538	45965751	9	3	71642	-1.0759	0.85902	265	15	328526	-1.0697	0.85763
ENSG00000132763	MMACHC	1	45965725	45976739	17	4	69737	-0.041548	0.51657	282	15	328630	-0.86541	0.80659
ENSG00000117450	PRDX1	1	45976708	45988719	35	4	69936	-0.78887	0.78491	273	14	328465	-0.6461	0.74089
ENSG00000117448	AKR1A1	1	46016215	46035721	33	6	68703	-0.76438	0.77768	267	18	327617	-0.48247	0.68526
ENSG00000132780	NASP	1	46049518	46084566	45	5	69261	-1.5947	0.94461	296	17	327605	-0.27192	0.60716
ENSG00000159588	CCDC17	1	46085716	46089729	9	2	70389	-0.88557	0.81208	218	12	327520	-0.13787	0.55483
ENSG00000159592	GPBP1L1	1	46092976	46153785	117	7	69173	-1.0809	0.86013	345	11	327725	-0.14351	0.55706
ENSG00000159596	TMEM69	1	46152886	46160115	12	2	71676	-0.19537	0.57745	239	10	327926	-0.080829	0.53221
ENSG00000197429	IPP	1	46159996	46216322	97	6	70214	-1.383	0.91666	376	11	329631	-0.19908	0.5789
ENSG00000086015	MAST2	1	46252659	46501796	473	14	70145	-1.1237	0.86942	804	15	328207	-0.021309	0.5085
ENSG00000117461	PIK3R3	1	46505812	46642160	216	15	70132	-0.8885	0.81286	462	34	325787	0.19173	0.42398
ENSG00000117472	TSPAN1	1	46640745	46651630	10	3	70558	-0.74559	0.77204	184	32	324503	0.24752	0.40225
ENSG00000085998	POMGNT1	1	46654354	46685977	47	9	66437	-0.10528	0.54192	192	33	322801	0.076214	0.46962
ENSG00000171357	LURAP1	1	46669006	46686933	23	8	66143	-1.2036	0.88562	172	30	322613	0.055868	0.47772
ENSG00000085999	RAD54L	1	46713360	46744145	34	10	66908	-1.1582	0.8766	195	31	319405	0.12773	0.44918
ENSG00000132128	LRRC41	1	46726868	46769280	36	10	66061	-0.55171	0.70943	319	28	325456	0.66738	0.25226
ENSG00000173660	UQCRH	1	46769303	46782448	20	7	63891	-1.76	0.9608	343	30	327998	0.92976	0.17625
ENSG00000117481	NSUN4	1	46805849	46830824	153	4	71855	-0.86155	0.80553	441	14	330568	1.2331	0.10877
ENSG00000117480	FAAH	1	46859937	46879520	33	8	67388	-1.3568	0.91259	453	36	331541	1.1957	0.11591
ENSG00000197587	DMBX1	1	46972668	46979898	19	5	70399	0.19471	0.42281	359	49	326183	-0.091063	0.53628
ENSG00000162456	KNCN	1	47011316	47017199	14	4	69080	0.68253	0.24745	321	36	325897	-0.085182	0.53394
ENSG00000079277	MKNK1	1	47023090	47082515	120	13	65841	1.5159	0.064768	473	46	322960	-0.036651	0.51462
ENSG00000142961	MOB3C	1	47073387	47082563	18	3	71458	1.6548	0.048979	296	24	320086	0.26782	0.39442
ENSG00000123472	ATPAF1	1	47098409	47139539	73	4	69851	1.4008	0.08064	377	22	321644	0.28524	0.38773
ENSG00000159658	EFCAB14	1	47124366	47184824	111	7	70414	1.1558	0.12389	443	25	320432	0.20102	0.42034
ENSG00000186118	TEX38	1	47134527	47139266	6	2	69189	1.0047	0.15753	282	13	319997	-0.13312	0.55295
ENSG00000142973	CYP4B1	1	47223510	47285085	135	22	68679	2.696	0.0035084	464	47	324484	2.035	0.020923
ENSG00000187048	CYP4A11	1	47394849	47407156	27	4	71728	-0.10587	0.54216	224	21	326604	1.4001	0.080736
ENSG00000186377	CYP4X1	1	47427036	47516423	161	15	70166	0.33036	0.37056	461	28	328029	0.4882	0.3127
ENSG00000186160	CYP4Z1	1	47533160	47583991	102	4	71453	-0.25611	0.60107	494	15	327216	-0.66554	0.74715
ENSG00000162365	CYP4A22	1	47603107	47615413	43	5	71320	1.0439	0.14828	396	23	325610	-0.51304	0.69604
ENSG00000162366	PDZK1IP1	1	47649265	47656716	14	7	64720	0.22248	0.41197	329	35	324266	0.33653	0.36824
ENSG00000162367	TAL1	1	47681962	47697892	33	7	67954	0.26457	0.39567	341	35	325715	0.64596	0.25915
ENSG00000123473	STIL	1	47715811	47779819	144	9	71126	1.6337	0.051164	495	29	327989	0.74643	0.2277
ENSG00000162368	CMPK1	1	47799469	47844511	104	9	69877	1.9436	0.02597	423	26	327348	0.36186	0.35873
ENSG00000186790	FOXE3	1	47881744	47883723	2	1	73173	-0.58506	0.72075	302	26	326223	-0.31022	0.6218
ENSG00000186564	FOXD2	1	47901689	47906363	7	3	69441	1.3578	0.087263	311	27	327967	-0.43743	0.6691
ENSG00000269113	TRABD2B	1	48226200	48462567	591	31	69168	1.1756	0.11988	993	64	328799	-1.9548	0.9747
ENSG00000273395	FLJ00388	1	48226979	48227290	2	1	63711	-0.11553	0.54599	296	49	326168	-0.93791	0.82585
ENSG00000117834	SLC5A9	1	48688357	48714316	43	9	66830	0.21224	0.41596	394	28	327528	-1.2561	0.89546
ENSG00000132122	SPATA6	1	48761044	48937845	293	26	66494	-1.1245	0.86959	680	43	329050	-1.0308	0.84868
ENSG00000186094	AGBL4	1	48998527	50489585	2003	56	69479	4.0155	2.97e-05	2691	71	327297	-0.24079	0.59514
ENSG00000162373	BEND5	1	49193195	49242641	80	15	70954	1.1697	0.12106	284	39	328080	0.80151	0.21142
ENSG00000227839	AL645730.2	1	50459990	50461874	3	2	61539	-0.43057	0.66661	120	18	319209	-0.57223	0.71642
ENSG00000162374	ELAVL4	1	50513686	50669458	185	30	67659	4.6934	1.34e-06	370	40	322068	-0.051404	0.5205
ENSG00000142700	DMRTA2	1	50883222	50889172	3	2	58712	1.4838	0.068935	256	16	329349	1.1253	0.13024
ENSG00000185104	FAF1	1	50905150	51425935	655	24	67076	2.0863	0.018474	997	29	326643	2.735	0.0031189
ENSG00000123080	CDKN2C	1	51426417	51440305	14	5	63138	1.4231	0.077358	193	22	325814	2.6569	0.0039433
ENSG00000204006	C1orf185	1	51567906	51613752	57	8	64193	0.054272	0.47836	282	18	323431	2.3521	0.009335
ENSG00000123091	RNF11	1	51701943	51739127	33	6	62141	0.73856	0.23009	201	22	319539	1.7281	0.041985
ENSG00000085831	TTC39A	1	51752930	51810788	93	17	64061	0.44403	0.32851	367	31	322557	1.5273	0.063349
ENSG00000085832	EPS15	1	51819935	51985000	465	19	60870	0.82869	0.20364	838	29	324577	0.75174	0.2261
ENSG00000117859	OSBPL9	1	52042851	52254889	253	23	60355	-0.69462	0.75635	686	53	318488	0.66053	0.25446
ENSG00000078618	NRD1	1	52254863	52344477	149	21	65397	0.09361	0.46271	518	34	320981	-0.089602	0.5357
ENSG00000169213	RAB3B	1	52373628	52456436	150	18	63684	0.1985	0.42133	485	36	323870	-0.13958	0.55551
ENSG00000117862	TXNDC12	1	52485803	52521843	55	6	63835	-0.26082	0.60289	260	17	319513	0.28791	0.38671
ENSG00000198841	KTI12	1	52497775	52499488	3	1	68365	0.21736	0.41396	203	17	320222	0.37626	0.35336
ENSG00000134717	BTF3L4	1	52521797	52556388	42	7	61355	0.062189	0.47521	240	24	318053	0.32588	0.37226
ENSG00000157077	ZFYVE9	1	52608046	52812358	206	16	63055	0.92097	0.17853	515	24	314341	0.16416	0.4348
ENSG00000154222	CC2D1B	1	52811395	52831865	25	9	59847	0.76448	0.22229	183	25	312026	0.3906	0.34804
ENSG00000085840	ORC1	1	52838501	52870131	32	9	63804	1.5281	0.063247	209	26	314517	0.11479	0.45431
ENSG00000134748	PRPF38A	1	52870236	52886511	12	5	60608	1.3589	0.087088	184	25	315053	-0.0087629	0.5035
ENSG00000134744	ZCCHC11	1	52873954	53019159	204	17	65019	1.6385	0.050658	489	32	321893	0.024847	0.49009
ENSG00000116157	GPX7	1	53068044	53074723	19	5	66960	1.4087	0.079469	299	32	326922	-0.114	0.54538
ENSG00000182183	FAM159A	1	53099016	53135355	83	18	68852	-1.3426	0.91029	388	43	325926	-0.46406	0.6787
ENSG00000162377	COA7	1	53152508	53164038	23	5	71045	-0.30248	0.61886	365	26	326194	-0.52885	0.70155
ENSG00000162378	ZYG11B	1	53192126	53293014	267	15	70320	0.78993	0.21478	609	22	326710	-0.84943	0.80218
ENSG00000203995	ZYG11A	1	53308183	53360670	109	8	71455	0.81872	0.20647	355	21	323422	-0.96997	0.83397
ENSG00000121310	ECHDC2	1	53361656	53392884	35	9	68016	1.3725	0.084947	313	20	323994	-1.0832	0.86064
ENSG00000116171	SCP2	1	53392901	53517375	430	19	71714	-0.85181	0.80284	927	29	329114	0.30902	0.37865
ENSG00000174348	PODN	1	53527854	53551174	110	13	71889	-0.085368	0.53402	740	32	330575	1.4668	0.071211
ENSG00000162383	SLC1A7	1	53552855	53608289	271	31	70453	0.14375	0.44285	818	62	328831	1.6838	0.046112
ENSG00000157184	CPT2	1	53662101	53679869	29	7	67457	2.4823	0.0065277	332	44	321739	-0.20883	0.58271
ENSG00000162384	C1orf123	1	53679771	53686289	13	4	66732	1.8305	0.03359	267	28	319256	-0.8025	0.78887
ENSG00000162385	MAGOH	1	53692564	53704282	25	7	65913	2.2289	0.012911	245	27	321103	-1.2196	0.88869
ENSG00000157193	LRP8	1	53711217	53793742	187	28	68576	3.1361	0.00085609	537	47	324198	-1.4607	0.92795
ENSG00000143006	DMRTB1	1	53925072	53933161	26	6	70063	-0.13489	0.55365	359	27	326777	-0.56533	0.71407
ENSG00000174332	GLIS1	1	53971910	54199877	617	40	69119	-0.38182	0.6487	988	69	327556	-1.1261	0.86994
ENSG00000058804	NDC1	1	54231133	54304533	111	9	66942	-1.3533	0.91201	414	35	326333	0.92899	0.17645
ENSG00000058799	YIPF1	1	54317392	54356407	123	11	71129	-1.3647	0.91383	409	31	327244	1.1693	0.12114
ENSG00000211452	DIO1	1	54356912	54376759	75	9	70998	-0.64469	0.74044	373	30	326749	1.021	0.15362
ENSG00000081870	HSPB11	1	54382247	54411602	57	5	68384	-0.31391	0.6232	392	36	326328	1.4232	0.077335
ENSG00000116212	LRRC42	1	54411750	54433841	29	7	66420	-0.28615	0.61262	353	31	325254	1.3755	0.084493
ENSG00000203985	LDLRAD1	1	54474412	54483856	25	5	71544	1.4675	0.071114	324	31	322728	0.92463	0.17758
ENSG00000116209	TMEM59	1	54497347	54519177	29	6	69234	0.8645	0.19366	356	27	323776	0.58549	0.27911
ENSG00000116205	TCEANC2	1	54519260	54578192	109	12	69001	1.0616	0.14422	510	41	325358	-0.34243	0.63399
ENSG00000212670	AL161915.1	1	54569968	54571750	4	2	64865	0.92101	0.17852	338	39	326172	-0.64422	0.74028
ENSG00000157211	CDCP2	1	54598747	54619443	88	16	68640	-0.56436	0.71375	409	54	324537	-1.3134	0.90548
ENSG00000256407	RP11-446E24.4	1	54606897	54665746	163	28	67813	-0.45421	0.67516	533	70	324707	-1.8298	0.96636
ENSG00000248835	AL357673.1	1	54635333	54637997	9	3	62926	-0.52725	0.70099	370	57	324247	-1.9143	0.97221
ENSG00000215883	CYB5RL	1	54638009	54665709	47	16	66603	0.090649	0.46389	442	64	324504	-1.8387	0.96702
ENSG00000116221	MRPL37	1	54649714	54691137	96	19	70042	2.7574	0.0029135	464	69	323957	-1.3908	0.91786
ENSG00000157216	SSBP3	1	54691105	54879152	482	71	69079	2.1401	0.016174	981	107	328067	-2.5434	0.99451
ENSG00000198711	SSBP3-AS1	1	54703710	54704736	7	4	62846	0.31819	0.37517	297	41	323954	-0.96928	0.8338
ENSG00000162390	ACOT11	1	55007930	55104865	388	34	69889	1.4264	0.076869	827	71	326700	-0.67823	0.75119
ENSG00000162391	FAM151A	1	55074855	55089229	46	13	68314	0.87566	0.19061	527	38	327166	-0.21829	0.5864
ENSG00000271723	MROH7-TTC4	1	55107459	55207981	372	34	69891	0.83144	0.20286	860	66	326872	-0.71454	0.76255
ENSG00000184313	MROH7	1	55107463	55175939	214	33	69473	0.58258	0.28009	762	54	326334	-1.5219	0.93598
ENSG00000243725	TTC4	1	55181495	55208330	140	4	70561	1.1397	0.12721	528	47	328596	0.13019	0.44821
ENSG00000162396	PARS2	1	55222571	55230187	27	6	70612	1.4699	0.0708	459	41	329697	1.0467	0.14761
ENSG00000006555	TTC22	1	55245385	55266940	66	12	71383	0.75557	0.22495	555	37	329473	0.67937	0.24845
ENSG00000162398	C1orf177	1	55271736	55307925	136	10	71519	0.47863	0.3161	574	35	328660	0.70701	0.23978
ENSG00000116133	DHCR24	1	55315306	55352891	125	15	70022	1.0419	0.14873	625	34	329236	-0.036214	0.51444
ENSG00000143001	TMEM61	1	55446465	55457966	37	3	70253	-0.52257	0.69936	484	56	328978	3.4689	0.00026126
ENSG00000162399	BSND	1	55464606	55476556	33	7	69223	-1.1069	0.86582	508	61	328016	3.8746	5.34e-05
ENSG00000169174	PCSK9	1	55505221	55530525	109	20	70466	2.0683	0.019307	478	69	325285	4.2071	1.29e-05
ENSG00000162402	USP24	1	55532032	55680786	231	17	67892	2.7829	0.0026936	803	46	326846	3.1707	0.0007604
ENSG00000162407	PPAP2B	1	56960419	57110974	485	46	70326	-0.22893	0.59054	984	54	330392	5.2026	9.82e-08
ENSG00000162409	PRKAA2	1	57110995	57181008	241	18	70011	0.36805	0.35642	729	50	330400	-1.0064	0.84289
ENSG00000187889	C1orf168	1	57184477	57285369	345	47	69288	1.7065	0.043956	722	103	328388	-2.0691	0.98073
ENSG00000157131	C8A	1	57320479	57383894	198	26	68923	-0.11741	0.54673	640	59	326886	-1.5053	0.93388
ENSG00000021852	C8B	1	57394883	57431813	117	20	69283	0.14199	0.44354	559	47	329300	-1.7485	0.95981
ENSG00000173406	DAB1	1	57460451	59012406	4512	260	69015	2.0248	0.021445	5823	289	329398	-0.33323	0.63052
ENSG00000162600	OMA1	1	58881056	59012474	494	44	68519	0.44075	0.3297	1086	58	330194	0.011253	0.49551
ENSG00000184292	TACSTD2	1	59041099	59043166	11	3	65704	0.30892	0.37869	601	26	330815	-1.8743	0.96956
ENSG00000162601	MYSM1	1	59120411	59165764	160	10	71385	1.8275	0.033809	655	28	329432	-1.6162	0.94697
ENSG00000177606	JUN	1	59246465	59249785	2	1	68910	2.0284	0.021262	225	38	329063	-1.4961	0.93269
ENSG00000172456	FGGY	1	59762310	60233347	941	80	70260	1.4323	0.076033	1544	93	327549	-0.14063	0.55592
ENSG00000134709	HOOK1	1	60280458	60342050	129	17	67076	1.1131	0.13282	386	31	329099	-0.79922	0.78792
ENSG00000134716	CYP2J2	1	60358980	60392462	68	11	69834	1.4577	0.072459	363	25	329437	-0.95673	0.83065
ENSG00000162598	C1orf87	1	60452941	60539442	180	31	69294	1.1889	0.11723	522	47	329974	-0.91849	0.82082
ENSG00000162599	NFIA	1	61330931	61928465	1438	159	68284	2.9508	0.001585	1939	201	327069	-2.2509	0.9878
ENSG00000162604	TM2D1	1	62146718	62191095	90	10	70391	1.1327	0.12868	427	49	329932	-0.24619	0.59723
ENSG00000132849	INADL	1	62208149	62629592	1262	87	67546	0.36459	0.35771	2039	125	326721	-0.82322	0.79481
ENSG00000240563	L1TD1	1	62660503	62678000	104	16	69879	-0.31254	0.62268	709	56	328644	-0.45905	0.6769
ENSG00000132854	KANK4	1	62702651	62785085	334	24	69107	-0.69648	0.75694	910	56	327216	-0.62912	0.73536
ENSG00000162607	USP1	1	62901968	62917475	27	3	72591	2.1461	0.015932	251	26	327903	0.30057	0.38187
ENSG00000116641	DOCK7	1	62920399	63153969	280	9	69719	2.4053	0.00808	621	20	325579	0.55192	0.2905
ENSG00000132855	ANGPTL3	1	63063158	63071830	3	2	66522	-0.93364	0.82475	163	10	323452	0.6793	0.24848
ENSG00000269624	AL138847.1	1	63073437	63075249	2	1	73173	2.2017	0.013845	151	9	325334	0.69548	0.24338
ENSG00000125703	ATG4C	1	63249806	63331184	168	11	71153	0.62072	0.26739	442	19	331357	2.1001	0.017861
ENSG00000187140	FOXD3	1	63788730	63790797	2	1	73173	-1.5941	0.94454	306	61	327199	1.5619	0.05916
ENSG00000088035	ALG6	1	63833261	63904233	152	18	70067	0.90173	0.1836	469	53	328124	1.1659	0.12183
ENSG00000142856	ITGB3BP	1	63906441	64059392	335	15	70733	0.87967	0.18952	713	34	329104	-0.010878	0.50434
ENSG00000203965	EFCAB7	1	63989043	64038364	112	11	71210	0.91072	0.18122	419	22	330271	0.22246	0.41198
ENSG00000116652	DLEU2L	1	64014588	64015405	2	1	73173	0.7636	0.22255	273	15	331283	-0.11956	0.54758
ENSG00000079739	PGM1	1	64058947	64125916	203	34	70836	-0.72898	0.76699	605	50	330085	-0.18636	0.57392
ENSG00000185483	ROR1	1	64239693	64647181	958	73	68902	1.1393	0.12728	1458	101	329256	-0.2358	0.59321
ENSG00000177414	UBE2U	1	64669310	64733051	149	15	68092	0.082526	0.46711	559	30	329665	-0.3597	0.64047
ENSG00000158966	CACHD1	1	64936428	65158741	454	62	68581	1.3631	0.086431	809	104	327579	-1.9013	0.97137
ENSG00000162437	RAVER2	1	65210778	65298915	163	18	68356	1.5275	0.063314	455	38	328632	-1.8745	0.96957
ENSG00000162434	JAK1	1	65298912	65432187	354	25	67600	2.1512	0.015729	639	39	327911	-0.22983	0.59089
ENSG00000162433	AK4	1	65613232	65697828	191	18	69984	4.2646	1e-05	570	51	330786	0.67475	0.24992
ENSG00000116675	DNAJC6	1	65713902	65881552	461	32	69524	-0.6118	0.72966	770	58	331136	-0.80339	0.78913
ENSG00000116678	LEPR	1	65886248	66107242	583	26	70023	0.6385	0.26157	1130	40	332448	-0.34897	0.63644
ENSG00000213625	LEPROT	1	65886270	65901690	50	12	69149	1.4789	0.06959	351	40	330481	-0.0069109	0.50276
ENSG00000184588	PDE4B	1	66258197	66840259	1361	75	68973	4.1439	1.71e-05	2022	98	330433	1.1319	0.12884
ENSG00000118473	SGIP1	1	66999066	67213982	724	25	69282	1.4307	0.076252	1272	42	330013	-0.83592	0.7984
ENSG00000248458	AL139147.1	1	67131547	67142710	28	6	69854	0.86332	0.19398	413	24	329201	-0.93514	0.82514
ENSG00000152760	TCTEX1D1	1	67218142	67244470	74	10	69413	0.96108	0.16826	384	42	326191	-1.3299	0.90822
ENSG00000172410	INSL5	1	67263424	67266939	7	2	65660	-0.48132	0.68486	307	43	325794	-1.9019	0.97141
ENSG00000152763	WDR78	1	67278568	67390570	220	29	68376	-0.76166	0.77687	542	54	325870	-1.6	0.9452
ENSG00000198160	MIER1	1	67390578	67454302	135	13	68636	-0.38808	0.65102	443	22	328188	-0.40631	0.65774
ENSG00000116704	SLC35D1	1	67465015	67519782	158	14	70659	0.12017	0.45218	541	27	330692	-0.067092	0.52675
ENSG00000203963	C1orf141	1	67557848	67697536	435	31	70081	-1.1326	0.87132	855	51	329896	0.0059926	0.49761
ENSG00000162594	IL23R	1	67632083	67725662	252	24	68097	-0.95768	0.83089	623	49	328794	-0.26853	0.60585
ENSG00000081985	IL12RB2	1	67773047	67862583	250	22	70322	1.1018	0.13526	540	43	328180	-1.1694	0.87888
ENSG00000142864	SERBP1	1	67873493	67896098	23	6	66887	1.1341	0.12839	329	34	327918	-1.1119	0.8669
ENSG00000116717	GADD45A	1	68150744	68154021	7	2	73173	0.33223	0.36986	279	25	330476	-0.67481	0.7501
ENSG00000172380	GNG12	1	68167149	68299150	291	27	70116	0.28502	0.38781	648	38	330693	-0.39601	0.65395
ENSG00000162595	DIRAS3	1	68511645	68517314	10	3	63590	1.237	0.10805	262	31	319287	-0.18987	0.57529
ENSG00000116729	WLS	1	68564142	68698803	510	58	69438	2.1433	0.016043	961	92	328023	2.0693	0.019259
ENSG00000116745	RPE65	1	68894505	68915642	66	11	70709	1.5362	0.062246	460	35	331761	-0.47135	0.6813
ENSG00000024526	DEPDC1	1	68939835	68962904	60	8	72050	2.8041	0.0025227	406	33	330076	-0.68466	0.75322
ENSG00000033122	LRRC7	1	70034081	70617628	1526	67	70488	2.8146	0.0024423	2029	78	330297	-0.46737	0.67988
ENSG00000066557	LRRC40	1	70610488	70671303	89	11	68685	1.3616	0.086664	309	22	326534	-0.33468	0.63107
ENSG00000116754	SRSF11	1	70671365	70718735	57	8	66805	1.8529	0.031949	248	28	325690	-0.64338	0.74001
ENSG00000118454	ANKRD13C	1	70726271	70820417	140	22	67735	1.2156	0.11206	381	32	327264	-0.73687	0.7694
ENSG00000197568	HHLA3	1	70820488	70851022	60	9	70316	1.2629	0.10332	304	27	327762	-0.65201	0.7428
ENSG00000116761	CTH	1	70876901	70905534	71	16	69858	1.7035	0.044238	397	40	329920	-1.2818	0.90004
ENSG00000050628	PTGER3	1	71318036	71513491	576	39	68895	1.6746	0.047007	900	57	329258	-0.39556	0.65378
ENSG00000132485	ZRANB2	1	71528974	71546980	29	7	67276	2.1647	0.015204	377	27	328470	0.64937	0.25805
ENSG00000172260	NEGR1	1	71861623	72748417	1768	82	68509	6.3997	7.78e-11	2287	104	328526	1.752	0.039886
ENSG00000162620	LRRIQ3	1	74491699	74663871	282	16	70083	1.4418	0.074683	578	29	327439	-0.49011	0.68797
ENSG00000254685	FPGT	1	74663896	74699770	90	7	71135	1.5748	0.057653	286	24	325380	-0.107	0.54261
ENSG00000259030	FPGT-TNNI3K	1	74663919	75009666	653	51	67244	2.0053	0.022467	936	73	325985	0.59848	0.27476
ENSG00000116783	TNNI3K	1	74663947	75010112	653	51	67244	2.0053	0.022467	936	73	325985	0.59848	0.27476
ENSG00000162621	LRRC53	1	74935562	74978298	61	7	57134	0.20865	0.41736	343	38	326846	0.43279	0.33258
ENSG00000178965	C1orf173	1	75033795	75139422	165	18	70350	0.85339	0.19672	490	49	328045	1.5338	0.062538
ENSG00000116791	CRYZ	1	75171170	75199092	78	16	67609	-0.89798	0.8154	434	38	329459	1.1046	0.13466
ENSG00000162623	TYW3	1	75198836	75232362	112	15	68722	-1.8188	0.96553	491	35	330588	0.54806	0.29182
ENSG00000162624	LHX8	1	75594119	75627218	59	11	67449	1.6741	0.047058	336	29	331004	-0.0070381	0.50281
ENSG00000137968	SLC44A5	1	75667816	76076801	953	37	70427	1.6706	0.047403	1503	56	331558	0.0088677	0.49646
ENSG00000117054	ACADM	1	76190036	76253260	230	18	67527	1.3132	0.094561	687	27	330882	-0.1389	0.55524
ENSG00000137955	RABGGTB	1	76251879	76260764	21	7	65155	0.45161	0.32578	456	27	331475	-0.23676	0.59358
ENSG00000057468	MSH4	1	76262567	76378923	406	23	67766	0.47694	0.3167	886	29	331034	-0.3951	0.65362
ENSG00000154007	ASB17	1	76384558	76398116	51	10	65290	1.3297	0.091803	435	26	330696	-0.30712	0.62062
ENSG00000184005	ST6GALNAC3	1	76540404	77100286	1632	126	68766	1.5356	0.062316	2443	167	329550	-1.3585	0.91285
ENSG00000117069	ST6GALNAC5	1	77333126	77531396	432	33	68465	1.2369	0.10806	850	60	327021	1.7399	0.040938
ENSG00000142892	PIGK	1	77554675	77685115	326	19	70488	0.43428	0.33204	718	45	328722	-0.39033	0.65185
ENSG00000154027	AK5	1	77747736	78025651	969	68	68720	0.69499	0.24353	1469	90	330024	0.093834	0.46262
ENSG00000036549	ZZZ3	1	78028101	78149104	187	20	66316	1.2938	0.09787	501	36	325668	-0.34931	0.63657
ENSG00000077254	USP33	1	78161672	78225537	85	16	65840	1.4157	0.078435	314	27	324857	-1.0494	0.85301
ENSG00000180488	FAM73A	1	78245309	78344106	153	25	64672	1.2827	0.099794	391	40	325280	-1.7163	0.95695
ENSG00000162614	NEXN	1	78354198	78409580	92	15	66069	1.5419	0.061548	344	28	326807	-1.5386	0.93804
ENSG00000162613	FUBP1	1	78409740	78444794	66	11	66280	1.5255	0.063564	320	26	327551	-1.4616	0.92808
ENSG00000162616	DNAJB4	1	78444859	78483648	87	19	64718	1.6397	0.050534	356	30	328216	-0.76739	0.77858
ENSG00000137960	GIPC2	1	78445226	78604133	374	32	66731	1.7395	0.040974	819	43	329028	-0.49683	0.69035
ENSG00000122420	PTGFR	1	78769568	79005434	603	43	68002	-1.3702	0.91469	1050	59	328448	0.25329	0.40002
ENSG00000137959	IFI44L	1	79085607	79111830	55	11	68370	0.092303	0.46323	334	44	325948	0.6861	0.24632
ENSG00000137965	IFI44	1	79115481	79129763	22	5	71701	-0.3617	0.64121	340	35	328537	-0.019843	0.50792
ENSG00000162618	ELTD1	1	79355449	79472403	491	27	68434	0.38627	0.34965	948	44	330194	-0.14423	0.55734
ENSG00000117114	LPHN2	1	81771845	82458120	2187	161	69210	2.1163	0.01716	2923	189	329570	-0.63563	0.73749
ENSG00000137941	TTLL7	1	84330711	84464833	339	14	64095	0.65163	0.25732	717	32	327815	-1.5448	0.93881
ENSG00000142875	PRKACB	1	84543745	84704181	225	21	68370	1.3054	0.095873	545	41	326378	0.34029	0.36682
ENSG00000203943	SAMD13	1	84764049	84855640	168	20	66691	-0.18043	0.57159	561	59	325868	-0.64901	0.74183
ENSG00000137976	DNASE2B	1	84864215	84880701	68	10	67429	-0.93326	0.82466	390	30	329563	-0.99707	0.84063
ENSG00000117133	RPF1	1	84944942	84963473	72	14	65576	0.096376	0.46161	477	36	327285	-0.71661	0.76319
ENSG00000174021	GNG5	1	84964008	84972248	27	8	65728	0.65374	0.25664	441	32	326842	-0.59888	0.72537
ENSG00000117151	CTBS	1	85015289	85040163	64	10	65533	-0.82061	0.79406	405	25	329057	-0.6049	0.72738
ENSG00000180869	C1orf180	1	85093913	85100703	15	5	66606	0.87812	0.18994	309	29	329873	-0.13509	0.55373
ENSG00000117155	SSX2IP	1	85109390	85156486	119	15	66781	0.027891	0.48887	407	33	328766	0.097795	0.46105
ENSG00000171517	LPAR3	1	85277285	85358896	268	43	66939	-0.16067	0.56382	764	73	327127	-1.7664	0.96133
ENSG00000153898	MCOLN2	1	85391268	85462796	236	18	70191	1.9002	0.028706	632	40	329936	-1.4031	0.9197
ENSG00000162643	WDR63	1	85464830	85598821	360	33	70438	0.74738	0.22742	763	37	330475	-1.3004	0.90326
ENSG00000055732	MCOLN3	1	85483765	85514182	62	13	66306	1.7574	0.039425	458	29	331567	-1.2663	0.8973
ENSG00000097096	SYDE2	1	85622556	85666729	116	13	67022	0.19417	0.42302	425	34	328568	-0.70352	0.75913
ENSG00000162642	C1orf52	1	85715639	85725355	25	9	70495	2.6265	0.0043136	401	40	330456	-1.4893	0.93179
ENSG00000142867	BCL10	1	85731931	85742773	36	11	69789	2.2585	0.011958	418	42	330476	-1.2932	0.90202
ENSG00000153904	DDAH1	1	85784164	86043933	717	58	70505	2.8632	0.0020969	1192	80	330818	-0.67781	0.75105
ENSG00000142871	CYR61	1	86046444	86049645	6	3	67249	0.81334	0.20801	265	39	328957	-1.5161	0.93526
ENSG00000117174	ZNHIT6	1	86115106	86174116	120	19	68028	0.074849	0.47017	493	36	328602	-1.1133	0.86721
ENSG00000171502	COL24A1	1	86194916	86622626	1434	60	69621	1.3196	0.093487	2107	72	330889	1.8353	0.033229
ENSG00000122417	ODF2L	1	86814344	86862023	122	12	69489	-1.5732	0.94217	608	30	328907	-0.5318	0.70257
ENSG00000137975	CLCA2	1	86889769	86922241	159	18	71320	-0.92281	0.82195	605	43	329124	-0.65706	0.74443
ENSG00000016490	CLCA1	1	86934051	86965972	118	24	69565	-0.33464	0.63105	533	48	328858	-0.43835	0.66944
ENSG00000016602	CLCA4	1	87012761	87046437	80	14	63539	-0.39933	0.65517	398	43	328292	0.21425	0.41518
ENSG00000097033	SH3GLB1	1	87170259	87213867	80	12	67072	1.0901	0.13784	427	37	327845	0.60769	0.2717
ENSG00000183291	2023-09-15	1	87328132	87380107	117	8	67243	1.8853	0.029696	504	22	327217	0.84315	0.19957
ENSG00000153936	HS2ST1	1	87380331	87602334	458	17	66867	1.6662	0.047833	908	31	326154	1.8241	0.03407
ENSG00000267561	RP5-1052I5.2	1	87458692	87634884	372	23	66570	1.9426	0.02603	730	40	325200	2.2269	0.012978
ENSG00000143013	LMO4	1	87794151	87814606	44	13	67826	-0.15695	0.56236	410	64	326773	0.2285	0.40963
ENSG00000065243	PKN2	1	89149905	89301938	338	9	63899	-0.56299	0.71328	795	21	325371	-0.50057	0.69166
ENSG00000137947	GTF2B	1	89318615	89357627	104	8	65795	0.074689	0.47023	496	24	327135	0.35458	0.36145
ENSG00000137944	CCBL2	1	89401456	89458636	100	8	70704	0.22019	0.41286	474	32	328880	1.5004	0.066753
ENSG00000213516	RBMXL1	1	89445139	89458643	13	6	67787	0.12267	0.45118	269	26	326799	1.6021	0.054569
ENSG00000117226	GBP3	1	89472349	89488577	28	6	70010	0.89568	0.18521	315	29	326515	1.2514	0.10539
ENSG00000117228	GBP1	1	89518002	89531043	42	8	68957	-1.1604	0.87706	360	21	327787	0.58729	0.27851
ENSG00000162645	GBP2	1	89571815	89616139	112	10	70951	0.058442	0.4767	405	19	327557	1.0903	0.13779
ENSG00000213512	GBP7	1	89597434	89641723	80	9	70413	-0.14023	0.55576	378	19	327738	1.0389	0.14943
ENSG00000162654	GBP4	1	89646831	89664615	35	6	70233	0.057962	0.47689	264	19	326482	1.283	0.099743
ENSG00000154451	GBP5	1	89724633	89738544	17	4	69268	-0.36386	0.64202	244	49	327917	1.4463	0.074053
ENSG00000183347	GBP6	1	89829617	89852020	70	13	68279	3.3224	0.00044615	476	36	329277	1.8788	0.030139
ENSG00000197147	LRRC8B	1	89990395	90063423	177	13	68443	1.3964	0.081292	503	29	330252	0.7269	0.23364
ENSG00000171488	LRRC8C	1	90098631	90235462	238	17	70000	1.2866	0.099119	532	27	329873	0.49301	0.311
ENSG00000271949	RP11-302M6.4	1	90098699	90398809	531	40	69742	1.7186	0.04284	788	53	327907	0.34753	0.3641
ENSG00000171492	LRRC8D	1	90286573	90402170	170	37	68417	1.5938	0.055494	413	57	326666	0.25934	0.39769
ENSG00000162664	ZNF326	1	90460671	90501090	57	12	65183	-0.4027	0.65642	323	41	315282	0.18263	0.42754
ENSG00000143032	BARHL2	1	91177096	91182794	10	6	67232	1.8368	0.033119	324	35	329535	0.4139	0.33947
ENSG00000122482	ZNF644	1	91380859	91487829	166	13	69597	2.4753	0.0066556	499	40	327724	2.1097	0.017441
ENSG00000162669	HFM1	1	91726323	91870426	287	20	67668	1.9538	0.025362	701	43	327564	-0.50267	0.6924
ENSG00000097046	CDC7	1	91966408	91991321	48	10	66949	0.53965	0.29472	510	35	330284	0.073842	0.47057
ENSG00000069702	TGFBR3	1	92145902	92371892	700	58	69128	0.51648	0.30276	1252	98	330327	1.9879	0.023412
ENSG00000137948	BRDT	1	92414928	92479983	169	12	66687	1.3469	0.089005	559	25	327318	1.2957	0.097539
ENSG00000172031	EPHX4	1	92495539	92529093	71	11	65341	1.8628	0.031245	373	25	323545	1.3742	0.084691
ENSG00000189195	BTBD8	1	92545862	92613393	125	10	66337	-0.8538	0.80339	355	26	321044	1.304	0.096108
ENSG00000069712	KIAA1107	1	92632542	92650280	31	5	65633	-2.4445	0.99275	239	20	321236	1.1194	0.13149
ENSG00000203910	C1orf146	1	92683497	92711370	19	4	66053	3.4158	0.00031797	221	21	315842	1.9237	0.027197
ENSG00000174842	GLMN	1	92711959	92764544	42	6	67919	2.9087	0.0018149	244	22	315190	2.241	0.012513
ENSG00000122484	RPAP2	1	92764522	92867613	107	12	66812	3.0111	0.0013016	319	21	314005	2.2593	0.011934
ENSG00000162676	GFI1	1	92940319	92952433	21	5	68056	3.9594	3.76e-05	226	22	318782	3.1175	0.00091208
ENSG00000067208	EVI5	1	92974253	93257961	541	12	70588	3.4966	0.00023563	967	21	325227	3.0502	0.0011433
ENSG00000122406	RPL5	1	93297582	93307481	9	3	69958	2.2623	0.011841	220	16	327641	2.5961	0.0047138
ENSG00000154511	FAM69A	1	93307724	93427057	154	7	70643	2.9094	0.0018107	440	18	328014	2.4736	0.0066879
ENSG00000143033	MTF2	1	93544792	93604638	87	10	68447	1.4938	0.067619	388	38	326634	0.21238	0.4159
ENSG00000117500	TMED5	1	93615299	93646285	56	9	67278	2.0357	0.020888	291	19	323382	-0.47392	0.68222
ENSG00000122483	CCDC18	1	93645476	93744287	213	16	67901	1.6631	0.048142	493	22	325284	-0.24507	0.5968
ENSG00000117505	DR1	1	93811445	93835055	43	6	69082	1.658	0.048664	322	18	325527	-0.14434	0.55738
ENSG00000137942	FNBP1L	1	93913688	94020218	109	19	65675	-0.24727	0.59765	387	36	323493	-0.95561	0.83037
ENSG00000137936	BCAR3	1	94027347	94312706	881	35	69597	-0.19829	0.57859	1264	42	329498	0.23873	0.40566
ENSG00000067334	DNTTIP2	1	94333373	94345474	50	8	67765	-0.57494	0.71733	458	29	330463	-0.14308	0.55689
ENSG00000023909	GCLM	1	94350761	94374966	59	10	68698	0.091838	0.46341	477	32	330218	-0.82432	0.79512
ENSG00000198691	ABCA4	1	94458393	94586688	444	65	69916	0.73037	0.23258	904	99	328558	-1.0703	0.85776
ENSG00000137962	ARHGAP29	1	94614544	94740624	194	30	68187	0.13603	0.4459	595	50	328992	-1.8112	0.96494
ENSG00000117528	ABCD3	1	94883933	94984222	109	14	69280	-0.46676	0.67966	366	38	326664	-0.93943	0.82625
ENSG00000117525	F3	1	94994781	95007356	23	6	68855	0.84406	0.19932	310	33	328924	-1.0964	0.86355
ENSG00000143036	SLC44A3	1	95285898	95360802	269	43	69638	1.4458	0.074118	655	78	327830	1.4929	0.067728
ENSG00000117519	CNN3	1	95362507	95392834	115	25	66964	3.0293	0.0012258	570	63	327550	1.5431	0.061402
ENSG00000172339	ALG14	1	95439963	95538501	260	21	65299	3.3632	0.00038516	735	44	329564	0.68417	0.24693
ENSG00000152078	TMEM56	1	95582894	95663163	212	26	68588	3.0876	0.0010088	703	46	329761	0.059237	0.47638
ENSG00000271092	TMEM56-RWDD3	1	95583479	95712781	345	25	68982	2.9214	0.0017424	856	47	329814	0.0082358	0.49671
ENSG00000122481	RWDD3	1	95699711	95712781	36	10	68950	1.9538	0.025364	364	36	328816	-0.3767	0.6468
ENSG00000237435	RP11-147C23.1	1	96403457	96488436	262	19	69291	2.4986	0.0062341	635	34	329494	0.35943	0.35964
ENSG00000117569	PTBP2	1	97187221	97289294	195	17	68530	4.8669	5.67e-07	532	29	328233	0.27453	0.39184
ENSG00000188641	DPYD	1	97543299	98386605	2067	111	67468	9.7253	1.18e-22	2666	135	326295	-0.52846	0.70141
ENSG00000162627	SNX7	1	99127236	99226056	329	19	70479	-0.64949	0.74199	671	35	330281	0.021195	0.49154
ENSG00000117598	LPPR5	1	99355806	99470588	441	42	67425	2.0287	0.021246	885	61	329498	0.050701	0.47978
ENSG00000117600	LPPR4	1	99729509	99775146	115	17	68524	-0.5412	0.70582	490	52	325971	-1.0782	0.85953
ENSG00000099260	PALMD	1	100111499	100160097	129	17	65995	-0.74644	0.7723	505	46	328267	-0.67489	0.75013
ENSG00000156869	FRRS1	1	100174259	100232187	213	9	71508	0.73825	0.23018	623	33	329369	-0.49216	0.6887
ENSG00000162688	AGL	1	100315640	100389579	250	23	66908	-0.82819	0.79622	664	37	325594	0.11045	0.45603
ENSG00000117620	SLC35A3	1	100435345	100492535	166	12	59682	0.29279	0.38484	531	27	323354	0.78288	0.21685
ENSG00000156875	HIAT1	1	100503653	100548933	125	14	60826	0.34653	0.36447	474	22	320235	1.4744	0.070184
ENSG00000156876	SASS6	1	100549119	100598511	106	15	60580	0.56344	0.28657	440	25	318324	2.0305	0.021151
ENSG00000122435	TRMT13	1	100598706	100616053	35	9	61529	0.61942	0.26782	304	22	317683	2.2995	0.010738
ENSG00000122477	LRRC39	1	100614409	100643771	46	12	62478	-0.38364	0.64938	324	20	318628	1.9929	0.023137
ENSG00000137992	DBT	1	100652475	100715390	114	8	68207	-0.97863	0.83612	407	23	322304	1.2425	0.10702
ENSG00000137996	RTCA	1	100731763	100758325	63	6	68925	-0.63124	0.73606	335	32	328618	-0.73799	0.76974
ENSG00000079335	CDC14A	1	100810584	100985833	237	19	70095	1.6192	0.052706	611	40	329371	0.60142	0.27378
ENSG00000181656	GPR88	1	101003693	101007574	8	3	73173	-0.82904	0.79646	291	19	330796	1.5803	0.057016
ENSG00000162692	VCAM1	1	101185298	101204601	33	14	71447	1.5189	0.064388	303	33	329076	-1.0841	0.86083
ENSG00000162694	EXTL2	1	101337943	101361554	27	7	71770	2.9895	0.0013971	230	24	329003	1.5924	0.055649
ENSG00000162695	SLC30A7	1	101361632	101447309	124	13	70045	1.6471	0.049772	298	21	327159	1.2949	0.097679
ENSG00000117543	DPH5	1	101455179	101491644	44	6	71157	1.4889	0.068263	221	19	328428	1.1817	0.11865
ENSG00000170989	S1PR1	1	101702444	101707074	9	4	69769	1.5495	0.060634	414	66	326821	0.44567	0.32792
ENSG00000118733	OLFM3	1	102268130	102462586	678	62	69645	3.8066	7.05e-05	1065	89	330185	-0.19487	0.57725
ENSG00000060718	COL11A1	1	103342023	103574052	955	31	67027	0.53046	0.2979	1634	45	329334	1.1389	0.12737
ENSG00000185946	RNPC3	1	104068313	104097861	42	9	67419	-0.037451	0.51494	188	31	322116	0.51276	0.30406
ENSG00000240038	AMY2B	1	104096437	104122156	30	11	65858	-1.0224	0.84671	160	31	321077	0.56666	0.28547
ENSG00000198890	PRMT6	1	107599267	107601916	2	1	73173	2.4601	0.0069454	259	19	330503	0.17829	0.42925
ENSG00000162631	NTNG1	1	107682629	108026080	759	67	68300	-0.58434	0.7205	1103	114	327313	-0.91711	0.82046
ENSG00000134215	VAV3	1	108113782	108507766	1227	75	68833	1.3085	0.095352	1905	110	328761	1.2722	0.10165
ENSG00000085491	SLC25A24	1	108676658	108743471	202	19	68292	2.7736	0.002772	586	36	330113	-2.4069	0.99196
ENSG00000186086	NBPF6	1	108918421	109013624	5	2	62754	2.0947	0.0181	384	13	319483	0.012371	0.49506
ENSG00000162636	FAM102B	1	109102711	109187522	135	8	69317	0.71662	0.2368	419	24	324677	0.037825	0.48491
ENSG00000162639	HENMT1	1	109190912	109204148	19	8	65763	1.0117	0.15584	170	15	323407	-0.87191	0.80837
ENSG00000134186	PRPF38B	1	109234945	109244425	7	4	64151	1.3626	0.086501	194	40	322618	-0.59435	0.72386
ENSG00000143107	FNDC7	1	109255279	109285365	65	15	68244	2.3039	0.010613	300	33	327540	0.18078	0.42827
ENSG00000116266	STXBP3	1	109289296	109352148	202	12	69027	2.0704	0.019207	568	32	327979	0.13366	0.44683
ENSG00000162641	AKNAD1	1	109358520	109506106	477	34	67684	0.57477	0.28272	905	48	327758	-0.65253	0.74297
ENSG00000121957	GPSM2	1	109417972	109477167	155	18	66626	-0.87587	0.80945	601	32	326375	-0.97897	0.8362
ENSG00000121940	CLCC1	1	109472130	109506111	109	19	67542	-0.16959	0.56734	430	37	326576	-1.069	0.85748
ENSG00000085433	WDR47	1	109512836	109584850	180	18	64810	-0.0037537	0.5015	577	45	324677	-0.10623	0.5423
ENSG00000197780	TAF13	1	109605108	109618624	43	10	67172	1.2294	0.10947	389	42	320486	1.8215	0.034265
ENSG00000215717	TMEM167B	1	109632425	109639556	24	6	68131	0.48159	0.31505	389	40	320333	2.5495	0.0053945
ENSG00000179902	C1orf194	1	109648573	109656479	30	6	67612	0.18669	0.42595	392	42	320968	2.8984	0.0018755
ENSG00000116299	KIAA1324	1	109656301	109749401	326	33	67701	-1.1416	0.87318	646	61	322958	3.0378	0.0011917
ENSG00000031698	SARS	1	109756540	109780791	38	10	68022	-1.6196	0.94734	399	48	319000	6.8784	3.03e-12
ENSG00000143126	CELSR2	1	109792641	109818372	74	14	65120	1.1829	0.11842	347	51	316551	8.2222	9.99e-17
ENSG00000134222	PSRC1	1	109822178	109825808	9	5	61404	0.97075	0.16584	296	45	313683	8.6552	2.46e-18
ENSG00000221986	MYBPHL	1	109834987	109849663	40	10	68431	1.0349	0.15035	291	42	312757	8.5135	8.44e-18
ENSG00000134243	SORT1	1	109852192	109940573	127	11	66991	0.98994	0.1611	378	42	316568	7.3916	7.25e-14
ENSG00000143106	PSMA5	1	109941653	109969062	44	8	65486	0.94729	0.17175	233	16	323899	1.9019	0.02859
ENSG00000143028	SYPL2	1	110009180	110024759	41	4	68555	0.69246	0.24433	269	18	326038	2.0986	0.017928
ENSG00000162650	ATXN7L2	1	110026101	110035426	10	3	67584	1.2375	0.10796	261	17	326226	2.078	0.018853
ENSG00000174151	CYB561D1	1	110036674	110045554	13	3	67631	0.052748	0.47897	258	19	325845	2.1655	0.015174
ENSG00000181754	AMIGO1	1	110046797	110052360	10	4	67843	0.70975	0.23893	250	25	325814	2.1672	0.015109
ENSG00000156097	GPR61	1	110082494	110091028	11	3	64027	2.1688	0.01505	227	31	324785	2.5974	0.0046972
ENSG00000065135	GNAI3	1	110091233	110136975	62	11	67020	0.37886	0.35239	308	35	326314	3.0455	0.0011615
ENSG00000134183	GNAT2	1	110145889	110155679	20	7	66565	1.9202	0.027418	232	33	325081	2.8174	0.0024204
ENSG00000116337	AMPD2	1	110158726	110174673	34	8	69347	2.0265	0.021355	260	31	324520	2.7377	0.003094
ENSG00000168765	GSTM4	1	110198703	110208118	22	7	67123	1.015	0.15506	307	47	317970	2.2993	0.010743
ENSG00000213366	GSTM2	1	110210644	110252171	70	19	66464	1.2223	0.11079	384	56	317468	2.6311	0.0042555
ENSG00000134184	GSTM1	1	110230436	110251661	36	10	66300	0.35841	0.36002	337	49	316155	2.1516	0.015714
ENSG00000134201	GSTM5	1	110254864	110318050	149	25	68931	0.22588	0.41065	512	66	316815	0.69455	0.24367
ENSG00000134202	GSTM3	1	110276554	110284384	16	4	68644	0.4396	0.33012	347	47	315561	0.59126	0.27717
ENSG00000198758	EPS8L3	1	110292702	110306649	42	12	70797	1.0999	0.13569	362	53	320469	0.87942	0.18959
ENSG00000184371	CSF1	1	110452864	110473614	40	11	69931	-1.634	0.94887	348	63	324734	2.2472	0.012314
ENSG00000168710	AHCYL1	1	110527308	110566357	25	10	65284	1.1065	0.13425	239	40	324675	3.1168	0.00091417
ENSG00000143093	STRIP1	1	110574199	110617263	61	8	69689	1.4066	0.079774	266	27	327627	1.821	0.034303
ENSG00000156150	ALX3	1	110602616	110613322	16	3	72996	1.2385	0.10776	215	30	328419	1.9738	0.024203
ENSG00000186150	UBL4B	1	110655062	110656569	1	1	62482	-0.56511	0.714	261	29	329663	1.0485	0.14721
ENSG00000197106	SLC6A17	1	110693108	110744824	110	14	70331	2.1011	0.017818	404	54	325948	-0.72555	0.76594
ENSG00000116396	KCNC4	1	110753965	110825722	219	25	69998	1.8589	0.031518	580	49	329152	-0.94131	0.82673
ENSG00000162775	RBM15	1	110881128	110889299	10	3	71041	1.4229	0.07738	339	24	328966	-0.44858	0.67313
ENSG00000168679	SLC16A4	1	110905470	110933704	58	11	66796	1.6555	0.048912	374	28	328066	-0.41747	0.66183
ENSG00000134248	LAMTOR5	1	110943871	110950564	15	4	67321	1.6378	0.050734	303	28	328433	-0.55013	0.70888
ENSG00000143125	PROK1	1	110993822	110999976	20	5	71531	1.4395	0.075005	355	55	329960	-1.174	0.8798
ENSG00000143105	KCNA10	1	111059839	111061797	5	2	73173	-1.9606	0.97504	371	50	331150	-1.5435	0.93865
ENSG00000177301	KCNA2	1	111136202	111174096	99	12	69870	0.44797	0.32709	430	56	328703	1.679	0.046578
ENSG00000177272	KCNA3	1	111214310	111217655	1	1	73173	0.46602	0.3206	281	35	328445	1.0669	0.143
ENSG00000143119	CD53	1	111415775	111442550	77	10	70835	2.2038	0.013769	550	28	331409	-1.2107	0.887
ENSG00000121931	LRIF1	1	111489807	111506701	19	6	69350	0.30026	0.38199	343	28	330464	-0.49231	0.68875
ENSG00000156171	DRAM2	1	111659955	111682838	46	6	71335	0.44945	0.32656	330	24	327957	0.5982	0.27485
ENSG00000134255	CEPT1	1	111682249	111727724	65	14	68125	2.298	0.01078	389	51	327763	0.34285	0.36585
ENSG00000162777	DENND2D	1	111729796	111747157	43	14	70770	3.1013	0.00096332	376	47	328929	-0.28074	0.61054
ENSG00000064886	CHI3L2	1	111743393	111786062	139	19	70705	2.1984	0.013961	576	58	330778	-0.18872	0.57484
ENSG00000134216	CHIA	1	111833484	111863188	198	21	67811	0.61517	0.26922	807	50	331884	-0.49921	0.69118
ENSG00000173947	PIFO	1	111888910	111895635	28	5	65053	-0.49331	0.6891	590	43	330306	0.7364	0.23074
ENSG00000085465	OVGP1	1	111956936	111970399	47	8	69168	-0.20774	0.58228	382	37	327290	2.0645	0.019483
ENSG00000116455	WDR77	1	111982512	111991998	17	6	65334	-1.0865	0.86137	339	32	326501	1.3744	0.084661
ENSG00000116459	ATP5F1	1	111991486	112005395	28	6	67129	0.61403	0.2696	370	40	326602	1.207	0.11372
ENSG00000143110	C1orf162	1	112016414	112021134	7	3	70915	0.32473	0.37269	342	43	327825	0.20844	0.41744
ENSG00000121933	ADORA3	1	112025970	112106584	261	31	69581	-1.34	0.90988	573	79	328821	-0.81122	0.79138
ENSG00000116473	RAP1A	1	112084840	112259313	488	44	69884	3.9098	4.62e-05	1033	70	329552	-0.53952	0.70523
ENSG00000197852	FAM212B	1	112223252	112298446	235	32	69616	3.9004	4.8e-05	684	46	329521	0.18295	0.42742
ENSG00000064703	DDX20	1	112297867	112310638	42	6	65311	1.0031	0.15792	448	40	329385	0.73096	0.2324
ENSG00000171385	KCND3	1	112313284	112531777	647	77	68752	2.9192	0.0017548	1145	122	327724	0.64156	0.26058
ENSG00000143079	CTTNBP2NL	1	112938803	113006078	152	6	70190	3.2026	0.00068099	453	35	327391	-1.0715	0.85804
ENSG00000134245	WNT2B	1	113009163	113072787	155	30	67523	2.9256	0.0017192	434	38	325687	-1.366	0.91403
ENSG00000007341	ST7L	1	113066140	113163447	203	16	67604	2.284	0.011185	477	39	325426	-1.1594	0.87684
ENSG00000116489	CAPZA1	1	113161795	113214241	73	11	67834	2.2721	0.01154	325	26	323249	-0.60831	0.72851
ENSG00000155363	MOV10	1	113215763	113243368	52	9	68302	2.126	0.01675	276	39	322336	-0.11097	0.54418
ENSG00000155366	RHOC	1	113243728	113250056	17	5	67180	1.4014	0.080543	254	38	322741	-0.41609	0.66133
ENSG00000271810	RP11-426L16.10	1	113245236	113254055	22	7	66903	0.93222	0.17561	268	39	323145	-0.42167	0.66337
ENSG00000155367	PPM1J	1	113252616	113258099	12	6	63415	0.34948	0.36336	261	40	322329	-0.38791	0.65096
ENSG00000184599	FAM19A3	1	113263041	113269857	16	4	69933	1.8909	0.029321	269	41	322734	-0.20191	0.58001
ENSG00000155380	SLC16A1	1	113454469	113499635	58	11	64270	0.90153	0.18365	270	23	320125	1.9631	0.024819
ENSG00000198799	LRIG2	1	113615831	113674882	103	16	66503	0.69405	0.24383	413	20	323535	2.2534	0.012117
ENSG00000081026	MAGI3	1	113933371	114228545	521	27	68572	-0.67564	0.75036	912	37	329133	2.1367	0.01631
ENSG00000116793	PHTF1	1	114239453	114302111	101	11	69502	-0.075292	0.53001	299	23	327526	2.4499	0.0071452
ENSG00000081019	RSBN1	1	114304454	114355098	68	14	67273	0.17225	0.43162	292	21	325750	2.4804	0.0065609
ENSG00000134242	PTPN22	1	114356433	114414381	93	13	69245	0.52105	0.30117	307	26	324959	3.0928	0.00099126
ENSG00000188761	BCL2L15	1	114420790	114430169	18	6	68606	-0.12764	0.55078	233	35	324242	3.079	0.0010383
ENSG00000134262	AP4B1	1	114437370	114447823	16	5	70233	0.81562	0.20736	228	37	325368	3.0459	0.0011599
ENSG00000118655	DCLRE1B	1	114447763	114456708	12	4	71542	-0.05753	0.52294	216	36	325171	2.951	0.0015835
ENSG00000163349	HIPK1	1	114471814	114520426	63	13	65191	1.8767	0.030279	360	40	325728	1.6308	0.051461
ENSG00000116774	OLFML3	1	114522063	114524876	6	4	59412	2.388	0.0084706	250	41	327087	-0.29072	0.61437
ENSG00000134207	SYT6	1	114631913	114696541	252	47	68723	2.12	0.017002	667	93	328454	-0.73593	0.76911
ENSG00000197323	TRIM33	1	114935399	115053781	282	16	63900	3.9851	3.37e-05	575	32	325649	1.2514	0.10539
ENSG00000116752	BCAS2	1	115110178	115124260	21	6	68083	1.4368	0.075387	272	22	325750	2.1322	0.016496
ENSG00000175984	DENND2C	1	115125469	115213043	174	19	64306	1.5488	0.060709	462	35	323809	2.1668	0.015126
ENSG00000116748	AMPD1	1	115215719	115238239	51	12	68547	2.8631	0.0020979	314	34	321519	1.8873	0.029558
ENSG00000213281	NRAS	1	115247090	115259515	13	3	64601	2.7744	0.002765	278	32	322521	1.4081	0.07955
ENSG00000009307	CSDE1	1	115259534	115301297	67	9	65491	4.3544	6.67e-06	298	30	322979	0.81596	0.20726
ENSG00000052723	SIKE1	1	115312100	115323306	3	1	69369	3.9864	3.35e-05	251	32	325569	0.68674	0.24612
ENSG00000198765	SYCP1	1	115397424	115537991	314	17	66319	3.1667	0.00077078	719	26	328145	0.71291	0.23795
ENSG00000134200	TSHB	1	115572415	115576941	22	3	70792	2.9142	0.0017827	372	27	329741	0.20198	0.41997
ENSG00000134198	TSPAN2	1	115590632	115632121	155	21	69099	3.878	5.27e-05	549	35	330456	-0.11345	0.54516
ENSG00000134259	NGF	1	115828539	115880857	176	32	68723	4.4451	4.39e-06	624	78	329719	2.5611	0.0052168
ENSG00000173218	VANGL1	1	116184574	116240845	179	29	71813	0.78595	0.21595	635	46	331013	-1.4386	0.92487
ENSG00000118729	CASQ2	1	116242628	116311402	308	17	71782	1.1868	0.11765	722	46	330659	0.17892	0.429
ENSG00000177551	NHLH2	1	116378998	116386538	20	4	70612	1.5893	0.055996	418	46	328838	1.5682	0.058416
ENSG00000163393	SLC22A15	1	116519119	116612675	206	22	66367	1.5769	0.057408	485	33	326256	0.78769	0.21544
ENSG00000173212	MAB21L3	1	116654376	116677861	61	10	69062	-0.25433	0.60038	350	38	324092	0.16222	0.43557
ENSG00000163399	ATP1A1	1	116915290	116952883	56	6	63170	-1.3449	0.91068	268	18	319592	-0.77407	0.78056
ENSG00000269279	AL136376.1	1	116915890	116926718	21	5	64291	-1.5009	0.93331	209	20	320701	-0.72684	0.76634
ENSG00000116815	CD58	1	117057157	117113661	55	9	68945	-1.0888	0.86188	226	42	320272	-0.82574	0.79552
ENSG00000143061	IGSF3	1	117117031	117210375	103	21	67848	-0.70376	0.75921	275	47	318185	-1.4713	0.9294
ENSG00000203864	C1orf137	1	117236734	117249225	11	5	66401	0.29713	0.38318	208	42	323894	-1.4427	0.92545
ENSG00000116824	CD2	1	117297007	117311850	30	6	71474	2.4474	0.0071947	248	39	327067	-1.6945	0.95492
ENSG00000134247	PTGFRN	1	117452679	117532980	218	24	70315	1.29	0.09852	513	43	326923	-0.50522	0.6933
ENSG00000134256	CD101	1	117544382	117579167	92	20	67311	2.0359	0.020878	447	51	325896	-1.9959	0.97703
ENSG00000116830	TTF2	1	117602925	117650075	102	21	67236	-0.49673	0.69031	459	54	323065	-1.8119	0.965
ENSG00000134253	TRIM45	1	117653682	117665209	39	8	68929	-0.22753	0.58999	300	35	320904	-1.0634	0.8562
ENSG00000134258	VTCN1	1	117686209	117753556	173	22	69756	1.2761	0.10095	542	45	325114	-0.59476	0.724
ENSG00000198162	MAN1A2	1	117910071	118071494	422	21	66722	1.8106	0.035103	786	28	329228	0.9681	0.1665
ENSG00000183508	FAM46C	1	118148556	118170994	67	8	72594	1.0689	0.14256	406	39	332781	2.179	0.014665
ENSG00000196505	GDAP2	1	118406107	118472253	48	12	65377	0.94828	0.17149	543	14	327010	0.74166	0.22915
ENSG00000065183	WDR3	1	118472343	118509165	41	10	66153	1.259	0.10401	382	24	325830	0.13763	0.44527
ENSG00000155761	SPAG17	1	118496484	118727846	383	18	68121	0.57332	0.28321	797	26	326882	0.16335	0.43512
ENSG00000092607	TBX15	1	119425669	119532179	280	22	70463	0.7653	0.22205	600	43	330800	-0.24675	0.59745
ENSG00000116874	WARS2	1	119573839	119683294	263	19	69998	0.80059	0.21168	644	28	332294	-1.6273	0.94817
ENSG00000116882	HAO2	1	119911402	119936753	56	9	71956	-1.9009	0.97134	353	34	328576	-0.95491	0.83019
ENSG00000203859	HSD3B2	1	119957554	119965658	15	2	73147	-1.338	0.90955	378	26	330291	-1.8198	0.96561
ENSG00000203857	HSD3B1	1	120049821	120057681	8	2	65367	-0.038029	0.51517	279	15	330868	-1.294	0.90217
ENSG00000143067	ZNF697	1	120162045	120190396	65	12	69890	0.59892	0.27461	422	52	327960	0.96345	0.16766
ENSG00000092621	PHGDH	1	120202421	120286838	178	23	69618	0.6065	0.27209	537	53	329745	0.14224	0.44344
ENSG00000134240	HMGCS2	1	120290619	120311528	47	10	70044	-0.74264	0.77115	354	43	329292	-1.3954	0.91856
ENSG00000134193	REG4	1	120336641	120354283	51	8	71476	-1.4195	0.92212	306	26	326793	-0.29421	0.6157
ENSG00000134249	ADAM30	1	120436156	120439118	4	1	73173	1.3176	0.093815	205	28	317806	0.46072	0.3225
ENSG00000134250	NOTCH2	1	120454176	120612240	126	12	69858	1.296	0.09749	256	21	311420	0.25808	0.39817
ENSG00000188610	FAM72B	1	120837756	120855681	1	1	71944	-1.7018	0.9556	11	2	241427	-0.65051	0.74232
ENSG00000198019	FCGR1B	1	120926979	120935937	1	1	70987	-0.91308	0.8194	8	2	237688	-0.61289	0.73003
ENSG00000168614	NBPF9	1	144811744	144830413	1	1	42024	0.51665	0.3027	2	1	219207	1.8255	0.033962
ENSG00000178104	PDE4DIP	1	144836157	145076186	39	14	57103	-0.56207	0.71296	4	2	225625	0.96699	0.16677
ENSG00000255168	RP11-458D21.5	1	145209145	145319796	1	1	63952	-0.69126	0.7553	1	1	235626	0.86705	0.19296
ENSG00000163386	NBPF10	1	145289772	145370303	2	1	68563	-1.2745	0.89876	64	8	315264	0.2374	0.40617
ENSG00000168509	HFE2	1	145413095	145417545	3	2	65065	-0.084471	0.53366	111	12	315078	0.37027	0.35559
ENSG00000117289	TXNIP	1	145438469	145442635	4	1	73173	-0.68084	0.75201	103	13	315871	0.44805	0.32706
ENSG00000121851	POLR3GL	1	145456236	145470388	5	3	67668	-0.65442	0.74358	93	14	315509	0.54305	0.29355
ENSG00000181039	ANKRD34A	1	145470508	145475646	6	4	69180	-0.41153	0.65966	82	13	314536	0.54337	0.29344
ENSG00000152022	LIX1L	1	145477085	145501669	13	5	65900	-0.21892	0.58664	107	19	314022	0.89676	0.18492
ENSG00000131795	RBM8A	1	145507598	145513536	2	1	68757	-0.47059	0.68103	101	22	312318	0.96597	0.16703
ENSG00000131779	PEX11B	1	145516252	145523730	2	1	73173	-0.040514	0.51616	131	21	316971	0.32369	0.37309
ENSG00000143127	ITGA10	1	145524891	145543868	18	5	71942	-1.3914	0.91795	144	23	315819	0.16787	0.43334
ENSG00000198483	ANKRD35	1	145549230	145568526	43	7	71368	0.77521	0.21911	156	22	316628	-0.10116	0.54029
ENSG00000131788	PIAS3	1	145575233	145586546	5	3	67215	-1.2651	0.89709	162	19	318593	-0.2731	0.60761
ENSG00000186364	NUDT17	1	145586115	145589439	5	2	68454	0.8238	0.20503	154	17	320328	-0.50617	0.69363
ENSG00000186141	POLR3C	1	145592605	145611025	20	4	69975	0.82314	0.20521	171	15	322702	-0.62946	0.73548
ENSG00000121848	RNF115	1	145611036	145696218	109	9	70789	0.6274	0.2652	243	14	325438	-0.9005	0.81607
ENSG00000117281	CD160	1	145695798	145715614	24	4	70825	0.71529	0.23722	119	10	328632	-0.74969	0.77328
ENSG00000174827	PDZK1	1	145726918	145764074	25	11	66588	-0.55369	0.7101	74	9	325914	-0.71192	0.76174
ENSG00000117262	GPR89A	1	145764411	145827103	4	2	64583	-0.23198	0.59172	31	6	306174	0.12186	0.4515
ENSG00000186275	NBPF12	1	146373546	146467744	2	1	73173	-0.46635	0.67952	184	28	302704	1.5947	0.055392
ENSG00000131791	PRKAB2	1	146626685	146644129	53	8	65837	3.3888	0.00035102	594	18	324360	-0.87029	0.80793
ENSG00000131781	FMO5	1	146646930	146714700	295	14	63760	3.2726	0.00053273	823	26	324863	-0.94531	0.82775
ENSG00000131778	CHD1L	1	146714291	146767443	204	21	68906	2.5709	0.0050712	809	24	326924	-0.82044	0.79402
ENSG00000116128	BCL9	1	147013182	147098017	252	42	65076	1.6193	0.052689	609	77	325322	1.0409	0.14897
ENSG00000162836	ACP6	1	147101453	147142618	105	13	67828	0.37876	0.35243	448	53	322401	0.79848	0.2123
ENSG00000143140	GJA5	1	147228332	147245484	62	10	64484	1.4778	0.069729	475	41	321970	-0.71505	0.76271
ENSG00000121634	GJA8	1	147374946	147381393	31	8	69956	0.92917	0.1764	247	39	314939	0.47154	0.31863
ENSG00000188092	GPR89B	1	147400506	147465753	9	2	69408	0.30303	0.38093	160	25	307734	0.71129	0.23845
ENSG00000122497	NBPF14	1	148003642	148025863	1	1	62595	0.60587	0.2723	NA	NA	NA	NA	NA
ENSG00000203832	NBPF20	1	148250249	148347506	3	2	61057	0.36546	0.35738	NA	NA	NA	NA	NA
ENSG00000243452	NBPF15	1	148555979	148596267	3	1	67089	0.76635	0.22173	NA	NA	NA	NA	NA
ENSG00000203827	NBPF16	1	148739443	148758311	1	1	64647	-0.6452	0.7406	NA	NA	NA	NA	NA
ENSG00000150337	FCGR1A	1	149754227	149764074	2	1	65574	1.0661	0.14319	31	3	293296	0.55135	0.2907
ENSG00000203814	HIST2H2BF	1	149754245	149783928	15	3	63196	0.88364	0.18845	42	4	296620	0.47545	0.31723
ENSG00000184678	HIST2H2BE	1	149856010	149858232	3	1	56866	2.1545	0.015599	106	6	314151	0.56814	0.28497
ENSG00000178096	BOLA1	1	149859440	149872351	29	3	60710	1.7147	0.043201	116	7	313523	0.50719	0.30601
ENSG00000159164	SV2A	1	149874870	149889434	25	7	64173	1.6311	0.051436	125	7	315895	0.48083	0.31532
ENSG00000143368	SF3B4	1	149895209	149900236	12	2	58370	1.5833	0.056671	135	8	315975	0.42941	0.33381
ENSG00000014914	MTMR11	1	149900543	149908791	15	3	62681	1.4477	0.073844	141	8	315636	0.40968	0.34102
ENSG00000163113	OTUD7B	1	149909705	149982625	75	12	63854	1.404	0.080154	277	12	319007	-0.089876	0.53581
ENSG00000136631	VPS45	1	150039369	150117505	102	5	62739	5.3693	3.95e-08	323	9	319123	-0.4524	0.67451
ENSG00000023902	PLEKHO1	1	150121373	150136916	29	5	63943	5.3676	3.99e-08	201	11	319008	-0.42732	0.66543
ENSG00000143401	ANP32E	1	150190717	150208504	22	4	70038	3.349	0.00040546	183	15	325286	-0.64315	0.73994
ENSG00000118298	CA14	1	150229554	150237478	6	3	69489	3.3371	0.00042336	224	20	327561	-0.71094	0.76144
ENSG00000117362	APH1A	1	150237804	150241980	2	1	65961	3.9497	3.91e-05	221	19	327319	-0.78912	0.78498
ENSG00000118292	C1orf54	1	150240600	150253327	16	5	65971	3.9496	3.91e-05	246	21	327497	-0.73372	0.76844
ENSG00000159208	C1orf51	1	150254953	150259505	8	3	65450	2.0537	0.02	243	20	327880	-0.66236	0.74613
ENSG00000187145	MRPS21	1	150266289	150281414	52	7	66701	3.0342	0.0012059	290	15	327743	-0.55221	0.7096
ENSG00000117360	PRPF3	1	150293925	150325671	80	10	65454	3.9705	3.59e-05	396	17	328591	-0.42917	0.6661
ENSG00000163125	RPRD2	1	150335567	150449042	317	13	65452	4.0085	3.06e-05	684	18	327077	-0.31598	0.62399
ENSG00000143374	TARS2	1	150459887	150480078	56	8	66121	3.8685	5.48e-05	373	25	324896	0.76434	0.22233
ENSG00000143369	ECM1	1	150480538	150486265	13	4	66847	3.0854	0.0010163	314	28	322020	1.2791	0.10043
ENSG00000143382	ADAMTSL4	1	150521884	150533413	24	8	63704	3.0852	0.0010171	304	35	320880	4.0704	2.35e-05
ENSG00000225996	AL356356.1	1	150521897	150524367	1	1	73173	2.4344	0.007459	290	35	320644	4.0566	2.49e-05
ENSG00000143384	MCL1	1	150547032	150552066	6	4	65029	2.3537	0.0092928	282	31	321365	4.6666	1.53e-06
ENSG00000143420	ENSA	1	150573327	150602088	40	10	64071	2.4745	0.0066711	357	24	321274	4.2553	1.04e-05
ENSG00000143457	GOLPH3L	1	150618701	150669630	107	6	70843	2.5602	0.0052305	419	21	325710	3.8639	5.58e-05
ENSG00000143452	HORMAD1	1	150670536	150693364	57	4	70189	2.6702	0.0037908	342	13	326775	3.4585	0.00027155
ENSG00000163131	CTSS	1	150702672	150738433	49	6	68659	3.0196	0.0012657	319	16	325977	3.4491	0.0002812
ENSG00000143387	CTSK	1	150768684	150780799	10	3	70189	3.1628	0.00078137	213	18	322331	3.4176	0.00031591
ENSG00000143437	ARNT	1	150782181	150849244	73	9	68495	2.9698	0.0014901	339	17	323624	3.555	0.000189
ENSG00000143379	SETDB1	1	150898739	150937213	56	9	68600	1.7169	0.042994	339	26	323065	3.5802	0.00017166
ENSG00000143418	CERS2	1	150933059	150947479	27	5	67307	1.5959	0.055252	289	27	322429	3.4585	0.00027158
ENSG00000143412	ANXA9	1	150954493	150968110	30	8	67539	2.8188	0.0024102	311	38	321058	3.369	0.00037714
ENSG00000143409	FAM63A	1	150969025	150980851	19	7	63117	3.4874	0.00024391	301	40	320248	3.3373	0.00042306
ENSG00000143363	PRUNE	1	150980896	151008189	64	15	67612	2.8559	0.0021455	356	47	321293	3.1011	0.00096411
ENSG00000163141	BNIPL	1	151009046	151020076	25	7	65790	2.6853	0.0036229	314	40	322089	1.7434	0.040632
ENSG00000143443	C1orf56	1	151020216	151024462	2	1	60518	1.9496	0.025609	289	38	322224	1.5123	0.065235
ENSG00000197622	CDC42SE1	1	151023447	151042801	28	9	65447	1.6275	0.051814	313	36	322568	1.4798	0.069466
ENSG00000213190	MLLT11	1	151030234	151040970	16	5	67430	1.7799	0.037545	297	35	322894	1.4754	0.070051
ENSG00000143458	GABPB2	1	151043054	151098018	121	17	66170	2.2781	0.011362	371	33	320191	1.175	0.11999
ENSG00000143434	SEMA6C	1	151104161	151119104	37	8	67058	3.099	0.00097095	221	34	319629	1.108	0.13393
ENSG00000163154	TNFAIP8L2	1	151129105	151132225	3	1	67273	2.5842	0.0048803	181	34	317583	1.5013	0.066639
ENSG00000163156	SCNM1	1	151129140	151142773	9	4	66918	2.733	0.003138	203	36	318441	1.6371	0.050802
ENSG00000163155	LYSMD1	1	151132224	151138424	4	2	66238	2.2658	0.011732	190	36	317676	1.6659	0.047864
ENSG00000163157	TMOD4	1	151142462	151148760	6	3	67187	1.4133	0.078779	180	35	318508	1.6028	0.054488
ENSG00000163159	VPS72	1	151142463	151167797	18	7	66111	0.95783	0.16907	210	36	319348	1.6955	0.044992
ENSG00000143398	PIP5K1A	1	151170425	151222012	67	9	68776	-0.079325	0.53161	210	27	318800	1.5544	0.06004
ENSG00000159352	PSMD4	1	151227179	151239955	17	3	70429	-0.84208	0.80013	154	18	321336	1.4528	0.073134
ENSG00000232671	RP11-126K1.2	1	151252500	151254405	3	2	73173	0.021614	0.49138	136	18	320373	1.2735	0.10143
ENSG00000143373	ZNF687	1	151254094	151264656	7	2	69980	-0.83904	0.79928	149	20	320463	1.2083	0.11346
ENSG00000143393	PI4KB	1	151264273	151300191	32	6	67904	0.3483	0.36381	216	29	318330	0.9632	0.16772
ENSG00000143390	RFX5	1	151313116	151319833	4	2	69315	-0.39523	0.65366	177	31	319725	0.75456	0.22526
ENSG00000143416	SELENBP1	1	151336778	151345209	16	8	65039	2.3563	0.0092285	199	33	320283	0.47582	0.3171
ENSG00000159377	PSMB4	1	151372010	151374420	2	1	73173	3.5801	0.00017175	191	25	322056	0.18241	0.42763
ENSG00000143442	POGZ	1	151375200	151431941	74	5	68937	3.5125	0.00022195	277	25	322713	0.16578	0.43417
ENSG00000143375	CGN	1	151482986	151511168	38	9	68120	1.787	0.036965	265	33	320226	0.85901	0.19517
ENSG00000143367	TUFT1	1	151512781	151556059	92	15	70476	0.44556	0.32796	292	38	322047	1.8386	0.032988
ENSG00000143376	SNX27	1	151584541	151671567	101	13	66627	2.604	0.0046075	353	30	326008	2.7031	0.0034353
ENSG00000159409	CELF3	1	151674880	151689290	26	6	70671	2.7161	0.0033033	225	25	324905	2.3893	0.0084404
ENSG00000240510	AL589765.1	1	151682909	151702070	36	9	69687	2.3267	0.0099899	248	25	325905	2.7707	0.002797
ENSG00000178796	RIIAD1	1	151682909	151702281	36	9	69687	2.3267	0.0099899	248	25	325905	2.7707	0.002797
ENSG00000143436	MRPL9	1	151732119	151736040	12	3	70256	0.79809	0.21241	260	18	328090	3.9355	4.15e-05
ENSG00000143450	OAZ3	1	151735445	151743808	16	4	70610	-0.74877	0.773	275	19	327426	4.1219	1.88e-05
ENSG00000182134	TDRKH	1	151742583	151763892	62	5	71469	-1.0785	0.8596	312	26	327460	4.6311	1.82e-06
ENSG00000213171	LINGO4	1	151772740	151778630	6	2	72030	0.14024	0.44423	288	31	327635	4.0736	2.31e-05
ENSG00000143365	RORC	1	151778547	151804348	59	13	70356	0.41023	0.34082	341	39	327644	3.8412	6.12e-05
ENSG00000225556	C2CD4D	1	151810295	151813033	5	2	68642	0.097546	0.46115	262	36	327747	4.3234	7.68e-06
ENSG00000196407	THEM5	1	151819739	151826173	12	2	70520	-1.2377	0.89208	269	35	326899	3.0666	0.0010825
ENSG00000159445	THEM4	1	151846060	151882284	81	8	68188	-0.55723	0.71131	377	26	328862	0.13842	0.44496
ENSG00000197747	S100A10	1	151955391	151966866	18	4	68296	-0.78378	0.78341	322	19	331011	-0.40273	0.65643
ENSG00000163191	S100A11	1	152004982	152020383	20	3	71122	-0.78072	0.78252	198	29	325393	-0.009478	0.50378
ENSG00000182898	TCHHL1	1	152056620	152061540	2	1	66294	-0.27939	0.61003	104	24	315083	0.0078281	0.49688
ENSG00000159450	TCHH	1	152078793	152086556	9	4	64428	-1.318	0.90625	107	28	306476	0.4273	0.33458
ENSG00000215853	RPTN	1	152126071	152131704	7	3	69656	-2.4073	0.99196	188	23	320343	0.17255	0.4315
ENSG00000197915	HRNR	1	152184558	152196669	37	5	70672	0.13229	0.44738	351	13	324012	-0.0078903	0.50315
ENSG00000143631	FLG	1	152274651	152297679	67	6	69418	-0.024284	0.50969	378	15	318541	-0.064197	0.52559
ENSG00000143520	FLG2	1	152321211	152332482	15	2	71645	-0.3927	0.65273	265	14	316809	-0.0099369	0.50396
ENSG00000143536	CRNN	1	152381719	152386739	6	2	73078	1.0801	0.14004	228	15	331544	-0.60801	0.72841
ENSG00000186207	LCE5A	1	152483320	152484653	4	2	69567	-0.23588	0.59324	342	20	331056	0.25108	0.40088
ENSG00000169509	CRCT1	1	152486978	152488486	5	2	73148	0.16354	0.43505	348	20	330889	0.28227	0.38887
ENSG00000185966	LCE3E	1	152538130	152539248	1	1	73173	-0.41793	0.662	227	11	330039	0.89064	0.18656
ENSG00000163202	LCE3D	1	152551857	152552980	2	1	73173	0.0033418	0.49867	266	16	331488	1.0683	0.14269
ENSG00000187223	LCE2D	1	152635872	152637135	2	1	73173	-1.4332	0.92409	344	13	331959	0.58269	0.28005
ENSG00000159455	LCE2B	1	152647771	152659877	36	5	71104	0.24247	0.40421	378	14	332059	0.88561	0.18791
ENSG00000187173	LCE2A	1	152670840	152671918	2	1	64880	0.54388	0.29326	292	13	330964	0.97419	0.16498
ENSG00000187170	LCE4A	1	152680636	152681967	4	2	61988	0.95452	0.16991	288	14	330998	0.94797	0.17157
ENSG00000198854	C1orf68	1	152691998	152692905	7	2	72810	-0.18424	0.57309	298	14	329820	0.935	0.17489
ENSG00000203786	KPRP	1	152730506	152734529	8	2	73173	0.74538	0.22802	336	17	329352	0.65727	0.2555
ENSG00000240386	LCE1F	1	152748848	152749445	2	1	73173	1.6148	0.053179	267	19	328944	-0.03913	0.51561
ENSG00000186226	LCE1E	1	152758690	152760902	8	3	71707	-0.019476	0.50777	263	19	328933	-0.2428	0.59592
ENSG00000172155	LCE1D	1	152769227	152770657	1	1	73173	1.4967	0.06724	253	20	328589	-0.22726	0.58989
ENSG00000197084	LCE1C	1	152777311	152779107	14	3	71421	1.2115	0.11284	238	25	328087	-0.24427	0.59649
ENSG00000196734	LCE1B	1	152784447	152785585	1	1	60337	-0.62587	0.7343	219	26	329075	-0.34855	0.63629
ENSG00000235942	LCE6A	1	152815344	152816459	1	1	58679	-0.0045119	0.5018	153	28	324413	-0.34759	0.63593
ENSG00000163206	SMCP	1	152850793	152857523	5	2	66345	0.32913	0.37103	156	24	321108	0.29931	0.38235
ENSG00000163207	IVL	1	152881021	152884362	15	2	70400	0.36779	0.35652	194	20	323893	0.28686	0.38711
ENSG00000184148	SPRR4	1	152943142	152945050	3	1	73173	-0.30846	0.62114	338	13	331302	-0.75178	0.77391
ENSG00000169474	SPRR1A	1	152956557	152958289	7	1	71021	-0.52177	0.69908	393	12	331884	-1.0514	0.85346
ENSG00000163209	SPRR3	1	152974223	152976332	22	2	71111	-0.4477	0.67282	426	8	332346	-1.302	0.90354
ENSG00000169469	SPRR1B	1	153003678	153005376	12	1	73173	-0.043052	0.51717	474	8	333280	-1.4634	0.92832
ENSG00000163216	SPRR2D	1	153012201	153014407	8	2	70917	0.025518	0.48982	470	11	333324	-1.5339	0.93747
ENSG00000241794	SPRR2A	1	153028589	153030013	2	1	68436	0.18086	0.42824	438	18	332428	-1.4698	0.92919
ENSG00000196805	SPRR2B	1	153042700	153113927	178	21	68167	-0.56062	0.71247	608	25	329584	-1.4661	0.92869
ENSG00000203785	SPRR2E	1	153065611	153078660	37	7	66448	-0.23379	0.59243	393	27	328158	-1.5468	0.93904
ENSG00000244094	SPRR2F	1	153084590	153085991	3	1	64238	0.44635	0.32767	368	26	328267	-1.2449	0.89342
ENSG00000159516	SPRR2G	1	153122058	153123345	4	1	73173	-0.88036	0.81067	294	23	325999	-0.79959	0.78803
ENSG00000203784	LELP1	1	153175919	153177596	2	1	65056	1.5498	0.060595	321	31	331299	-1.0501	0.85317
ENSG00000203783	PRR9	1	153190060	153191793	4	1	73173	2.6243	0.0043414	314	26	331319	-1.136	0.87202
ENSG00000203782	LOR	1	153232176	153234598	6	4	68189	1.1478	0.12552	345	28	329402	-1.2643	0.89694
ENSG00000159527	PGLYRP3	1	153270338	153283194	31	5	70025	-0.50383	0.69281	411	30	328798	-1.6351	0.94898
ENSG00000163218	PGLYRP4	1	153302596	153321316	79	6	70383	0.19052	0.42445	396	24	328046	-1.5916	0.94427
ENSG00000163220	S100A9	1	153330330	153333503	2	1	64567	-0.39476	0.65349	359	19	331185	-1.2322	0.89107
ENSG00000163221	S100A12	1	153346184	153348125	1	1	73173	-1.4538	0.927	316	18	330198	-0.98408	0.83746
ENSG00000143546	S100A8	1	153362508	153363664	2	1	73173	0.49833	0.30913	294	17	328112	-0.94839	0.82853
ENSG00000184330	S100A7A	1	153389000	153395701	16	3	70546	1.0299	0.15152	233	16	327329	-0.57807	0.71839
ENSG00000197364	S100A7L2	1	153409534	153412425	9	4	67458	0.41452	0.33925	238	19	328133	-0.57772	0.71827
ENSG00000143556	S100A7	1	153430220	153433177	8	3	69172	-0.4253	0.66469	220	19	326330	-0.56746	0.7148
ENSG00000197956	S100A6	1	153507075	153508720	2	1	73173	0.14777	0.44126	219	16	301255	-0.37961	0.64788
ENSG00000196420	S100A5	1	153509623	153514241	9	3	67733	0.4532	0.3252	214	15	298593	-0.40345	0.65669
ENSG00000196154	S100A4	1	153516089	153522612	28	2	69755	0.76969	0.22074	208	15	294046	-0.49176	0.68856
ENSG00000188015	S100A3	1	153519805	153521848	17	1	70492	0.76997	0.22066	199	14	293046	-0.51758	0.69763
ENSG00000196754	S100A2	1	153533584	153540366	10	2	62662	-0.56634	0.71442	207	18	290866	-0.73029	0.76739
ENSG00000188643	S100A16	1	153579362	153585621	13	4	71353	0.81098	0.20869	183	20	300053	0.27867	0.39025
ENSG00000189334	S100A14	1	153586731	153589462	7	1	70758	0.64239	0.26031	178	19	301651	0.42017	0.33718
ENSG00000189171	S100A13	1	153591263	153606568	30	5	69005	0.69974	0.24205	199	20	304868	0.49345	0.31085
ENSG00000160678	S100A1	1	153600402	153604513	9	3	71883	1.226	0.1101	174	17	308880	0.70302	0.24102
ENSG00000160679	CHTOP	1	153606525	153618782	30	5	68302	1.0808	0.13989	192	17	312479	0.73552	0.23101
ENSG00000143553	SNAPIN	1	153631130	153634306	4	2	69340	-0.18696	0.57415	199	16	321967	0.80515	0.21037
ENSG00000143621	ILF2	1	153634512	153643524	12	3	69973	0.57041	0.2842	203	17	321524	0.7952	0.21325
ENSG00000169418	NPR1	1	153651113	153666468	15	5	64876	-0.25377	0.60016	210	20	322280	0.6303	0.26425
ENSG00000143624	INTS3	1	153700543	153746555	74	13	64101	1.7298	0.041833	261	30	318536	0.37767	0.35284
ENSG00000143554	SLC27A3	1	153746830	153752633	6	3	65299	1.1819	0.11861	188	32	319165	0.42789	0.33436
ENSG00000143614	GATAD2B	1	153777201	153895451	194	17	68790	5.6793	6.76e-09	393	29	323534	1.3444	0.089411
ENSG00000198837	DENND4B	1	153901977	153919172	21	4	70517	5.5297	1.6e-08	185	17	324001	1.3126	0.094651
ENSG00000160741	CRTC2	1	153920145	153931101	11	3	66667	5.2973	5.88e-08	170	18	322676	1.2461	0.10637
ENSG00000143570	SLC39A1	1	153931575	153940188	14	5	66499	5.4764	2.17e-08	161	16	323296	1.1543	0.12418
ENSG00000143578	CREB3L4	1	153940010	153946839	11	3	70014	5.4391	2.68e-08	153	16	322547	1.0164	0.15472
ENSG00000143543	JTB	1	153946745	153950164	2	1	73173	4.9036	4.7e-07	149	15	321696	0.91386	0.18039
ENSG00000143545	RAB13	1	153954127	153958834	2	1	67306	4.0695	2.36e-05	145	16	320946	0.85772	0.19552
ENSG00000177954	RPS27	1	153963235	153964626	3	2	58111	2.6439	0.0040973	142	17	319613	0.75868	0.22402
ENSG00000143552	NUP210L	1	153965161	154127592	218	18	68698	4.7028	1.28e-06	392	24	324743	0.067547	0.47307
ENSG00000143549	TPM3	1	154127784	154167124	55	10	70417	3.9468	3.96e-05	220	22	327175	-0.59598	0.72441
ENSG00000163263	C1orf189	1	154171848	154178809	3	2	72791	2.9209	0.0017452	169	19	327009	-0.33055	0.62951
ENSG00000143612	C1orf43	1	154179182	154193104	18	5	68133	3.0309	0.0012191	172	19	327348	-0.25025	0.5988
ENSG00000143569	UBAP2L	1	154192655	154243986	77	11	68608	3.5589	0.00018619	278	27	328496	0.1409	0.44397
ENSG00000143575	HAX1	1	154244987	154248351	2	1	72902	3.6306	0.00014137	217	30	329091	0.36186	0.35873
ENSG00000143595	AQP10	1	154293566	154297801	12	4	71062	2.3077	0.010508	309	25	330214	0.34993	0.36319
ENSG00000143515	ATP8B2	1	154298029	154323783	53	8	71741	2.6864	0.003611	418	29	330912	0.35172	0.36252
ENSG00000160712	IL6R	1	154377669	154441926	156	18	69579	2.3283	0.009947	483	39	328672	4.6226	1.9e-06
ENSG00000169291	SHE	1	154442248	154474589	39	7	67550	2.6237	0.0043494	382	21	329121	4.5943	2.17e-06
ENSG00000163239	TDRD10	1	154474695	154520623	149	9	71479	2.2562	0.01203	371	22	329145	3.0641	0.0010916
ENSG00000160714	UBE2Q1	1	154521053	154531504	12	2	70315	2.3256	0.010021	308	25	329473	2.9784	0.0014489
ENSG00000160716	CHRNB2	1	154540257	154552502	20	8	65794	3.8939	4.93e-05	305	26	329478	3.0459	0.00116
ENSG00000160710	ADAR	1	154554538	154600475	84	8	71313	3.7362	9.34e-05	340	30	327932	3.231	0.00061689
ENSG00000143603	KCNN3	1	154669931	154842756	511	79	68947	4.3908	5.65e-06	777	112	329362	2.1808	0.014598
ENSG00000163344	PMVK	1	154897210	154909467	21	3	61219	1.3598	0.086939	194	20	322170	2.4943	0.0063109
ENSG00000163346	PBXIP1	1	154916552	154928599	12	6	62277	3.6158	0.0001497	193	23	318587	2.2406	0.012527
ENSG00000163348	PYGO2	1	154929502	154936329	4	2	62595	-0.32632	0.62791	180	26	317385	2.1115	0.017365
ENSG00000160691	SHC1	1	154934774	154946871	13	3	60775	1.4804	0.069379	194	30	315411	2.1823	0.014544
ENSG00000173207	CKS1B	1	154947129	154951725	3	2	63374	1.6756	0.046912	179	33	313097	1.9904	0.023274
ENSG00000160688	FLAD1	1	154955814	154965587	14	2	59973	1.05	0.14687	191	37	311847	2.1195	0.017023
ENSG00000160685	ZBTB7B	1	154975127	154990998	22	8	66802	3.7406	9.18e-05	183	40	309786	1.4875	0.068436
ENSG00000163354	DCST2	1	154990996	155006257	25	7	67080	3.4407	0.00029015	197	44	311323	1.8617	0.031324
ENSG00000163357	DCST1	1	155006300	155023406	24	6	67303	2.8593	0.0021231	221	51	312389	2.0113	0.022148
ENSG00000143537	ADAM15	1	155023042	155035252	21	7	68086	2.7202	0.0032621	215	43	316246	2.2198	0.013215
ENSG00000243364	EFNA4	1	155036207	155042029	4	2	65977	1.1456	0.12599	228	39	316627	1.8814	0.029961
ENSG00000251246	EFNA3	1	155036224	155059283	32	7	66094	1.535	0.062389	265	35	317457	1.8738	0.03048
ENSG00000143590	EFNA3	1	155036224	155060014	34	8	66136	1.6375	0.050764	266	35	317400	1.8698	0.030757
ENSG00000169242	EFNA1	1	155099936	155107333	13	4	66004	-0.14058	0.5559	238	24	323986	1.5519	0.060338
ENSG00000169241	SLC50A1	1	155107820	155111329	4	2	54145	-0.45508	0.67547	233	24	323861	1.5932	0.055555
ENSG00000163463	KRTCAP2	1	155141884	155145951	11	3	67337	-1.0557	0.85445	188	23	320055	1.7746	0.037981
ENSG00000273088	RP11-201K10.3	1	155141885	155159748	30	8	65997	0.37856	0.35251	220	26	319799	1.7089	0.043734
ENSG00000163462	TRIM46	1	155145873	155157447	15	6	64024	1.0305	0.15138	201	26	318629	1.7912	0.036635
ENSG00000185499	MUC1	1	155158300	155162707	4	2	58985	1.531	0.062886	188	25	318706	1.8074	0.035354
ENSG00000169231	THBS3	1	155165379	155178842	18	5	65755	0.21744	0.41393	211	26	318954	1.8668	0.030964
ENSG00000173171	MTX1	1	155178490	155183615	6	3	65686	0.94793	0.17158	196	24	317669	1.8669	0.030955
ENSG00000177628	GBA	1	155204243	155214490	17	3	66419	0.24301	0.404	193	19	315681	1.2625	0.10338
ENSG00000160767	FAM189B	1	155216996	155225274	19	2	68477	1.9107	0.028021	191	17	316125	1.1547	0.1241
ENSG00000116521	SCAMP3	1	155225770	155232221	8	2	66754	1.5347	0.062432	185	15	317189	1.0986	0.13596
ENSG00000176444	CLK2	1	155232659	155248282	16	3	67579	1.5457	0.061089	192	15	315578	0.99868	0.15898
ENSG00000143630	HCN3	1	155247374	155259639	25	4	66273	1.7049	0.044106	189	15	314056	0.88276	0.18868
ENSG00000143627	PKLR	1	155259630	155271225	16	3	66067	1.7977	0.036113	170	14	313652	0.94468	0.17241
ENSG00000160752	FDPS	1	155278539	155290457	12	2	69689	2.0232	0.021524	152	15	313150	0.8785	0.18984
ENSG00000160753	RUSC1	1	155290687	155300905	2	1	63408	-0.37836	0.64742	136	15	311774	0.90747	0.18208
ENSG00000116539	ASH1L	1	155305059	155532598	170	21	64421	2.2299	0.012877	314	20	310625	1.1312	0.12899
ENSG00000125459	MSTO1	1	155579979	155718153	118	17	63533	2.3752	0.0087692	258	18	315667	1.1421	0.1267
ENSG00000163374	YY1AP1	1	155629237	155658791	25	8	64886	2.5647	0.0051625	130	18	313700	1.0867	0.13859
ENSG00000132676	DAP3	1	155657751	155708801	54	9	63136	1.8062	0.035445	180	18	317381	1.057	0.14527
ENSG00000116580	GON4L	1	155719508	155829191	144	11	63077	1.2976	0.097204	300	15	319591	0.62005	0.26761
ENSG00000132718	SYT11	1	155829300	155854990	33	7	64963	1.4647	0.071508	185	17	322574	0.48456	0.314
ENSG00000143622	RIT1	1	155867599	155881195	21	4	69330	3.5377	0.00020184	172	15	323206	0.22274	0.41187
ENSG00000132680	KIAA0907	1	155882834	155904191	23	4	67027	3.1812	0.00073334	168	14	323033	0.28148	0.38917
ENSG00000116584	ARHGEF2	1	155916630	155976861	75	10	67686	3.2283	0.00062265	245	24	322288	0.30895	0.37868
ENSG00000163479	SSR2	1	155978839	155990750	20	6	64505	3.2068	0.00067106	169	25	320591	0.83828	0.20094
ENSG00000160803	UBQLN4	1	156005092	156023585	24	8	65078	2.7714	0.0027908	191	33	322016	1.5957	0.055273
ENSG00000116586	LAMTOR2	1	156024543	156028301	8	4	59144	1.2742	0.10129	161	31	321764	2.2565	0.012019
ENSG00000132698	RAB25	1	156030951	156040295	5	3	64977	1.831	0.033548	185	37	321547	2.6726	0.0037629
ENSG00000254726	MEX3A	1	156041804	156051789	14	5	64602	0.83098	0.20299	220	31	322134	2.6048	0.0045968
ENSG00000160789	LMNA	1	156052364	156109880	140	11	64456	1.0848	0.139	343	36	323891	3.1393	0.00084685
ENSG00000196189	SEMA4A	1	156117157	156147543	50	10	68563	0.99721	0.15933	331	28	326890	2.2579	0.011975
ENSG00000160785	SLC25A44	1	156163880	156182587	29	5	68765	0.30894	0.37868	280	25	326905	1.3938	0.081682
ENSG00000260238	PMF1-BGLAP	1	156182773	156213123	74	9	66686	-0.069603	0.52775	333	28	324980	0.57508	0.28262
ENSG00000160783	PMF1	1	156182784	156212874	74	9	66686	-0.069603	0.52775	331	32	325138	0.58357	0.27976
ENSG00000242252	BGLAP	1	156211753	156213112	1	1	73173	-0.36676	0.6431	256	22	324545	0.11248	0.45522
ENSG00000160781	PAQR6	1	156213206	156217881	8	4	68154	0.36535	0.35743	264	23	323982	0.083001	0.46693
ENSG00000198952	SMG5	1	156219015	156252620	82	9	69975	1.1384	0.12748	355	27	324622	-0.16053	0.56377
ENSG00000163472	TMEM79	1	156252726	156262976	17	3	69959	1.3191	0.093562	285	19	323038	-0.48202	0.68511
ENSG00000198715	C1orf85	1	156259880	156265463	11	3	70178	1.0126	0.15563	268	15	323334	-0.55053	0.70902
ENSG00000189030	VHLL	1	156268415	156269428	2	1	66241	0.96927	0.16621	256	13	324447	-0.54719	0.70788
ENSG00000163468	CCT3	1	156278759	156337664	105	9	70666	1.481	0.069307	382	38	323651	-0.90425	0.81707
ENSG00000163467	TSACC	1	156307105	156316786	16	5	68422	1.2762	0.10094	268	30	323373	-0.77533	0.78093
ENSG00000132677	RHBG	1	156339003	156355011	48	9	70091	-0.77091	0.77962	234	41	324107	-0.78458	0.78365
ENSG00000125462	C1orf61	1	156374042	156400493	29	10	68404	-0.49407	0.68937	233	56	324223	0.40761	0.34178
ENSG00000116604	MEF2D	1	156433519	156470620	67	9	66116	2.1673	0.015107	283	34	323096	1.8452	0.032505
ENSG00000183856	IQGAP3	1	156495197	156542396	81	9	69470	0.12475	0.45036	435	33	323214	0.59229	0.27683
ENSG00000187862	TTC24	1	156549519	156556562	20	4	68321	0.21889	0.41337	318	19	323209	-1.0337	0.84936
ENSG00000163382	APOA1BP	1	156561554	156564091	12	1	73162	0.47101	0.31882	303	18	322891	-1.0505	0.85326
ENSG00000160818	GPATCH4	1	156564279	156571288	40	4	69583	0.5049	0.30681	304	17	321265	-1.0772	0.85931
ENSG00000132702	HAPLN2	1	156589086	156595517	8	2	70380	-0.045378	0.5181	311	31	318283	-1.0807	0.86007
ENSG00000132692	BCAN	1	156611182	156629324	33	9	68101	1.8477	0.032321	312	39	316969	-0.88331	0.81146
ENSG00000132688	NES	1	156638555	156647189	16	2	72954	0.73784	0.23031	241	51	312112	0.050515	0.47986
ENSG00000143320	CRABP2	1	156669398	156675608	10	5	59311	-0.4583	0.67663	245	49	312596	0.50069	0.30829
ENSG00000143319	ISG20L2	1	156691683	156698591	14	7	66648	-0.55733	0.71135	254	39	317639	1.0692	0.14248
ENSG00000143303	RRNAD1	1	156698234	156706752	13	4	70159	0.72051	0.2356	274	37	319854	1.1865	0.11772
ENSG00000143314	MRPL24	1	156707095	156711382	9	4	67692	0.15853	0.43702	256	32	319153	1.2225	0.11075
ENSG00000143321	HDGF	1	156711899	156736717	53	12	68448	1.0488	0.14715	306	31	320203	1.37	0.085338
ENSG00000143294	PRCC	1	156720402	156770607	124	16	69714	0.56899	0.28468	390	32	320850	1.4912	0.067952
ENSG00000027869	SH2D2A	1	156776035	156786654	18	5	71789	0.83602	0.20157	296	27	320401	1.4203	0.077763
ENSG00000198400	NTRK1	1	156785432	156851642	155	29	69043	1.1111	0.13325	454	57	319301	1.1214	0.13106
ENSG00000027644	INSRR	1	156809855	156828810	22	8	69786	1.5433	0.06138	316	40	317101	0.94057	0.17346
ENSG00000187800	PEAR1	1	156863490	156886226	74	10	69824	0.49424	0.31057	297	30	315379	0.56061	0.28753
ENSG00000160838	LRRC71	1	156890442	156902886	31	5	71605	3.247	0.00058316	299	21	323595	0.90967	0.1815
ENSG00000132694	ARHGEF11	1	156904632	157015162	230	19	70486	3.408	0.00032718	730	31	329448	1.1994	0.11518
ENSG00000253831	ETV3L	1	157061836	157069600	30	9	70597	1.4825	0.069099	491	38	327874	0.77091	0.22038
ENSG00000117036	ETV3	1	157090983	157108266	12	6	68589	-0.52619	0.70062	478	41	327363	0.5261	0.29941
ENSG00000143297	FCRL5	1	157483167	157522310	79	10	66907	2.166	0.015157	564	50	326550	-0.71319	0.76214
ENSG00000163518	FCRL4	1	157543539	157567870	62	9	69671	-0.9231	0.82202	570	25	328938	-0.017133	0.50683
ENSG00000160856	FCRL3	1	157644111	157670647	45	8	70553	-1.4207	0.9223	422	25	331189	0.053244	0.47877
ENSG00000132704	FCRL2	1	157715523	157746922	57	13	66315	-0.37994	0.648	326	25	325701	-0.29514	0.61606
ENSG00000163534	FCRL1	1	157764193	157789895	67	7	70380	0.31406	0.37674	316	32	325523	0.32743	0.37167
ENSG00000073754	CD5L	1	157800704	157868046	195	16	70977	-0.29009	0.61412	544	44	329352	0.3924	0.34738
ENSG00000183853	KIRREL	1	157963063	158070052	332	51	70202	2.0939	0.018132	681	90	328613	-0.81036	0.79113
ENSG00000158473	CD1D	1	158149737	158154686	7	2	73173	-0.91676	0.82037	526	22	333023	-0.14345	0.55703
ENSG00000158477	CD1A	1	158223927	158228059	14	5	68848	1.0389	0.14942	444	27	329769	-0.59682	0.72469
ENSG00000158481	CD1C	1	158259576	158263420	3	2	66253	1.5422	0.061515	245	35	322745	-0.32079	0.62582
ENSG00000158485	CD1B	1	158297741	158301321	8	4	65391	1.3211	0.093236	323	26	322220	0.04438	0.4823
ENSG00000158488	CD1E	1	158323254	158327343	4	2	65822	1.2457	0.10644	472	28	322855	0.087663	0.46507
ENSG00000186306	OR10T2	1	158368312	158369256	7	2	72709	0.96706	0.16676	536	27	325218	-0.1729	0.56863
ENSG00000180708	OR10K2	1	158389718	158390656	2	1	73173	-1.1751	0.88002	532	29	326245	-0.32621	0.62787
ENSG00000173285	OR10K1	1	158435272	158436344	3	1	68365	0.67019	0.25137	432	18	329831	1.3437	0.08953
ENSG00000198965	OR10R2	1	158449668	158450675	5	2	64023	-0.95825	0.83103	475	18	330500	1.5277	0.06329
ENSG00000197532	OR6Y1	1	158516918	158517895	2	1	73173	-0.87022	0.80791	450	22	327964	2.0437	0.020492
ENSG00000186440	OR6P1	1	158532441	158533394	4	2	64113	0.24849	0.40188	453	24	327243	1.8893	0.029423
ENSG00000186400	OR10X1	1	158548709	158549689	5	1	70288	-0.50329	0.69262	430	24	325647	1.7301	0.041808
ENSG00000198967	OR10Z1	1	158576229	158577170	3	2	68308	1.771	0.038281	342	25	322942	1.3889	0.082426
ENSG00000163554	SPTA1	1	158580496	158656488	176	20	67894	0.046486	0.48146	552	37	322379	0.80493	0.21043
ENSG00000196171	OR6K2	1	158669369	158670486	1	1	55256	1.2552	0.1047	310	23	324643	-0.49477	0.68962
ENSG00000203757	OR6K3	1	158686958	158687953	3	1	73173	0.46222	0.32196	378	27	322811	-0.61628	0.73114
ENSG00000180433	OR6K6	1	158724510	158725681	2	1	73173	-0.54515	0.70718	431	50	325697	-0.20496	0.5812
ENSG00000197403	OR6N1	1	158735466	158736492	8	3	66285	0.07059	0.47186	432	55	325748	0.091829	0.46342
ENSG00000188340	OR6N2	1	158746472	158747425	2	1	73173	-1.6079	0.94607	437	58	326746	0.43952	0.33014
ENSG00000163563	MNDA	1	158801107	158819296	40	9	70054	-0.032793	0.51308	519	32	331663	2.0728	0.019097
ENSG00000163564	PYHIN1	1	158900586	158946844	102	15	66482	1.5478	0.060832	647	42	327960	1.8572	0.031639
ENSG00000163565	IFI16	1	158969758	159024945	228	16	67487	1.5212	0.064099	583	31	325482	1.2851	0.099386
ENSG00000163568	AIM2	1	159032274	159116886	158	23	66003	2.5022	0.0061712	525	39	324312	1.3322	0.091405
ENSG00000162706	CADM3	1	159141399	159173103	70	15	64189	3.1456	0.0008286	331	50	325505	-0.71607	0.76302
ENSG00000213088	DARC	1	159173097	159176290	11	4	65511	1.6513	0.049341	299	42	325853	-0.48046	0.68455
ENSG00000179639	FCER1A	1	159259504	159278014	48	9	67433	1.3161	0.094069	388	31	328036	0.23033	0.40892
ENSG00000196266	OR10J3	1	159283460	159284449	2	1	73173	0.56069	0.2875	312	26	327370	0.50474	0.30687
ENSG00000196184	OR10J1	1	159409512	159410600	5	3	69380	0.70546	0.24026	359	26	327813	-0.24534	0.5969
ENSG00000184155	OR10J5	1	159504793	159505842	2	1	72887	1.3615	0.086672	376	29	330513	0.61359	0.26974
ENSG00000132703	APCS	1	159557615	159558655	2	1	72601	1.4055	0.079938	412	37	331021	0.35936	0.35966
ENSG00000132693	CRP	1	159682079	159684379	5	2	67424	1.8833	0.029828	284	30	328175	-0.6825	0.75254
ENSG00000158716	DUSP23	1	159750722	159752333	4	2	70125	-2.0685	0.9807	336	50	321055	-0.52463	0.70008
ENSG00000181036	FCRL6	1	159770301	159786041	61	9	69378	1.4466	0.074007	376	54	320178	0.16186	0.43571
ENSG00000158714	SLAMF8	1	159796540	159807039	29	8	69781	1.1673	0.12154	366	49	321042	0.78225	0.21703
ENSG00000188004	C1orf204	1	159804264	159825137	55	14	69777	1.442	0.074647	403	49	321421	0.8065	0.20998
ENSG00000243284	VSIG8	1	159824106	159832447	33	9	68992	-0.15159	0.56025	361	42	321949	0.92403	0.17774
ENSG00000256029	RP11-190A12.7	1	159827690	159842843	57	8	69201	0.17877	0.42906	379	45	321643	1.359	0.087067
ENSG00000213085	CCDC19	1	159842154	159869953	82	13	65941	0.10811	0.45696	407	50	321108	1.9394	0.026228
ENSG00000158710	TAGLN2	1	159887897	159895522	18	7	70688	0.82068	0.20591	366	58	321347	1.3094	0.095193
ENSG00000085552	IGSF9	1	159896829	159915386	57	12	69113	0.19229	0.42376	405	69	321357	1.548	0.060812
ENSG00000162723	SLAMF9	1	159921282	159924044	10	3	64791	-1.4937	0.93237	352	60	323142	1.4213	0.077616
ENSG00000143315	PIGM	1	159997462	160001783	6	4	65185	1.8686	0.03084	341	43	327796	-1.2829	0.90023
ENSG00000177807	KCNJ10	1	160007257	160040038	60	13	68778	2.045	0.020429	417	48	326326	-1.5269	0.93661
ENSG00000162728	KCNJ9	1	160051360	160060353	20	5	70452	2.4346	0.0074542	308	34	323433	-1.6788	0.95341
ENSG00000162729	IGSF8	1	160061130	160068733	12	3	71971	2.7507	0.0029732	335	35	323823	-1.5959	0.94474
ENSG00000018625	ATP1A2	1	160085549	160113381	92	19	69133	2.8927	0.0019098	482	67	325758	-2.1291	0.98338
ENSG00000132681	ATP1A4	1	160121360	160156767	137	30	70631	1.7281	0.041983	445	78	326712	-2.1176	0.98289
ENSG00000143318	CASQ1	1	160160285	160171676	22	7	69480	2.871	0.0020456	343	66	326668	-1.7364	0.95875
ENSG00000162734	PEA15	1	160175127	160185166	11	6	63462	1.991	0.02324	285	50	325817	-1.2971	0.9027
ENSG00000132716	DCAF8	1	160185505	160254920	83	9	68417	3.4495	0.00028086	366	46	324647	-1.0763	0.8591
ENSG00000258465	DCAF8	1	160187254	160254920	81	9	68577	3.462	0.00026806	360	45	324503	-1.0785	0.85959
ENSG00000162735	PEX19	1	160246602	160256138	11	5	66268	3.0865	0.0010128	186	21	323355	-0.32028	0.62562
ENSG00000122218	COPA	1	160259063	160313190	81	13	68602	3.4535	0.00027671	331	26	325612	-0.74007	0.77037
ENSG00000162736	NCSTN	1	160313062	160328742	43	11	69635	3.3961	0.00034174	271	26	326917	-1.0749	0.85878
ENSG00000171786	NHLH1	1	160336857	160342638	13	4	71288	3.4896	0.00024187	273	26	327502	-1.1472	0.87434
ENSG00000162738	VANGL2	1	160370376	160398468	61	12	68680	3.0056	0.0013251	322	27	328218	-0.65858	0.74492
ENSG00000162739	SLAMF6	1	160454820	160493052	101	21	67848	0.29515	0.38394	454	41	322442	-1.423	0.92263
ENSG00000066294	CD84	1	160510885	160549306	120	15	66836	-0.94	0.82639	578	25	324153	-1.3933	0.91823
ENSG00000117090	SLAMF1	1	160577890	160617085	132	25	66960	-0.95164	0.82936	446	49	321453	-0.67573	0.75039
ENSG00000117091	CD48	1	160648536	160681641	133	21	68601	-0.092445	0.53683	377	58	318165	0.25046	0.40111
ENSG00000026751	SLAMF7	1	160709037	160724611	30	6	70414	-1.0182	0.8457	366	48	325736	0.54427	0.29313
ENSG00000122224	LY9	1	160765864	160798051	80	7	71663	0.060546	0.47586	394	25	328823	0.31744	0.37546
ENSG00000122223	CD244	1	160799950	160832692	92	7	70946	0.95705	0.16927	437	26	325801	-0.26265	0.60359
ENSG00000179914	ITLN1	1	160846329	160854960	28	1	72954	0.73138	0.23227	384	20	325443	-0.60841	0.72854
ENSG00000158764	ITLN2	1	160914815	160924589	23	5	69889	-0.90652	0.81767	414	28	328786	-0.44249	0.67093
ENSG00000158769	F11R	1	160965001	160991138	69	7	69021	-1.0876	0.8616	443	27	326792	-0.20225	0.58014
ENSG00000270149	RP11-544M22.13	1	160967747	161008752	95	11	67600	-1.4501	0.92649	483	35	325977	-0.17876	0.57094
ENSG00000215845	TSTD1	1	161007421	161008780	2	1	68708	-0.90196	0.81646	287	29	322611	-0.0064392	0.50257
ENSG00000158773	USF1	1	161009041	161015767	23	5	70229	-0.40642	0.65778	298	31	322520	-0.088391	0.53522
ENSG00000186517	ARHGAP30	1	161016736	161039760	45	11	68322	-0.41567	0.66117	328	44	321287	-0.30927	0.62144
ENSG00000268154	AL591806.1	1	161035655	161035943	1	1	65013	1.3603	0.08686	258	38	321309	-0.35076	0.63712
ENSG00000143217	PVRL4	1	161040785	161059389	39	11	65511	-1.1995	0.88483	282	43	319914	-0.3952	0.65365
ENSG00000162755	KLHDC9	1	161068151	161070136	5	3	65530	0.1784	0.4292	231	46	318066	-0.44926	0.67338
ENSG00000143256	PFDN2	1	161070346	161087901	32	6	68771	0.90677	0.18226	261	41	319676	-0.5561	0.71093
ENSG00000158793	NIT1	1	161087876	161095235	8	3	68870	0.71975	0.23584	233	38	318892	-0.5483	0.70826
ENSG00000158796	DEDD	1	161090764	161102478	12	4	66966	0.35226	0.36232	240	39	319060	-0.61541	0.73086
ENSG00000143222	UFC1	1	161122566	161128646	10	3	68454	0.95633	0.16945	219	33	318184	-0.89205	0.81382
ENSG00000143258	USP21	1	161129240	161135513	5	3	67975	1.0734	0.14155	217	36	315488	-0.9213	0.82155
ENSG00000143224	PPOX	1	161136200	161147803	16	4	68830	0.91379	0.18041	243	44	316703	-1.0988	0.86407
ENSG00000158850	B4GALT3	1	161141100	161147287	7	3	69472	0.80665	0.20993	234	42	318166	-1.1364	0.8721
ENSG00000158859	ADAMTS4	1	161154098	161168846	24	8	68887	2.1686	0.015056	288	41	319583	-1.067	0.85701
ENSG00000158864	NDUFS2	1	161166894	161184185	31	10	67521	1.9029	0.028525	315	47	320545	-1.0282	0.84808
ENSG00000158869	FCER1G	1	161185024	161190489	17	6	65600	0.81085	0.20872	314	46	321567	-1.2202	0.8888
ENSG00000268387	AL590714.1	1	161190160	161192296	9	3	71997	0.21175	0.41615	308	46	321917	-1.2231	0.88936
ENSG00000158874	APOA2	1	161192082	161193421	2	1	73173	0.99147	0.16073	306	44	322262	-1.1789	0.88077
ENSG00000158882	TOMM40L	1	161195793	161200408	4	2	65372	0.032626	0.48699	323	46	322876	-1.391	0.91789
ENSG00000143257	NR1I3	1	161199456	161208092	25	7	68130	0.12465	0.4504	360	47	323479	-1.5204	0.93579
ENSG00000248485	PCP4L1	1	161228517	161255240	92	16	65417	0.37096	0.35533	493	51	327917	0.17098	0.43212
ENSG00000158887	MPZ	1	161274525	161279762	12	4	67364	-0.087007	0.53467	473	35	330193	0.8011	0.21154
ENSG00000143252	SDHC	1	161284047	161332984	218	8	69999	-0.22826	0.59028	681	28	329603	1.1141	0.13261
ENSG00000188931	C1orf192	1	161334521	161337664	17	1	72276	0.33758	0.36784	500	11	329440	1.4217	0.07756
ENSG00000143226	FCGR2A	1	161475220	161493803	53	11	69211	1.2457	0.10644	261	26	303464	-1.0414	0.85116
ENSG00000173110	HSPA6	1	161494036	161496681	8	3	73173	-1.1534	0.87564	249	34	302409	-1.0496	0.85305
ENSG00000203747	FCGR3A	1	161511549	161600917	126	19	69844	-0.35253	0.63778	440	43	281838	-0.83022	0.79679
ENSG00000072694	FCGR2B	1	161551101	161648444	139	17	70520	-0.32184	0.62621	520	45	292205	0.40139	0.34407
ENSG00000162747	FCGR3B	1	161592986	161601753	23	6	70355	-0.30234	0.6188	228	24	266185	-0.13323	0.55299
ENSG00000132185	FCRLA	1	161676762	161684142	32	7	72141	-0.61901	0.73205	406	48	326172	0.864	0.19379
ENSG00000162746	FCRLB	1	161691353	161697933	34	9	71134	-0.57263	0.71655	451	55	326627	0.78911	0.21502
ENSG00000081721	DUSP12	1	161719548	161727028	32	7	66153	0.34609	0.36464	424	42	328003	0.55096	0.29083
ENSG00000118217	ATF6	1	161736084	161933860	546	17	67887	0.020338	0.49189	1015	44	328130	-0.062085	0.52475
ENSG00000162745	OLFML2B	1	161952982	161993644	141	27	70452	-0.23771	0.59395	516	63	325911	-0.87371	0.80886
ENSG00000198929	NOS1AP	1	162039564	162353321	1134	67	67766	0.12784	0.44914	1604	91	329139	-0.1022	0.5407
ENSG00000254706	RP11-565P22.6	1	162335197	162351905	60	18	71466	-0.40527	0.65736	427	63	329745	-0.42894	0.66602
ENSG00000239887	C1orf226	1	162336698	162356600	73	20	71660	-0.72259	0.76503	431	64	329701	-0.49867	0.69099
ENSG00000171722	C1orf111	1	162342993	162346660	16	6	72463	-1.099	0.86411	398	60	329737	-0.55015	0.70889
ENSG00000198574	SH2D1B	1	162365056	162381928	58	7	72477	0.37338	0.35443	440	51	330178	-0.60135	0.7262
ENSG00000152332	UHMK1	1	162467041	162499419	73	4	71072	0.27304	0.39241	407	31	328989	-0.1497	0.5595
ENSG00000117143	UAP1	1	162531323	162569627	71	12	69053	1.8551	0.03179	359	42	325184	-1.0352	0.84971
ENSG00000162733	DDR2	1	162601163	162757190	365	27	69170	-0.11159	0.54443	752	58	327566	-0.66638	0.74742
ENSG00000132196	HSD17B7	1	162760492	162782607	40	12	66727	0.76347	0.22259	379	40	327196	0.14778	0.44126
ENSG00000185860	C1orf110	1	162794248	162838605	186	26	69748	0.2536	0.3999	583	53	329572	0.75215	0.22598
ENSG00000117152	RGS4	1	163038565	163046592	16	6	69671	0.0084527	0.49663	407	37	331148	-0.46755	0.67995
ENSG00000143248	RGS5	1	163080911	163291577	806	46	70014	3.4497	0.00028059	1288	65	330929	-0.92786	0.82326
ENSG00000143228	NUF2	1	163236366	163325554	402	27	70091	2.7603	0.0028877	874	47	330232	-0.45862	0.67675
ENSG00000185630	PBX1	1	164524821	164868533	890	106	69711	3.1166	0.00091466	1423	133	325716	-0.12891	0.55128
ENSG00000162761	LMX1A	1	165171104	165325952	495	51	69206	3.2932	0.00049522	970	93	329413	-1.745	0.95951
ENSG00000143171	RXRG	1	165370159	165414433	186	25	70114	0.30152	0.38151	595	63	330304	-0.92745	0.82315
ENSG00000162763	LRRC52	1	165513244	165533198	81	13	66597	2.4692	0.00677	548	31	328853	1.0633	0.14382
ENSG00000143198	MGST3	1	165600098	165631033	137	20	69185	1.3297	0.091812	626	47	331402	1.3566	0.08746
ENSG00000143149	ALDH9A1	1	165631453	165668100	140	15	70689	-0.62341	0.73349	607	51	331314	1.0453	0.14794
ENSG00000143183	TMCO1	1	165696032	165796992	139	24	67431	0.33967	0.36705	585	56	327207	-0.90754	0.81794
ENSG00000143179	UCK2	1	165796768	165880855	143	21	70638	2.0067	0.022393	433	61	327724	-1.1061	0.86565
ENSG00000188859	FAM78B	1	166026674	166136206	304	22	67254	1.1526	0.12455	645	45	329232	2.6573	0.003938
ENSG00000267884	AL626787.1	1	166026679	166028709	5	2	69950	0.89861	0.18443	351	38	328354	2.306	0.010555
ENSG00000143157	POGK	1	166808681	166825581	26	6	67841	2.0142	0.021994	335	29	327063	-0.82355	0.7949
ENSG00000152382	TADA1	1	166825747	166845564	62	7	67410	2.6588	0.0039215	314	28	324929	0.00010933	0.49996
ENSG00000143195	ILDR2	1	166882443	166944719	106	17	59421	2.9574	0.0015513	380	36	319691	1.3611	0.086735
ENSG00000143194	MAEL	1	166958346	166991451	80	13	66246	0.68072	0.24803	387	36	320120	1.1397	0.1272
ENSG00000143167	GPA33	1	167022073	167059868	106	17	66835	1.5013	0.066643	496	54	323213	0.47292	0.31814
ENSG00000198842	DUSP27	1	167063282	167098402	132	17	69075	0.58133	0.28051	592	61	326934	0.016644	0.49336
ENSG00000143190	POU2F1	1	167190066	167396582	376	22	63296	1.9134	0.027849	784	46	321945	-1.1513	0.8752
ENSG00000198821	CD247	1	167399877	167487847	291	56	68115	0.83036	0.20317	737	112	325667	-0.68008	0.75177
ENSG00000143162	CREG1	1	167498914	167523004	115	21	70856	-0.71626	0.76309	595	82	328852	-0.59947	0.72557
ENSG00000198771	RCSD1	1	167599330	167675486	284	46	69214	-0.87193	0.80838	679	78	328404	-1.2642	0.89692
ENSG00000197965	MPZL1	1	167690429	167761156	189	26	70394	-0.49837	0.69089	650	64	327963	-0.76236	0.77708
ENSG00000143199	ADCY10	1	167778625	167883453	336	43	69115	-0.27306	0.6076	718	74	327396	0.40472	0.34284
ENSG00000143158	MPC2	1	167885967	167906278	26	5	64590	0.7724	0.21994	326	22	322598	1.301	0.096624
ENSG00000143164	DCAF6	1	167905021	168045081	187	13	63757	0.93722	0.17432	494	27	319740	1.3343	0.091053
ENSG00000143147	GPR161	1	168053997	168106821	101	12	69976	1.029	0.15175	364	30	325637	0.080009	0.46811
ENSG00000143155	TIPRL	1	168148171	168169950	60	7	69772	0.79643	0.21289	370	30	325954	-0.35841	0.63998
ENSG00000213064	SFT2D2	1	168195176	168222263	44	7	68935	-0.64779	0.74144	358	34	324376	-0.53852	0.70489
ENSG00000143178	TBX19	1	168250278	168283664	92	17	70829	0.8022	0.21122	377	42	326963	-1.1206	0.86876
ENSG00000143185	XCL2	1	168510003	168513235	12	4	66563	0.29374	0.38448	347	29	330458	0.39007	0.34824
ENSG00000143184	XCL1	1	168545711	168551315	17	4	69398	1.1433	0.12645	374	37	330882	0.4012	0.34414
ENSG00000143196	DPT	1	168664697	168698502	137	19	68661	-0.24783	0.59787	635	53	330758	0.79969	0.21195
ENSG00000143153	ATP1B1	1	169074935	169101960	101	18	70789	1.8485	0.032265	546	41	332072	3.6126	0.00015154
ENSG00000143156	NME7	1	169101769	169337205	820	23	69572	0.51907	0.30185	1396	39	331622	3.1512	0.00081292
ENSG00000117475	BLZF1	1	169337208	169365778	80	11	70338	0.27868	0.39024	463	29	329420	2.1571	0.0155
ENSG00000117477	CCDC181	1	169364108	169429907	194	21	68851	0.36554	0.35735	546	33	329809	1.7895	0.036766
ENSG00000117479	SLC19A2	1	169433147	169455241	38	11	68313	1.2237	0.11054	395	39	330197	1.5081	0.065764
ENSG00000198734	F5	1	169483404	169555826	337	28	68867	1.8223	0.034206	689	55	326352	-0.053412	0.5213
ENSG00000174175	SELP	1	169558087	169599431	125	23	66588	0.56483	0.28609	689	51	326407	0.0395	0.48425
ENSG00000000460	C1orf112	1	169631245	169823221	843	31	70039	1.4055	0.079932	1373	39	331075	-0.45088	0.67396
ENSG00000188404	SELL	1	169659808	169680839	93	14	69103	1.4751	0.070089	693	31	331976	-0.19171	0.57602
ENSG00000007908	SELE	1	169691781	169733846	265	12	70354	1.4968	0.067219	748	30	332358	-0.47766	0.68355
ENSG00000171806	METTL18	1	169761670	169764107	6	3	72607	0.61966	0.26774	513	21	332625	-0.54801	0.70816
ENSG00000000457	SCYL3	1	169818772	169863408	154	14	70571	0.86858	0.19254	529	19	332719	-0.65489	0.74373
ENSG00000075945	KIFAP3	1	169890467	170054349	450	13	65652	1.8224	0.034196	942	19	330239	-0.55146	0.70934
ENSG00000203740	METTL11B	1	170115142	170136931	61	11	66460	-0.50352	0.6927	515	29	331178	-0.50096	0.6918
ENSG00000120370	GORAB	1	170501270	170522587	30	8	66436	1.5275	0.063324	255	31	326029	1.0116	0.15586
ENSG00000116132	PRRX1	1	170631869	170708560	122	20	66410	-1.3931	0.91821	472	43	328320	0.30232	0.3812
ENSG00000117501	MROH9	1	170904612	171033906	432	24	64104	0.95646	0.16942	899	51	326296	0.52339	0.30035
ENSG00000007933	FMO3	1	171060018	171086959	99	12	69174	0.89027	0.18666	490	30	329356	1.0052	0.1574
ENSG00000117507	FMO6P	1	171106879	171130707	96	9	69874	0.20438	0.41903	599	33	330855	0.12148	0.45166
ENSG00000094963	FMO2	1	171154347	171181822	150	14	68484	0.55305	0.29012	608	30	330092	-0.3135	0.62305
ENSG00000010932	FMO1	1	171217638	171255117	114	22	67108	-0.20535	0.58135	419	34	327612	-0.36433	0.64219
ENSG00000076258	FMO4	1	171283347	171311223	36	8	70312	-0.35812	0.63987	310	24	327509	0.75769	0.22432
ENSG00000117523	PRRC2C	1	171454651	171562650	244	19	69990	1.3471	0.08898	693	36	329936	-0.22282	0.58816
ENSG00000034971	MYOC	1	171604557	171621823	70	11	70761	2.111	0.017388	475	38	332928	-0.80484	0.78954
ENSG00000117533	VAMP4	1	171669300	171711387	93	9	70294	2.1617	0.015322	599	24	331187	-0.38081	0.64833
ENSG00000010165	METTL13	1	171750788	171783163	98	7	71700	1.6325	0.051287	513	22	330470	0.48079	0.31533
ENSG00000197959	DNM3	1	171810621	172387606	1281	63	69302	2.4875	0.0064317	1901	86	329895	1.1569	0.12366
ENSG00000135845	PIGC	1	172339329	172413230	159	21	66665	1.9915	0.023214	517	34	327384	1.515	0.064881
ENSG00000180999	C1orf105	1	172389828	172437971	132	17	63863	0.43171	0.33298	468	40	327991	1.458	0.072427
ENSG00000094975	SUCO	1	172501489	172580971	107	15	67220	0.78671	0.21573	433	34	325581	1.2127	0.11262
ENSG00000117560	FASLG	1	172628154	172636014	10	4	67920	0.78481	0.21628	272	32	325777	-0.013411	0.50535
ENSG00000120337	TNFSF18	1	173009100	173020103	24	4	70855	-1.2203	0.88882	256	22	330596	-0.23091	0.59131
ENSG00000117586	TNFSF4	1	173152873	173176452	54	8	70055	-1.3561	0.91247	341	35	329074	-0.82931	0.79654
ENSG00000117592	PRDX6	1	173446405	173457946	15	4	66743	4.6881	1.38e-06	266	16	330320	-0.05749	0.52292
ENSG00000162753	SLC9C2	1	173469603	173572233	227	13	70704	3.1588	0.00079205	435	23	329625	0.17113	0.43206
ENSG00000183831	ANKRD45	1	173578700	173639001	52	9	68309	5.8255	2.85e-09	250	28	328506	-0.21435	0.58486
ENSG00000076321	KLHL20	1	173684080	173755840	79	12	66597	5.4462	2.57e-08	241	23	326235	0.07717	0.46924
ENSG00000120334	CENPL	1	173768688	173793858	26	5	68714	4.9341	4.03e-07	181	21	326491	0.66259	0.2538
ENSG00000117593	DARS2	1	173793641	173827684	33	6	69793	5.2699	6.82e-08	249	26	328471	0.32652	0.37202
ENSG00000185278	ZBTB37	1	173837220	173872687	86	10	70410	5.8068	3.18e-09	301	22	328225	0.04153	0.48344
ENSG00000117601	SERPINC1	1	173872947	173886516	26	5	70565	5.6823	6.65e-09	285	21	328184	-0.17852	0.57084
ENSG00000135870	RC3H1	1	173900352	173991435	153	10	69075	5.2313	8.42e-08	437	19	328785	-0.44764	0.67279
ENSG00000152061	RABGAP1L	1	174128548	174964445	1611	21	67913	3.7443	9.04e-05	2195	31	328964	-0.44346	0.67128
ENSG00000203737	GPR52	1	174417212	174418683	2	1	62609	1.1572	0.12359	249	19	328770	-0.6665	0.74745
ENSG00000116161	CACYBP	1	174968300	174980851	17	5	68396	4.1862	1.42e-05	237	36	328493	0.91814	0.17927
ENSG00000120333	MRPS14	1	174979925	174992561	25	7	67493	4.3263	7.58e-06	241	37	328838	0.84859	0.19806
ENSG00000120332	TNN	1	175036994	175117202	290	25	69949	1.4154	0.078476	641	43	330790	0.82839	0.20372
ENSG00000235750	KIAA0040	1	175126123	175162135	102	11	71028	4.1065	2.01e-05	495	51	331564	0.6927	0.24425
ENSG00000116147	TNR	1	175284330	175712906	1209	111	69880	4.4655	4e-06	1735	145	327108	1.6447	0.050014
ENSG00000143207	RFWD2	1	175913967	176176629	555	24	66052	2.2215	0.013158	1040	35	325383	1.6944	0.045093
ENSG00000116183	PAPPA2	1	176432307	176814735	803	37	67826	0.99755	0.15925	1150	54	327237	0.054825	0.47814
ENSG00000152092	ASTN1	1	176826438	177134109	694	53	67714	0.1223	0.45133	1080	67	329608	0.18533	0.42649
ENSG00000198797	BRINP2	1	177140633	177251558	193	26	68585	3.1616	0.00078464	510	35	328564	1.5913	0.05577
ENSG00000120341	SEC16B	1	177893091	177953438	234	38	71538	2.7779	0.0027354	652	58	330137	-0.44166	0.67063
ENSG00000075391	RASAL2	1	178062864	178448644	569	20	70067	0.94099	0.17336	951	36	328939	-0.1543	0.56131
ENSG00000240021	TEX35	1	178482212	178517734	84	9	72206	2.8106	0.0024727	378	29	330494	1.8671	0.030941
ENSG00000213057	C1orf220	1	178511887	178518024	28	4	72091	2.3953	0.0083037	323	19	331027	2.0833	0.018611
ENSG00000184909	C1ORF220	1	178511950	178517579	23	3	71856	2.318	0.010224	322	19	331009	2.1002	0.017856
ENSG00000116191	RALGPS2	1	178694300	178889238	377	20	66300	-2.1831	0.98548	815	39	328932	-1.7159	0.95691
ENSG00000116194	ANGPTL1	1	178818840	178840187	32	9	66138	-1.8997	0.97126	263	21	326651	-1.0983	0.86395
ENSG00000116199	FAM20B	1	178994939	179045697	154	17	69698	2.3494	0.0094014	496	39	328100	-1.6114	0.94645
ENSG00000186283	TOR3A	1	179050512	179067158	47	12	69960	2.0593	0.019731	381	28	328674	-1.4423	0.9254
ENSG00000143322	ABL2	1	179068462	179198819	280	16	66358	3.2207	0.00063943	695	30	328367	-0.98944	0.83878
ENSG00000057252	SOAT1	1	179262925	179327815	259	18	69936	4.2903	8.92e-06	805	31	330983	-0.43625	0.66867
ENSG00000162779	AXDND1	1	179334855	179523870	1007	21	70467	2.3021	0.010665	1633	28	332331	-0.81209	0.79163
ENSG00000269064	AL160286.1	1	179443716	179457805	117	8	70686	1.7567	0.03948	776	20	333286	-0.72053	0.7644
ENSG00000116218	NPHS2	1	179519674	179545087	106	14	70426	0.86071	0.1947	487	30	330826	-0.43734	0.66907
ENSG00000162782	TDRD5	1	179560748	179660407	278	14	69125	0.55142	0.29067	758	32	330169	-0.91159	0.81901
ENSG00000143340	FAM163A	1	179712298	179785333	230	30	69198	1.6116	0.053528	663	55	327044	-2.0154	0.97807
ENSG00000169905	TOR1AIP2	1	179809102	179846938	63	10	68279	2.0091	0.022265	428	31	324005	-1.7837	0.96277
ENSG00000143337	TOR1AIP1	1	179851177	179894135	113	12	66134	1.3392	0.090259	465	32	325713	-1.3483	0.91122
ENSG00000135837	CEP350	1	179923873	180084015	373	18	68258	-0.65614	0.74413	857	32	327569	-0.50552	0.6934
ENSG00000116260	QSOX1	1	180123969	180173165	189	17	67656	0.1705	0.43231	653	56	328455	-1.1962	0.88419
ENSG00000121454	LHX4	1	180199421	180249380	211	39	69013	0.4045	0.34292	584	64	326905	-1.4151	0.92148
ENSG00000135847	ACBD6	1	180244515	180472089	537	19	69184	1.6694	0.047516	1094	39	328042	-0.59405	0.72376
ENSG00000143324	XPR1	1	180601140	180859387	428	24	66809	2.702	0.003446	888	43	326323	-0.34159	0.63367
ENSG00000135835	KIAA1614	1	180882290	180920750	105	25	69261	2.5711	0.0050682	365	55	323820	-1.7428	0.95931
ENSG00000234237	AL162431.1	1	180941695	180949868	9	2	70408	-0.075443	0.53007	293	37	322993	-1.7033	0.95575
ENSG00000135823	STX6	1	180941861	180992047	82	10	68004	0.43844	0.33053	465	51	324502	-1.2429	0.89305
ENSG00000153029	MR1	1	181003067	181031074	86	17	69545	0.5337	0.29677	377	38	325603	-0.76654	0.77832
ENSG00000162783	IER5	1	181057638	181059977	7	3	66878	1.3119	0.094775	381	32	327653	-0.35682	0.63939
ENSG00000198216	CACNA1E	1	181382238	181777219	989	79	69142	1.1248	0.13034	1536	105	329723	0.3529	0.36208
ENSG00000179930	ZNF648	1	182023705	182030847	8	2	71005	-0.78769	0.78456	381	30	328174	-0.073378	0.52925
ENSG00000135821	GLUL	1	182350839	182361341	31	6	66893	2.9133	0.0017883	421	33	329090	0.24005	0.40514
ENSG00000203730	TEDDM1	1	182367252	182369751	7	2	71355	3.0973	0.00097637	365	31	328792	0.31831	0.37513
ENSG00000121446	RGSL1	1	182419256	182529734	334	16	71500	-1.6775	0.95327	669	50	328557	0.14359	0.44291
ENSG00000135828	RNASEL	1	182542769	182558391	29	9	68603	-2.2533	0.98788	369	46	325649	0.2799	0.38978
ENSG00000143333	RGS16	1	182567758	182573543	8	3	65698	-0.77762	0.7816	311	50	324173	0.034773	0.48613
ENSG00000135824	RGS8	1	182615239	182653711	100	13	69187	1.8092	0.035208	383	49	326327	-0.3047	0.6197
ENSG00000135838	NPL	1	182758428	182799519	65	9	67205	2.0702	0.019219	358	35	318254	0.18743	0.42566
ENSG00000135829	DHX9	1	182808504	182856886	61	8	66778	1.9823	0.023722	358	20	311895	0.41179	0.34025
ENSG00000157060	SHCBP1L	1	182869000	182922660	68	10	67742	1.8239	0.03408	419	36	319693	0.48197	0.31492
ENSG00000135862	LAMC1	1	182992595	183114727	431	12	69062	1.1628	0.12246	989	29	329066	1.7778	0.037719
ENSG00000058085	LAMC2	1	183155373	183214035	196	15	70885	0.62807	0.26498	517	32	327644	2.4175	0.0078145
ENSG00000157064	NMNAT2	1	183217372	183387737	422	28	69840	2.4384	0.0073756	639	33	331187	2.1952	0.014075
ENSG00000116698	SMG7	1	183441351	183567381	218	30	69435	2.9526	0.0015757	622	46	328598	0.0041105	0.49836
ENSG00000116701	NCF2	1	183524698	183560011	85	17	70023	2.9043	0.0018404	422	38	327978	0.14948	0.44059
ENSG00000162704	ARPC5	1	183592401	183604892	68	3	73009	-0.21464	0.58498	531	17	333280	0.49488	0.31034
ENSG00000143344	RGL1	1	183605220	183897665	814	49	71301	-1.2744	0.89874	1347	56	331372	-0.14769	0.55871
ENSG00000173627	APOBEC4	1	183615541	183622451	36	2	72722	-0.12669	0.55041	505	10	334273	0.59053	0.27742
ENSG00000198756	COLGALT2	1	183898796	184006863	342	30	70918	0.3607	0.35916	550	55	329937	1.9692	0.024466
ENSG00000198860	TSEN15	1	184020811	184043346	31	9	69464	1.9025	0.028552	273	32	329808	2.0699	0.019233
ENSG00000116667	C1orf21	1	184356192	184598154	565	35	65366	1.8897	0.029399	968	59	326881	-0.18388	0.57295
ENSG00000116406	EDEM3	1	184659365	184724047	120	15	68249	1.6625	0.048205	394	35	325500	1.5908	0.055823
ENSG00000135842	FAM129A	1	184759858	184943682	376	27	66918	1.618	0.052832	694	54	325137	2.1936	0.014132
ENSG00000121481	RNF2	1	185014496	185071740	58	13	66490	2.2022	0.013827	226	22	325359	-0.002257	0.5009
ENSG00000121486	TRMT1L	1	185087220	185126204	61	5	71028	1.4423	0.074616	207	18	326202	0.29487	0.38405
ENSG00000116668	SWT1	1	185126212	185260897	138	12	68245	0.82291	0.20528	340	25	326554	0.43987	0.33002
ENSG00000116679	IVNS1ABP	1	185265520	185286461	20	6	62582	0.095593	0.46192	194	23	325644	0.55277	0.29021
ENSG00000143341	HMCN1	1	185703683	186160085	603	33	66460	2.1316	0.016518	1083	56	324167	-1.2374	0.89203
ENSG00000116690	PRG4	1	186265405	186283694	24	6	70067	1.1929	0.11645	331	28	327842	1.6411	0.050385
ENSG00000047410	TPR	1	186280784	186344825	135	14	70387	1.0216	0.15349	420	29	327178	1.786	0.037052
ENSG00000157181	C1orf27	1	186344890	186390510	83	15	69300	0.50677	0.30616	345	28	326998	1.6458	0.049899
ENSG00000262180	OCLM	1	186369704	186370587	1	1	58537	-0.71307	0.7621	232	33	325248	1.6502	0.049452
ENSG00000116703	PDC	1	186412698	186430254	22	4	70036	0.5313	0.29761	275	23	327211	0.42758	0.33448
ENSG00000073756	PTGS2	1	186640923	186649559	18	6	66136	-0.3193	0.62525	350	21	330777	1.6842	0.046076
ENSG00000116711	PLA2G4A	1	186798085	186958113	491	42	68135	-1.0551	0.8543	863	70	327793	-0.30119	0.61836
ENSG00000162670	BRINP3	1	190066792	190446759	677	29	70405	1.8928	0.02919	1188	49	330119	1.6549	0.048975
ENSG00000150681	RGS18	1	192127587	192154945	36	8	66853	3.2364	0.00060518	344	28	328812	-0.92342	0.82211
ENSG00000253148	RGS21	1	192286122	192336415	114	15	65969	2.1087	0.017487	361	28	329349	0.40106	0.34419
ENSG00000090104	RGS1	1	192544857	192549161	12	4	69113	0.30598	0.37981	351	34	331701	1.907	0.028259
ENSG00000127074	RGS13	1	192605275	192629390	73	7	68587	1.274	0.10133	417	31	332132	0.70857	0.2393
ENSG00000116741	RGS2	1	192778169	192781403	3	1	73173	1.3456	0.089213	318	28	321717	-1.8606	0.9686
ENSG00000116750	UCHL5	1	192981380	193029237	41	10	66216	2.929	0.0017001	300	20	321159	-1.1448	0.87385
ENSG00000116747	TROVE2	1	193028552	193060907	33	8	66359	3.1212	0.00090065	269	16	321573	-0.46106	0.67762
ENSG00000023572	GLRX2	1	193065598	193075244	14	5	65482	3.2911	0.00049889	253	15	320914	-0.2307	0.59123
ENSG00000134371	CDC73	1	193091147	193223031	184	15	65964	3.6125	0.00015166	584	18	320863	-0.10667	0.54247
ENSG00000162630	B3GALT2	1	193148175	193155784	9	3	66967	3.7345	9.41e-05	277	18	320094	0.073884	0.47055
ENSG00000162687	KCNT2	1	196194909	196578355	638	18	67628	1.9177	0.027576	951	29	327970	-0.67713	0.75084
ENSG00000000971	CFH	1	196621008	196716634	223	16	69619	2.1086	0.017488	487	25	322126	0.76488	0.22217
ENSG00000116785	CFHR3	1	196743925	196763203	14	2	71449	0.51118	0.30461	459	12	319437	0.72909	0.23297
ENSG00000244414	CFHR1	1	196788887	196801319	9	2	67973	1.4848	0.0688	485	15	321958	0.44069	0.32972
ENSG00000080910	CFHR2	1	196788898	196928356	255	16	66872	1.1662	0.12178	758	24	322615	0.018645	0.49256
ENSG00000134365	CFHR4	1	196819371	196888102	165	14	66696	0.84711	0.19847	516	20	323451	-0.020877	0.50833
ENSG00000134389	CFHR5	1	196946667	196978804	55	9	65356	1.7436	0.040612	286	24	325160	-0.77283	0.78019
ENSG00000143278	F13B	1	197008321	197036397	55	7	67433	2.1533	0.015646	271	17	321346	-0.0080814	0.50322
ENSG00000066279	ASPM	1	197053258	197115824	94	8	66251	1.1063	0.1343	359	16	322371	0.034898	0.48608
ENSG00000177888	ZBTB41	1	197122810	197169672	78	10	68472	2.18	0.01463	280	21	323052	-0.29497	0.61599
ENSG00000134376	CRB1	1	197170592	197447585	391	36	67766	3.3952	0.00034285	620	48	325150	1.7697	0.038386
ENSG00000213047	DENND1B	1	197473878	197744826	331	18	68188	3.4113	0.00032328	579	20	326330	3.813	6.86e-05
ENSG00000203724	C1orf53	1	197871777	197876497	5	3	66110	1.5187	0.064415	239	40	327723	0.16068	0.43617
ENSG00000143355	LHX9	1	197881037	197904608	48	11	67340	0.82935	0.20345	282	39	328329	-0.015573	0.50621
ENSG00000151414	NEK7	1	198126093	198291550	453	23	68678	-0.92471	0.82244	896	31	329849	1.3996	0.080813
ENSG00000151418	ATP6V1G3	1	198492352	198510075	35	10	65818	1.1698	0.12104	419	33	328117	-0.10028	0.53994
ENSG00000081237	PTPRC	1	198607801	198726545	306	26	64851	1.0232	0.15311	747	43	326113	0.039541	0.48423
ENSG00000116833	NR5A2	1	199996730	200146552	499	59	68788	-1.5204	0.93579	988	98	328914	-2.017	0.97815
ENSG00000162702	ZNF281	1	200374068	200379184	2	1	65961	2.3683	0.0089347	263	21	327085	-0.70163	0.75854
ENSG00000118193	KIF14	1	200520628	200589862	215	21	65123	0.79736	0.21262	676	43	325848	1.2787	0.10051
ENSG00000118197	DDX59	1	200593024	200639097	130	17	66843	1.0313	0.15119	621	34	329687	1.7182	0.04288
ENSG00000118200	CAMSAP2	1	200708686	200829832	225	21	70703	2.9362	0.0016612	702	39	329681	0.24339	0.40385
ENSG00000170128	GPR25	1	200842083	200843306	3	2	68047	0.31789	0.37529	340	42	326623	0.19527	0.42259
ENSG00000163362	C1orf106	1	200860176	200884863	66	14	68384	3.4211	0.00031181	429	53	327042	-0.16084	0.56389
ENSG00000116852	KIF21B	1	200938520	200992828	133	14	67908	4.0018	3.14e-05	482	39	325573	-0.6838	0.75295
ENSG00000081248	CACNA1S	1	201008642	201081694	253	41	67188	3.4698	0.0002604	655	83	326009	-0.3456	0.63518
ENSG00000232237	ASCL5	1	201083081	201096312	36	8	67830	1.633	0.051233	493	75	326854	-0.062199	0.5248
ENSG00000116857	TMEM9	1	201103900	201140702	130	21	69712	-0.45451	0.67527	575	75	324917	0.18297	0.42741
ENSG00000163395	IGFN1	1	201159953	201198080	144	25	67021	0.99443	0.16001	587	57	325640	-0.53163	0.70251
ENSG00000081277	PKP1	1	201252580	201302121	217	18	68584	0.63124	0.26394	611	44	329445	-0.29595	0.61636
ENSG00000118194	TNNT2	1	201328136	201346890	83	11	71128	0.52428	0.30004	446	42	326962	-0.29941	0.61769
ENSG00000159166	LAD1	1	201342372	201368736	103	18	70158	1.3407	0.090015	458	61	327712	-0.55555	0.71074
ENSG00000159173	TNNI1	1	201373625	201398994	53	16	70034	0.78858	0.21518	463	68	325839	-0.46194	0.67794
ENSG00000174307	PHLDA3	1	201434620	201438365	12	5	65644	-0.31354	0.62306	414	47	328329	0.06801	0.47289
ENSG00000159176	CSRP1	1	201452658	201478584	105	15	69388	-0.47211	0.68158	556	43	328529	0.24476	0.40332
ENSG00000134369	NAV1	1	201592411	201796102	454	45	69841	0.076076	0.46968	784	76	329206	3.4171	0.00031645
ENSG00000198700	IPO9	1	201798269	201853422	91	15	69446	1.2058	0.11395	340	32	328192	4.5014	3.38e-06
ENSG00000198892	SHISA4	1	201857808	201861434	7	3	69937	1.5531	0.060205	235	32	328902	4.1924	1.38e-05
ENSG00000163431	LMOD1	1	201865580	201915715	115	20	70142	0.67988	0.24829	457	56	329653	3.6786	0.00011727
ENSG00000134375	TIMM17A	1	201924619	201939789	39	8	71065	0.20158	0.42012	447	49	329075	2.2587	0.011951
ENSG00000176393	RNPEP	1	201951500	201975275	118	16	70556	0.72987	0.23273	449	47	328512	-0.11256	0.54481
ENSG00000163435	ELF3	1	201977073	201986316	24	8	68184	-0.1329	0.55286	423	44	328939	-0.73894	0.77003
ENSG00000170075	GPR37L1	1	202091986	202102720	46	12	70482	-0.14265	0.55672	453	63	325950	-0.44116	0.67045
ENSG00000143862	ARL8A	1	202102532	202113869	18	5	67704	1.2766	0.10087	444	61	326221	-0.30435	0.61957
ENSG00000143851	PTPN7	1	202116141	202130716	42	15	67928	-1.056	0.85451	446	67	325560	-0.23992	0.5948
ENSG00000133067	LGR6	1	202163029	202288909	305	30	70912	-0.88827	0.8128	645	57	325766	-1.584	0.9434
ENSG00000077152	UBE2T	1	202300785	202311108	11	3	71136	-0.70157	0.75853	225	23	322570	-1.5105	0.93454
ENSG00000077157	PPP1R12B	1	202317827	202561834	275	13	69193	-0.036532	0.51457	619	34	322238	-1.8231	0.96586
ENSG00000143858	SYT2	1	202559724	202679545	276	37	71574	2.1937	0.014127	532	52	327934	-2.701	0.99654
ENSG00000117139	KDM5B	1	202696526	202778598	196	18	70987	1.639	0.050609	496	33	332381	-1.5955	0.9447
ENSG00000184774	RP11-480I12.4	1	202789394	202796353	25	3	71302	0.62833	0.26489	310	28	332258	-1.6853	0.95404
ENSG00000183155	RABIF	1	202848085	202858263	23	5	70299	-1.0712	0.85797	286	23	333052	-1.0845	0.86094
ENSG00000117153	KLHL12	1	202860228	202897764	74	7	71028	-0.56106	0.71262	376	31	331768	-0.52899	0.70159
ENSG00000159346	ADIPOR1	1	202909951	202927700	48	10	71668	0.83477	0.20192	338	34	330760	-0.23223	0.59182
ENSG00000159348	CYB5R1	1	202930997	202936408	10	3	72869	0.99777	0.15919	311	37	330092	-0.30839	0.62111
ENSG00000163444	TMEM183A	1	202976514	202993976	27	5	70707	1.4053	0.079961	351	51	329105	-0.89659	0.81503
ENSG00000143847	PPFIA4	1	202995626	203047868	168	24	71561	2.342	0.0095915	397	57	328340	-1.453	0.92689
ENSG00000122180	MYOG	1	203052260	203055164	12	5	67760	1.4205	0.077732	271	34	328382	-1.4896	0.93184
ENSG00000163485	ADORA1	1	203059782	203136533	167	24	70005	1.2761	0.10095	541	72	327626	-1.3168	0.90605
ENSG00000133055	MYBPH	1	203136939	203144941	20	6	72537	-0.81032	0.79112	368	54	326896	-0.69613	0.75683
ENSG00000133048	CHI3L1	1	203148059	203155877	29	5	71635	-0.82513	0.79535	390	61	327368	-0.80481	0.78954
ENSG00000133063	CHIT1	1	203181955	203242769	168	28	70243	0.70419	0.24066	530	59	328344	-0.97345	0.83483
ENSG00000159388	BTG2	1	203274619	203278730	6	2	73173	-0.47455	0.68245	305	39	328741	-0.10056	0.54005
ENSG00000122176	FMOD	1	203309756	203320617	33	8	71350	0.57189	0.2837	337	63	322857	-0.044056	0.51757
ENSG00000188783	PRELP	1	203444956	203460480	48	9	69189	0.0761	0.46967	367	33	290078	-0.012139	0.50484
ENSG00000188770	OPTC	1	203463271	203477992	58	11	69187	0.046234	0.48156	335	33	282095	-0.095208	0.53793
ENSG00000058668	ATP2B4	1	203595689	203713209	286	37	66655	1.5819	0.056837	602	66	316235	-1.9434	0.97401
ENSG00000122188	LAX1	1	203734304	203745361	34	4	72070	-0.59929	0.72551	346	32	328510	-0.99046	0.83903
ENSG00000058673	ZC3H11A	1	203764782	203823252	155	12	69320	-1.4169	0.92175	510	21	330804	-0.97258	0.83462
ENSG00000257315	ZBED6	1	203765437	203769686	8	3	69810	-0.75047	0.77351	348	23	329799	-0.75329	0.77436
ENSG00000182004	SNRPE	1	203830731	203839678	32	5	69492	-0.62158	0.73289	337	16	332088	-1.2557	0.89538
ENSG00000143842	SOX13	1	204042243	204096863	148	35	69768	1.1465	0.1258	498	78	326706	-0.26323	0.60381
ENSG00000143845	ETNK2	1	204100190	204121307	47	17	69075	0.60778	0.27167	400	70	325336	-0.26171	0.60323
ENSG00000143839	REN	1	204123944	204135465	42	9	69815	-0.2784	0.60965	365	51	324085	-0.65881	0.74499
ENSG00000170498	KISS1	1	204159469	204165614	19	4	72412	-1.1856	0.88211	365	44	326999	-0.74317	0.77131
ENSG00000174567	GOLT1A	1	204167288	204183220	36	9	66013	0.21092	0.41648	377	42	326732	-0.97286	0.83469
ENSG00000143850	PLEKHA6	1	204187979	204346793	493	36	69056	2.047	0.020328	829	70	327777	-0.78016	0.78235
ENSG00000158615	PPP1R15B	1	204372515	204380919	13	4	64883	-0.25291	0.59983	304	51	323288	0.62206	0.26695
ENSG00000133056	PIK3C2B	1	204391756	204463852	165	17	70158	2.9458	0.0016105	478	50	323249	0.56555	0.28585
ENSG00000198625	MDM4	1	204485511	204542871	117	9	68898	3.3783	0.00036473	443	23	320981	0.12079	0.45193
ENSG00000170382	LRRN2	1	204586298	204654861	174	23	70024	2.6826	0.0036528	529	44	325062	-0.55943	0.71207
ENSG00000163531	NFASC	1	204797779	204991950	556	52	68344	4.336	7.26e-06	985	90	326165	0.23752	0.40613
ENSG00000184144	CNTN2	1	205012325	205047627	128	17	69943	3.0927	0.00099183	520	55	326558	1.6208	0.052532
ENSG00000174529	TMEM81	1	205052258	205053645	5	2	67574	0.83534	0.20176	358	31	327290	1.5978	0.05504
ENSG00000117222	RBBP5	1	205055270	205091143	99	13	67875	2.8954	0.0018934	453	33	328281	1.8076	0.035334
ENSG00000133059	DSTYK	1	205111632	205180727	143	12	70165	3.4041	0.0003319	469	23	331511	1.2383	0.10781
ENSG00000133069	TMCC2	1	205197304	205242471	121	14	70037	2.1553	0.015569	437	29	328655	0.54508	0.29285
ENSG00000163545	NUAK2	1	205271187	205290883	55	14	64685	1.5566	0.059784	471	41	327872	-0.27123	0.60689
ENSG00000162873	KLHDC8A	1	205305220	205326218	93	14	67479	1.5346	0.062441	476	46	328919	0.028486	0.48864
ENSG00000186007	LEMD1	1	205350506	205425082	193	31	69361	1.9351	0.026486	668	84	327182	1.0004	0.15855
ENSG00000117266	CDK18	1	205473723	205501921	119	31	69539	1.5749	0.057645	533	69	325610	0.92082	0.17857
ENSG00000174514	MFSD4	1	205538013	205572046	123	20	69854	1.8541	0.031863	530	47	329798	-0.68915	0.75464
ENSG00000158711	ELK4	1	205577071	205601090	51	9	68635	-0.85412	0.80348	439	54	330164	-1.2036	0.88562
ENSG00000158715	SLC45A3	1	205626979	205649587	59	16	65981	0.80989	0.209	407	54	325424	-1.2401	0.89252
ENSG00000069275	NUCKS1	1	205681947	205719404	80	17	62965	1.1237	0.13058	472	45	323266	-0.29441	0.61578
ENSG00000268313	AC119673.1	1	205682497	205684153	2	1	73173	0.20084	0.42041	328	36	322152	-0.43717	0.66901
ENSG00000117280	RAB7L1	1	205737114	205744588	29	7	66445	1.282	0.099924	353	34	323855	-0.26429	0.60422
ENSG00000133065	SLC41A1	1	205758221	205782876	60	13	64560	2.1683	0.01507	415	46	324863	-0.23192	0.5917
ENSG00000162877	PM20D1	1	205797150	205819260	53	16	65880	1.9824	0.023719	392	45	325315	-0.60846	0.72856
ENSG00000174502	SLC26A9	1	205882176	205912588	121	17	66527	-0.72147	0.76469	342	43	325966	0.49593	0.30997
ENSG00000196550	FAM72A	1	206136916	206155151	1	1	61718	0.6579	0.2553	54	10	252859	-1.3186	0.90634
ENSG00000198049	AVPR1B	1	206223976	206231639	36	4	68576	0.099585	0.46034	240	21	273302	-0.61677	0.73131
ENSG00000196533	C1orf186	1	206238872	206288647	71	9	69302	-0.28597	0.61255	284	25	269821	0.34244	0.36601
ENSG00000196188	CTSE	1	206317459	206332104	21	3	68227	-0.54124	0.70583	68	14	252405	1.5665	0.058618
ENSG00000163486	SRGAP2	1	206516200	206637783	186	18	64249	-0.69913	0.75776	415	42	316408	0.42031	0.33713
ENSG00000143466	IKBKE	1	206643791	206670223	90	20	67106	0.9785	0.16391	407	42	324748	0.25868	0.39794
ENSG00000162888	C1orf147	1	206664449	206671061	28	7	63240	-0.15114	0.56007	326	40	324160	0.80273	0.21106
ENSG00000136653	RASSF5	1	206680879	206762616	191	27	67840	-0.44807	0.67295	571	62	326326	0.035832	0.48571
ENSG00000143486	EIF2D	1	206744620	206785904	99	16	70512	0.10518	0.45812	404	53	328703	-0.28831	0.61344
ENSG00000143479	DYRK3	1	206808881	206857764	114	16	64696	1.7843	0.037184	464	56	327039	1.3428	0.089665
ENSG00000162889	MAPKAPK2	1	206858289	206907628	111	18	61097	1.9092	0.028116	439	49	326149	2.0437	0.020494
ENSG00000136634	IL10	1	206940947	206945839	16	5	70192	-0.89561	0.81477	330	51	325977	1.8244	0.034046
ENSG00000142224	IL19	1	206972215	207016324	114	17	69234	-0.69712	0.75714	386	54	325772	2.0692	0.019261
ENSG00000162891	IL20	1	207038699	207042568	5	3	68608	2.2977	0.010788	232	35	323112	1.3512	0.088309
ENSG00000162892	IL24	1	207070788	207077484	13	3	67405	0.90397	0.18301	219	29	320367	-0.59701	0.72475
ENSG00000162894	FAIM3	1	207077731	207096592	30	6	68599	1.0644	0.14356	257	22	319968	-0.97694	0.8357
ENSG00000162896	PIGR	1	207101863	207119811	38	7	69823	1.3228	0.092957	270	22	321151	-0.86892	0.80755
ENSG00000162897	FCAMR	1	207131310	207143970	38	4	69621	1.4426	0.074571	275	28	319929	-0.15293	0.56077
ENSG00000182795	C1orf116	1	207191866	207206101	10	6	63817	2.1406	0.016152	252	33	315879	0.46696	0.32027
ENSG00000180667	YOD1	1	207217194	207226325	14	4	68064	4.984	3.11e-07	232	41	315036	0.6287	0.26477
ENSG00000123836	PFKFB2	1	207222801	207254369	41	6	71217	4.9717	3.32e-07	327	46	318649	0.4124	0.34002
ENSG00000123843	C4BPB	1	207262187	207273338	19	5	67889	2.0625	0.019579	260	39	323661	0.33732	0.36794
ENSG00000123838	C4BPA	1	207277607	207318317	103	17	68226	0.75141	0.2262	305	43	323603	0.24437	0.40347
ENSG00000196352	CD55	1	207494853	207534311	79	8	68913	-0.70057	0.75821	341	25	327530	-1.1156	0.8677
ENSG00000117322	CR2	1	207627575	207663240	79	11	68427	0.90344	0.18315	326	34	323825	-0.91862	0.82085
ENSG00000203710	CR1	1	207669492	207813992	230	22	67802	-1.2716	0.89825	665	45	326555	0.55835	0.2883
ENSG00000197721	CR1L	1	207818458	207911761	344	21	70103	1.4086	0.079473	658	37	329565	0.85901	0.19517
ENSG00000117335	CD46	1	207925402	207968858	93	11	66508	3.4855	0.00024557	397	24	328893	-0.11813	0.54702
ENSG00000174059	CD34	1	208057594	208084747	87	15	69883	0.72349	0.23469	338	35	329941	-0.25645	0.6012
ENSG00000076356	PLXNA2	1	208195587	208417665	590	53	69027	3.8953	4.9e-05	1025	93	327451	0.18368	0.42713
ENSG00000008118	CAMK1G	1	209757062	209787283	107	18	70927	2.0828	0.018637	469	63	325838	-0.63357	0.73682
ENSG00000196878	LAMB3	1	209788215	209825811	144	22	69961	1.4804	0.069377	484	68	326359	-0.7022	0.75872
ENSG00000123689	G0S2	1	209848765	209849733	3	2	65516	-1.1343	0.87166	302	53	326165	0.29039	0.38576
ENSG00000117594	HSD11B1	1	209859510	209908295	97	12	70343	-0.87241	0.80851	416	49	328303	0.61505	0.26926
ENSG00000009790	TRAF3IP3	1	209929377	209955668	81	10	69368	0.27542	0.3915	402	24	331068	0.99696	0.15939
ENSG00000162757	C1orf74	1	209955661	209957904	2	1	73173	-1.2389	0.89231	358	22	331188	0.96966	0.16611
ENSG00000117595	IRF6	1	209959036	209979465	55	7	71180	0.097323	0.46124	435	27	330101	0.8898	0.18679
ENSG00000117597	DIEXF	1	210001352	210030910	102	11	70761	0.7668	0.2216	508	26	327485	0.47533	0.31728
ENSG00000143469	SYT14	1	210111538	210337636	389	20	64747	3.0381	0.0011904	994	32	322356	0.83304	0.20241
ENSG00000082497	SERTAD4	1	210406144	210419976	12	5	68130	0.29219	0.38507	372	37	327360	2.7182	0.0032819
ENSG00000054392	HHAT	1	210501596	210849638	1305	98	69269	-0.85251	0.80303	1916	133	328003	1.882	0.029917
ENSG00000143473	KCNH1	1	210856555	211307457	1337	78	67968	0.12639	0.44971	2102	110	327572	0.77421	0.2194
ENSG00000117625	RCOR3	1	211431719	211489727	174	23	64509	1.7421	0.040749	536	32	325387	-0.29241	0.61501
ENSG00000082512	TRAF5	1	211499957	211548288	105	18	68250	1.8274	0.03382	484	36	326350	-0.35167	0.63746
ENSG00000198570	RD3	1	211649864	211666259	49	12	70434	1.5133	0.065099	555	44	328576	-0.11393	0.54535
ENSG00000170385	SLC30A1	1	211744910	211752084	12	3	69891	0.84092	0.2002	473	62	328644	-0.060605	0.52416
ENSG00000117650	NEK2	1	211836114	211848960	29	7	70495	-0.66784	0.74788	490	52	328314	0.07571	0.46983
ENSG00000123684	LPGAT1	1	211916799	212004114	285	20	67788	-1.6979	0.95524	674	51	326126	-0.38293	0.64911
ENSG00000143493	INTS7	1	212113741	212208884	320	19	61323	-0.90187	0.81644	756	35	319619	-1.1055	0.86552
ENSG00000143476	DTL	1	212208919	212280742	229	25	63067	-0.92787	0.82326	634	40	320308	-0.96735	0.83332
ENSG00000066027	PPP2R5A	1	212458879	212535200	159	20	67163	3.0767	0.0010467	507	26	324730	-1.2331	0.89124
ENSG00000065600	TMEM206	1	212537273	212588243	116	19	67952	3.3372	0.00042309	439	38	325752	-1.4538	0.92701
ENSG00000117691	NENF	1	212606229	212619714	43	7	71524	2.0609	0.019655	406	45	325726	-0.79778	0.7875
ENSG00000162772	ATF3	1	212738676	212794119	202	33	67462	0.66682	0.25244	566	64	325339	-0.87792	0.81001
ENSG00000162771	FAM71A	1	212797789	212800120	10	5	65945	0.15822	0.43714	359	55	324495	-1.0019	0.84181
ENSG00000123685	BATF3	1	212859760	212873327	45	13	69637	-0.19023	0.57544	433	50	328600	-0.85765	0.80446
ENSG00000117697	NSL1	1	212899495	212965124	263	12	71852	-0.10109	0.54026	777	32	328905	-0.60264	0.72663
ENSG00000203705	TATDN3	1	212965170	212989968	105	8	71601	0.46525	0.32088	666	19	329385	-0.29672	0.61666
ENSG00000185523	C1orf227	1	213003483	213020991	80	12	69897	-0.14399	0.55725	647	22	329793	0.014545	0.4942
ENSG00000162769	FLVCR1	1	213031597	213072705	220	13	69902	-0.37178	0.64497	747	33	328859	0.034471	0.48625
ENSG00000143494	VASH2	1	213123862	213165379	119	19	68196	1.3998	0.08078	438	53	325142	-0.73432	0.76862
ENSG00000174606	ANGEL2	1	213165524	213189168	32	7	68302	1.1955	0.11595	260	25	324734	-0.68553	0.7535
ENSG00000136643	RPS6KC1	1	213224589	213448116	261	17	67732	-0.014188	0.50566	469	29	325505	-1.0064	0.84289
ENSG00000117707	PROX1	1	214156524	214214595	126	20	68242	3.1691	0.00076445	415	43	326288	-0.99842	0.84096
ENSG00000143499	SMYD2	1	214454445	214510474	191	22	68559	2.9891	0.0013989	556	53	328739	-0.92666	0.82295
ENSG00000152104	PTPN14	1	214522039	214725792	731	64	69302	1.7122	0.04343	1245	88	329843	-0.63533	0.73739
ENSG00000117724	CENPF	1	214776538	214837931	198	17	69294	0.59609	0.27556	616	35	327917	-0.74041	0.77047
ENSG00000082482	KCNK2	1	215179118	215410436	644	29	65101	1.3075	0.095522	1102	40	329723	0.54887	0.29155
ENSG00000136636	KCTD3	1	215740735	215795149	27	10	66731	0.23242	0.40811	135	38	314649	-1.5889	0.94396
ENSG00000042781	USH2A	1	215796236	216596738	2125	138	67661	1.4728	0.070402	2686	168	326086	-0.60275	0.72666
ENSG00000196482	ESRRG	1	216676588	217311097	2069	150	69552	2.4219	0.0077191	2764	191	329806	0.71071	0.23863
ENSG00000092978	GPATCH2	1	217600334	217804424	514	46	65910	1.019	0.15409	948	77	326977	-1.0894	0.86202
ENSG00000162814	SPATA17	1	217804666	218045038	701	35	67144	1.4416	0.074714	1230	55	328858	0.053703	0.47859
ENSG00000067533	RRP15	1	218458629	218511325	83	5	71337	-0.14027	0.55578	360	35	328540	1.1641	0.12218
ENSG00000092969	TGFB2	1	218519577	218617961	199	34	69281	1.8927	0.029202	452	49	327892	0.25936	0.39768
ENSG00000228208	C1orf143	1	218683438	218699320	54	4	70910	1.4995	0.066873	360	40	331374	-0.61485	0.73067
ENSG00000143353	LYPLAL1	1	219347186	219386207	54	9	66366	-1.0553	0.85435	314	18	328326	1.0838	0.13922
ENSG00000196660	SLC30A10	1	219858769	220131989	816	37	71057	-1.1861	0.88221	1400	62	329564	-0.68925	0.75467
ENSG00000136628	EPRS	1	220141943	220220000	285	11	70557	0.16568	0.4342	605	28	328766	0.51551	0.3031
ENSG00000162813	BPNT1	1	220230824	220263804	71	19	67272	0.78211	0.21708	383	27	329802	0.12958	0.44845
ENSG00000067704	IARS2	1	220267444	220321380	117	16	68738	0.9662	0.16697	367	30	326714	-0.52059	0.69867
ENSG00000118873	RAB3GAP2	1	220321635	220445796	236	22	69518	1.2016	0.11477	600	36	328988	-0.43547	0.66839
ENSG00000224867	AC096644.1	1	220603286	220608023	24	5	71134	1.8589	0.031523	330	26	330351	-1.1244	0.86958
ENSG00000116141	MARK1	1	220701568	220837803	244	17	64118	1.9187	0.02751	676	30	327186	-1.3233	0.90714
ENSG00000162817	C1orf115	1	220863187	220872499	36	7	68058	1.7781	0.037696	385	25	329486	-0.31454	0.62344
ENSG00000117791	2023-03-02	1	220921567	220958150	102	8	70630	1.5029	0.066435	529	38	330107	1.7815	0.037415
ENSG00000186205	2023-03-01	1	220960101	220987735	88	20	70850	0.67421	0.25009	419	42	328461	2.0565	0.019869
ENSG00000136630	HLX	1	221051699	221058401	19	6	67041	-1.0234	0.84695	283	26	329347	2.0073	0.022357
ENSG00000143507	DUSP10	1	221874766	221915518	85	18	67756	1.1641	0.12219	569	48	331009	0.27071	0.39331
ENSG00000143512	HHIPL2	1	222695602	222721445	93	6	71249	1.0227	0.15322	322	27	278886	5.1412	1.36e-07
ENSG00000143498	TAF1A	1	222731244	222763275	77	10	69508	1.0142	0.15525	384	34	282968	6.6749	1.24e-11
ENSG00000154305	MIA3	1	222791428	222841354	120	12	68318	2.3654	0.0090057	340	25	284916	7.6511	9.96e-15
ENSG00000186063	AIDA	1	222841355	222886552	71	15	66467	2.7117	0.0033473	291	19	279036	6.8612	3.41e-12
ENSG00000162819	BROX	1	222885895	222908538	34	10	66509	2.4224	0.0077081	262	20	281562	6.8064	5e-12
ENSG00000197520	FAM177B	1	222910549	222924147	15	5	68797	2.8583	0.0021295	249	26	281314	6.2593	1.93e-10
ENSG00000154309	DISP1	1	222988406	223179337	508	31	69944	0.20727	0.4179	968	54	272494	3.7429	9.1e-05
ENSG00000187554	TLR5	1	223282748	223316624	101	9	69222	-1.4362	0.92452	451	23	303216	0.73456	0.2313
ENSG00000143502	SUSD4	1	223394161	223537544	307	21	70478	1.9748	0.024144	603	37	315401	0.9312	0.17588
ENSG00000178395	C1orf65	1	223566715	223568812	7	1	73173	0.52611	0.2994	268	16	330411	0.57539	0.28251
ENSG00000203697	CAPN8	1	223711349	223853436	279	24	70658	1.7841	0.037207	681	49	328742	-0.5589	0.71188
ENSG00000162909	CAPN2	1	223889295	223963720	213	14	70701	2.9144	0.0017816	561	27	328552	-0.18234	0.57234
ENSG00000143514	TP53BP2	1	223967601	224033674	127	12	70645	3.9204	4.42e-05	400	22	326980	-0.7391	0.77008
ENSG00000269358	AC138393.1	1	224215760	224216371	1	1	73173	2.2728	0.01152	256	19	309609	-0.22698	0.58978
ENSG00000143756	FBXO28	1	224301789	224349749	117	10	70327	-0.36009	0.64061	539	20	327476	-1.7887	0.96317
ENSG00000143753	DEGS1	1	224363458	224381143	39	8	70887	-0.62864	0.73521	377	26	326512	-1.5549	0.94001
ENSG00000143748	NVL	1	224415036	224518089	194	17	68786	0.20575	0.41849	512	31	327015	-0.79862	0.78774
ENSG00000143771	CNIH4	1	224544552	224567161	37	5	63111	3.5119	0.00022244	260	16	326782	-0.44077	0.67031
ENSG00000162923	WDR26	1	224572845	224624735	70	6	63361	3.3148	0.00045856	331	17	326551	0.1949	0.42274
ENSG00000143786	CNIH3	1	224622362	224928251	769	35	70074	3.3836	0.00035768	1083	57	329949	2.3878	0.0084745
ENSG00000185842	DNAH14	1	225083964	225586996	1475	32	70197	-0.47187	0.68149	2132	39	330430	0.57682	0.28203
ENSG00000143815	LBR	1	225589204	225616627	73	13	69822	0.73018	0.23264	446	40	329370	0.066761	0.47339
ENSG00000203691	AC092811.1	1	225600404	225602040	3	1	73173	-0.070143	0.52796	333	34	327601	-0.36939	0.64408
ENSG00000154380	ENAH	1	225674537	225840844	339	16	70204	-0.044358	0.51769	774	36	331262	-0.16007	0.56359
ENSG00000143742	SRP9	1	225965531	225978168	34	8	69666	-0.12318	0.54902	462	50	329002	-0.85202	0.8029
ENSG00000143819	EPHX1	1	225997794	226033260	113	30	69809	1.158	0.12343	572	51	328587	-1.2504	0.89443
ENSG00000196187	TMEM63A	1	226033237	226070069	104	13	69640	-0.23054	0.59116	516	42	328186	-1.0349	0.84964
ENSG00000243709	LEFTY1	1	226073982	226099082	79	12	70162	-0.014784	0.5059	391	33	327760	-1.3407	0.90998
ENSG00000255835	RP4-559A3.7	1	226074396	226111978	105	18	69684	-0.047793	0.51906	427	45	327507	-1.68	0.95352
ENSG00000143811	PYCR2	1	226107578	226111978	8	4	70835	-1.1029	0.86496	295	39	328980	-1.4245	0.92286
ENSG00000143768	LEFTY2	1	226124298	226129189	6	3	73173	-0.078882	0.53144	266	40	326687	-1.2528	0.89486
ENSG00000143751	SDE2	1	226170403	226187032	15	6	68086	3.0862	0.0010135	274	37	326619	-1.2485	0.89407
ENSG00000163041	H3F3A	1	226249552	226259702	13	6	63822	2.4003	0.0081902	260	27	325934	0.098189	0.46089
ENSG00000182827	ACBD3	1	226332380	226374431	83	12	69774	1.2883	0.098817	372	33	326116	0.44459	0.32831
ENSG00000185155	MIXL1	1	226411319	226414755	2	1	68708	2.0095	0.02224	209	30	325886	-0.54983	0.70878
ENSG00000183814	LIN9	1	226418850	226497570	120	18	67268	2.5627	0.0051937	366	37	326732	-0.36681	0.64312
ENSG00000143799	PARP1	1	226548392	226595780	119	10	70994	2.6585	0.0039243	491	35	331269	1.9925	0.023159
ENSG00000203685	C1orf95	1	226736501	226796915	176	28	69761	2.4694	0.0067661	501	76	329716	-1.8562	0.96829
ENSG00000143772	ITPKB	1	226819391	226927024	185	28	68513	2.3821	0.0086077	506	64	327671	0.62792	0.26503
ENSG00000143801	PSEN2	1	227057885	227083806	74	8	70990	1.7885	0.036851	345	35	329638	1.0853	0.13889
ENSG00000163050	ADCK3	1	227085237	227175246	199	38	69329	1.7511	0.039965	633	50	329294	0.35043	0.36301
ENSG00000143776	CDC42BPA	1	227177566	227506175	1536	22	68258	2.1219	0.016922	2190	30	330926	0.96903	0.16627
ENSG00000181450	ZNF678	1	227751244	227865144	259	13	71028	0.23174	0.40837	602	24	328901	-1.7935	0.96356
ENSG00000143740	SNAP47	1	227916240	227968927	124	16	69838	-0.87566	0.80939	449	48	323951	-1.4058	0.92011
ENSG00000081692	JMJD4	1	227918126	227923112	14	5	69625	-0.31021	0.6218	309	32	322305	-1.9016	0.97139
ENSG00000185888	PRSS38	1	228003394	228034171	111	18	70729	-0.72385	0.76542	444	47	326872	-0.55723	0.71131
ENSG00000143816	WNT9A	1	228106357	228135599	82	9	70403	0.47514	0.31734	448	37	327998	0.90415	0.18296
ENSG00000154342	WNT3A	1	228194752	228248961	94	12	68613	-0.11249	0.54478	411	25	327675	1.4927	0.067758
ENSG00000143761	ARF1	1	228270361	228286912	25	6	68456	0.10619	0.45772	221	30	321144	1.1758	0.11984
ENSG00000143793	C1orf35	1	228288427	228293112	4	2	62376	-1.5899	0.94407	181	27	321100	1.0414	0.14885
ENSG00000162910	MRPL55	1	228294380	228297013	1	1	73173	-0.23991	0.5948	181	27	321362	0.91724	0.17951
ENSG00000143774	GUK1	1	228327663	228336685	12	4	68987	0.42741	0.33454	202	26	321679	0.13583	0.44598
ENSG00000198835	GJC2	1	228337553	228347527	13	4	66414	0.40402	0.3431	203	26	321957	-0.045793	0.51826
ENSG00000181873	IBA57	1	228353516	228369958	20	5	68759	0.29833	0.38272	260	20	322188	-0.25046	0.59888
ENSG00000162913	C1orf145	1	228391207	228401365	18	3	70193	0.47419	0.31768	288	16	325577	0.20907	0.4172
ENSG00000154358	OBSCN	1	228395831	228566577	458	24	70271	0.46291	0.32172	769	35	320925	0.43371	0.33225
ENSG00000154370	TRIM11	1	228581374	228594541	24	6	62842	-1.0589	0.85517	278	23	321753	0.38452	0.3503
ENSG00000162931	TRIM17	1	228595641	228604562	12	3	65017	-0.064557	0.52574	255	20	321479	0.5215	0.30101
ENSG00000168148	HIST3H3	1	228612546	228613026	2	1	73173	0.2567	0.3987	213	23	324344	0.59094	0.27728
ENSG00000168159	RNF187	1	228674762	228683467	23	7	67117	0.53033	0.29794	253	28	330834	-0.044228	0.51764
ENSG00000116574	RHOU	1	228870824	228882416	41	6	71945	0.7948	0.21336	341	29	330585	1.0246	0.15277
ENSG00000177800	TMEM78	1	229385383	229387557	2	1	73173	0.82311	0.20522	262	35	330108	0.107	0.45739
ENSG00000168118	RAB4A	1	229406822	229441641	75	8	71251	1.6474	0.049733	346	31	329884	-0.23813	0.59411
ENSG00000213029	SPHAR	1	229440129	229441248	2	1	69455	1.7483	0.040208	236	20	328703	-0.38407	0.64954
ENSG00000154429	CCSAP	1	229456758	229479041	55	9	71346	1.3813	0.083598	297	26	325011	-0.53595	0.704
ENSG00000143632	ACTA1	1	229566992	229569845	4	1	73173	1.0718	0.14191	273	37	315204	0.020124	0.49197
ENSG00000069248	NUP133	1	229577045	229644103	133	6	70117	0.45059	0.32614	408	34	318367	-0.50447	0.69304
ENSG00000135776	ABCB10	1	229652329	229694442	66	8	67866	0.43451	0.33196	296	26	324398	-0.96743	0.83334
ENSG00000135801	TAF5L	1	229728858	229761794	81	10	70682	-1.3198	0.90654	320	32	326867	-1.622	0.9476
ENSG00000135763	URB2	1	229761981	229795946	66	8	71019	-1.4934	0.93234	412	33	328577	-1.1253	0.86976
ENSG00000143641	GALNT2	1	230193536	230417870	810	58	69723	4.3394	7.14e-06	1274	99	329507	0.96001	0.16852
ENSG00000177614	PGBD5	1	230457392	230561475	371	33	70223	1.1934	0.11635	901	82	329750	0.45103	0.32598
ENSG00000135775	COG2	1	230778235	230829728	168	26	69329	0.36781	0.35651	699	58	330818	0.16293	0.43529
ENSG00000135744	AGT	1	230838269	230850043	54	10	69813	2.0689	0.019276	573	51	330610	0.042456	0.48307
ENSG00000135773	CAPN9	1	230883130	230937749	246	29	71406	-0.17777	0.57055	773	65	327988	-0.26588	0.60483
ENSG00000119280	C1orf198	1	230972865	231005335	100	18	68524	-0.5157	0.69697	511	54	326588	-1.2468	0.89376
ENSG00000143643	TTC13	1	231041989	231114621	257	17	69665	-0.54392	0.70675	714	40	328801	-0.34111	0.63349
ENSG00000173409	ARV1	1	231114727	231136341	60	8	70034	-1.0887	0.86185	529	41	329576	-0.31894	0.62511
ENSG00000182118	FAM89A	1	231154704	231175992	113	22	66570	-1.1916	0.88328	556	52	328819	-0.43296	0.66748
ENSG00000119283	TRIM67	1	231297858	231357302	189	30	67902	2.0863	0.018477	510	59	329451	-2.1153	0.9828
ENSG00000143633	C1orf131	1	231359509	231376933	43	10	63204	-0.48378	0.68573	366	37	328745	-1.2457	0.89357
ENSG00000116906	GNPAT	1	231376953	231413719	85	8	65441	0.38101	0.3516	389	34	328498	-1.0409	0.85104
ENSG00000116903	EXOC8	1	231468480	231473598	8	2	62542	-0.96338	0.83232	320	16	328769	-0.11371	0.54527
ENSG00000010072	SPRTN	1	231472850	231490769	43	6	62168	0.35766	0.3603	429	19	330505	-0.065031	0.52593
ENSG00000135766	EGLN1	1	231499497	231560790	262	7	69524	0.38776	0.3491	604	16	331703	0.246	0.40284
ENSG00000116918	TSNAX	1	231664399	231702270	50	13	66868	2.7599	0.0028913	318	30	328682	-1.0605	0.85554
ENSG00000270106	TSNAX-DISC1	1	231664399	231954990	614	54	67700	1.6059	0.054148	1054	92	326923	-1.4038	0.91981
ENSG00000162946	DISC1	1	231762561	232177018	1065	98	69086	1.6633	0.048124	1672	148	328422	-2.3283	0.99005
ENSG00000116991	SIPA1L2	1	232533711	232697304	452	28	69426	1.7648	0.038798	1036	88	327671	-0.99125	0.83922
ENSG00000212916	MAP10	1	232940643	232946092	12	3	71450	-2.4314	0.99248	424	30	328410	-0.94515	0.82771
ENSG00000135778	NTPCR	1	233086351	233119628	77	9	70139	-0.69688	0.75706	420	34	328694	-0.75688	0.77544
ENSG00000135749	PCNXL2	1	233119181	233431459	1071	63	69021	1.3224	0.093019	1527	89	329541	-2.2095	0.98643
ENSG00000143674	MLK4	1	233463514	233520894	202	22	69721	-0.070876	0.52825	574	40	330404	1.2946	0.097737
ENSG00000135750	KCNK1	1	233749750	233808258	184	37	69535	-0.0047607	0.5019	631	71	329240	0.47698	0.31669
ENSG00000183780	SLC35F3	1	234040679	234460262	1459	112	68719	0.27261	0.39258	2170	165	328567	0.085406	0.46597
ENSG00000168275	COA6	1	234509202	234519795	41	5	67924	0.68375	0.24707	371	46	327652	-1.6011	0.94532
ENSG00000059588	TARBP1	1	234527059	234614849	404	44	69070	0.51114	0.30463	840	88	328707	-1.9486	0.97433
ENSG00000168264	IRF2BP2	1	234740015	234745271	9	4	68792	1.0863	0.13868	426	52	329690	0.34254	0.36597
ENSG00000173726	TOMM20	1	235272651	235292251	45	6	70210	-0.34156	0.63366	234	22	317878	-0.73066	0.76751
ENSG00000188739	RBM34	1	235294498	235324772	60	8	68354	0.3799	0.35201	287	17	320002	-0.49251	0.68882
ENSG00000054267	ARID4B	1	235294949	235491534	414	15	70044	0.82002	0.2061	761	19	326144	-0.22314	0.58829
ENSG00000152904	GGPS1	1	235490665	235507847	33	6	70180	0.90831	0.18186	340	17	330420	0.0059079	0.49764
ENSG00000116957	TBCE	1	235530675	235612283	218	22	66294	0.29054	0.3857	527	27	328161	-0.092927	0.53702
ENSG00000162885	B3GALNT2	1	235613238	235667781	117	11	66993	-0.22607	0.58943	563	26	328001	-0.42019	0.66283
ENSG00000168243	GNG4	1	235710987	235814054	323	35	70448	2.5828	0.0048996	681	62	327221	-1.0361	0.84993
ENSG00000143669	LYST	1	235824341	236046940	268	13	69824	0.19474	0.4228	622	36	325708	-0.94773	0.82837
ENSG00000116962	NID1	1	236139130	236228462	254	27	70886	-0.34938	0.6366	600	56	321882	0.3841	0.35045
ENSG00000077585	GPR137B	1	236305832	236385165	217	18	70606	-0.6175	0.73155	820	44	330036	-0.55746	0.71139
ENSG00000086619	ERO1LB	1	236378855	236445319	346	12	71613	-0.66021	0.74544	735	25	330644	-1.7494	0.95989
ENSG00000186197	EDARADD	1	236511562	236648214	537	51	70901	-0.48813	0.68727	1130	84	327415	0.0084668	0.49662
ENSG00000116977	LGALS8	1	236681300	236716281	207	12	70511	0.21388	0.41532	882	33	324577	2.0135	0.022033
ENSG00000119285	HEATR1	1	236712305	236767804	308	12	68530	-0.42167	0.66337	988	29	326307	2.2007	0.01388
ENSG00000077522	ACTN2	1	236849754	236927931	269	29	69255	0.40879	0.34135	810	44	329590	0.91193	0.1809
ENSG00000116984	MTR	1	236958610	237067281	275	13	70688	0.27412	0.392	645	33	330630	-1.6777	0.9533
ENSG00000198626	RYR2	1	237205505	237997288	2653	201	69246	1.3468	0.089015	3532	256	326091	-1.407	0.92028
ENSG00000116996	ZP4	1	238045705	238054094	29	6	54904	-1.1986	0.88466	487	40	317451	-1.0873	0.86154
ENSG00000270188	MTRNR2L11	1	238107024	238108575	10	2	70288	-0.29997	0.6179	381	31	325708	-0.13507	0.55372
ENSG00000133019	CHRM3	1	239549865	240078750	1282	95	69054	2.5467	0.0054372	1909	144	328579	-1.1212	0.8689
ENSG00000155816	FMN2	1	240177648	240638489	1621	90	70898	3.0843	0.0010202	2375	151	331100	-1.2832	0.90029
ENSG00000268365	AL646016.1	1	240629183	240643504	42	6	71161	-1.18	0.881	490	83	330712	-1.2151	0.88783
ENSG00000180875	GREM2	1	240652873	240775449	356	67	70159	-0.36923	0.64402	779	122	325291	-0.55331	0.70998
ENSG00000182901	RGS7	1	240931554	241520530	1841	151	69433	1.3933	0.08177	2616	187	328526	-0.47511	0.68265
ENSG00000091483	FH	1	241660903	241683061	36	9	67921	0.38675	0.34947	387	40	330142	-1.3771	0.91576
ENSG00000117009	KMO	1	241695434	241758944	206	39	70324	1.108	0.13393	503	68	328399	-2.6232	0.99564
ENSG00000054277	OPN3	1	241753404	241840678	256	41	70285	2.1253	0.016782	686	111	325436	-1.5916	0.94426
ENSG00000203668	CHML	1	241792155	241799232	18	8	70657	1.4621	0.071862	368	62	323916	-1.7982	0.96392
ENSG00000162843	WDR64	1	241815580	241965435	521	51	68822	1.3922	0.081935	942	86	326316	-1.8383	0.96699
ENSG00000174371	EXO1	1	242011269	242058450	201	19	71608	-1.0124	0.84433	644	68	321719	-0.16935	0.56724
ENSG00000197769	MAP1LC3C	1	242158792	242162375	9	2	73173	-1.8757	0.96965	538	46	268639	-0.7508	0.77361
ENSG00000180287	PLD5	1	242246288	242687998	1553	96	70968	0.88688	0.18757	2188	142	327839	-0.68742	0.75409
ENSG00000143702	CEP170	1	243287730	243418650	150	14	67865	4.0551	2.51e-05	348	20	304024	0.85842	0.19533
ENSG00000269795	AC092782.1	1	243388058	243395911	11	4	65697	4.2588	1.03e-05	181	15	322747	0.9799	0.16357
ENSG00000054282	SDCCAG8	1	243419320	243663394	418	35	68246	5.4634	2.34e-08	636	43	327180	2.2068	0.013665
ENSG00000117020	AKT3	1	243651535	244014381	482	23	68944	6.1909	2.99e-10	749	35	326353	-0.70644	0.76004
ENSG00000179456	ZBTB18	1	244214585	244220778	3	2	58742	1.4816	0.069218	331	64	324320	0.49253	0.31117
ENSG00000268146	AL590483.1	1	244227632	244231211	4	2	71084	1.2667	0.10264	308	56	324345	-0.038146	0.51521
ENSG00000173728	C1orf100	1	244515937	244552965	146	17	71949	2.0907	0.018277	607	65	324482	-2.3498	0.99061
ENSG00000035687	ADSS	1	244571796	244615436	112	19	70052	2.9467	0.0016059	420	41	321383	-1.3838	0.91679
ENSG00000179397	C1orf101	1	244617679	244804479	551	26	66667	2.1261	0.016747	903	57	323933	-0.44104	0.67041
ENSG00000121644	DESI2	1	244816237	244872335	119	15	69189	1.6685	0.047611	493	53	319204	-0.418	0.66203
ENSG00000203667	COX20	1	244998624	245008359	25	5	65238	-0.1379	0.55484	224	28	312155	-0.72753	0.76655
ENSG00000153187	HNRNPU	1	245014468	245027844	15	5	66192	0.65718	0.25553	255	30	309408	0.23639	0.40656
ENSG00000272195	RP11-156E8.1	1	245132652	245134390	4	2	70738	0.97412	0.165	328	31	323363	-0.28259	0.61125
ENSG00000203666	EFCAB2	1	245133007	245290466	433	21	68805	-0.26241	0.6035	786	50	325640	-0.15789	0.56273
ENSG00000162849	KIF26B	1	245318287	245872733	2024	186	69428	1.5544	0.060041	2686	241	326554	-1.924	0.97282
ENSG00000185420	SMYD3	1	245912642	246670614	3032	97	68593	1.2053	0.11404	4373	127	328392	-2.2382	0.98739
ENSG00000162851	TFB2M	1	246703862	246729626	143	15	65898	2.3575	0.0091986	604	42	326218	-0.46868	0.68035
ENSG00000162852	CNST	1	246729746	246831886	258	23	65256	2.6882	0.0035924	921	65	327145	-0.059202	0.5236
ENSG00000143653	SCCPDH	1	246887349	246931439	122	15	69009	2.1285	0.016648	653	38	330558	0.32321	0.37327
ENSG00000153207	AHCTF1	1	247002400	247095280	174	19	69684	0.66618	0.25265	682	56	325151	-0.96515	0.83277
ENSG00000197472	ZNF695	1	247108849	247171395	197	24	67987	-0.57148	0.71616	695	38	324428	0.65017	0.25779
ENSG00000135747	ZNF670	1	247108849	247242113	529	23	65203	-1.2909	0.90163	1057	42	324711	0.36894	0.35609
ENSG00000188295	ZNF669	1	247263264	247267674	10	2	70458	-0.097143	0.53869	505	33	324979	-0.33386	0.63076
ENSG00000221953	C1orf229	1	247273462	247275719	8	3	60995	-1.0441	0.85179	490	37	324629	-0.57882	0.71864
ENSG00000196418	ZNF124	1	247285277	247335318	143	14	63490	-0.18215	0.57227	715	49	326582	-0.87075	0.80805
ENSG00000162714	ZNF496	1	247460714	247495148	87	11	68162	-0.68452	0.75318	483	49	325705	-1.014	0.84471
ENSG00000162711	NLRP3	1	247579458	247612410	129	28	68908	0.59713	0.27521	756	65	326359	1.1569	0.12366
ENSG00000177535	OR2B11	1	247614255	247615308	6	2	67023	0.80586	0.21016	576	53	326308	1.0262	0.15239
ENSG00000169224	GCSAML	1	247670360	247740992	215	37	68606	2.2786	0.011346	690	62	327072	0.60516	0.27254
ENSG00000196242	OR2C3	1	247693434	247697141	12	4	70565	1.8427	0.03269	354	48	325125	-0.090591	0.53609
ENSG00000177489	OR2G2	1	247751662	247752615	6	4	65951	0.10749	0.4572	377	50	326511	-0.43168	0.66701
ENSG00000177476	OR2G3	1	247768856	247769838	4	2	68330	0.5729	0.28336	433	49	326968	0.13807	0.44509
ENSG00000197437	OR13G1	1	247835320	247836365	7	2	70699	2.0195	0.021717	528	25	327989	0.60945	0.27111
ENSG00000169214	OR6F1	1	247875045	247876105	7	3	63929	-0.16811	0.56675	415	31	325503	0.070028	0.47209
ENSG00000241128	OR14A2	1	247886401	247887345	4	2	62163	-1.2089	0.88664	388	29	325072	-0.69263	0.75573
ENSG00000221888	OR1C1	1	247920676	247921982	4	2	64217	-0.30598	0.62019	446	19	322343	-1.4675	0.92887
ENSG00000196772	OR14A16	1	247978102	247979031	4	2	61621	-0.43715	0.669	588	20	323332	1.4282	0.076621
ENSG00000197591	OR11L1	1	248004199	248005254	8	1	61205	0.75456	0.22526	551	33	323695	2.9353	0.0016659
ENSG00000162722	TRIM58	1	248020501	248041507	95	13	68388	1.2391	0.10765	683	51	323951	3.061	0.0011029
ENSG00000238243	OR2W3	1	248031277	248060449	123	18	69861	0.33001	0.3707	674	53	323788	3.0808	0.0010324
ENSG00000177462	OR2T8	1	248084320	248085258	1	1	52503	-0.62679	0.7346	565	35	320626	1.4966	0.067254
ENSG00000177275	OR2AJ1	1	248097071	248098057	1	1	57604	-1.7415	0.9592	558	30	320872	0.4577	0.32358
ENSG00000196071	OR2L13	1	248100493	248264224	457	28	70497	0.017415	0.49305	903	42	322153	-0.19071	0.57562
ENSG00000196936	OR2L8	1	248112160	248113098	6	2	73121	0.10061	0.45993	499	29	321454	0.24294	0.40403
ENSG00000187080	OR2AK2	1	248128535	248129641	5	2	71842	-0.71363	0.76227	417	26	321079	-0.25963	0.60242
ENSG00000197454	OR2L5	1	248185250	248186188	2	1	61541	-0.043725	0.51744	233	18	324677	-0.39421	0.65329
ENSG00000203663	OR2L2	1	248201474	248202607	2	1	61938	0.041454	0.48347	234	15	323559	-0.43279	0.66741
ENSG00000198128	OR2L3	1	248223984	248224922	6	2	69140	0.83635	0.20148	238	14	322174	-0.6062	0.72781
ENSG00000162727	OR2M5	1	248308450	248309388	3	1	65430	0.028625	0.48858	316	19	322330	-1.8741	0.96954
ENSG00000198601	OR2M2	1	248343288	248344331	2	1	73173	0.75809	0.2242	306	20	321342	-1.2037	0.88565
ENSG00000228198	OR2M3	1	248366332	248367392	2	1	73173	0.75234	0.22592	299	15	321713	-0.82428	0.79511
ENSG00000171180	OR2M4	1	248402231	248403166	1	1	73173	0.50979	0.3051	246	12	324260	-0.54793	0.70813
ENSG00000177201	OR2T12	1	248457918	248458880	3	2	67153	-0.50301	0.69252	446	8	317413	-1.1404	0.87295
ENSG00000177186	OR2M7	1	248486894	248487899	8	2	71302	0.41958	0.3374	566	9	306425	-1.6341	0.94888
ENSG00000177174	OR14C36	1	248512077	248513015	5	1	73173	1.6108	0.053609	605	11	301651	-1.9153	0.97228
ENSG00000196944	OR2T4	1	248524883	248525929	2	1	73173	1.2296	0.10942	589	12	296189	-2.0712	0.98083
ENSG00000198104	OR2T6	1	248550910	248551836	6	2	70914	0.93239	0.17557	504	11	285175	-1.9792	0.9761
ENSG00000175143	OR2T1	1	248569296	248570405	1	1	73173	1.6518	0.04929	373	11	286782	-1.9773	0.976
ENSG00000227152	OR2T7	1	248604508	248605434	1	1	73173	0.42505	0.3354	241	12	273888	-1.3295	0.90816
ENSG00000188558	OR2G6	1	248684916	248685964	1	1	73173	1.5473	0.0609	43	3	257191	-0.18239	0.57236
ENSG00000184022	OR2T10	1	248756052	248757100	1	1	54537	-1.5117	0.9347	18	4	234703	0.65078	0.25759
ENSG00000183130	OR2T11	1	248789420	248790491	3	1	73173	1.3546	0.087765	112	10	260564	1.0864	0.13865
ENSG00000187701	OR2T27	1	248813232	248814185	1	1	73173	1.2212	0.111	204	9	290659	1.0294	0.15165
ENSG00000189181	OR14I1	1	248844628	248845629	5	1	73126	0.038099	0.4848	263	9	302244	1.1332	0.12855
ENSG00000175137	SH3BP5L	1	249104648	249120832	29	5	69686	-1.5924	0.94435	233	19	328082	0.19127	0.42416
ENSG00000171161	ZNF672	1	249132409	249143716	14	5	66014	1.0702	0.14226	194	21	325215	0.065605	0.47385
ENSG00000171163	ZNF692	1	249144205	249153343	10	2	69050	1.096	0.13653	188	21	322877	-0.052127	0.52079
ENSG00000185220	PGBD2	1	249200395	249214145	19	7	68464	0.854	0.19655	112	15	316347	-1.2341	0.89141
ENSG00000184731	FAM110C	2	38814	46870	12	4	68880	1.0702	0.14226	209	18	312943	-1.4125	0.92109
ENSG00000035115	SH3YL1	2	217730	266398	91	9	71198	1.6029	0.054474	371	25	326535	0.80815	0.2095
ENSG00000143727	ACP1	2	264140	278283	29	5	71543	1.8908	0.029326	242	24	321229	1.2237	0.11054
ENSG00000189292	FAM150B	2	279558	288851	16	4	72272	1.6246	0.052119	211	24	319553	1.11	0.13351
ENSG00000151353	TMEM18	2	667335	677439	24	4	71691	0.093102	0.46291	526	25	332546	1.999	0.022807
ENSG00000172554	SNTG2	2	946554	1371385	1808	63	71326	2.6273	0.0043034	2474	89	331124	-1.5381	0.93799
ENSG00000115705	TPO	2	1377995	1547483	621	39	69633	-1.1917	0.88331	1287	56	321236	3.5745	0.00017548
ENSG00000130508	PXDN	2	1635659	1748624	353	43	68918	2.0221	0.021584	1013	86	313979	1.5349	0.062408
ENSG00000186487	MYT1L	2	1792885	2335032	1549	86	67666	2.7255	0.0032104	2175	121	326841	-0.53083	0.70223
ENSG00000032389	TSSC1	2	3192696	3381653	650	28	71214	3.3476	0.00040754	1147	51	328875	-2.1346	0.9836
ENSG00000171853	TRAPPC12	2	3383446	3488865	334	28	67067	-0.46671	0.67965	853	54	328194	-0.42111	0.66316
ENSG00000182551	ADI1	2	3501132	3523507	74	6	72351	-0.83665	0.79861	407	29	326523	0.20323	0.41948
ENSG00000255767	RP13-512J5.1	2	3579574	3595547	57	12	68175	-0.17335	0.56881	288	31	325920	0.53497	0.29634
ENSG00000171865	RNASEH1	2	3592383	3606206	48	11	67362	-0.58022	0.71912	332	38	325420	0.62098	0.26731
ENSG00000171863	RPS7	2	3622795	3628509	24	5	71122	0.34459	0.3652	442	48	325876	-0.079588	0.53172
ENSG00000118004	COLEC11	2	3642426	3692048	186	19	69885	0.28138	0.38921	690	74	327127	-0.60924	0.72882
ENSG00000151360	ALLC	2	3705785	3750261	164	19	71373	-0.94212	0.82694	619	64	328997	-0.55937	0.71205
ENSG00000214866	DCDC2C	2	3751453	3836122	319	43	70503	-2.1845	0.98554	861	69	331945	-0.44558	0.67205
ENSG00000176887	SOX11	2	5832799	5841516	11	5	64001	-0.73799	0.76974	365	50	330268	-1.4519	0.92674
[truncated: 16,865 more rows]
