# Supplementary material for: Analysis of Evolutionary Conservation, Expression Level, and Genetic Association at a Genome-wide Scale Reveals Heterogeneity Across Polygenic Phenotypes
Source: Mol Biol Evol. 2024 Jun 12;41(7):msae115. doi: 10.1093/molbev/msae115 (PMC11247350; doi:10.1093/molbev/msae115)
Supplement: msae115_Supplementary_Data [file msae115_supplementary_data.zip › Table_S2.xlsx]

## Sheet: gtex_all_data
Gene	Symbol	Adipose...Subcutaneous	Adipose...Visceral..Omentum.	Adrenal.Gland	Artery...Aorta	Artery...Coronary	Artery...Tibial	Bladder	Brain...Amygdala	Brain...Anterior.cingulate.cortex..BA24.	Brain...Caudate..basal.ganglia.	Brain...Cerebellar.Hemisphere	Brain...Cerebellum	Brain...Cortex	Brain...Frontal.Cortex..BA9.	Brain...Hippocampus	Brain...Hypothalamus	Brain...Nucleus.accumbens..basal.ganglia.	Brain...Putamen..basal.ganglia.	Brain...Spinal.cord..cervical.c.1.	Brain...Substantia.nigra	Breast...Mammary.Tissue	Cells...Cultured.fibroblasts	Cells...EBV.transformed.lymphocytes	Cervix...Ectocervix	Cervix...Endocervix	Colon...Sigmoid	Colon...Transverse	Esophagus...Gastroesophageal.Junction	Esophagus...Mucosa	Esophagus...Muscularis	Fallopian.Tube	Heart...Atrial.Appendage	Heart...Left.Ventricle	Kidney...Cortex	Kidney...Medulla	Liver	Lung	Minor.Salivary.Gland	Muscle...Skeletal	Nerve...Tibial	Ovary	Pancreas	Pituitary	Prostate	Skin...Not.Sun.Exposed..Suprapubic.	Skin...Sun.Exposed..Lower.leg.	Small.Intestine...Terminal.Ileum	Spleen
ENSG00000223972.5	DDX11L1	0	0	0	0	0	0	0	0	0	0	0	0	0	0	0	0	0	0	0	0	0	0	0	0	0	0	0	0	0	0	0	0	0	0	0	0	0	0	0	0	0	0	0	0	0	0	0	0
ENSG00000227232.5	WASH7P	4.06403	3.37111	2.68549	4.04762	3.90076	3.63963	5.16375	1.43859	1.69285	1.56605	4.99231	5.72099	2.48317	2.14667	1.68599	1.74811	1.53899	1.44167	2.73049	1.74194	4.43876	1.6786	2.49477	5.62935	7.09749	4.64777	3.59509	4.32641	3.11749	4.10335	6.13409	1.52031	0.924962	2.77081	2.21451	1.76541	4.50841	3.52767	1.41667	6.68531	6.6341	1.80871	5.42546	7.08318	5.93298	6.13265	4.19378	5.92631
ENSG00000278267.1	MIR6859-1	0	0	0	0	0	0	0	0	0	0	0	0	0	0	0	0	0	0	0	0	0	0	0	0	0	0	0	0	0	0	0	0	0	0	0	0	0	0	0	0	0	0	0	0	0	0	0	0
ENSG00000243485.5	MIR1302-2HG	0	0	0	0	0	0	0	0	0	0.0242641	0	0	0.027366	0.0303822	0	0.0247143	0.0306685	0.0234739	0	0.0195261	0	0	0	0	0	0	0	0	0	0	0	0	0.0178934	0.0176647	0	0	0	0	0	0	0	0	0	0	0	0	0	0
ENSG00000237613.2	FAM138A	0	0	0	0	0	0	0	0	0	0	0	0	0	0	0	0	0	0	0	0	0	0	0	0	0	0	0	0	0	0	0	0	0	0	0	0	0	0	0	0	0	0	0	0	0	0	0	0
ENSG00000268020.3	OR4G4P	0	0	0.0363952	0	0	0	0.0354698	0.0496721	0.0535347	0.0455724	0.0246426	0.0372239	0.0429845	0.0421429	0.0529141	0.039666	0.0445129	0.0484946	0.0416046	0.0466989	0.0300396	0	0	0	0.0240885	0.0154943	0.032754	0.0356929	0	0	0	0.0364598	0.0511975	0.0389038	0	0.0332748	0	0	0.0375151	0	0	0	0	0.0205405	0.0267156	0	0.0354079	0
ENSG00000240361.1	OR4G11P	0.0406478	0.0407008	0.0543848	0.0292094	0	0.0393011	0	0.0638307	0.0679508	0.0720353	0.0468637	0.0499559	0.070455	0.0731617	0.0775019	0.0639793	0.0592968	0.064973	0.0571243	0.0664603	0.038886	0	0	0.0505553	0	0.0433274	0.045452	0.0410858	0.0226201	0.0428965	0.0360075	0.060374	0.0725549	0.0580308	0	0.0433574	0.0392844	0.0330092	0.0542007	0	0	0	0.0287434	0.0423377	0.0430173	0.042041	0.0395775	0
ENSG00000186092.4	OR4F5	0.0453961	0.0446407	0.057972	0	0.0412303	0.0444898	0.043814	0.0788694	0.0767212	0.0826726	0.0598598	0.057719	0.0843648	0.0740079	0.103119	0.0831419	0.0814785	0.0984991	0.0707495	0.0731943	0.0455919	0	0.0309826	0.041129	0	0.0445988	0.0500047	0.0477532	0.0376992	0.0488647	0	0.0831301	0.0976225	0.076292	0.0258349	0.060538	0.0429601	0.0322058	0.063905	0.0391109	0	0.0247443	0.036633	0.0430292	0.0488484	0.046424	0.0433611	0.0363784
ENSG00000238009.6	RP11-34P13.7	0.018421	0.0214816	0.0161567	0	0.00796076	0	0.0146345	0.0190451	0.0207742	0.0185414	0.0222933	0.0229453	0.0239836	0.0252608	0.0200628	0.0192925	0.020002	0.0164584	0.017476	0.0191066	0.0230619	0	0.00861359	0	0.0244735	0.016118	0.0158663	0.0178668	0.023875	0.0162133	0	0.0157693	0.0162799	0.0170238	0	0.0168633	0.0353962	0.019963	0.013651	0.0193682	0.0295117	0.0149573	0.0249412	0.0285258	0.0189649	0.0191867	0.0168076	0.0832374
ENSG00000233750.3	CICP27	0.0193245	0.0376293	0.0153541	0.0243222	0.0210623	0.0116735	0.0161237	0.0146865	0.017505	0.0177871	0.0294434	0.035823	0.0198806	0.018736	0.0137078	0.0239156	0.0219216	0.0152729	0.0243637	0.0156567	0.0279442	0	0.0174349	0.054907	0.0701969	0.0134647	0.0182629	0.0221668	0.115794	0.0183116	0.0349997	0.0143291	0.0105452	0.0191362	0.0879419	0.0228274	0.131979	0.0464406	0.00540119	0.0155048	0.0987076	0.0286642	0.0851536	0.0635053	0.0263983	0.0263476	0.0302887	0.453602
ENSG00000268903.1	RP11-34P13.15	3.24159	5.15433	3.66854	3.64269	3.6018	1.46107	3.5028	1.40081	1.3302	1.03828	1.82934	2.19213	2.4306	1.84819	1.38786	1.81518	1.0647	0.913428	2.55968	1.82961	3.99419	0.0965916	1.33712	4.22459	9.43772	2.14222	2.4653	3.19478	15.9219	3.08	8.34542	1.65893	0.813732	4.16909	8.31617	3.17038	19.1697	6.63199	0.309132	2.04993	9.52798	3.32115	9.20608	12.8403	5.85551	6.08561	4.68572	44.8999
ENSG00000269981.1	RP11-34P13.16	5.13759	7.79802	6.50306	6.23226	5.24138	2.57004	5.45536	1.22339	1.031	1.24869	2.75202	3.58486	2.52752	1.93137	1.28238	1.85153	1.16742	0.875966	2.4745	1.56403	6.48057	0.190796	2.77364	5.96316	10.957	3.46202	4.55942	5.50862	26.6087	5.31485	15.9994	2.9368	1.34022	4.68101	11.4854	4.60361	33.4047	13.1984	0.585619	3.14203	19.0433	6.37238	14.5037	19.0873	9.92311	10.6461	8.38552	75.7844
ENSG00000239906.1	RP11-34P13.14	0	0	0	0	0	0	0	0	0	0	0	0	0	0	0	0	0	0	0	0	0	0	0	0	0.0783685	0	0	0	0.713387	0	0.198979	0	0	0	0	0	1.15815	0.182025	0	0	0.423316	0	0.189712	0.399476	0.166385	0.17262	0.112703	2.41364
ENSG00000241860.6	RP11-34P13.13	0.151021	0.134715	0.104671	0.140667	0.125424	0.128387	0.202102	0.0424387	0.0554014	0.0507517	0.108197	0.144657	0.0806963	0.073871	0.0491965	0.0573519	0.0512495	0.0354591	0.0696774	0.0416536	0.164492	0.0661497	0.0739324	0.182182	0.26236	0.141945	0.0859828	0.146489	0.21749	0.128642	0.22145	0.0770381	0.0343662	0.0653959	0.0865316	0.0443455	0.26062	0.194032	0.0464001	0.216806	0.278667	0.092735	0.180994	0.201075	0.141932	0.165815	0.108621	0.234036
ENSG00000222623.1	RNU6-1100P	0	0	0	0	0	0	0	0	0	0	0	0	0	0	0	0	0	0	0	0	0	0	0	0	0	0	0	0	0	0	0	0	0	0	0	0	0	0	0	0	0	0	0	0	0	0	0	0
ENSG00000241599.1	RP11-34P13.9	0	0	0	0	0	0	0	0	0	0	0	0	0	0	0	0	0	0	0	0	0	0	0	0	0	0	0	0	0	0	0	0	0	0	0	0	0	0	0	0	0	0	0	0	0	0	0	0
ENSG00000279928.2	ABC7-43046700E7.1	0	0.0597251	0.112722	0	0.0762306	0	0.0715399	0.0341866	0.0435187	0.0448731	0.169754	0.135052	0.0549814	0.0496627	0.0511614	0.0520401	0.0330494	0.0397106	0.0497207	0.0437139	0.0682321	0.0613942	0	0	0.288031	0.100774	0.0592003	0.0937104	0.0546629	0.0825191	0	0.0465664	0.0377825	0.0940085	0.0875101	0.0445654	0.0955788	0.0806922	0.0453848	0.109404	0.056335	0	0.082335	0.132041	0.0483274	0.0624332	0.0752722	0.227098
ENSG00000279457.4	RP11-34P13.18	7.48193	5.56977	5.21879	7.26795	6.67937	6.76498	9.06921	2.60047	3.16393	3.16162	14.4611	16.5591	5.50314	4.19264	3.36345	3.67568	3.07215	2.83847	4.78993	3.28063	8.04284	3.57225	4.6837	9.15458	13.9018	8.75607	6.74513	7.51296	5.77835	7.4722	8.64935	2.7257	1.68053	4.654	8.96186	3.13668	8.6212	6.55432	2.88033	12.8797	12.9414	3.07287	12.4747	12.8549	9.81266	10.5565	7.66059	10.9888
ENSG00000273874.1	MIR6859-2	0	0	0	0	0	0	0	0	0	0	0	0	0	0	0	0	0	0	0	0	0	0	0	0	0	0	0	0	0	0	0	0	0	0	0	0	0	0	0	0	0	0	0	0	0	0	0	0
ENSG00000228463.9	AP006222.2	0.892548	0.555559	0.55197	0.24707	0.285148	0.205976	0.294608	0.297705	0.453445	0.333032	1.31141	1.25469	0.761863	0.730131	0.301409	0.598084	0.432396	0.253686	0.374227	0.335763	0.664032	0.217631	0.109943	0.261122	0.500388	0.249763	0.17665	0.229189	0.216638	0.197023	0.439877	0.307293	0.18275	0.238951	0.180101	0.19569	0.374046	0.362532	0.235943	0.755429	0.726488	0.185257	0.685132	0.471364	0.453604	0.615448	0.25049	0.826386
ENSG00000236679.2	RPL23AP24	0.0847423	0.0646951	0.0736981	0.142936	0.123436	0.136877	0.0862918	0.0650857	0.0777139	0.0636376	0.0995526	0.101023	0.0756962	0.0861662	0.0723894	0.0926046	0.0791308	0.0708691	0.112464	0.0685022	0.0674607	0.152828	0.0844181	0.123434	0	0.0983259	0	0.0962178	0	0.0922549	0.133455	0.0511285	0.0441002	0.0561057	0.0279807	0	0	0	0	0.112252	0.114394	0	0.0893302	0.0967904	0	0	0	0.0851459
ENSG00000236743.1	RP5-857K21.15	0	0	0	0	0	0	0	0	0	0	0	0	0	0	0	0	0	0	0	0	0	0	0	0	0	0	0	0	0	0	0	0	0	0	0	0	0	0	0	0	0	0	0	0	0	0	0	0
ENSG00000236601.2	RP4-669L17.2	0	0	0	0	0	0	0	0.0325296	0.0287137	0.0251306	0	0	0	0.0279593	0.0378431	0.0264709	0.0245595	0.0249003	0	0.0256964	0	0	0	0	0	0	0	0	0	0	0	0.0263297	0.0285953	0.0106842	0	0	0	0	0	0	0	0	0	0	0	0	0	0
ENSG00000237094.11	RP4-669L17.10	0.228621	0.194473	0.105173	0.228534	0.215756	0.223918	0.212978	0.10443	0.121958	0.133141	0.454889	0.593092	0.192	0.154227	0.11182	0.116656	0.155753	0.103556	0.145421	0.103633	0.228356	0.116066	0.0936126	0.503885	0.411462	0.276799	0.152972	0.246915	0.126818	0.23701	0.628115	0.11825	0.0787397	0.110119	0.251282	0.0786232	0.285749	0.13716	0.0966894	0.627639	0.73728	0.0711307	0.303491	0.304628	0.183935	0.183458	0.159	0.270653
ENSG00000269732.1	WBP1LP7	0	0	0.0972809	0	0	0	0	0.11057	0.0959607	0.106145	0.0799924	0.0675868	0.0920408	0.10325	0.122446	0.097373	0.110535	0.103854	0.0865886	0.102179	0	0	0	0	0	0	0.0776742	0.0640455	0	0	0	0.0888353	0.120318	0.0786397	0	0.0779819	0	0	0.082773	0	0	0	0	0.0872693	0	0	0	0
ENSG00000278566.1	OR4F29	0.0372037	0.0333449	0.0494264	0	0.0313852	0	0	0.0616196	0.0551004	0.05467	0.0413718	0.0425904	0.0626666	0.0545358	0.0681476	0.0541393	0.0595975	0.0518705	0.0457516	0.0548525	0.0340179	0	0.0285499	0.0402092	0	0.0401829	0.0403339	0.0406527	0.0226442	0.0395087	0	0.0536621	0.0643538	0.0442428	0.0528266	0.0397956	0.0378659	0.0253183	0.0471074	0	0	0	0.023188	0.0337405	0.0366222	0.0375035	0.0395693	0
ENSG00000233653.3	CICP7	0	0	0.00990712	0	0	0	0	0.00953403	0.0101192	0.00890539	0.0133962	0.0153873	0.0105378	0.00820109	0.0112652	0.0100722	0.00998301	0.0079917	0	0.0102984	0	0	0	0.0154108	0	0	0	0.0111451	0	0	0	0.00779079	0.0102077	0	0	0	0	0	0	0	0	0	0	0	0	0	0	0
ENSG00000250575.1	RP4-669L17.8	0.0223746	0.018901	0	0	0.0254241	0	0	0	0	0	0.0287741	0.0351842	0.019435	0	0.011958	0	0.0139662	0	0	0	0.0265132	0	0	0	0.0163312	0	0	0.0214186	0.036622	0	0.0425866	0	0	0.0186415	0	0	0.0481991	0.028126	0	0.0375014	0.0412332	0	0.0356664	0.0383926	0.030391	0.0314353	0.0230115	0.0866291
ENSG00000278757.1	U6	0	0	0	0	0	0	0	0	0	0	0	0	0	0	0	0	0	0	0	0	0	0	0	0	0	0	0	0	0	0	0	0	0	0	0	0	0	0	0	0	0	0	0	0	0	0	0	0
ENSG00000230021.8	RP5-857K21.4	0.0432914	0.0303768	0.0348352	0.0460325	0.0462371	0.054934	0.0362016	0.0394954	0.046629	0.0407317	0.064503	0.0591078	0.0572226	0.0563751	0.0462937	0.049119	0.0505304	0.037312	0.0467128	0.0448424	0.0430668	0.0256464	0.0167878	0.0530881	0.0350937	0.0389371	0.028077	0.0448685	0.0468069	0.0426799	0.0507825	0.0287752	0.0263757	0.0325714	0.0113282	0.0338475	0.0364838	0.0255261	0.0303348	0.0844943	0.0676316	0.0207751	0.0616799	0.0408066	0.043683	0.0473625	0.031244	0.0296504
ENSG00000235146.2	RP5-857K21.2	0	0	0	0	0	0	0	0	0	0	0	0	0	0	0	0	0	0	0	0	0	0	0	0	0	0	0	0	0	0	0	0	0	0	0	0	0	0	0	0	0	0	0	0	0	0	0	0
ENSG00000225972.1	MTND1P23	12.0072	10.2986	13.719	4.91397	6.03364	6.47776	7.13602	17.3324	16.1205	17.8328	12.1632	14.067	17.3621	16.2083	17.6217	15.1727	16.4197	18.6441	13.3275	17.1952	10.5866	3.75639	3.89864	4.05983	5.55477	8.6913	10.1129	8.7337	4.70549	8.69227	5.95732	14.7	19.0731	16.7276	12.0306	9.51387	7.58772	7.39814	14.7644	7.64878	4.94365	4.60905	6.19485	7.79979	8.7167	9.21109	10.1851	5.71674
ENSG00000225630.1	MTND2P28	961.381	1024.44	949.35	328.062	497.129	363.554	518.831	1182.04	1159.95	1568	638.593	851.213	1274.95	990.895	1320.46	1213.16	1315.07	1590.86	1228.29	1439.56	902.914	180.701	207.979	370.844	427.815	826.406	777.469	814.136	335.18	798.693	510.527	1156.84	1283.4	1149.36	864.776	754.912	447.193	484.301	760.066	602.901	385.646	320.091	541.863	772.431	604.962	573.338	748.88	342.421
ENSG00000237973.1	MTCO1P12	43.4993	42.985	106.692	27.3123	35.9636	40.5464	47.0671	130.919	126.252	110.505	55.6457	58.706	133.288	111.466	143.225	116.857	100.76	112.862	72.3035	110.767	47.0666	31.9779	34.7673	26.6322	30.2142	48.3451	86.9666	59.8361	43.5649	58.6782	44.6001	123.094	166.656	78.5993	22.1733	81.7285	40.2639	45.4998	96.7498	32.2574	26.0876	21.7038	19.0997	32.9203	63.2317	58.964	78.6331	42.9949
ENSG00000229344.1	MTCO2P12	11.9203	12.2361	19.5199	6.70974	9.03597	8.46567	12.1177	25.7513	27.3203	29.5354	18.1267	18.3819	25.3291	26.2614	29.0551	27.1577	26.9703	33.5292	21.7736	30.1715	11.9789	9.7155	10.4566	6.56881	6.15285	15.4518	18.9106	14.9368	10.2242	15.771	8.12362	17.8867	28.711	25.3801	19.1337	18.395	10.8425	10.3712	17.4916	9.22734	6.52603	5.53127	10.6465	13.8186	11.5762	11.5141	16.2311	8.93042
ENSG00000240409.1	MTATP8P1	14.4251	14.3276	20.13	8.26468	10.125	9.23906	10.4013	20.1465	21.9416	24.8731	12.5827	16.8058	22.1733	19.2035	22.6976	22.43	23.0654	24.3111	15.5972	20.8431	12.4786	6.9596	8.26545	5.90335	9.65568	13.7215	15.7029	13.6845	8.35131	13.99	8.27864	26.1971	32.3743	18.971	8.2357	18.8279	10.2603	9.18143	19.6122	9.94192	7.49489	6.30747	9.29975	14.0842	11.6613	11.6044	19.494	6.69521
ENSG00000248527.1	MTATP6P1	3094.72	3863.02	5489.88	1765.6	2148.56	1925.91	3143.9	6304.7	6200.39	7311.22	4122.81	4705.17	5985.95	5407.47	6663.37	6205.48	6705.67	7750.3	4830.33	6203.24	3315.77	1296.81	1603.66	1827.29	2192.9	3530.36	4082.71	3506.93	1973.84	3596.43	2258.98	6780.26	8226.45	7704.7	6697.97	5440.79	2126.46	2382.03	4812.71	2171.75	2094.18	1349.36	2602.32	3973.82	2742.51	2479.65	3801.51	2226.38
ENSG00000198744.5	MTCO3P12	19.4564	17.819	28.2728	9.6324	12.7277	13.5249	11.3379	40.195	36.8996	30.3395	21.6284	23.0504	29.5836	32.3569	49.1331	36.3757	37.2972	31.2473	22.0626	32.9327	18.4603	8.25537	11.1408	8.53786	9.10087	16.4348	22.5556	18.5089	12.3433	18.6095	10.8236	35.7351	48.9802	40.8214	18.5747	21.4339	12.2092	14.4818	25.1295	14.0008	10.0502	6.90446	14.0288	17.2531	18.497	19.4663	20.6529	10.0425
ENSG00000268663.1	WBP1LP6	0	0	0.0530494	0	0	0	0	0.0729303	0.0625403	0.0561309	0	0	0.0600053	0.0591017	0.0680873	0.0646099	0.0667593	0.0589403	0	0.0580396	0	0	0	0	0	0	0	0	0	0	0	0.0565636	0.0666622	0.043107	0.025407	0.0568998	0	0	0.0492536	0	0	0	0	0	0	0	0	0
ENSG00000273547.1	OR4F16	0.0238208	0.0308665	0.0343507	0	0	0	0	0.0367434	0.0472291	0.0389992	0.0283004	0.029331	0.041507	0.0467198	0.0521948	0.0431756	0.0570243	0.0478165	0.034865	0.0466089	0.0342378	0	0.0243536	0	0.0472334	0.0337378	0.0326854	0.0247329	0	0	0	0.0381103	0.0443832	0.0352939	0	0.0331044	0	0	0.036899	0	0	0	0	0	0.0336622	0.0285813	0.0280892	0
ENSG00000283574.1	RP11-206L10.17	0	0	0	0	0	0	0	0	0	0	0	0	0	0	0	0	0	0	0	0	0	0	0	0	0	0	0	0	0	0	0	0	0	0	0	0	0	0	0	0	0	0	0	0	0	0	0	0
ENSG00000229376.3	CICP3	0.109391	0.112597	0.129228	0.106744	0.139513	0.0958346	0.116437	0.112932	0.114846	0.13547	0.275355	0.372917	0.146287	0.133827	0.121364	0.142696	0.175556	0.115885	0.119387	0.101911	0.118447	0.0890602	0.18157	0.112163	0.217402	0.139431	0.122255	0.136356	0.0892881	0.117683	0.150634	0.116862	0.115884	0.0921279	0.0806422	0.151897	0.0950602	0.130056	0.104651	0.238444	0.2483	0.0750721	0.384186	0.165372	0.0964484	0.0940304	0.131107	0.0879867
ENSG00000228327.3	RP11-206L10.2	2.83777	1.90193	1.76607	1.97782	2.03347	2.06085	2.81332	0.451357	0.453407	0.573615	1.78523	2.21476	0.767048	0.621634	0.535358	0.682738	0.59671	0.463462	0.866576	0.580468	2.70434	1.83396	2.64433	2.15903	3.0409	2.48153	1.81571	2.26097	1.75948	2.21626	2.39967	0.963909	0.547191	1.21106	1.81817	1.11465	2.46406	2.0282	0.697079	3.89851	4.09246	1.06068	3.58942	3.44655	2.90756	3.2434	2.34623	2.80499
ENSG00000223181.1	RNU6-1199P	0	0	0	0	0	0	0	0	0	0	0	0	0	0	0	0	0	0	0	0	0	0	0	0	0	0	0	0	0	0	0	0	0	0	0	0	0	0	0	0	0	0	0	0	0	0	0	0
ENSG00000229905.1	RP11-206L10.4	0	0	0.0495128	0	0	0	0	0.0572001	0.0521508	0.0541075	0	0	0.0651625	0.0612988	0.065583	0.0645606	0.057026	0.0526428	0.0471061	0.0543822	0	0	0	0	0	0	0	0	0	0	0	0.0606036	0.0700903	0.0582248	0	0.0534193	0	0	0.05183	0	0	0	0	0	0	0	0	0
ENSG00000237491.8	RP11-206L10.9	0.592656	0.394613	0.359335	0.759331	0.754283	0.771503	0.641557	0.372043	0.427529	0.501102	2.54668	2.60736	0.573038	0.57201	0.429235	0.534395	0.594027	0.433764	0.48752	0.34027	0.575761	0.527461	1.09659	0.855913	1.46594	0.699841	0.766481	0.567584	0.496014	0.540237	0.822508	0.286751	0.242767	0.347058	0.760559	0.389295	0.687073	0.781722	0.262503	1.5109	1.05072	0.264799	2.33627	0.917624	0.811547	0.935635	0.764207	0.885304
ENSG00000230092.7	RP11-206L10.8	1.51905	0.878975	0.910677	1.2325	1.2435	1.54795	0.996388	0.325989	0.383922	0.40994	1.07456	1.24226	0.425052	0.407032	0.376882	0.480742	0.489239	0.29269	0.447018	0.340811	1.42746	1.32272	1.88273	1.49039	1.44131	1.06556	1.06443	1.09155	0.852061	1.03762	1.48773	0.490769	0.363206	0.542002	0.672022	0.417471	1.22088	1.5354	0.657932	2.0089	1.30294	0.56623	1.47092	1.64887	1.98429	2.25171	1.55611	1.47003
ENSG00000177757.2	FAM87B	1.91972	0.871018	1.24982	1.25164	0.979633	1.87073	0.833655	0.231738	0.219165	0.240974	1.2659	1.63454	0.239533	0.227078	0.211438	0.332752	0.278206	0.219674	0.28586	0.213814	0.951068	0.926604	0.513142	0.88993	0.833322	0.615245	0.512477	0.668043	0.320953	0.48962	0.959181	0.3692	0.19533	0.264362	0.191434	0.138227	0.5661	0.594506	0.245525	1.24288	0.783862	0.149052	0.725084	0.714588	0.72338	0.95519	0.496099	0.315437
ENSG00000228794.8	LINC01128	7.44118	7.79722	4.03224	8.84542	8.72036	11.0974	7.62418	2.97749	4.99265	3.86259	24.4633	21.6524	6.24963	8.51897	3.43053	4.38546	4.53488	3.13051	3.37119	2.63819	6.12182	3.48228	3.63694	8.03918	8.33912	9.1519	5.1439	9.63458	3.20309	9.15318	7.54512	13.471	14.5734	2.14434	3.72885	3.51756	5.95156	3.16177	11.5067	5.93614	6.53078	2.15915	17.6054	7.71973	3.60733	3.8944	4.38776	4.28173
ENSG00000225880.5	LINC00115	4.49025	3.42482	2.75144	6.22513	5.93501	7.81707	7.57255	1.45366	1.42312	2.0434	11.1031	10.961	2.0509	1.73862	1.86624	1.98985	2.04588	1.52533	3.33238	1.84981	4.09892	3.33414	3.92123	9.63749	10.4733	5.75467	4.14717	4.79149	3.82433	4.37835	5.09405	2.75197	1.4636	3.57201	5.97823	2.85093	6.65426	4.87189	1.81704	11.393	12.0389	0.978689	9.09165	12.837	4.15551	4.32534	4.02788	5.87925
ENSG00000230368.2	FAM41C	0.0637281	0.0558683	0.052839	0.0446471	0.0531259	0.0546108	0.0578283	0.0914736	0.123684	0.0990214	0.476029	0.557261	0.157687	0.138049	0.0896856	0.116404	0.1176	0.0865484	0.0716934	0.0682972	0.0747897	0.0311631	0.0365631	0	0.0558384	0.0643189	0.0608095	0.0609922	0.0535303	0.0519181	0.0509536	0.0922433	0.117262	0.0727509	0.0388095	0.0477692	0.0728183	0.0345528	0.219269	0.0658674	0.0647125	0.0280363	0.190396	0.0818491	0.33911	0.214828	0.0762323	0.0314902
ENSG00000234711.1	TUBB8P11	0.058323	0.0626518	0.0721666	0.0565978	0.0600246	0.0567802	0.099458	0.13485	0.155731	0.129035	0.114703	0.125299	0.186017	0.158922	0.12736	0.156546	0.156073	0.11664	0.0915394	0.0794597	0.0913829	0.0383867	0.0514208	0.0642744	0.0737929	0.0802328	0.106136	0.065544	0.0778114	0.0624307	0.0825539	0.12416	0.144915	0.101226	0.033414	0.0664664	0.0750353	0.0489013	0.113771	0.0583614	0.0679204	0.0366734	0.223415	0.0897227	0.243233	0.171548	0.154761	0.0767638
ENSG00000283040.1	FAM166AP3	0	0	0	0	0	0	0	0.0474165	0.0537531	0.0462217	0	0.0621869	0.0566303	0.0590051	0.0577143	0.0553086	0.0570065	0.0458534	0	0.0506367	0	0	0	0	0.0794796	0	0.0528216	0	0	0	0	0.0440262	0.0531601	0.05033	0	0.0380699	0	0	0.0491328	0	0	0	0.064055	0	0	0	0.0612147	0
ENSG00000272438.1	RP11-54O7.16	0.0911501	0.159096	0.380017	0.327288	0.225259	0.308551	0.755097	0.275316	0.355916	0.407598	0.0767872	0.0963045	0.408067	0.315424	0.384547	0.397106	0.51081	0.331911	0.490643	0.227427	0.173882	0.766473	0.5342	0.3737	0.631157	0.272631	0.251963	0.271462	0.239726	0.29276	1.17106	0.489645	0.0743527	1.29757	2.91963	0.157135	0.331383	0.0863354	0	0.302856	0.129418	0.0416644	1.79233	1.40352	0.347809	0.31982	0.323002	1.5334
ENSG00000230699.2	RP11-54O7.1	0.0802685	0.134465	0.299625	0.289577	0.180549	0.26697	0.615655	0.190098	0.234932	0.216674	0.0674459	0.0871467	0.262396	0.22757	0.214642	0.273721	0.302131	0.191739	0.170452	0.134668	0.169991	0.692076	0.483956	0.302282	0.332898	0.207749	0.210368	0.182422	0.206492	0.213226	0.99319	0.445175	0.0794711	0.720967	2.32991	0.139494	0.288554	0.0780718	0.0500627	0.225078	0.105836	0.0471724	1.07147	0.844267	0.301902	0.328334	0.254547	1.02664
ENSG00000241180.1	RP11-54O7.2	0	0	0	0	0	0	0	0	0	0	0	0	0	0	0	0	0	0	0	0	0	0	0	0	0	0	0	0	0	0	0	0	0	0	0	0	0	0	0	0	0	0	0	0	0	0	0	0
ENSG00000223764.2	RP11-54O7.3	0.585387	1.67515	3.80144	5.44154	2.69937	8.53364	13.5045	0.379571	0.412205	0.691141	0.411549	0.567548	0.673752	0.413381	0.909985	2.05914	0.605632	0.592545	2.69415	0.678045	1.49487	1.34957	0.307431	2.2963	3.75935	3.10381	2.5543	4.73043	1.52838	4.63595	11.874	5.32589	0.307457	6.66338	25.1543	1.53688	2.90325	0.600888	0.146141	4.64646	0.611216	0.324505	19.4274	18.8545	0.840421	1.49323	3.56672	17.1972
ENSG00000187634.11	SAMD11	0.47623	2.93119	3.78499	5.71706	3.10458	7.93191	19.0583	0.532897	0.466223	2.21741	0.426167	0.623498	0.831785	0.502357	0.905649	3.6416	1.06347	1.39336	2.44271	1.18443	1.70441	1.62797	0.0845438	6.07684	9.00414	4.419	4.03554	5.28595	1.31986	5.46896	24.3777	6.88457	0.453113	7.53727	16.4519	1.63191	3.58384	0.702255	0.282002	5.29152	1.79942	0.733945	33.2686	15.9154	0.531438	0.793609	4.90961	17.484
ENSG00000188976.10	NOC2L	52.8614	48.1877	37.1737	55.4916	51.9015	62.564	71.8685	18.3449	27.5604	25.096	82.5664	77.1246	40.7937	45.1354	22.6406	28.535	26.834	21.2427	27.8044	20.9584	58.938	95.0196	94.2063	67.4657	78.6048	54.3265	45.8246	55.9567	76.5064	54.6962	75.6329	29.4253	23.8439	29.3885	44.9638	27.0626	55.2098	49.1503	59.3041	69.7583	64.8659	28.8094	56.967	63.0283	83.1048	90.3199	49.5668	56.1535
ENSG00000187961.13	KLHL17	9.6782	8.96775	7.89155	13.9174	13.3924	10.7404	17.6089	3.04849	5.05848	4.41043	24.0442	29.4899	10.3953	7.6812	4.09669	5.4494	4.35202	4.021	4.05073	3.49978	11.7211	16.0841	15.4147	20.6632	24.6286	12.6209	10.0912	12.838	17.3401	13.0437	14.4333	4.61745	2.81872	8.87554	12.6445	5.68244	15.7378	12.7645	2.22816	9.30667	3.47966	4.77177	20.749	17.1106	16.2588	16.5169	12.4869	21.2398
ENSG00000187583.10	PLEKHN1	0.559729	0.648233	1.92579	0.744398	0.868276	0.717782	4.22114	0.107346	0.100712	0.121139	0.157924	0.182316	0.153947	0.117091	0.119395	0.118439	0.132492	0.126737	0.119489	0.092623	3.18919	1.87062	1.89402	0.988157	1.11231	0.268586	0.789514	0.457838	75.6777	0.5093	2.55747	0.276307	0.181741	1.47964	2.13025	0.425511	2.29507	9.02103	0.429718	0.484862	0.200732	0.598507	0.600868	6.28215	72.6134	67.4026	1.40783	2.03468
ENSG00000187642.9	PERM1	0.367352	0.398707	0.428906	0.388882	0.610026	1.05291	1.7341	0.144356	0.228346	0.142028	0.115655	0.148106	0.236195	0.223383	0.153179	0.1278	0.130712	0.13566	0.103716	0.0919546	1.13951	0.427491	0.460197	1.78742	0.812332	0.320791	0.381949	0.460023	19.8697	0.434117	1.41683	30.0796	61.647	0.796836	0.857978	0.259384	0.743447	3.29825	116.259	0.385027	0.220688	0.182862	0.276967	2.6118	17.5578	17.0286	0.534452	0.699733
ENSG00000272512.1	RP11-54O7.17	5.11007	3.6845	0.602035	8.57386	8.86281	17.8964	5.01377	2.0918	2.83092	4.09348	1.33462	2.25287	4.02114	2.88607	2.10327	2.75265	3.55433	3.80795	1.39962	2.70109	4.56467	0.0691052	0.342878	6.72395	7.159	2.58605	2.27626	2.30804	2.56641	1.78081	6.74743	4.14719	4.42794	1.57926	6.21383	0.718519	3.94063	2.54835	1.53504	6.07282	1.91401	2.64801	6.59713	6.85811	4.61307	4.57134	1.58134	2.02093
ENSG00000188290.10	HES4	21.7893	24.1876	2.91384	46.6289	64.6104	98.3885	33.0517	16.737	20.6366	31.4588	6.396	8.30454	21.8613	20.2482	11.3086	23.9634	32.541	28.4102	7.74927	15.6502	28.5831	1.22793	8.01004	34.3704	38.233	29.5164	16.2688	34.7925	16.0929	32.3653	57.4059	29.0974	17.2779	11.6553	20.6751	3.213	30.4909	21.7035	4.93452	36.228	10.1186	7.90758	32.6566	47.2438	21.6859	17.949	9.04615	16.3133
ENSG00000187608.8	ISG15	36.5999	35.0093	13.4514	50.7601	43.7416	50.3755	32.9846	43.6096	25.5352	27.3676	8.32202	8.13104	25.6187	31.2238	28.4382	40.8179	22.5282	31.5576	29.7992	29.0058	29.1718	40.3973	611.473	46.4805	38.8129	43.8214	28.5002	34.3499	10.9231	34.3922	23.5057	17.7164	13.6514	21.6433	44.3451	28.9351	66.8682	11.6526	6.40806	38.9186	16.3063	5.40955	29.5311	30.6468	10.4279	11.5368	32.8365	57.4424
ENSG00000231702.2	RP11-54O7.10	0	0	0	0	0.283146	0.391011	0.310424	0	0	0	0	0	0	0	0	0	0.151468	0	0	0	0	0	0	0.459078	0	0	0	0	0	0	0.44716	0.156271	0.168333	0	0	0	0	0	0	0	0	0	0.281195	0.306323	0	0.21265	0	0
ENSG00000224969.1	RP11-54O7.11	0.295352	0.227876	0.0866976	0.507062	0.451821	0.617818	0.346724	0.33904	0.4656	0.455264	0.0941926	0.132265	0.604562	0.510808	0.246872	0.607036	0.729432	0.36595	0.114006	0.255219	0.489126	0.0954248	0.422837	1.51817	1.11106	0.34059	0.184856	0.325644	0.169838	0.299196	1.12027	0.240828	0.246808	0.206061	0.529572	0.122417	0.425967	0.204639	0.132629	0.532663	0.24169	0.0714432	0.647325	0.878574	0.53654	0.543049	0.174652	0.221418
ENSG00000188157.14	AGRN	18.5388	21.4757	4.78231	25.2991	25.7741	22.7406	20.0026	18.8474	22.6439	19.735	4.96187	8.11908	44.821	32.5388	15.7125	14.7556	14.7736	18.4247	16.2268	14.3809	30.3693	31.5855	57.0294	34.2921	47.9045	20.6549	19.7968	22.8457	28.3097	19.56	30.2824	9.23281	6.77292	50.3123	74.2338	13.1002	52.31	45.3965	2.40304	23.8917	12.5977	23.5454	17.2636	35.7104	34.2767	31.4487	18.2284	12.4173
ENSG00000217801.9	RP11-465B22.3	0.246035	0.421611	0.224826	0.196514	0.285365	0.138764	0.721019	1.64747	3.53525	2.03717	0.340758	0.367183	4.10567	3.84166	0.872331	1.58296	1.51154	1.55878	0.394712	0.355363	1.43225	0.244609	12.8829	1.137	1.78248	0.325346	1.33055	0.266847	10.173	0.251113	0.992639	0.241175	0.155995	2.7218	7.50692	0.568393	1.84971	3.5643	0.0901901	0.72629	0.255914	1.32171	3.9384	1.82764	2.5184	2.75501	1.44599	2.13452
ENSG00000273443.1	RP11-54O7.18	0.065654	0.0871241	0.0530903	0.0530674	0.0777461	0.0493534	0.0941143	0.148397	0.350368	0.270945	0.0439179	0.0462913	0.78617	0.5145	0.127792	0.205691	0.238805	0.237455	0.0760578	0.0691715	0.198118	0.0847832	4.98486	0.31164	0.100402	0.085501	0.0858755	0.0709505	0.272678	0.060982	0.0812759	0.0713721	0.0723915	0.323643	0.521093	0.239553	0.312992	0.299933	0.0463813	0.218287	0.0696149	0.217393	0.743887	0.1119	0.224614	0.181615	0.0991137	0.0676096
ENSG00000237330.2	RNF223	0.0510094	0.0465082	0.0472266	0.0386425	0.039032	0.0398155	1.11801	0.069917	0.0742518	0.0579398	0.0663908	0.0662076	0.083111	0.0729883	0.0709371	0.0816547	0.0647539	0.06077	0.0540015	0.0552651	0.513666	0.0565354	0.160904	0.238211	0.162289	0.0619572	1.46261	0.0668656	33.1798	0.0674992	0.0540275	0.059616	0.0621323	0.379273	1.1398	0.0523026	0.782084	2.84919	0.0506727	0.0493495	0.044375	0.0966679	0.113076	0.643293	3.87073	5.37451	0.158919	0.0496422
ENSG00000131591.17	C1orf159	9.29582	6.11275	5.07871	7.59848	8.15034	7.57313	10.2893	5.51233	6.87815	6.6231	12.034	12.963	9.72877	8.11919	6.43152	5.30713	7.37683	5.97916	6.26971	4.32624	11.1557	6.37987	7.61776	12.7572	13.5485	8.24555	9.49209	7.93463	10.8745	7.4245	13.4024	3.1409	1.88039	5.85797	7.86911	4.0789	10.6024	8.95526	1.3618	14.3702	9.41922	2.7054	8.82517	14.5482	13.5851	12.9607	8.2143	11.5149
ENSG00000223823.1	LINC01342	0.049341	0.0897819	0.0596234	0.0315457	0.0344756	0.0354115	0.137828	0.0761755	0.0776909	0.0699245	0.0499117	0.0530224	0.082183	0.0761902	0.0751137	0.0788422	0.0689566	0.0673694	0.0621615	0.0727587	0.208202	0.0280355	0.0462798	0.0302903	0.0934047	0.0611075	0.774486	0.0501475	0.0771173	0.0537963	0.177646	0.0711511	0.0758301	0.658523	3.84176	0.084504	0.145974	0.674221	0.0556913	0.0461309	0.0422648	0.271434	0.222304	0.36156	0.0649029	0.0757891	0.851847	0.552623
ENSG00000207730.3	MIR200B	0	0	0	0	0	0	0.38558	0	0	0	0	0	0	0	0	0	0	0	0	0	0	0	0	0	0	0	0.396192	0	0.635598	0	0	0	0	0.322055	1.24509	0	0	0.373145	0	0	0	0.384376	1.76844	0.569302	0.896069	0.497349	0.416258	0
ENSG00000207607.3	MIR200A	0	0	0	0	0	0	0	0	0	0	0	0	0	0	0	0	0	0	0	0	0	0	0	0	0	0	0.329581	0	0.486521	0	0	0	0	0.281141	0.472385	0	0	0	0	0	0	0.308643	1.51451	0.484621	0.513621	0.368626	0.405791	0
ENSG00000198976.1	MIR429	0	0	0	0	0	0	0	0	0	0	0	0	0	0	0	0	0	0	0	0	0	0	0	0	0	0	1.45917	0	1.31489	0	0	0	0	0.600586	3.00615	0	0	0.98394	0	0	0	0.825108	3.23708	1.43667	0.828399	0.539366	1.44386	0
ENSG00000272141.1	RP11-465B22.8	0.102774	0.281113	0.0783685	0.0732426	0.0739073	0.0525436	3.34014	0.0822593	0.0719308	0.0825781	0.0764688	0.092121	0.0872287	0.0666387	0.0908009	0.0922352	0.0792351	0.0866653	0.0875973	0.0949433	2.5052	0.0507055	0.30224	0.555126	0.611327	0.272979	51.6597	0.0851531	31.2711	0.0963444	5.15363	0.0709272	0.0716598	14.9528	60.2059	0.672876	4.61522	34.0949	0.0594252	0.0857902	0.112263	16.2424	56.9619	37.3471	10.8864	8.37357	38.3503	0.153289
ENSG00000205231.1	TTLL10-AS1	0.565682	1.25983	0.0537954	0.0346082	0.0763074	0.0478422	0.105514	0.0769482	0.0494412	0.117483	0.0429557	0.0523514	0.0612343	0.0561845	0.122268	0.123876	0.0660635	0.0641044	0.0618735	0.0482637	0.80124	0.0175049	0.0248906	0.0859976	0.117169	0.0683357	0.139102	0.0547771	0.136881	0.0530641	1.09698	0.0465527	0.0710278	0.0987	0.279036	0.0391008	0.547111	0.130052	0.0851895	0.13028	0.0336846	0.107087	0.758355	0.166742	0.147552	0.12245	0.175913	0.0820346
ENSG00000162571.13	TTLL10	1.36715	1.63653	0.0746875	0.0684255	0.142376	0.107163	0.278031	0.122144	0.0831322	0.187197	0.12014	0.128294	0.0991882	0.079799	0.19656	0.271565	0.0963919	0.103452	0.113484	0.0866781	1.55014	0.0304697	0.0406025	0.224153	0.366573	0.141758	0.323739	0.135613	0.400229	0.138128	6.09546	0.101175	0.167263	0.28507	0.639759	0.069347	1.69574	0.407306	0.184762	0.285097	0.0729442	0.186376	3.62486	0.630598	0.407437	0.385649	0.350849	0.128815
ENSG00000186891.13	TNFRSF18	1.95338	2.1674	0.294272	0.810066	1.09015	0.281162	1.49735	0.888982	1.89223	0.245562	6.36239	5.06038	2.63398	2.75277	0.508202	0.440855	0.220825	0.314452	0.523924	0.348821	3.04694	0.137432	16.229	2.03029	2.68439	0.495929	5.3021	0.434765	5.08418	0.453179	1.75412	0.303877	0.214656	0.626744	0.899983	0.458	5.81941	5.93526	0.237805	0.831547	0.366594	0.156418	5.83889	3.37094	32.8886	27.644	7.85958	10.8347
ENSG00000186827.10	TNFRSF4	9.23756	15.2584	0.776524	2.56503	2.92234	1.80012	3.82554	0.627776	0.696072	0.433878	1.07042	1.25676	1.51674	1.31074	1.00611	0.59837	0.448421	0.465603	0.672487	0.536857	9.47877	0.11721	11.0029	3.40601	4.07947	2.02461	4.55059	2.15913	1.34158	1.91164	3.20498	2.54039	3.18482	2.10538	4.30445	0.607381	13.8513	2.68277	1.63613	2.41166	1.9558	0.745113	3.07547	6.22104	1.87947	1.92813	7.26452	23.2338
ENSG00000078808.16	SDF4	142.927	135.979	127.243	256.309	196.68	175.522	147.593	39.4457	50.7791	48.6469	192.404	207.253	71.4004	63.2299	45.2969	54.666	51.6292	45.7135	63.0623	46.0056	140.317	260.749	97.6579	192.911	191.64	132.114	137.151	132.785	92.3928	127.557	172.535	114.308	65.7977	79.1873	91.5498	106.336	164.416	124.247	57.0979	153.502	181.946	65.1302	152.41	155.761	115.457	120.928	139.762	136.825
ENSG00000176022.4	B3GALT6	14.8647	14.8365	12.7458	14.743	16.7567	12.6481	14.8299	10.9376	14.3451	10.0577	13.702	13.0824	15.6484	18.1414	12.5009	14.3328	11.3118	9.18509	10.8194	8.18991	15.9684	29.9052	11.9547	15.7761	20.0345	12.3868	9.85327	11.7923	10.9452	11.6618	18.5873	7.7483	6.40932	7.68876	13.4718	8.79121	15.0709	10.4592	7.08472	18.4557	15.9016	8.31665	18.5498	16.291	15.6651	15.244	11.2732	18.9761
ENSG00000184163.3	C1QTNF12	1.84462	3.55398	0.643373	1.73942	1.70663	2.04301	1.86936	0.785709	0.926221	0.521909	2.33502	2.40873	1.13806	1.00726	0.674847	1.61194	0.677909	0.563747	1.03046	0.756617	2.70671	1.7348	1.52111	2.3394	1.99009	2.41302	6.41913	1.81966	2.46967	1.67136	3.20728	0.53868	0.77012	4.81556	2.34742	1.20186	2.37239	0.998311	0.609089	1.68484	1.69191	0.41665	1.6183	1.89315	9.53595	6.74712	9.34181	1.54009
ENSG00000260179.1	RP5-902P8.12	0.614378	0.509674	0.337757	0.697785	0.609101	0.975766	0.841441	0.36809	0.339171	0.395689	1.15713	1.07374	0.433441	0.394187	0.357645	0.341378	0.413352	0.403463	0.527524	0.301147	0.687421	0.429078	0.484236	0.883999	0.907913	0.785428	0.56817	0.695875	0.539304	0.674711	0.890713	0.254369	0.293342	0.614937	0.639178	0.449799	0.987715	0.429717	0.30388	0.811212	0.963136	0.185494	0.597746	0.731352	1.25608	1.27888	0.715448	0.867269
ENSG00000160087.20	UBE2J2	23.5271	22.5084	22.1492	26.5739	25.7684	23.9794	24.9753	12.2649	15.0255	12.7716	34.1059	33.6361	17.5229	18.3453	13.5143	16.0031	13.7987	11.5002	13.6204	12.3794	24.1543	33.9686	28.4656	31.2143	32.4834	27.6305	23.1392	27.3927	27.9039	26.6122	31.126	11.9072	9.70112	16.6817	21.1208	13.5925	27.8618	21.43	15.686	26.9129	28.426	11.1597	31.568	29.4209	27.3218	28.3939	25.8098	33.4676
ENSG00000230415.1	LINC01786	3.1315	3.35972	4.70245	3.1986	3.33045	2.50346	4.56284	2.63029	3.39327	3.54875	19.1265	25.0418	6.76962	4.6493	3.04402	3.22659	4.54143	2.73736	3.21934	2.57105	4.41634	1.89078	1.54642	5.83603	10.0856	6.7226	3.13095	5.38265	1.86113	5.16263	12.3417	1.85687	1.33771	2.25864	2.68419	2.24901	3.16543	3.58576	1.09729	9.09737	12.6639	1.41869	13.9812	6.21378	2.47431	2.04535	4.77686	5.12534
ENSG00000162572.20	SCNN1D	6.01682	6.45438	6.81546	4.45755	4.97298	2.98611	8.58747	8.52009	10.8	10.3921	46.3472	49.7879	18.1092	14.0365	8.91497	9.55437	12.2812	8.63271	10.5901	7.04286	7.88621	2.15254	1.96201	15.6293	18.8604	11.9507	5.30237	8.68225	3.95372	8.10559	23.1569	3.33291	2.36663	5.24568	6.64096	5.87678	5.35104	5.87308	1.77831	18.2424	22.6687	2.23448	28.5894	13.3085	5.43969	4.67862	9.20995	9.5941
ENSG00000131584.18	ACAP3	38.1529	40.295	38.409	35.816	39.0429	37.1808	87.8255	66.6363	82.4064	104.832	529.215	581.398	137.148	101.019	85.8307	54.9926	110.099	89.2905	56.389	37.3416	41.2455	26.5497	22.3836	112.845	105.021	80.8521	47.2763	66.7281	73.4469	64.4334	72.1846	32.288	24.2132	26.9139	23.2914	20.5668	52.93	49.4623	20.5836	65.899	73.7169	14.7578	159.535	69.7435	121.24	106.387	46.2769	53.8922
ENSG00000278073.1	MIR6726	0	0	0	0	0	0	0	0	0	0	0	0	0	0	0	0	0	0	0	0	0	0	0	0	0	0	0	0	0	0	0	0	0	0	0	0	0	0	0	0	0	0	0	0	0	0	0	0
ENSG00000169972.11	PUSL1	12.789	12.2418	17.3402	13.0158	13.5261	12.5437	19.0609	7.3009	9.41987	6.97092	20.2183	19.8431	11.0261	10.6978	7.61583	7.57967	6.93596	6.52588	9.47461	7.148	15.3895	25.4886	19.3828	26.3285	25.1129	13.9644	12.9653	14.7977	28.9483	13.7679	22.2038	8.17626	5.75617	8.66683	9.26247	8.39923	16.0052	20.3928	5.72784	15.101	17.7157	9.08908	28.1894	21.065	28.9835	30.1381	13.3655	16.3
ENSG00000127054.20	INTS11	47.2426	43.1969	37.6905	80.8974	66.7787	82.1787	84.0684	19.7516	23.8949	22.9306	125.592	126.564	33.3847	30.6879	22.8089	25.4849	25.3423	20.4193	30.7769	22.0576	52.5831	47.1841	45.0173	122.461	106.027	83.2814	51.2803	75.1574	42.4145	70.7535	105.85	23.7592	22.2901	27.7968	38.5261	20.7793	55.5698	45.9427	34.3267	73.7076	111.247	25.6994	73.8729	81.8806	58.0646	57.5924	52.5156	58.4022
ENSG00000283712.1	MIR6727	0	0	0	0	0	0	0	0	0	0	0	0	0	0	0	0	0	0	0	0	0	0	0	0	0	0	0	0	0	0	0	0	0	0	0	0	0	0	0	0	0	0	0	0	0	0	0	0
ENSG00000240731.1	RP5-890O3.9	19.6085	15.8175	13.77	44.2248	34.0032	46.4826	38.329	7.11006	7.60876	8.00707	58.3531	70.2269	11.8048	9.01011	8.25381	8.80641	7.62104	5.95521	11.0125	7.32582	22.8107	12.8911	10.2656	64.6865	57.0538	36.3377	20.6722	33.0462	17.9478	29.5291	51.9302	9.21695	6.87916	10.0607	17.28	6.0497	23.1815	22.3281	10.6075	35.0677	54.3899	11.6447	41.4413	34.5683	26.6286	26.5214	23.0505	20.192
ENSG00000224051.6	CPTP	26.2736	21.8811	23.8403	24.0737	23.9859	21.0617	24.5842	14.0111	20.235	13.9906	23.9364	24.8881	28.2686	26.0624	16.7563	12.7886	14.1723	12.8501	14.7035	14.6726	27.73	22.5426	18.2517	32.6109	31.2843	23.0741	32.548	23.4727	56.6857	23.5599	27.7398	20.1207	50.7828	21.9675	27.5123	40.0903	24.1923	38.6507	21.8866	25.5778	20.5837	10.5527	13.7959	32.5219	43.3601	47.7257	29.8002	31.5509
ENSG00000169962.4	TAS1R3	0.506393	0.519879	0.521956	0.485234	0.575544	0.346047	0.520204	0.363716	0.415602	0.398419	2.0062	2.13639	0.606575	0.526003	0.37334	0.4423	0.470267	0.378515	0.395181	0.299847	0.733744	0.21014	1.14087	1.02104	1.18606	0.550698	1.46065	0.495349	1.66655	0.503755	1.47811	0.613137	0.766314	0.450396	0.72747	0.57577	0.970633	2.14434	0.876017	1.16017	0.939043	0.180493	3.14472	0.762484	0.634737	0.712587	2.88212	5.80259
ENSG00000107404.19	DVL1	58.5204	52.2172	64.1901	69.1409	65.6685	69.4959	75.9941	67.3811	87.3668	59.3679	101.895	108.098	100.083	92.0035	63.2803	53.9581	66.854	51.4209	51.4718	47.6241	61.5696	63.704	24.0276	89.5066	92.6478	86.5355	57.7789	77.1996	89.0043	78.4817	113.117	38.3586	44.6852	31.2657	43.7654	34.4933	72.1086	65.7887	151.391	129.268	87.607	39.2363	84.6851	76.7857	82.5212	83.0429	49.8895	46.8494
ENSG00000284372.1	MIR6808	0	0	0	0	0	0	0	0	0	0	0	0	0	0	0	0	0	0	0	0	0	0	0	0	0	0	0	0	0	0	0	0	0	0	0	0	0	0	0	0	0	0	0	0	0	0	0	0
ENSG00000162576.16	MXRA8	216.062	109.141	23.9249	264.47	186.386	163.884	132.369	11.2779	13.1856	13.9094	8.84351	13.4121	15.9249	11.5481	11.9572	10.853	13.0805	12.2307	8.22923	9.6449	165.127	371.277	1.68087	282.023	306.129	131.047	62.5042	89.4574	37.1319	74.8507	148.103	45.3699	17.0047	37.3881	30.8434	6.92637	118.624	61.2261	14.5424	356.894	215.487	8.10391	53.8024	103.267	57.1734	80.6841	52.7354	69.2126
ENSG00000175756.13	AURKAIP1	79.4819	81.8718	89.2633	75.6099	78.6232	74.8019	81.9637	66.8882	79.8266	71.3082	87.9161	82.2156	78.1918	92.6594	60.6809	69.2064	77.3116	65.7855	64.2799	70.594	81.2112	115.691	109.227	73.2959	78.6214	95.8181	84.5876	84.4717	86.2072	85.6684	75.781	80.9483	84.1119	70.874	103.556	74.3371	73.7294	69.6084	104.65	72.8545	64.0755	40.2707	90.5382	89.0496	76.3737	79.8821	72.6631	83.23
ENSG00000223663.2	NDUFB4P8	0.213026	0.208741	0.245135	0.158807	0.243897	0.166153	0.206336	0.202399	0.208839	0.219237	0.937577	1.19206	0.292889	0.23982	0.229938	0.227256	0.247508	0.260104	0.155527	0.149046	0.216174	0.170278	0.468552	0.178704	0.0568762	0.347998	0.334605	0.340251	0.232316	0.34683	0.469053	0.151226	0.184923	0.183841	0.151113	0.321608	0.238094	0.18977	0.14447	0.238079	0.183849	0.124335	0.315145	0.270951	0.236253	0.241602	0.417587	0.428868
ENSG00000221978.11	CCNL2	180.605	161.622	146.699	173.674	174.311	158.244	233.157	36.8573	42.0764	46.5103	295.832	314.933	68.0672	55.9763	42.5199	46.3564	46.402	40.0554	62.584	41.7497	197.852	157.635	66.3685	274.85	375.647	211.605	143.052	210.182	126.873	193.037	348.815	63.0202	42.2754	109.003	112.042	115.191	202.224	159.984	43.5463	243.121	346.115	76.2043	241.473	278.539	176.899	147.01	180.161	203.328
ENSG00000224870.6	RP4-758J18.2	13.3121	11.2684	16.3052	15.1949	15.9543	12.1944	17.9609	11.4666	11.1615	10.6386	17.2638	17.4381	12.2009	13.7334	12.2853	13.7098	10.4448	11.4307	21.4081	14.415	13.8858	18.5449	23.8933	18.2149	20.0299	15.1626	14.3121	15.6459	13.9155	15.4366	18.3695	7.05672	5.97608	10.6468	17.498	20.0444	16.3803	15.6653	5.42471	21.3886	14.761	8.33573	18.7486	22.8619	14.3991	14.5889	16.4188	25.1331
ENSG00000242485.5	MRPL20	70.6906	70.1048	65.8336	84.223	83.9208	87.4804	80.202	46.4435	55.5168	49.0841	64.0606	58.437	49.9006	61.629	41.4825	56.2692	53.687	43.775	54.7727	50.1701	75.6838	90.6709	98.8024	69.9051	74.9827	89.3485	61.9746	82.0334	65.7766	81.0331	79.8548	53.3041	51.5125	44.9888	70.6306	39.8737	71.6695	60.456	76.0464	82.8081	74.1064	34.5759	87.1983	88.1816	62.2477	62.2052	60.7489	70.3511
ENSG00000272455.1	RP4-758J18.13	2.9028	2.08688	2.55936	4.40365	4.95164	4.61245	6.70901	3.12702	3.56338	3.59773	16.8578	16.0658	4.47937	4.23408	3.50968	4.18646	4.35178	3.2762	4.33354	3.22624	2.84359	5.02598	8.41236	4.91176	9.25341	6.9485	5.59997	6.17636	5.28623	5.89393	9.56211	1.48441	1.51076	3.72558	8.10587	2.71712	3.92883	4.53712	1.74315	7.60628	10.0285	1.6071	8.89568	11.4002	2.56049	3.71933	6.9789	10.4764
ENSG00000235098.8	ANKRD65	7.78967	6.19047	0.983632	1.42542	3.17477	1.59922	23.4594	16.5777	14.6475	12.2285	27.1366	24.8409	19.8865	21.1119	14.043	14.63	13.4104	11.846	31.3893	13.0991	12.3623	0.906169	0.418664	8.86733	13.49	18.7495	6.88194	13.9631	14.2786	13.452	22.9669	2.62772	1.20811	3.89445	3.75961	0.609268	13.9725	13.1513	1.10691	26.9808	13.3763	5.98594	2.84111	26.4598	8.43005	5.61959	6.60499	2.09211
ENSG00000225905.1	RP4-758J18.7	1.12168	1.05089	0.212768	0.141452	0.426368	0.22121	3.50441	2.4085	1.60338	2.34958	5.92291	5.27399	2.31407	1.98828	2.57707	1.98579	2.2096	2.45843	5.66879	2.57555	1.72558	0.184268	0	2.4292	4.58927	3.14934	1.07032	1.78444	1.9441	1.77383	6.52031	0.351456	0.252431	0.833425	1.1313	0.138415	1.08672	1.97347	0.161932	7.75761	5.06524	0.9608	0.762767	4.71436	3.0399	2.37749	0.884243	0.563869
ENSG00000205116.3	TMEM88B	0.125812	0.126107	0.104552	0.0933319	0.155214	0.0925656	0.776623	11.0973	3.37364	10.1731	2.28146	2.25001	4.63526	5.77731	22.041	10.0553	5.83738	15.3204	68.1565	23.7514	0.211697	0.0736811	0.109542	0.558989	0.583528	0.342168	0.244777	0.277601	0.347912	0.295573	0.615697	0.183503	0.143366	0.64247	0.126742	0.112991	0.121359	0.258477	0.109737	2.40717	0.31302	0.0620562	0.127914	0.430597	0.99656	0.693592	0.216022	0.0834745
ENSG00000225285.1	LINC01770	3.12519	1.94559	0.536845	1.65733	1.88974	2.22262	8.35438	0.830803	0.663507	0.8997	0.227747	0.298139	0.691665	0.63716	0.798545	0.816942	0.711193	0.909125	1.14994	0.740784	4.07536	0.115702	0.44002	2.99842	5.83334	12.5965	3.29311	9.5533	2.45491	10.9869	9.18379	0.69602	0.431523	1.17097	1.67809	1.52182	2.62139	5.56891	0.228198	8.49458	2.25522	1.16909	1.39084	10.5838	2.12973	2.18376	1.6561	0.852483
ENSG00000179403.11	VWA1	25.6961	22.4482	7.83973	15.4756	25.2899	25.8192	93.5604	16.3148	11.3444	16.7427	5.56523	7.16334	14.8205	13.4293	22.7871	15.3767	12.5776	20.4114	59.2662	19.9051	28.5464	3.69162	1.80204	35.9893	54.9039	79.5941	33.1959	74.338	24.4779	81.5713	43.346	13.2485	5.84122	23.702	33.5287	32.9391	22.0683	37.0399	2.39291	196.879	17.0321	13.1825	12.1987	99.716	17.718	17.7479	16.847	7.19586
ENSG00000215915.9	ATAD3C	0.952272	1.77291	0.287711	0.90768	0.877868	0.375091	5.11103	1.83529	1.32042	1.85238	1.11742	1.43869	1.80084	1.71209	2.0994	1.48375	1.33632	1.76131	4.64875	1.78754	2.59651	0.114136	0.50529	1.67797	4.6652	3.27651	1.272	2.59185	1.34634	2.72114	4.14298	0.727576	0.281261	3.21917	5.37891	2.79422	3.09962	2.30589	0.0978258	9.06533	2.37347	2.97434	3.77649	6.99618	1.19372	1.29292	1.01439	0.718508
ENSG00000160072.19	ATAD3B	22.7052	22.8518	15.7156	20.9524	22.5789	19.6974	31.0634	8.06371	10.9202	8.86995	35.4561	37.9733	17.7711	13.3472	9.6439	12.3839	10.8605	8.09905	10.4537	8.93068	28.639	25.8964	30.277	42.5061	43.9616	24.0963	22.2998	21.4885	26.5634	20.5058	41.5471	9.78462	6.50418	17.8339	32.1831	14.0966	31.6409	22.0515	7.27664	35.7707	38.7988	12.4393	45.8617	41.2711	32.2586	32.8931	25.5053	35.5835
ENSG00000197785.13	ATAD3A	15.6924	14.6123	17.3326	14.6061	15.1522	13.743	18.6217	7.49218	10.1411	8.04102	16.6613	17.1611	13.0146	12.5947	8.30566	9.15248	8.77694	7.32559	9.85204	7.58681	16.572	32.1132	34.3654	18.2141	21.9587	14.9234	14.7493	15.3472	23.2084	16.2024	22.1	10.1588	9.05116	10.4395	14.3091	13.2302	18.3178	17.0178	17.0668	20.8474	17.0053	10.6728	28.4556	19.938	19.5921	20.76	15.5457	20.2293
ENSG00000205090.8	TMEM240	3.29426	3.08961	2.39958	7.55524	6.07757	5.96808	8.29213	11.6485	18.3887	19.233	59.7245	57.8529	26.7017	28.4286	13.8266	12.2355	22.8807	14.8425	5.70846	7.00453	3.33129	4.38393	0.164737	16.5964	12.7306	14.2111	4.76666	12.2907	1.81555	11.1648	9.3938	2.93476	2.16574	1.2319	1.80784	0.447633	3.82775	1.84031	1.19392	6.88603	15.6377	0.419042	14.1797	8.33383	1.9606	2.11526	2.46952	3.22422
ENSG00000160075.11	SSU72	48.4773	49.2738	37.9991	44.1689	46.9261	41.8207	45.3151	27.7406	35.2304	34.5958	64.2652	60.701	41.3646	44.1627	25.4978	34.2195	38.5719	28.3202	30.3997	25.9082	52.9687	52.8112	47.2946	49.7144	51.2029	46.5216	40.8112	43.3881	48.9793	42.39	52.3215	26.5012	23.1257	30.4739	46.8843	25.8181	57.6702	43.4033	50.1647	47.4739	52.989	23.3321	59.6088	52.4003	47.1836	49.9559	44.871	59.2903
ENSG00000215014.4	RP5-832C2.5	1.12856	0.670884	1.42149	0.640098	0.673002	0.655996	0.871729	1.40046	1.55068	1.20427	2.07487	1.94797	1.5802	1.71603	1.36891	1.89929	1.70813	1.0648	1.83093	1.33005	0.987819	0.958814	1.29377	0.618804	0.905924	0.641271	0.480893	0.79674	0.580899	0.796694	1.15525	0.26773	0.251976	0.436822	1.03015	0.506287	0.73307	1.01389	0.390987	1.33075	1.01121	0.39156	3.11219	1.0286	0.695245	0.999491	0.650491	0.793301
ENSG00000274481.1	RP11-345P4.11	0	0	0	0	0	0	0	0.0590463	0.0599812	0.0496581	0	0	0.0674776	0.0622708	0.0627526	0.0711117	0.069268	0.0577923	0	0.0583064	0	0	0	0	0	0	0	0	0	0	0	0.0524595	0.0693858	0	0.0739269	0	0	0	0.0509052	0	0	0	0	0	0	0	0	0
ENSG00000228594.3	FNDC10	1.06178	2.11367	34.1956	0.915805	1.91695	0.457547	2.27142	15.9719	25.7523	11.0631	18.5114	20.3345	31.1617	30.8828	16.4338	33.0335	13.6484	9.86471	12.8422	13.5844	2.09941	8.05319	2.11515	0.808902	2.02278	1.99047	2.27292	1.14013	12.5575	1.32073	0.779214	1.06929	1.57477	3.49488	3.19529	0.38128	4.55465	2.29784	0.24229	3.93825	3.11952	0.56089	20.0327	1.69527	14.6675	16.3609	2.48238	5.46521
ENSG00000272106.1	RP11-345P4.9	8.93692	6.06234	9.08094	11.6648	11.0965	12.729	13.7314	22.3251	24.2477	31.8387	43.7757	39.2903	28.1286	29.7753	20.9066	24.1496	43.9923	25.532	22.4873	14.9755	9.6306	6.26245	5.58899	13.938	20.8757	11.9211	9.66321	12.0248	11.4469	11.0856	18.4118	6.14039	5.88839	7.23657	8.37115	3.99274	12.5954	12.0221	14.8338	19.9041	24.6822	3.83731	62.3425	17.7324	14.0261	16.6252	10.811	12.0016
ENSG00000197530.12	MIB2	24.0484	24.9327	25.1904	41.8279	36.539	29.8187	48.3563	20.6076	28.9389	23.3015	68.4628	75.113	41.2432	36.6731	22.779	28.9758	26.9489	21.0217	22.0244	17.3554	27.2468	15.5176	14.8695	55.382	61.3418	40.3978	31.2171	36.9524	33.5919	33.7579	57.3267	20.4695	20.2506	19.0976	20.2183	15.4468	39.626	25.4793	44.4188	39.6132	74.7394	11.8689	83.8161	52.1013	45.7234	41.8315	31.1065	38.32
ENSG00000189409.13	MMP23B	0.362312	1.05747	0.38597	4.98603	4.32112	0.811663	1.56201	0.107934	0.12369	0.10989	0.26537	0.345699	0.206322	0.146571	0.0998798	0.150992	0.133078	0.0995622	0.099548	0.0738528	0.570451	0.0326336	0.0461015	2.31597	1.87887	0.709086	0.448584	0.99786	0.307103	0.75022	1.72883	1.1526	0.647032	0.280311	0.365732	0.232386	2.6763	0.129971	0.0484898	0.147063	6.36362	0.0988388	1.07761	2.11268	0.357289	0.356665	0.581875	0.540046
ENSG00000248333.8	CDK11B	30.585	24.8159	19.9003	34.3234	29.6966	34.5898	34.9123	14.5122	14.9768	14.6741	37.4815	37.4086	19.4598	19.7978	14.626	18.5738	15.0654	14.2306	25.6433	17.6995	29.1206	28.3458	31.1642	38.9843	36.5656	41.7106	31.4656	39.0401	22.8487	39.1174	32.8576	13.7641	13.1947	12.9584	19.7912	10.7018	40.0747	23.7136	33.8102	36.0196	37.5145	12.5086	29.4081	33.0545	32.3688	34.646	37.3131	41.219
ENSG00000272004.1	RP11-345P4.10	0	0	0	0	0	0	0	0	0	0	0	0	0	0	0	0	0	0	0	0	0	0	0	0	0	0	0	0	0	0	0	0	0	0	0	0	0	0	0	0	0	0	0	0	0	0	0	0
ENSG00000189339.11	SLC35E2B	21.9104	19.1621	23.0114	26.435	24.5927	21.6677	27.4588	11.0222	13.8125	10.7308	41.7758	45.9684	19.5411	17.9964	11.123	10.8306	11.6669	8.36816	12.5858	7.84823	26.0694	25.5491	29.7038	45.8947	41.2848	27.8392	23.1743	25.7019	16.2136	23.5978	33.5785	8.49702	5.70966	10.664	13.6278	9.63684	26.5203	20.4122	10.1838	29.4345	44.9806	10.9383	41.7445	29.9319	20.8909	19.7034	29.5457	34.1953
ENSG00000269737.2	RP11-345P4.6	3.34309	2.00978	1.85097	3.00313	2.43979	2.29104	3.42336	0.402913	0.384941	0.549488	3.87702	5.45474	0.885942	0.532798	0.440511	0.598721	0.550003	0.350215	0.968806	0.411932	3.47591	1.94626	4.18024	5.38252	6.59244	2.75103	2.44536	2.60397	1.75255	2.45901	3.62391	1.06094	0.597764	0.971287	1.03561	0.776909	3.73686	3.06828	0.625547	5.00892	5.70632	1.37219	3.68802	3.74475	3.20953	3.17603	3.89308	3.55819
ENSG00000215914.4	MMP23A	0.630541	0.855516	0.967728	0.632254	0.730496	0.128257	0.64832	0.0786119	0.165499	0.104704	0.645442	0.739165	0.308758	0.233393	0.0593551	0.14189	0.16199	0.0554073	0.101207	0.0640678	0.853908	0.0323885	0.583397	0.244887	1.24587	0.492259	0.916565	0.551084	0.453836	0.444199	1.39782	0.106003	0.155111	0.364674	0.0919721	0.791487	1.02283	0.605785	0	0.153369	1.64214	0.299702	1.43893	0.957506	0.45187	0.337369	1.08706	2.02393
ENSG00000008128.22	CDK11A	22.3852	18.5929	16.3404	21.8776	19.3356	19.9098	24.9007	5.61548	5.65318	6.36078	29.872	33.6443	9.23178	7.36256	6.08875	7.35176	6.27251	5.87076	9.74772	6.90105	22.4252	15.141	17.9761	29.6191	31.4995	25.5407	24.5224	23.0597	15.6199	22.6833	28.6572	7.79505	5.67818	11.4994	11.1957	10.4517	31.7401	18.0715	10.5164	26.6217	27.3501	8.57225	27.0779	28.4796	22.3928	22.9401	35.7519	43.8506
ENSG00000227775.3	RP1-283E3.4	6.99571	4.23229	5.82835	6.67364	5.98258	5.08664	8.89393	2.56038	3.71391	2.84571	14.0814	17.0177	5.90896	5.01043	2.79159	2.8662	3.60489	2.03861	3.18848	1.92174	7.47998	6.53102	7.70082	12.6539	17.7493	8.28067	7.3414	6.85627	4.54424	6.37047	10.3484	2.58858	1.72931	3.44712	3.24142	1.96443	7.34851	7.51201	2.53787	9.26281	15.1434	3.31412	12.185	10.0445	6.53225	7.26499	9.16892	9.9918
ENSG00000215790.6	SLC35E2	4.69315	2.72139	3.96273	4.77708	3.88698	4.28026	6.43916	1.73752	2.6036	1.73788	9.04472	10.7636	3.46802	3.18479	1.89516	1.84385	2.00686	1.29742	2.09519	1.27653	4.8331	4.2973	4.91127	9.75256	8.2171	5.55959	4.40181	4.57324	2.74317	4.25856	8.57063	1.4458	1.01845	1.76437	1.93078	1.19303	4.86045	4.58539	1.70909	5.90043	8.65926	2.01995	6.76417	5.64649	4.59269	5.1328	5.6046	5.657
ENSG00000008130.15	NADK	54.6693	53.728	67.8669	52.8297	54.8492	57.1271	39.7742	9.3028	11.1311	11.1247	20.7696	23.7625	15.222	13.4196	9.1807	10.5841	11.0029	10.024	12.3817	9.95669	45.7425	35.1151	50.211	37.2036	43.2701	33.2081	40.8494	41.0264	26.607	42.9564	51.0109	15.3945	9.18975	17.5737	22.0482	51.4891	54.1831	34.0964	9.52832	45.9416	47.1097	16.8567	29.8159	38.3318	28.2318	29.6317	44.4417	98.6204
ENSG00000078369.17	GNB1	228.115	189.693	148.303	288.537	251.576	305.123	209.648	191.097	308.374	200.436	371.173	302.032	325.887	395.771	168.627	185.035	200.701	168.75	200.648	149.589	195.144	327.216	267.368	207.668	228.904	205.824	150.923	194.317	125.435	200.731	219.297	77.5773	54.3285	97.1207	125.254	50.2296	248.57	139.243	32.6671	228.527	197.377	45.7153	181.727	161.019	165.74	173.284	175.209	171.766
ENSG00000231050.1	RP1-140A9.1	0.879108	0.788627	0.959566	0.370511	0.356874	0.1817	0.36967	1.2331	1.71424	1.56857	2.79244	2.65142	2.09279	2.18436	1.29172	1.62917	1.95831	1.44543	1.26792	1.39654	0.907978	0.655149	0.595043	0.579111	0.907731	0.278437	0.423804	0.237279	0.478977	0.184725	0.523024	0.37191	0.229172	0.640825	0.830139	0.274732	0.507493	0.668141	1.13179	1.18509	1.6718	0.351203	3.35278	1.54357	0.686284	0.651605	0.658066	0.741204
ENSG00000169885.9	CALML6	1.2168	0.905909	0.615128	0.874256	0.827901	0.519835	1.07237	0.523312	0.912597	1.32952	2.87636	3.48802	1.56307	1.15858	0.548293	0.650991	0.976929	1.1048	0.330072	0.304622	1.59912	0.82992	0.355318	2.39974	2.09508	0.684758	0.682701	0.550678	1.07517	0.466171	1.19953	0.254997	0.115557	0.802432	1.35184	1.83434	0.939678	1.15235	6.84729	1.1197	1.07103	1.23838	2.07722	4.04448	2.17859	2.20068	0.840977	1.39946
ENSG00000178821.12	TMEM52	1.45045	1.36183	42.9509	0.4095	0.558651	0.381942	0.665868	1.41174	1.91279	1.15323	5.77089	6.85793	1.888	1.63137	0.846166	1.6298	1.15383	0.759687	0.458317	0.312745	1.59995	0.649493	0.230132	0.887669	1.30603	0.797656	2.23158	0.936029	1.53195	0.84397	1.89958	0.3638	0.616184	1.28299	1.16772	4.98971	1.76593	2.2899	81.2331	0.913475	2.75795	84.1682	2.07461	1.33267	3.41428	3.18381	1.50035	2.61394
ENSG00000142609.17	CFAP74	0.0480806	0.055464	0.328318	0.0181789	0.0305544	0.0186497	0.0384605	0.736155	1.13971	2.29377	8.40469	10.232	2.74157	2.15206	0.985599	0.911094	1.8785	1.13511	0.195006	0.25736	0.101503	0.00593384	0.00902609	0.0680818	0.0946148	0.0210409	0.0254125	0.0263554	0.0258717	0.0221182	2.38135	0.0140893	0.00860348	0.0259966	0.0276189	0.437345	1.46181	0.0249386	0.0108449	0.044325	0.072891	0.0101816	0.97858	0.140695	0.070808	0.0830034	0.044592	0.0591336
ENSG00000233542.1	RP11-547D24.1	0.0454165	0.0391594	0.0432975	0.0523793	0.0719838	0.0376194	0.0340044	0.866184	1.5974	0.536541	126.192	140.156	3.21442	2.76015	0.314041	0.131163	0.584991	0.348688	0.251334	0.113754	0.0545051	0	0	0.0269729	0.0521439	0.0168874	0.0269739	0.0290254	0.0819784	0.0216167	0.0620108	0.030435	0.0241608	0.0248133	0.0628669	0	0.0660434	0.0511786	0.0137069	0.0332626	0.0232415	0	0.30119	0.0446023	0.146217	0.106281	0.0399222	0.0147267
ENSG00000187730.8	GABRD	0.462753	0.408157	1.03713	0.449011	0.563388	0.308238	0.239943	20.273	46.398	41.3694	538.42	516.964	95.2762	104.872	10.6341	3.04091	54.4156	30.5902	1.8261	4.04068	0.718814	0.0239123	0.0355514	0.363622	0.26384	0.229995	0.242415	0.32885	0.435623	0.287094	0.320242	0.343545	0.26992	0.291857	0.363888	0.0988729	1.20821	0.407761	0.165086	0.321461	0.204064	0.073932	3.35163	0.315463	0.671883	0.593263	0.262771	0.30487
ENSG00000226969.1	RP11-547D24.3	0	0	0.0422087	0	0	0	0	0	0	0	0.0698183	0	0	0	0	0	0	0	0	0	0	0	0	0	0	0	0	0	0	0	0	0	0	0.0619587	0.161236	0	0.173923	0	0	0	0	0	0.266352	0	0	0	0	0
ENSG00000067606.16	PRKCZ	0.305747	0.962854	5.25432	0.286441	0.49291	0.2477	1.26443	17.3629	28.7846	21.8546	98.4937	89.3391	41.6217	45.3342	17.5	19.691	27.4563	16.944	22.3192	14.0735	1.967	0.273798	0.667155	1.79964	2.01995	1.61426	5.1913	1.06843	7.89085	0.806651	1.57358	3.11149	1.99561	5.10085	4.43702	2.76152	21.1824	5.88241	0.0795777	0.533702	1.7735	3.02469	12.1141	6.17992	7.9285	7.74121	8.1249	6.75801
ENSG00000271806.1	RP5-892K4.1	0.0129595	0.0265213	0.0862586	0.00976644	0.0140819	0.0115202	0.020752	0.0376485	0.0681551	0.0888593	1.14994	1.2708	0.0887658	0.0924508	0.0603769	0.0766106	0.0996056	0.0658918	0.0754816	0.0367853	0.045391	0	0.00781239	0.0760457	0.0742174	0.0247578	0.0764726	0.0175359	0.111598	0.0125048	0.0616637	0.0167329	0.0061798	0.0505124	0.0653629	0.0439781	0.302999	0.0991657	0	0.0205152	0.0453729	0.0396577	0.260761	0.174512	0.115367	0.109889	0.182983	0.24503
ENSG00000182873.5	PRKCZ-AS1	1.78635	1.92192	2.95519	3.79993	2.82341	3.55654	5.76851	2.78525	3.6696	4.11309	59.9936	65.4907	6.13946	4.74833	3.59566	4.73694	5.35264	3.50739	5.837	3.66585	3.05939	0.713265	0.357957	12.9266	11.5214	6.21564	6.05518	4.76848	3.89162	4.15834	9.62718	1.77105	1.06572	2.75023	4.20178	2.06484	14.867	4.55407	0.675591	3.65083	10.4688	1.64573	17.22	9.19341	6.65829	6.50801	8.62118	8.29822
ENSG00000162585.16	FAAP20	10.7049	9.0168	10.255	15.6306	13.0731	12.9764	12.3598	5.22159	5.85874	4.38776	12.0241	12.4959	5.78213	5.7681	5.48918	7.05088	4.75304	4.1932	6.74777	5.36773	10.8219	12.5604	9.72553	19.9069	20.8932	12.8466	7.61933	12.5136	6.93588	11.8719	17.7481	5.06492	3.49366	9.18812	10.6198	5.75331	11.6534	6.75852	2.79999	12.4591	15.2159	3.76542	22.9416	17.6363	8.99281	9.11346	8.36817	11.8576
ENSG00000234396.3	RP11-181G12.4	0.733758	0.340571	0.175138	0.806918	0.505287	0.5036	0.28889	0.0390596	0.110863	0.141152	0.191977	0.209785	0.162977	0.149504	0	0.153291	0.144566	0.0817237	0	0	0.454634	0.144199	0	1.06674	0.658388	0.227778	0.161162	0.264168	0.187447	0.210224	0.735806	0.0976297	0	0.472646	1.21339	0.587957	0.339372	0.251563	0	0.597215	0.620108	0.0968863	1.17335	0.8609	0.484037	0.729241	0.183919	0.503662
ENSG00000157933.9	SKI	73.3703	62.204	20.7518	150.885	104.454	154.427	65.3253	20.9081	26.4677	25.2683	235.379	233.049	32.2497	31.0717	21.9211	19.0452	29.2664	19.5494	26.3382	15.8805	62.8839	58.6372	11.7641	90.2708	99.0395	67.3979	36.8175	80.4155	36.0297	78.0817	80.4267	32.6926	15.2111	13.6933	32.0796	15.6877	73.6276	42.9167	16.9895	86.7798	79.962	9.34967	43.6429	55.1404	60.1223	71.349	42.1601	42.9771
ENSG00000116151.13	MORN1	1.32001	1.19198	1.30571	1.30069	1.29663	1.24217	2.08708	0.940436	1.32599	1.56856	16.9919	17.5225	1.96299	1.95331	0.929028	1.26232	1.87213	1.04315	0.780774	0.754543	2.12573	1.52195	1.18889	3.92986	4.71114	1.78777	1.40863	1.65827	1.44862	1.55089	5.50984	0.533789	0.302008	1.78303	1.87741	0.721353	1.84467	1.69571	0.532927	4.47991	6.73444	0.762123	5.56269	3.33022	1.66195	1.66803	1.34721	1.07235
ENSG00000272161.1	RP4-713A8.1	0.141086	0.185301	0	0.203418	0.186027	0.152467	0.120871	0.386943	0.592201	0.604771	13.4068	13.6198	0.821198	0.773619	0.414133	0.372126	0.654068	0.44696	0.223092	0.149547	0.301533	0	0	0.855254	1.34306	0.229175	0.159369	0.221545	0	0.222217	1.07028	0.0839378	0.0354881	0.34455	0.817978	0.165087	0.246337	0.193404	0.108917	0.687065	1.16533	0.133327	1.70289	0.991342	0.161922	0.178458	0.218337	0.231453
ENSG00000269896.2	RP4-740C4.5	1.52991	1.55926	1.43886	1.19975	1.4611	1.108	2.48056	1.29481	2.07203	1.88793	28.3046	30.5097	3.58974	3.21222	1.43683	1.7119	1.95354	1.30277	0.773662	0.829355	2.01141	0.833285	0.791478	2.55941	5.09399	2.53999	2.36705	2.16652	1.72785	2.49929	3.66088	0.699655	0.443118	2.25467	3.95827	0.802987	2.24255	2.34277	0.418187	2.45258	4.28394	1.36236	11.0143	6.26204	2.40817	2.36599	2.14312	2.57456
ENSG00000272420.1	RP4-740C4.7	1.03445	0.863164	0.862895	0.871898	1.08193	0.78559	2.04576	4.13975	6.39858	6.46868	64.1167	49.2619	5.89461	8.36439	4.16763	3.73841	6.60084	5.30643	1.31411	1.20487	1.37395	0.573569	0.743974	2.61465	3.22513	2.53039	1.73093	1.76853	1.26977	1.85446	2.0266	0.557788	0.532183	1.66483	2.49545	1.08628	1.49317	1.17743	0.254523	2.0071	2.30836	0.64251	5.7002	3.074	2.60069	2.25782	1.89954	2.12117
ENSG00000157916.19	RER1	60.0149	54.7305	80.3853	62.8254	63.1483	56.7465	59.3173	16.8377	18.816	20.3526	45.8029	52.2469	25.4542	25.2192	17.7531	21.6174	20.7409	18.06	32.1956	21.0785	59.266	113.459	55.8946	70.7828	75.7576	52.6439	56.0757	51.9008	83.0378	50.1409	65.0981	27.1464	20.0526	36.7272	46.5917	54.0642	64.2008	58.7131	29.6204	67.2222	73.8982	30.9883	67.3737	64.2237	64.624	65.8137	66.8727	73.3665
ENSG00000157911.9	PEX10	16.1067	12.4073	23.3003	11.3334	12.3368	12.9654	14.2203	14.4712	16.4199	15.4692	10.166	11.404	17.6	17.3257	12.381	13.5947	16.7069	13.068	22.137	15.1282	14.7433	20.1057	15.2465	12.7927	15.3073	11.0858	9.42833	10.3552	14.1934	10.6977	11.6429	6.16257	5.61396	8.86376	11.1932	6.23842	10.3544	13.0938	8.26972	20.8252	15.9532	7.30935	18.3434	15.6902	13.0844	14.3016	8.91911	9.19418
ENSG00000149527.17	PLCH2	0.655189	1.1747	2.14629	0.673427	0.6511	0.22374	8.16667	9.12148	21.4769	9.35158	143.644	163.114	33.8621	23.4704	17.7467	12.2724	11.509	7.57014	34.8191	10.3161	9.28297	0.133164	1.99168	1.25998	1.10155	1.23159	2.02766	0.384487	36.0867	0.427879	2.162	0.211554	0.092601	5.19258	3.86559	4.54632	3.85704	24.6233	0.100607	0.692432	0.359957	4.17235	25.9498	37.1728	107.83	83.2723	5.71595	11.3457
ENSG00000224387.1	RP3-395M20.2	0	0	0.181627	0	0	0	0.358917	0.314185	0.616043	0.494498	6.91761	10.3425	1.68249	0.849175	0.552372	0.675054	0.633783	0.41597	1.56124	0.662901	0.226856	0	0.124454	0	0	0.0730237	0.140913	0	1.37828	0	0	0	0	0.219783	0.26062	0.216603	0.255741	1.19803	0	0	0	0.431255	1.47643	2.24959	2.09517	1.79012	0.358446	0.670543
ENSG00000229393.1	RP3-395M20.3	0.0690098	0.0594964	0.201741	0	0	0	0.434398	0.270608	0.770137	0.474027	7.3614	11.4878	1.92667	0.847375	0.627004	0.806831	0.753276	0.371433	1.9136	0.730236	0.193553	0	0.114302	0.107013	0.176741	0.0873552	0.160226	0	1.40717	0	0.123597	0	0	0.151349	0.0898788	0.218058	0.258226	1.24703	0	0.0729852	0	0.37522	1.4788	2.4719	1.99473	1.72511	0.342856	0.713827
ENSG00000157881.13	PANK4	15.0603	12.7213	12.1962	15.4164	15.0235	17.214	18.9529	5.45738	8.60113	9.05984	28.7251	29.8023	14.9582	13.6699	6.25197	7.53273	11.2929	7.28495	7.24343	5.32553	14.8017	14.455	19.3306	21.2918	20.4788	19.615	14.934	19.2746	10.6679	20.9933	19.2554	13.7002	11.7075	8.0602	10.6834	7.0193	19.9094	12.7383	18.0942	19.654	16.2785	4.64287	21.3957	17.1276	15.5234	18.2862	16.1305	19.8882
ENSG00000197921.5	HES5	0.255297	0.382017	0.0293796	0.447606	0.719118	1.53109	0.839462	7.36436	7.92115	5.07965	3.93213	5.41839	5.38166	4.4546	2.90543	8.82766	10.2978	3.28065	0.613343	2.47095	0.319004	0	0.40999	0.403561	0.355743	0.167007	0.623206	0.218246	0.94514	0.142177	0.518332	1.18487	0.613271	0.073595	0.277317	0.143452	0.305365	0.147661	0.0640049	0.714978	0.13086	0.0386145	2.1697	0.506063	3.97603	5.60705	0.304188	0.232015
ENSG00000272449.1	RP3-395M20.12	2.16491	1.74185	1.15262	2.1669	2.82017	2.56053	2.01914	3.82935	8.29512	6.53361	3.63616	4.16246	6.59117	6.30646	2.68302	7.45798	10.3203	5.42349	1.05259	2.17685	2.36047	0.320421	6.59315	2.38125	2.29215	1.3576	4.30999	1.47198	1.50949	1.30136	3.03282	1.00486	0.601754	4.46515	8.41044	2.20543	6.00726	1.81795	0.293019	1.8008	0.850591	1.27256	9.3565	3.34059	6.80349	9.56082	5.44563	14.726
ENSG00000238164.6	RP3-395M20.8	2.66206	2.33784	1.84794	0.719739	1.25104	0.506031	3.1704	0.244565	0.288505	0.314519	0.188573	0.384569	0.624042	0.377563	0.314921	0.324198	0.254851	0.29824	0.650759	0.449037	3.37814	0.145931	15.3503	1.90716	2.29024	1.28623	13.6791	1.30097	0.982373	1.37116	2.7746	0.809029	0.751298	3.69911	5.14513	2.215	7.12207	2.98455	0.349347	2.4107	0.635176	1.47894	3.2242	5.8201	1.04683	0.977641	20.3979	10.6007
ENSG00000157873.17	TNFRSF14	96.1418	76.468	88.1789	46.7756	65.6909	39.6693	91.4408	8.69548	12.128	7.29462	9.86646	14.7995	21.6162	15.9824	12.6729	8.04145	6.84081	7.24934	13.9035	9.40561	106.837	16.2471	181.804	121.008	209.645	100.145	117.352	77.5464	45.5947	61.7881	109.752	22.3064	12.937	85.4189	81.3138	48.2823	164.573	78.3283	6.5188	93.6762	85.3782	15.5068	63.6796	147.731	60.3262	55.0332	158.986	231.564
ENSG00000225931.3	RP3-395M20.7	0.369389	0.277276	0.0679651	0.123156	0.211235	0.11497	0.329579	0.0408317	0.0551004	0.0453196	0.115305	0.146384	0.135269	0.108945	0.0472023	0.0500975	0.0400971	0.0312975	0.0860515	0.0421768	0.359836	0.0413978	2.34041	0.611323	1.02696	0.325576	0.611261	0.260275	0.114641	0.229401	0.792846	0.111837	0.0796914	0.209065	0.219559	0.0954031	0.786366	0.225814	0.032607	0.570258	0.662213	0.0424052	0.175695	0.458718	0.251275	0.267638	0.917068	0.833176
ENSG00000228037.1	RP3-395M20.9	2.43985	1.22928	0.131355	0.419535	0.633346	0.51405	1.32766	0.19412	0.276319	0.216161	0.708218	0.87114	0.499574	0.382334	0.326146	0.248982	0.217829	0.211187	0.236453	0.250451	2.08223	0.104338	15.8085	2.46027	5.18627	1.21924	6.36738	1.23608	0.468166	1.07689	1.93561	0.442231	0.427993	0.570508	1.50286	0.307812	1.94787	0.637191	0.356508	1.99758	2.17708	0.139425	0.536969	1.89871	0.754591	0.955978	4.07719	5.55437
ENSG00000157870.14	FAM213B	16.059	12.9601	26.3466	9.41941	11.8584	8.08087	24.36	27.6809	46.9644	22.7356	28.6169	30.6736	50.4174	53.6239	29.5918	32.9535	32.0338	18.6567	18.1686	19.0033	18.8857	24.9586	21.344	16.5248	25.515	24.2141	36.3593	16.4089	18.2782	16.9452	19.4557	5.61522	3.89914	14.5841	21.3514	5.05063	27.1262	13.0777	1.05774	31.0604	14.0505	4.84318	18.3648	21.6323	12.9777	14.1722	34.6123	30.8825
ENSG00000142606.15	MMEL1	0.605582	0.644392	0.348529	0.104373	0.194104	0.190519	0.411897	0.298335	0.284534	0.334645	0.0783147	0.106381	0.253771	0.204149	0.242546	1.38187	0.654394	0.131317	0.359631	0.743627	0.929699	0.0427658	0.0390427	0.331048	0.557688	0.585854	0.823822	0.448939	0.484464	0.399134	0.802675	0.11864	0.0330869	0.315297	0.687596	0.0540246	1.51727	0.510794	0.0239365	1.23588	0.143467	0.156497	0.13334	0.943877	0.259678	0.248522	1.52116	0.710848
ENSG00000237058.1	RP13-436F16.1	0	0	0	0	0	0	0	0	0	0	0	0	0	0	0	0.366471	0	0	0	0.300907	0	0	0	0	0	0	0	0	0	0	0	0	0	0	0.119851	0	0	0	0	0	0	0	0	0	0	0	0	0
ENSG00000215912.12	TTC34	0.650221	0.305862	0.414229	0.665761	0.724009	0.535885	0.784549	0.505983	0.742585	0.633727	0.892082	1.11337	0.876387	0.659833	0.611926	0.566577	0.670315	0.364873	0.24153	0.282339	0.994089	0.0794082	0.525152	0.868107	1.02942	0.307112	0.291871	0.275401	0.127637	0.239754	1.66479	0.178338	0.0669223	0.664279	0.933913	0.111832	1.06085	0.605037	0.0320863	1.61956	2.0517	0.259315	1.75239	1.24735	0.261272	0.314391	0.623216	0.879449
ENSG00000283259.1	ABC14-1188822O7.1	0	0	0	0	0	0	0	0.0185882	0.0428766	0.0386748	0	0	0.248009	0.0758159	0.0148449	0.060808	0.0417725	0.0121355	0	0	0.0371625	0	0.128341	0	0.0324256	0	0	0	0	0	0.405935	0	0	0.0646714	0.0785468	0	0.239094	0	0	0	0	0	0.759633	0	0.0394899	0	0	0
ENSG00000233234.1	RP11-740P5.2	0	0	0	0	0	0	0	0	0	0	0	0	0	0	0	0	0	0	0	0	0	0	0	0	0	0	0	0	0	0	0	0	0	0	0	0	0	0	0	0	0	0	0	0	0	0	0	0
ENSG00000231630.1	RP11-740P5.3	0	0	0	0	0	0	0	0	0	0	0	0	0	0	0	0	0	0	0	0	0	0	0	0	0	0	0	0	0	0	0	0	0	0	0	0	0	0	0	0	0	0	0	0	0	0	0	0
ENSG00000169717.6	ACTRT2	0	0	0	0	0	0	0	0	0	0	0	0	0	0	0	0	0	0	0.0368217	0	0	0	0	0.0668852	0	0	0	0	0	0	0	0	0	0	0	0	0	0	0	0	0	0	0	0	0	0	0	0
ENSG00000177133.10	LINC00982	1.79752	1.40858	0.293911	81.0389	45.6534	32.5504	1.72776	14.4865	14.4652	25.6109	0.351911	0.49672	17.8503	14.3082	7.31051	2.73453	16.281	18.3967	0.950021	3.15036	1.66202	0.04847	0.0304797	3.13419	1.54977	1.54323	1.02443	2.26873	0.449527	1.68318	2.66993	1.14484	4.55818	28.5567	114.793	0.207853	3.15911	0.496586	0.178868	42.7566	2.95209	7.96791	1.00314	1.29615	0.520659	0.647481	1.07105	1.47439
ENSG00000142611.16	PRDM16	2.3848	1.47972	0.26716	37.2305	24.6061	30.2752	1.57269	3.39674	3.85671	4.28362	0.247664	0.359256	4.93799	3.90243	1.9751	1.49738	3.46478	3.18685	1.97112	1.66818	1.82178	0.0834729	0.0165333	2.63936	2.62934	1.73163	1.04982	2.76848	0.483563	1.99852	3.2372	1.03019	3.37537	3.20213	8.01178	0.144479	5.06716	0.542343	0.251708	20.468	2.56593	3.93801	0.357116	1.11338	0.547742	0.815453	1.3191	0.967387
ENSG00000283572.1	MIR4251	0	0	0	0	0	0	0	0	0	0	0	0	0	0	0	0	0	0	0	0	0	0	0	0	0	0	0	0	0	0	0	0	0	0	0	0	0	0	0	0	0	0	0	0	0	0	0	0
ENSG00000226286.1	RP1-163G9.2	0	0	0	3.25307	1.01246	0.682739	0	0	0	0	0	0	0	0	0	0	0	0	0	0	0	0	0	0	0	0	0	0	0	0	0	0	0.0821835	0	0.0906495	0	0.29662	0	0	0.424771	0	0.119185	0	0	0	0	0	0
ENSG00000279839.1	RP11-193J6.1	0.0119159	0	0	0.214719	0.180681	0.310358	0	0.0231981	0.0200773	0.0447729	0	0	0.0229534	0.0250051	0.0222492	0.0147033	0.0322354	0.0238188	0	0.00941299	0	0	0	0.028208	0.038061	0	0	0.0103475	0	0	0	0	0.0249523	0.0684948	0.346625	0	0.0266116	0	0	0.164861	0	0.0322859	0	0	0	0	0.0103549	0
ENSG00000272235.1	RP11-22L13.1	0.0242932	0.0227379	0	1.13424	0.432115	0.453516	0.0211673	0.182305	0.14969	0.456851	0	0	0.149712	0.13903	0.0948328	0.0797705	0.362271	0.251067	0.0254823	0.0812218	0.017965	0.0890178	0	0	0.0347163	0.0322459	0.0854731	0.0640323	0	0.0497603	0.0391183	0.0180434	0.16652	0.02652	0.0585361	0	0.0688081	0.0106521	0	0.113122	0.0599205	0.0338789	0.0201529	0.0100112	0	0	0.231582	0.00716646
ENSG00000130762.14	ARHGEF16	3.79575	2.15951	0.559504	0.492577	1.31756	0.298071	3.94789	0.803514	1.06349	0.779526	0.955205	1.30376	1.46913	1.18619	0.864517	2.0723	0.59982	0.707925	4.39217	2.03922	8.52775	0.0687054	0.0248709	1.56098	2.34372	1.97161	28.8521	1.48884	24.7122	1.46992	2.88572	0.768593	0.350945	19.804	27.9014	4.16166	7.3851	28.0258	0.621083	35.1769	1.99232	7.6317	30.0283	20.0756	9.23627	10.1835	25.3239	1.3915
ENSG00000272088.1	RP11-168F9.2	0.566142	0.466403	0.0870322	1.10071	1.02806	0.444245	0.297351	0	0.0652309	0.0541124	0.0931681	0	0.0800547	0.0776517	0	0.134789	0	0	0.182973	0.125526	0.652222	0	0	0.309847	0.159031	0.272873	1.23987	0.188742	0.797121	0.122428	0.665224	0.0949297	0	0.844587	1.42231	0.199912	0.657565	0.932019	0	1.17823	0.34431	0.255192	1.419	1.10932	0.797609	0.691172	1.24617	0.196852
ENSG00000162591.15	MEGF6	30.4248	38.1809	4.74658	163.133	103.332	65.8188	17.4394	1.18446	1.59277	1.45304	1.96422	3.11077	3.66017	2.3563	1.31538	1.79194	1.40942	1.37132	2.16199	1.77938	35.5946	2.14082	0.466032	25.2206	20.0747	20.7099	9.41867	12.9821	18.7319	10.8974	61.9946	10.9132	1.83164	5.24955	4.48209	2.97639	44.9409	27.4248	2.99085	25.0712	23.2989	3.68582	6.9985	49.956	71.3517	63.3935	15.8918	17.0908
ENSG00000207776.1	MIR551A	0	0	0	0	0	0	0	0	0	0	0	0	0	0	0	0	0	0	0	0	0	0	0	0	0	0	0	0	0	0	0	0	0	0	0	0	0	0	0	0	0	0	0	0	0	0	0	0
ENSG00000238260.1	RP11-46F15.2	1.54514	0.759961	1.20458	1.66128	1.80513	1.21339	3.00343	3.30498	4.05842	3.51875	13.9229	14.1446	4.96749	4.34862	3.51135	4.00173	4.02267	3.07892	4.14653	2.81778	1.61613	1.08171	0.591438	3.26867	7.50291	2.57562	1.9825	2.00692	1.19486	1.99829	3.99352	0.660557	0.523637	2.94655	2.04838	0.662418	2.0557	2.52758	0.280567	5.39801	3.63469	0.626251	7.65853	5.30939	1.16394	1.96157	3.47092	5.86801
ENSG00000158109.14	TPRG1L	91.9956	58.0392	53.9008	89.6669	82.3013	108.936	86.7072	66.4477	113.142	81.7079	109.995	104.521	143.524	162.464	66.9225	79.0181	103.027	62.0794	43.2202	47.5354	72.4534	61.5593	29.3398	90.0396	91.3054	90.2861	74.0321	84.9873	77.3839	82.5598	83.2639	37.9519	32.933	51.2628	43.1419	62.2207	67.0386	62.8868	50.3953	79.0348	78.5662	27.6643	97.7768	66.0668	83.2398	100.627	77.2172	57.0909
ENSG00000116213.15	WRAP73	23.0472	19.155	18.0231	22.6498	22.6746	20.6161	24.5394	8.09715	9.75424	11.0057	37.5667	39.7274	14.2365	14.1058	9.31883	11.0873	11.4979	9.82387	13.1581	9.47752	22.9495	22.7881	37.9041	27.4092	29.416	23.0777	19.9286	22.1719	19.6878	22.0496	27.1827	9.46612	7.47383	11.7611	13.4967	8.5606	26.2893	18.7418	10.6141	30.8457	26.8232	10.6635	31.474	25.0104	19.229	20.0275	27.2987	36.0838
ENSG00000078900.14	TP73	0.0680621	0.0786587	0.0600037	0.115306	0.123468	0.0762652	0.199639	0.443724	0.275503	0.3594	10.9553	11.9247	0.263672	0.2459	0.727147	0.575852	0.250265	0.247488	0.956718	0.446307	0.745385	0.0857223	17.5805	0.393654	0.386489	0.0936773	0.169016	0.0783509	5.47928	0.0729546	1.5776	0.0755235	0.0573745	0.0866268	0.146996	0.0906901	0.795273	4.36077	0.180671	0.352562	0.332293	0.196565	0.537134	4.68097	7.39215	8.182	0.260312	0.858022
ENSG00000227589.1	RP5-1092A11.5	0	0	0	0	0	0	0	0	0	0	0.129344	0.148062	0	0	0	0	0	0	0	0	0	0	0.731473	0	0	0	0	0	0	0	0	0	0	0	0	0	0	0	0	0	0	0	1.29592	0	0	0	0.0889382	0.149797
ENSG00000235131.1	RP5-1092A11.2	0	0	0	0	0	0	0	0	0	0	0	0	0	0	0	0	0	0	0	0	0	0	0.573857	0	0	0	0	0	0	0	0	0	0	0	0	0	0	0	0	0	0	0	0	0	0	0	0	0
ENSG00000227372.11	TP73-AS1	17.119	14.3446	13.3607	25.0405	20.4807	23.0783	23.0022	6.12009	6.21451	7.73594	25.2781	27.6147	8.59532	7.8536	7.14229	7.25547	7.67614	6.67639	13.1938	7.54177	17.8694	15.8889	12.5662	28.1208	31.4549	24.0523	12.3862	22.7193	7.75038	21.5717	29.042	11.1859	6.82661	7.55809	9.72581	6.00213	17.7111	14.5391	8.13419	28.3096	36.3462	6.68792	21.5111	22.1392	11.0649	10.5371	15.8144	18.3148
ENSG00000162592.9	CCDC27	0	0	0	0.0166849	0	0	0.03896	0.0286753	0.0308848	0.028944	0.0501074	0.0543174	0.0393537	0.0374596	0.0254851	0.038001	0.0249365	0.0202898	0.0367752	0.0268591	0.0171701	0	0	0.0682119	0.0955374	0.0296407	0.00255382	0.0220261	0	0.0316205	0.115601	0.0438961	0.0180109	0	0.0181394	0	0	0.0185436	0.0703934	0.0261352	0.318921	0	0.0497659	0.0621537	0	0	0.0172026	0
ENSG00000235169.7	SMIM1	1.2996	2.08662	1.79002	4.67067	2.1771	2.66588	3.62509	0.688575	0.942536	0.660247	0.672958	0.677323	0.782467	0.827772	0.893511	1.56736	0.682775	0.610752	4.40645	1.41401	2.81828	0.766247	1.03515	5.69107	6.72945	2.65813	1.54095	2.61546	0.939203	2.44444	4.25475	16.4144	3.40204	6.2094	5.02864	3.97035	3.50062	9.69866	0.405147	2.6416	9.30883	3.28275	15.703	6.61779	1.64474	1.76989	1.76098	2.81092
ENSG00000130764.9	LRRC47	31.3185	24.5798	28.1937	36.4254	34.2748	43.3324	39.6432	15.3176	21.9062	18.3349	58.4996	54.1224	30.8228	32.7387	15.388	21.3019	20.1673	16.5497	19.6995	16.3213	31.0471	29.8842	28.9812	37.0099	42.5788	41.2356	26.6247	40.4629	28.9841	39.9867	43.522	20.8621	21.9305	13.9872	19.8742	18.5194	28.9532	28.3249	58.7569	39.0202	46.6341	17.1244	36.8012	36.6789	40.1103	43.0943	26.7001	31.8
ENSG00000266075.2	RN7SL574P	0.602979	0.436623	0.576515	0.628992	0.512095	0.451196	0.986712	0.0874702	0.129909	0.139134	1.21127	1.23298	0.198981	0.167733	0.125725	0.1876	0.164847	0.101764	0.171677	0.14597	0.619584	0.533643	0.352692	1.09437	1.76681	0.910445	0.77405	0.841084	0.529383	0.794881	1.45346	0.357397	0.167083	0.454342	0.60446	0.533016	0.67287	0.639612	0	0.708464	1.88467	0.501563	2.07994	1.3702	0.460645	0.421143	0.974037	1.65092
ENSG00000272153.1	RP1-286D6.5	4.20599	3.70671	3.96782	3.79894	3.65947	2.63367	4.79096	1.04443	1.08712	1.3427	11.043	11.0823	1.71785	1.53316	1.17111	1.66169	1.40219	1.14349	1.89435	1.34874	4.6935	4.12347	3.7716	6.33665	8.88842	5.41362	4.57201	5.2254	3.59008	4.60865	6.88237	1.95337	1.22738	2.73366	3.44629	3.50818	4.8218	5.49053	0.822929	6.8225	8.79498	3.74749	10.3441	8.53007	4.36168	4.58898	6.09415	8.30105
ENSG00000116198.12	CEP104	11.1964	10.0407	11.9107	14.5832	14.6544	20.3623	15.0673	6.13179	5.40096	6.89329	13.9015	13.7609	6.60654	7.26516	6.82902	7.51684	6.65785	6.63281	14.4154	8.89636	10.7279	12.1637	12.1631	12.5399	14.9037	13.3324	9.05898	14.7558	9.23046	16.5158	14.8872	4.90549	3.84858	6.8121	6.58191	5.49655	11.5614	10.458	6.89337	16.0334	13.3725	5.13355	14.4391	12.0507	10.4192	10.6148	9.51558	9.2987
ENSG00000169598.15	DFFB	5.5916	4.85675	4.20928	5.89745	5.86236	4.61005	8.21854	2.58258	3.86355	4.96596	22.1073	21.9382	6.21432	5.20191	3.64355	4.86113	5.65061	3.8922	5.06571	3.55897	5.7105	6.88415	7.58028	9.80082	12.272	6.87248	6.49353	5.82896	3.50937	5.44537	11.3509	2.74594	1.61287	3.55636	4.87443	3.38575	6.71461	5.46854	1.46677	10.0165	13.5386	4.25256	13.35	8.13739	2.97032	3.07337	8.30861	11.5755
ENSG00000198912.10	C1orf174	19.9298	16.4092	14.7707	17.7016	18.9606	18.0755	20.4491	6.91884	8.57475	7.35325	18.4334	17.3317	10.24	11.3836	7.31427	9.48406	7.65727	6.26968	10.4689	8.10585	20.3475	27.077	32.9856	21.8917	26.854	21.0677	17.8206	20.6815	17.6674	22.2769	23.2443	7.28938	5.47717	12.0685	15.1616	11.7622	21.9164	16.2459	8.77778	22.3692	22.2816	8.57203	15.9236	20.8969	16.998	16.4438	21.6033	28.5177
ENSG00000236423.5	LINC01134	0.144669	0.175811	0.307378	0.0809476	0.1495	0.0605087	0.350548	0.0412078	0.0636277	0.0785091	0.0811289	0.105636	0.0803652	0.0804623	0.068662	0.098316	0.0667055	0.0620953	0.128749	0.0967238	0.210859	0.189176	0.387111	0.169041	0.174589	0.170261	0.680222	0.141928	0.352564	0.220183	0.0649174	0.115821	0.146475	0.315044	0.356982	0.413381	0.260096	0.377017	0.322643	0.0688445	0.0796551	0.121543	0.564466	0.452108	0.12673	0.101533	0.769753	0.536582
ENSG00000233304.6	LINC01346	0	0	0	0	0	0	0.0229543	0.108604	0.222703	0.0388935	0	0	0.243966	0.272728	0.050575	0.329979	0.0339726	0.0204609	0.0187941	0.0240644	0	0	0	0	0.0495052	0.0167584	0	0	0	0.0200307	0.0147357	0	0	0	0.00332405	0	0	0	0.0136163	0	0	0	0.264931	0.172349	0	0	0	0
ENSG00000226374.2	LINC01345	0	0	0	0	0	0	0.109891	0	0.0434069	0	0	0	0.142979	0.129909	0.0139817	0.0560771	0	0	0	0	0	0	0	0.0513196	0.0923913	0.329159	0.0169949	0.0757233	0.239544	0.482013	0.0686057	0	0	0	0	0	0	0	0.0167534	0	0	0	0.136373	0.481688	0	0	0.0279526	0
ENSG00000229280.1	EEF1DP6	0	0	0	0	0	0	0	0	0	0	0	0	0	0	0	0	0	0	0	0	0	0	0	0	0	0	0	0	0	0	0	0	0	0	0.044696	0	0	0	0	0	0	0	0	0	0	0	0	0
ENSG00000235054.3	LINC01777	0	0	0	0	0	0	0	0	0	0	0	0	0	0	0	0	0	0	0	0	0	0	0	0	0	0	0	0	0	0	0	0	0	0	0	0	0	0	0	0	0	0	0	0	0	0	0	0.0189056
ENSG00000227169.2	RP1-37J18.1	0	0	0	0	0	0	0	0	0	0	0	0	0	0	0	0	0	0	0	0	0	0	0	0	0	0	0	0	0	0	0	0	0	0	0	0	0	0	0	0	0	0	0	0	0	0	0	0
ENSG00000232596.2	LINC01646	0	0	0	0	0	0	0	0	0	0	0	0	0	0	0	0	0	0	0	0	0	0	0	0	0	0	0	0	0	0	0	0	0	0	0.0145954	0	0	0	0	0	0	0	0	0	0	0	0	0
ENSG00000196581.10	AJAP1	0.534207	0.540305	0.129976	0.0794434	0.116797	0.127928	0.56387	4.18057	6.28131	5.28363	1.85613	2.93256	8.26198	9.23443	4.51029	4.12963	7.61443	3.77922	3.11655	3.73011	0.411791	0.0323325	0.0074864	2.98425	3.95168	0.50643	0.263114	0.385151	0.255243	0.268749	1.17028	0.0594619	0.0366795	1.87198	2.12378	0.0755824	0.787645	0.259086	0.0650562	0.664309	5.26796	0.861859	0.604158	1.09603	0.277223	0.470264	0.318737	1.93068
ENSG00000231510.1	RP11-542C10.1	0	0	0	0	0	0	0	0	0	0	0	0	0	0	0	0	0	0	0	0	0	0	0	0	0	0	0	0	0	0	0	0	0	0	0	0	0	0	0	0	0	0	0	0	0	0	0	0
ENSG00000260972.1	RP1-58B11.1	0	0	0	0	0	0	0	0	0	0	0	0	0	0	0	0	0	0	0	0	0	0	0	0	0.0701703	0	0	0	0	0	0	0	0	0	0.0171498	0	0	0	0	0.405	0	0.956212	0.0437037	0.031088	0	0	0	0
ENSG00000283356.1	RP3-491M17.1	0	0	0	0	0	0	0	0	0	0	0	0	0	0	0	0	0	0	0	0	0	0	0	0	0	0	0	0	0	0	0	0	0	0	0	0	0	0	0	0	0	0	0	0	0	0	0	0
ENSG00000236948.2	RP11-154H17.1	0	0.0610286	0	0	0	0	0.0446476	0.556772	0.506714	0.319961	0	0	0.697382	0.688226	0.152712	0.262344	0.730704	0.274035	0.0507924	0.386778	0.0291715	0	0	0.108093	0.354017	0	0	0	0	0	0.221313	0.0581605	0	0	0.0236418	0	0	0	0	0	0.0788986	0	0.0725619	0.0384868	0	0	0	0.0474094
ENSG00000264341.1	MIR4417	0	0	0	0	0	0	0	0	0	0	0	0	0	0	0	0	0	0	0	0	0	0	0	0	0	0	0	0	0	0	0	0	0	0	0	0	0	0	0	0	0	0	0	0	0	0	0	0
ENSG00000264101.1	MIR4689	0	0	0	0	0	0	0	0	0	0	0	0	0	0	0	0	0	0	0	0	0	0	0	0	0	0	0	0	0	0	0	0	0	0	0	0	0	0	0	0	0	0	0	0	0	0	0	0
ENSG00000131697.17	NPHP4	7.91019	8.19833	4.73534	5.87667	6.5902	5.83558	6.51237	3.45856	4.90492	5.40978	8.06158	10.0074	8.18542	6.15298	4.44664	4.4237	6.84004	4.17297	3.47974	3.09932	8.56639	7.80954	6.44369	9.15004	10.7289	6.00858	4.70351	5.84507	4.37544	5.56756	6.70611	2.79748	1.59892	3.75027	4.90315	1.53755	9.98693	5.12152	1.74277	13.692	10.4295	2.79323	22.2512	7.007	11.9718	11.3199	5.25085	6.01049
ENSG00000069424.14	KCNAB2	9.60194	8.24339	4.93544	7.32277	7.34604	3.62907	7.72283	55.3986	102.393	47.5062	37.3567	42.5504	133.642	133.729	69.4906	22.0531	64.0553	43.2394	9.89417	15.7664	6.18563	3.12444	69.757	5.11961	6.68736	6.6632	6.11986	6.88062	2.70669	7.34962	8.62136	4.29585	6.62195	9.78953	3.74526	2.56266	29.8608	4.52248	2.53738	8.42404	5.68851	1.10604	16.3024	5.79459	6.83153	6.96001	12.1669	57.4431
ENSG00000116254.17	CHD5	0.187216	0.184919	0.154762	1.70181	1.70117	3.7356	0.824039	23.8467	48.5675	6.25186	41.7718	50.0421	86.456	71.309	24.287	32.2129	7.99214	5.10257	1.918	9.79584	0.17994	0.0730642	0.20217	0.394876	0.454803	1.60859	0.797109	7.35707	0.201631	7.90564	0.974774	0.267596	0.0480849	0.383789	0.92023	0.0445114	0.435817	0.225916	0.0834199	0.416662	0.585546	0.174626	97.4708	1.16959	0.226466	0.312955	0.39884	0.165016
ENSG00000116251.9	RPL22	231.724	208.513	118.058	230.168	231.695	291.657	237.615	88.8216	78.5989	76.4288	190.702	147.203	70.5607	84.3683	77.8183	86.29	93.1838	67.3055	144.894	93.4428	246.491	275.155	356.914	391.876	365.281	235.53	162.741	211.569	187.426	195.037	306.895	74.852	51.9683	101.449	161.576	52.8062	170.636	158.141	117.587	230.947	502.245	97.4994	129.409	208.414	234.8	218.724	164.738	146.851
ENSG00000226944.1	RP1-120G22.11	0.921399	1.01851	1.71649	0.690534	0.908618	0.554964	1.47999	1.51695	1.92411	0.306864	4.46069	4.39054	2.2292	2.07288	0.811688	1.97798	0.424186	0.19595	0.541518	0.551807	1.27501	1.62812	0.877419	0.908708	0.971912	0.844541	1.22292	0.97222	0.84011	1.26249	1.33234	0.782636	0.615156	1.96341	2.55235	0.972695	0.643991	2.38345	0.14724	1.2139	0.508923	1.90186	3.54518	1.92256	0.453774	0.492819	0.942256	0.312391
ENSG00000158286.12	RNF207	4.87736	8.85342	8.30582	10.9005	11.2829	5.82874	21.1372	2.99726	5.41281	3.76681	30.6431	35.5195	10.9131	6.96179	3.07332	7.876	5.03734	2.84915	2.92676	2.53704	9.95969	6.34171	8.95931	23.4193	37.8702	12.6569	16.3506	13.3907	16.6024	13.9159	23.2884	30.4234	27.4317	16.6064	19.7455	8.66046	6.43446	20.7465	1.68262	13.1837	8.99955	7.76089	21.2368	41.1053	3.64488	2.74444	14.1757	4.5808
ENSG00000116237.15	ICMT	39.7466	35.1586	38.0404	57.5082	52.4979	54.4614	37.7172	11.9	14.3304	25.228	31.2954	45.0903	18.1702	22.1726	13.3357	15.3861	21.2821	20.9829	18.3327	15.591	32.539	73.7959	28.0342	36.8363	39.4336	42.5867	30.7519	38.0155	38.6367	39.5867	33.0616	24.6986	20.9141	19.9332	22.6758	10.2458	32.6315	31.6442	40.0854	38.3127	20.1033	12.4681	46.7327	32.9702	29.2219	32.1482	28.1071	16.8551
ENSG00000225077.2	LINC00337	0.0457112	0.0423481	0.0288065	0	0.0256378	0	0.0434778	0.0312531	0.0299361	0.145651	0.288659	0.332988	0.0347486	0.0334434	0.0142375	0.074922	0.106325	0.139711	0	0.0266309	0.046343	0.158756	0.356092	0.028203	0	0.0217307	0.0799924	0	0.151143	0.00955207	0.0426982	0.0247699	0	0.133432	0.0453081	0.393787	0.0481013	0.045502	0.0422267	0	0	0	0.0764841	0.0504415	0.0552011	0.0682496	0.228814	0.0920661
ENSG00000173673.7	HES3	0	0	0	0	0	0	0	0	0	0	0	0	0	0	0	0	0	0	0	0	0	0	0	0	0	0	0	0	0	0	0	0	0	0	0	0	0	0	0	0	0	0	0	0	0	0	0	0
ENSG00000158292.6	GPR153	20.8847	20.3774	1.71652	3.08735	6.25455	3.46818	12.9088	10.9026	8.33325	3.47052	1.89691	2.72744	11.7519	9.84967	5.79677	6.02033	4.46991	2.92595	0.958937	1.82766	14.2325	9.58817	3.95819	19.4568	30.1312	14.8227	14.8616	10.9181	10.8406	9.59798	22.4194	7.88067	3.95109	2.63536	3.91844	2.35797	21.0358	4.81342	1.11193	24.4861	18.1273	0.987304	22.4324	11.2392	14.3334	16.5389	21.8834	12.5576
ENSG00000097021.19	ACOT7	10.7253	8.56197	9.13734	25.8851	18.6524	20.5739	16.4812	34.5719	65.2622	38.7799	81.2927	80.2588	105.592	116.833	34.9518	77.1194	56.7272	29.1246	32.6192	37.0248	9.43067	41.8797	49.3114	16.2887	17.254	26.2101	24.2376	19.0139	25.2005	18.7727	14.3418	4.96113	4.76361	19.9608	12.4421	7.55398	18.8819	8.27346	1.98564	23.3388	12.4718	3.2155	68.4548	12.6524	21.505	18.77	26.234	17.5498
ENSG00000069812.11	HES2	0.0660068	0.0348621	0.0269875	0.025806	0.0332709	0.0163858	0.0433591	0.00928091	0.00852097	0.00552024	0.0102707	0.0194812	0.0114937	0.0094709	0.0132861	0.0105761	0.00571173	0.00439068	0.0074077	0.00271351	0.222433	0.0596477	0.651561	0.147394	0.0637603	0.0372379	4.57637	0.0186486	28.8997	0.0192621	0.745146	0.0119374	0.00862258	0.460334	0.723173	0.0198608	0.869189	0.857468	0.00880432	0.0253382	0.0173845	0.0126574	0.260897	1.36648	19.0072	16.8293	1.13975	0.0338131
ENSG00000187017.15	ESPN	0.229602	0.186863	1.23306	0.0718618	0.21534	0.0819151	0.497107	0.12565	0.170978	0.19236	4.9107	8.49436	0.237286	0.18615	0.148405	0.182911	0.353252	0.154641	0.14568	0.118699	3.15806	0.0372777	0.109756	0.839042	0.795989	0.413863	6.60966	0.223643	12.021	0.171032	3.47108	0.183605	0.0535778	10.9838	8.2694	19.0626	0.671928	2.63351	0.0264599	5.55124	0.125835	0.0829984	18.646	4.01886	28.7166	24.1369	8.68535	0.545612
ENSG00000265392.1	MIR4252	0	0	0	0	0	0	0	0	0	0	0	0	0	0	0	0	0	0	0	0	0	0	0	0	0	0	0	0	0	0	0	0	0	0	0	0	0	0	0	0	0	0	0	0	0	0	0	0
ENSG00000231868.1	RP1-202O8.2	0	0	0	0	0	0	0	0	0	0	0	0	0	0	0	0	0	0	0	0	0	0	0	0	0	0	0	0	0.268544	0	0.158453	0	0	0.218402	0.114631	0	0	0.0690957	0	0	0	0	0.297512	0.119864	1.02777	0.895526	0	0
ENSG00000215788.9	TNFRSF25	14.9642	17.1306	12.9233	13.6022	12.2726	3.46692	12.6522	9.38052	18.1073	11.4992	384.482	406.454	44.0215	29.4668	13.9645	11.2051	17.7113	8.13941	5.50155	4.11721	17.5929	1.87153	0.407381	30.7905	33.8471	10.0005	22.571	10.482	39.0519	10.2633	24.8541	6.42197	8.55766	9.75513	10.4066	2.99274	14.8456	14.5194	2.00371	60.4432	15.5263	2.11763	124.277	25.6807	86.9077	68.7504	27.8138	107.822
ENSG00000171680.21	PLEKHG5	18.3114	16.894	13.9746	15.9236	12.4941	4.55963	11.2921	8.87054	18.2638	7.85112	198.329	244.848	35.408	27.3265	15.5113	7.1427	13.0507	4.46079	3.66836	3.19904	18.635	3.55456	0.547631	23.6223	25.9906	10.4711	10.9997	11.8972	31.4708	11.513	17.9666	7.45859	7.96684	5.3447	6.08628	1.20543	11.4132	13.1987	2.1389	51.3166	13.9599	2.17119	78.615	16.9854	118.486	101.404	11.4222	78.7915
ENSG00000162408.10	NOL9	8.27985	7.01758	7.40051	7.36022	7.74301	7.4523	10.1658	3.86044	4.99612	4.1123	13.2003	12.9089	5.90702	5.79245	4.45759	4.59449	4.81117	3.37247	3.7036	3.50183	8.06257	9.86674	10.3969	11.1882	12.9668	10.3096	7.21545	9.35455	7.66339	9.27943	12.0561	3.31574	3.07028	3.42494	6.82198	4.0195	8.17718	6.38498	5.93477	11.4715	12.1659	4.63104	9.01351	9.4506	10.3434	10.7898	8.90549	17.8317
ENSG00000253022.1	RNU6-731P	0	0	0	0	0	0	0	0	0	0	0	0	0	0	0	0	0	0	0	0	0	0	0	0	0	0	0	0	0	0	0	0	0	0	0	0	0	0	0	0	0	0	0	0	0	0	0	0
ENSG00000229519.2	RP11-58A11.2	0.414926	0.256807	0.356142	0.187723	0.15089	0.0974316	0.13575	0.105821	0.104532	0.0954635	0.478083	0.518742	0.124184	0.133197	0.0785969	0.104613	0.105701	0.076656	0.0980597	0.0752406	0.440591	0.471384	0.570042	0.248429	0.196618	0.184844	0.330358	0.311238	0.244531	0.252159	0.316852	0.0723229	0.0692691	0.0989575	0.0683279	0.0987701	0.269568	0.32915	0.0442626	0.432463	0.439184	0.384474	0.232834	0.192004	0.498092	0.40293	0.555944	0.44171
ENSG00000173662.20	TAS1R1	0.15052	0.0900148	0.380987	0.586388	0.260243	0.264887	0.171569	0.122474	0.10418	0.154721	0.168185	0.205383	0.114009	0.0924295	0.0990423	0.113982	0.156389	0.114586	0.0902575	0.108366	0.186635	0.134025	0.119974	0.266274	0.294712	0.710698	0.289182	0.130625	0.0842143	0.119243	0.187259	0.0316167	0.0177156	0.0432744	0.102869	0.0461578	0.402232	0.513095	0.158966	0.156368	0.386539	0.0267895	0.512828	0.132501	0.825895	0.4308	0.152571	0.863531
ENSG00000204859.12	ZBTB48	22.9509	18.2956	19.5234	25.2119	23.9499	26.1042	29.6946	8.20964	9.66613	10.3934	25.8851	26.3859	12.9158	11.7477	8.93565	11.254	11.4433	9.08487	10.8531	7.86887	24.5497	12.142	19.482	41.9163	40.4732	22.4178	20.9921	21.6742	18.62	19.8874	36.3766	9.20561	6.00111	16.5902	20.2848	22.5764	30.3672	22.1962	7.99017	39.1525	46.1297	9.94564	36.4743	44.392	27.5742	27.0464	25.2975	41.5877
ENSG00000162413.16	KLHL21	31.9696	25.7486	29.806	73.983	55.1888	71.4168	55.2628	11.6328	14.91	14.7488	21.9363	25.7147	22.9634	19.407	13.2206	15.1229	16.3254	11.9205	18.1233	13.4826	33.4336	28.8812	10.8334	36.2683	40.0308	57.8391	22.5802	60.4891	35.1681	60.5094	35.6553	32.5531	23.5678	13.3471	20.5147	9.57008	24.2973	29.1394	83.8532	42.268	43.8521	16.1302	40.9898	44.4962	41.2345	44.6582	17.307	21.8054
ENSG00000116273.5	PHF13	21.8112	20.6889	13.972	31.701	24.6464	39.1083	27.0733	6.90701	7.77388	7.1655	12.6996	11.1322	8.58289	10.2176	6.52667	8.3879	8.07811	5.89579	8.21311	5.42596	22.6316	28.7254	20.7122	44.0725	47.6066	33.2631	14.6838	28.456	20.6064	27.0293	36.8967	7.90482	4.33261	6.83264	9.94522	5.98896	20.063	15.5326	7.54662	26.4423	33.0746	5.21387	20.2188	24.6218	23.9827	26.3728	12.3523	13.3138
ENSG00000041988.15	THAP3	15.5248	13.0125	13.386	18.0697	16.7423	18.7387	18.4735	6.75787	8.17608	7.60744	20.8369	19.1858	10.0081	10.5878	7.17435	8.88335	7.99814	6.81804	10.0155	7.5017	15.6909	12.2274	13.57	21.5415	23.0179	17.4217	10.1118	17.1574	8.58499	16.0039	21.488	6.06368	4.76757	8.08688	9.30258	6.27883	13.2938	9.64256	8.22945	20.747	20.5295	5.89314	15.6237	18.2883	12.1192	12.4705	10.1346	14.5011
ENSG00000007923.15	DNAJC11	17.6938	15.3875	24.0152	15.7619	16.5635	17.3766	20.4948	7.33668	10.5759	8.70439	23.7519	24.6551	15.3238	14.8636	7.34363	7.82233	9.97524	7.12147	8.71044	7.26353	18.1917	34.6212	32.513	21.6775	20.9372	19.5611	22.1975	17.6819	20.6084	18.5428	21.3761	14.753	15.3935	15.5932	26.3672	9.36539	18.1061	16.0697	16.9491	23.2887	24.5888	8.51631	14.8967	17.2766	19.5512	20.8822	20.5194	23.6034
ENSG00000228750.6	LINC01672	0	0	0.0229166	0	0	0	0	0	0	0	0	0	0	0	0	0.100804	0	0	0	0	0	0	0	0	0	0	0	0	0	0	0	0	0	0	0.00759914	0	0	0	0	0	0	0	0.0113057	0	0	0	0	0
ENSG00000237436.1	RP11-312B8.1	0.242197	0.159574	0.288896	0.277609	0.256395	0.223649	0.290756	0.338211	0.342275	0.340793	0.511549	0.412181	0.322032	0.343773	0.292943	0.559865	0.343918	0.319978	0.374683	0.451599	0.263851	0.164916	0.392085	0.343532	0.261151	0.322542	0.375069	0.336969	0.209152	0.392565	0.520095	0.177882	0.122871	0.365364	0.62242	0.105042	0.188911	0.328858	0.329195	0.370352	0.365638	0.0845295	0.95256	0.458491	0.197379	0.223995	0.440014	0.610234
ENSG00000171735.18	CAMTA1	5.95195	5.31641	5.24022	12.7986	11.5444	13.8103	7.92147	10.3231	15.1402	14.6767	52.8215	35.199	17.9756	29.2645	10.4312	17.6396	14.0672	13.0961	12.6036	10.1475	6.57305	5.86728	5.70101	7.00506	6.60015	10.3896	6.39142	9.8555	3.92187	10.1794	7.71239	6.22438	4.70292	5.78018	7.44734	2.84413	8.19472	5.53691	4.57154	9.07807	6.37487	1.74727	12.0206	7.96752	4.75011	4.76834	4.24045	8.88229
ENSG00000227950.1	RP11-312B8.2	0	0	0	0	0	0	0	0	0	0	0	0	0	0	0	0	0	0	0	0	0	0	0	0	0	0	0	0	0	0	0	0	0	0	0	0	0	0	0	0	0	0	0	0	0	0	0	0
ENSG00000237365.1	RP11-334N17.1	0	0	0	0	0	0	0	0	0	0	0	0	0	0	0	0	0	0	0	0	0	0	0	0	0	0	0	0	0	0	0	0	0	0	0	0	0	0	0	0	0	0	0	0	0	0	0	0
ENSG00000207056.1	RNU1-8P	0	0	0	0	0	0	0	0	0	0	0	0	0	0	0	0	0	0	0	0	0	0	0	0	0	0	0	0	0	0	0	0	0	0	0	0	0	0	0	0	0	0	0	0	0	0	0	0
ENSG00000237402.1	CAMTA1-IT1	0.191565	0.0902183	0.205708	0.163787	0.129208	0.232003	0.0745694	0.143732	0.0991061	0.112018	0.1931	0.170676	0.126796	0.131093	0.159898	0.214995	0.113317	0.133442	0.251714	0.282227	0.156922	0	0.0910463	0.148414	0.150086	0.0838985	0	0.098996	0	0.0952534	0.0927318	0.075713	0	0.072108	0.162032	0	0.0613041	0.0625059	0.196296	0.242269	0.206087	0	0.50402	0.10924	0.105162	0.119597	0	0
ENSG00000237728.2	RP3-453P22.2	0	0	0	0	0	0	0	0	0	0	0	0	0	0	0	0	0	0	0	0	0	0	0	0	0	0	0	0	0	0	0	0	0	0	0	0	0	0	0	0	0	0	0	0	0	0	0	0
ENSG00000225126.1	RP4-549F15.1	0.462358	0.349715	0.29831	0	0.155792	0	0.154627	0	0	0	0	0	0	0	0	0	0	0	0.368104	0	0.309708	0	0	0.789839	0.181127	0	0	0.151004	0	0.124335	0.284655	0	0	0	0.0403092	0	0	0	0	0.650377	0	0	0	0.117005	0	0	0	5.23623
ENSG00000270171.1	RP11-338N10.1	0.0426944	0.052344	0.0155374	0.0811915	0.061061	0.0428221	0.0692497	1.16412	0.976996	1.34577	23.2756	22.4179	1.29279	1.03258	1.26226	1.26839	1.36811	1.35095	2.54537	1.16233	0.21655	0	0	0.331356	0.433014	0.239845	0.109129	0.15791	0.0536236	0.129992	0.417967	0.0775157	0.0359937	0.4168	0.349614	0	0.171935	0.293069	0	0.417798	0.170281	0.0355743	1.86571	0.380765	0.154529	0.167579	0.118261	0.746281
ENSG00000270035.1	RP11-338N10.2	0.206997	0.263451	0	0.230573	0.211581	0.109834	0.128527	0.948502	0.707845	0.930462	9.07255	9.28737	0.843755	0.808566	0.985425	0.990621	0.85853	1.05481	1.94337	1.03998	0.77037	0	0	0.500231	0.557364	0.394105	0.225745	0.316418	0.17103	0.226322	0.593809	0.278187	0.10799	0.94894	1.15366	0	0.859591	1.08924	0	1.07113	0.23221	0.211481	2.38616	0.989299	0.506836	0.487149	0.254846	1.98969
ENSG00000269978.1	RP11-338N10.3	0.538727	0.67676	0.128865	0.700036	0.676988	0.382831	0.338237	1.77548	1.14795	1.67722	10.9303	11.636	1.90377	1.34221	1.76935	1.98473	1.60618	1.76526	4.44684	2.02262	1.59521	0	0	1.06791	1.69837	0.826706	0.469353	0.772475	0.395935	0.499638	0.507073	0.667869	0.221539	1.87268	1.55071	0.0950573	1.87393	1.73112	0	2.57328	0.45506	0.366566	8.20253	1.69351	0.958533	0.804222	0.598498	3.76017
ENSG00000049245.12	VAMP3	151.078	115.532	73.9267	156.155	144.742	171.134	106.996	45.2615	34.1497	43.8974	38.3686	39.1108	37.7758	37.6476	50.0328	50.0555	36.0951	47.1812	187.057	76.6327	113.58	135.864	17.8923	118.325	121.889	91.8569	68.4574	102.485	81.0285	101.634	124.629	45.882	29.9009	51.5988	59.9688	19.9146	122.642	56.8588	47.6844	149.094	105.934	16.6758	71.7661	81.1007	94.554	101.226	58.4883	68.1665
ENSG00000269925.1	RP3-467L1.6	3.51666	3.17414	1.74188	3.71654	3.64652	2.34584	4.10325	1.74329	1.90578	2.49975	8.0722	9.3746	3.26593	2.77628	2.01961	2.2421	2.81408	2.01293	2.13357	1.50033	3.23629	2.86528	2.64133	4.61984	5.92404	3.331	3.14328	3.60514	3.18333	3.4301	4.31646	1.51995	0.948042	1.87438	2.55983	1.41721	6.92904	2.97533	0.506035	5.95937	6.02204	1.28983	5.30117	4.75556	5.46614	4.3361	3.07736	4.23475
ENSG00000049246.14	PER3	16.6989	8.269	9.09568	13.5758	12.7993	23.1697	19.8332	10.3089	12.0474	12.4785	83.6984	71.6122	12.8121	13.918	9.54039	11.1165	12.538	10.6352	22.8032	10.4966	13.219	2.02898	2.39752	34.179	28.3777	31.81	9.85919	28.9101	10.4765	27.5604	24.5335	6.88407	3.41756	4.97741	9.31964	8.46187	11.8144	10.155	7.18197	30.9228	24.3435	4.71146	30.4269	16.7734	16.3906	21.2259	6.82115	5.40179
ENSG00000236266.1	RP3-467L1.4	1.35676	0.714871	0.563299	1.28752	1.05254	1.3318	1.69434	0.782573	0.813462	0.783982	1.28716	1.98008	0.965877	0.879586	0.811033	0.903872	0.781351	0.780784	2.57733	1.05354	1.13963	0.163333	0.287683	3.5135	2.52311	1.74428	0.604887	1.45431	0.835908	1.45056	1.27408	0.768447	0.321554	0.551974	0.970649	0.712806	1.24833	0.889932	0.285526	3.28558	2.78028	0.222494	4.11104	1.80841	1.775	2.01743	0.556013	0.549249
ENSG00000049247.13	UTS2	0.0597041	0.0737666	0.950092	0.0565343	0.079275	0	0.0589769	0	0.0101456	0	0.141292	0.133602	0	0	0	0.642131	0	0	0.186883	0.0544153	0.0400005	0	0	0.0595932	0.0493471	0.0331776	0.0957882	0.0320185	0.0691282	0.0312321	0.0571667	0	0	0.0307249	0.311916	0.0372294	0.269872	0.0459795	0	0.0550508	0	0	0.0891444	0.285858	0.0396189	0.0400612	0.149763	0.623752
ENSG00000049249.8	TNFRSF9	0.0430428	0.0949318	0.0352273	0.11052	0.072166	0.0175663	0.0548669	0.0041314	0.0048312	0.00599556	0.00897957	0.00968729	0.00504676	0.0063306	0.00812596	0.0354338	0.00494704	0.00766938	0.0166948	0.00761098	0.0406243	0.018083	1.72983	0.0150125	0.025183	0.0256456	0.0582763	0.0250588	0.0562292	0.0173172	0.0634443	0.032838	0.00895475	0.0379813	0.0922527	0.0377477	0.419178	0.0445778	0.00606672	0.0418822	0.0169986	0.0239634	0.0541212	0.0409725	0.0406923	0.0288518	0.362278	1.32185
ENSG00000270330.1	RP5-892F13.2	0	0	0	0	0	0	0	0	0	0	0	0	0	0	0	0	0	0	0	0	0	0	0	0	0	0	0	0	0	0	0	0	0	0	0	0	0	0	0	0	0	0	0	0	0	0	0	0
ENSG00000116288.12	PARK7	185.512	185.634	245.936	273.087	253.218	241.283	185.357	159.937	186.83	172.193	277.671	234.467	181.328	224.484	141.616	182.992	192.82	143.05	196.155	167.046	188.602	302.889	303.716	220.679	215.96	204.49	137.383	204.716	106.865	207.328	218.861	139.999	130.097	128.403	163.495	110.767	164.313	130.84	214.327	258.043	228.208	78.3723	250.513	211.129	93.6087	96.2719	121.727	144.996
ENSG00000200344.1	Y_RNA	0	0	0	0	0	0	0	0	0	0	0.268067	0.267397	0	0	0	0	0	0	0	0	0	0	0	0.366567	0	0	0	0	0	0	0.498836	0	0	0	0.251337	0	0	0.219875	0	0	0.398703	0	0.399776	0.4806	0	0	0	0.302896
ENSG00000116285.12	ERRFI1	166.388	140.83	22.1239	210.126	153.35	291.48	99.5071	8.40453	12.055	10.0958	37.5883	36.6717	14.7692	16.7792	8.66085	11.3415	11.5928	8.86355	22.9545	9.65837	148.687	85.0448	1.28828	102.624	83.6691	71.7488	38.8314	229.725	37.5642	290.805	135.146	22.713	6.41134	39.6053	20.0371	220.092	101.239	77.696	62.316	83.5469	203.347	158.309	128.5	65.9754	125.318	129.213	43.5047	8.07155
ENSG00000238290.1	RP11-431K24.1	0.262997	0.199683	0.053496	0.712152	0.417815	0.789653	0.286745	0.0967576	0.116367	0.123227	0.296336	0.308964	0.136482	0.140177	0.105533	0.142201	0.145053	0.113178	0.201707	0.128508	0.315233	0.0971205	0	0.288776	0.302797	0.240118	0.10461	0.670064	0.0637589	0.682504	0.380863	0.0688205	0.0364431	0.0772259	0.132207	0.246359	0.14764	0.344182	0.120292	0.283012	0.495106	0.126596	0.428864	0.373078	0.0600822	0.106423	0.124034	0.037685
ENSG00000232848.1	CTA-215D11.4	0.0439815	0	0	0.0485035	0.0508621	0.0645558	0.0710499	0	0	0	0	0	0	0	0	0	0	0	0	0	0.043953	0.0598886	0.0748666	0.067714	0.0503448	0	0	0.0499038	0.0414307	0.0515801	0	0	0	0	0	0	0	0.0386985	0	0.0328962	0.10814	0.0246196	0.0320646	0.0450226	0.0604971	0.0531192	0	0
ENSG00000229305.1	RP11-431K24.2	0	0	0	0	0	0	0	0	0	0	0	0	0	0	0	0	0	0	0	0	0	0	0	0	0	0	0	0	0	0	0	0	0	0	0	0	0	0	0	0	0	0.0271924	0	0	0	0	0	0
ENSG00000227634.2	LINC01714	0	0	0	0	0.0439079	0.0711609	0	0	0	0	0	0	0	0	0	0	0	0	0	0	0	0	0	0	0	0	0	0.170504	0	0.355464	0	0.0283698	0	0.0876953	0.151759	0.705033	0.11897	0.047715	0.024759	0	0	0.047768	0.344267	0.0618392	0	0	0	0
ENSG00000200975.1	RNU1-7P	0	0	0	0	0	0	0	0	0	0	0	0	0	0	0	0	0	0	0	0	0	0	0	0	0	0	0	0	0	0	0	0	0	0	0	0	0	0	0	0	0	0	0	0	0	0	0	0
ENSG00000233645.1	RP11-431K24.4	0	0	0	0	0	0	0	0	0	0	0	0	0	0	0	0	0	0	0	0	0	0	0	0	0	0	0	0	0	0	0	0	0	0	0.0542719	0	0	0	0	0	0	0	0	0	0	0	0	0
ENSG00000251977.1	RNU6-991P	0	0	0	0	0	0	0	0	0	0	0	0	0	0	0	0	0	0	0	0	0	0	0	0	0	0	0	0	0	0	0	0	0	0	0	0	0	0	0	0	0	0	0	0	0	0	0	0
ENSG00000162426.14	SLC45A1	5.40263	4.50408	2.35126	13.7177	7.65469	10.7259	7.40556	6.40571	10.0296	10.0717	24.9524	28.3567	18.3328	17.6264	6.9358	11.2695	10.8656	8.51528	7.20812	7.76412	5.21164	4.69387	0.0965331	10.8174	11.0348	9.22431	3.78543	11.4517	1.31756	13.1568	12.6059	2.40217	1.29612	6.20173	3.71079	0.21513	2.55322	2.07317	1.09918	9.18312	8.19278	0.517694	18.7924	8.15541	1.55295	1.95555	3.08172	3.93463
ENSG00000252254.1	Y_RNA	0	0	0	0.414598	0	0.425242	0	0	0	0	0	0	0	0	0	0	0	0	0	0	0	0	0	0	0.179065	0	0	0.319337	0	0.365169	0	0	0	0	0	0	0	0	0	0	0	0	0.293637	0.279122	0	0	0	0
ENSG00000142599.17	RERE	75.6876	48.0361	46.5973	78.6498	69.1584	92.1959	86.4662	18.4203	26.0446	19.702	73.1042	75.886	34.5937	33.6096	17.2926	22.0173	23.4174	16.0603	16.8503	14.9575	70.5331	33.4627	35.6353	92.8794	117.434	83.1963	47.0896	83.1466	30.1494	87.8816	80.2608	36.852	28.4774	32.8901	32.8179	11.5137	54.0128	41.356	78.2087	61.5245	63.784	15.6033	47.2153	80.7356	35.6644	42.4173	47.9515	52.8757
ENSG00000232912.5	RP5-1115A15.1	1.69932	0.992492	1.15084	1.15918	1.22674	1.10127	1.88035	0.141463	0.203585	0.248274	1.05142	0.999441	0.202555	0.195017	0.127934	0.147871	0.26133	0.221855	0.160234	0.124347	1.3167	0.322546	0.530591	2.36933	2.07127	2.67353	1.25626	1.93143	0.428254	2.11463	2.28869	0.443816	0.237874	0.586262	0.936676	0.329466	1.1011	0.865019	1.10865	1.27282	1.22572	0.326558	0.811798	2.16805	0.549293	0.628088	1.57463	3.62054
ENSG00000221083.1	SNORA77	0	0	0	0	0	0	0	0.367133	0.36398	0.265274	0.549998	0.286203	0	0.225409	0.383137	0.335667	0.2277	0.254555	0.343686	0.243006	0	0	0	0	0.485999	0	0	0	0	0	0	0	0	0	0.189731	0	0	0	0	0	0	0	0	0.362531	0	0	0	0
ENSG00000270282.1	RP5-1115A15.2	0	0	0	0	0	0	0	0.0716794	0.0833273	0.0741968	0.248076	0.167094	0	0.0769737	0.073627	0.0694166	0.071084	0.0510856	0.0916492	0	0	0	0	0.204642	0.165898	0	0	0	0	0	0.0917265	0	0	0	0.0642722	0	0	0	0	0	0	0	0	0.216113	0	0	0	0.090802
ENSG00000234619.1	RPL7P11	0.0628299	0.0676962	0.0469011	0	0.0531779	0.0731389	0	0	0	0	0.0582489	0.0723092	0	0	0	0	0	0	0	0	0.065899	0.0691852	0.128331	0	0.0465169	0.0547609	0.0385542	0.0456109	0.0503717	0.050224	0	0	0	0.0232486	0.0442298	0	0.0472651	0.0597803	0	0.0793872	0.159594	0.0314245	0.046147	0.0582361	0.0824896	0.0885326	0.0452015	0.0424167
ENSG00000224315.2	RPL7P7	0.052161	0.0551115	0.0329433	0	0	0.0433664	0.0387167	0	0	0.0340389	0.142548	0.176484	0	0	0	0.0280856	0.0258356	0	0	0	0.0571968	0.0510036	0.103108	0.21483	0.150797	0.0594357	0.0368848	0.0460658	0.0522849	0.0444005	0	0	0	0.0374667	0.0184123	0	0.044537	0.0581348	0	0.0568223	0.129615	0	0.0627245	0.0873449	0.0704163	0.0604485	0.0486027	0.0597164
ENSG00000222511.2	Y_RNA	0	0	0	0	0	0	0	0	0	0	0	0	0	0	0	0	0	0	0	0	0	0	0	0	0	0	0	0	0	0	0	0	0	0	0	0	0	0	0	0	0	0	0	0	0	0	0	0
ENSG00000226545.1	RP4-633I8.3	0	0	0	0	0	0	0	0	0	0	0	0	0	0	0	0	0	0	0	0	0	0	0	0	0	0	0	0	0	0	0	0	0	0	0	0	0	0	0	0	0	0	0	0	0	0	0	0
ENSG00000228423.2	RP4-633I8.4	0	0	0	0	0	0	0	0	0	0	0	0	0	0	0	0	0	0	0	0	0	0	0	0	0	0	0	0	0	0	0	0	0	0	0.0305172	0	0	0	0	0	0	0	0	0	0	0	0	0
ENSG00000229716.2	RPL23AP19	0	0	0	0	0	0	0	0	0	0	0	0	0	0	0	0	0	0	0	0	0	0	0	0	0	0	0	0	0	0	0	0	0	0	0	0	0	0	0	0	0	0	0	0	0	0	0	0
ENSG00000074800.13	ENO1	608.436	532.227	448.345	1092.16	771.783	843.131	554.827	469.394	607.074	626.006	442.578	502.183	623.909	632.276	411.184	452.288	699.866	515.034	333.301	395.882	556.106	2603.4	3707.37	428.598	474.246	459.16	419.766	592.604	1244.92	746.728	428.586	225.276	100.621	593.316	1146.78	272.603	675.227	665.752	129.525	692.304	473.256	109.161	344.469	433.119	696.067	730.208	491.701	530.353
ENSG00000274258.1	MIR6728	0	0	0	0	0	0	0	0	0	0	0	0	0	0	0	0	0	0	0	0	0	0	0.233125	0	0	0	0	0	0	0	0	0	0	0	0	0	0	0	0	0	0	0	0	0	0	0	0	0
ENSG00000236269.1	ENO1-IT1	0.385008	0.449457	0.148422	0.419703	0.267417	0.306686	0.292665	0.0527208	0.0498451	0.0892038	0.0924543	0.149514	0.066154	0.044067	0.0456162	0.0629426	0.0782182	0.0481845	0.0597687	0.0400505	0.371042	0.814813	1.63152	0.28336	0.216074	0.176297	0.167831	0.183575	0.528938	0.212134	0.409441	0.173494	0.0505829	0.233286	0.506793	0.0987726	0.778207	0.554767	0.0869089	0.303272	0.300559	0.0851864	0.175593	0.220014	0.819554	0.697747	0.272332	0.244474
ENSG00000230679.1	ENO1-AS1	0.991615	0.64153	0.496994	0.453434	0.481525	0.528443	0.411711	0.332331	0.318906	0.391123	0.302122	0.296051	0.199458	0.279728	0.345987	0.50167	0.495008	0.299269	0.506591	0.390717	1.16531	0.552838	1.35223	0.164155	0.360846	0.275081	0.365629	0.40598	0.364474	0.387116	1.08988	0.226754	0.12903	0.582515	2.69084	0.22429	0.313418	1.12994	0.305726	0.94863	0.774429	0.265179	2.76155	1.1747	0.57625	0.598765	0.689427	0.866936
ENSG00000201725.1	RNU6-304P	0	0	0	0	0	0	0	0	0	0	0	0	0	0	0	0	0	0	0	0	0	0	0	0	0	0	0	0	0	0	0	0	0	0	0	0	0	0	0	0	0	0	0	0	0	0	0	0
ENSG00000238249.2	HMGN2P17	0.0606457	0.0528615	0.0372764	0.0671242	0.0769823	0.0830127	0.0548826	0.027143	0	0	0.0516047	0	0	0	0	0.0325773	0.0251436	0	0.0475846	0.0225327	0.0622221	0.0888363	0.152144	0.0729087	0.149273	0.0574946	0.0567845	0.048632	0.0424022	0.0464706	0.0455546	0	0	0.0228618	0.175505	0	0.0742828	0.0403809	0	0.0811987	0.105551	0	0.0796652	0.0710045	0.0595675	0.053567	0.0713456	0.126001
ENSG00000232208.2	RP3-477M7.5	0	0	0	0	0	0	0	0	0	0.077961	0	0	0	0	0	0.0414915	0.077911	0	0	0.0716792	0	0	0	0	0	0	0	0	0	0	0	0	0	0	0.0472356	0	0	0	0	0	0	0	0	0	0	0	0	0.289774
ENSG00000232663.2	RP3-477M7.6	0	0	0	0	0	0	0	0	0	0	0	0	0	0	0	0	0	0	0	0	0	0	0	0	0	0	0	0	0	0	0	0	0	0	0	0	0	0	0	0	0	0	0	0	0	0	0	0
ENSG00000131686.14	CA6	0.0121669	0	0	0	0	0	0	0.0106947	0	0.00738868	0	0	0	0	0.0193259	0.00919343	0	0	0.0133304	0.0128331	0.0305173	0	0.010266	0	0	0	0	0	0.0118133	0	0	0	0	0	0	0	0.0126755	0.070622	0	0.0100245	0	0	0.0839479	0	11.2639	21.359	0.0143599	0.178513
ENSG00000265141.2	RN7SL451P	0	0	0	0	0	0	0	0	0	0	0	0	0	0	0	0	0	0	0	0	0	0	0	0	0	0	0	0	0	0	0	0	0	0	0	0	0	0	0	0	0	0	0	0	0.248886	0.282061	0	0
ENSG00000197241.3	SLC2A7	0	0.0263757	0	0	0	0	0	0	0	0	0	0	0	0	0	0	0	0	0	0	0	0	0	0	0	0.0446239	0.0397487	0.0243291	0.0204055	0.0104582	0	0	0.0143784	0	0.0248032	0	0	0	0	0.0308986	0.0355251	0	0	0.0468071	0	0	0.200036	0
ENSG00000142583.17	SLC2A5	2.4064	2.03798	2.27441	1.17258	1.84558	0.515169	1.10545	4.02158	2.49303	3.49708	1.31748	1.34435	2.65213	2.45995	3.70297	4.72825	2.57158	2.59946	11.2355	5.69958	1.51261	0.494618	38.5326	1.36307	1.28906	2.62053	2.31685	0.489458	2.72663	0.57364	2.27253	0.563984	0.577564	2.74363	0.929612	0.125334	0.948199	1.29023	11.9727	4.40482	2.16975	0.144735	1.88514	7.31538	1.34683	1.29525	20.7916	4.45601
ENSG00000252404.1	SCARNA16	0	0	0	0	0	0	0	0	0	0	0	0	0	0	0	0	0	0	0	0	0	0	0	0	0	0	0	0	0	0	0	0	0	0	0	0	0	0	0	0	0	0	0	0	0	0	0	0
ENSG00000180758.11	GPR157	3.25177	3.98758	5.40379	4.67118	4.53032	3.9074	4.52263	0.278922	0.321309	0.439832	0.246522	0.407103	0.442638	0.430921	0.271385	0.416818	0.34908	0.381302	0.334577	0.347204	4.26272	3.24968	11.4243	6.6262	8.37986	3.22978	3.52998	4.12589	38.5215	4.14482	6.14014	4.38201	6.81196	2.2505	3.59186	4.33345	11.8654	10.1744	14.8565	5.73029	7.96	2.66029	2.49841	6.67427	29.5782	33.123	4.06319	3.97434
ENSG00000228526.6	MIR34AHG	5.89762	5.20518	15.343	15.4641	12.0529	9.30524	7.75361	1.00352	1.27632	1.41554	0.80129	1.11959	2.12981	2.04605	1.04035	1.15892	1.29051	1.40677	1.61245	1.58974	6.54463	24.0335	23.7382	9.76534	15.5086	4.01649	3.89068	5.83906	8.36459	5.77378	14.184	1.51614	1.20711	1.74167	4.14369	2.37107	13.5294	15.1528	0.641989	14.8562	19.8791	4.0947	7.69282	9.75893	5.31615	5.9172	4.77999	5.51381
ENSG00000234546.3	LINC01759	0.720156	0.747735	2.56052	2.33823	1.65414	0.992025	1.50062	0.203883	0.143126	0.349581	0.0742062	0.0862955	0.176695	0.149616	0.198236	0.251006	0.339789	0.275192	0.284735	0.246322	1.15753	5.35718	2.76607	2.59607	2.87085	0.456998	0.404023	0.664266	1.97517	0.667696	1.54433	0.255767	0.145246	0.362111	0.622793	0.362959	1.40066	2.12567	0.0874737	1.93224	3.30644	0.627407	1.5636	3.88909	1.30855	1.14022	0.41539	0.73771
ENSG00000281937.1	RP3-510D11.4	0.0969677	0.128477	0.266844	0.270545	0.214627	0.234605	0.102392	0.0409027	0.083582	0.116877	0.0305582	0.039099	0.134174	0.18088	0.0500674	0.0704947	0.147674	0.10084	0.0547521	0.0656025	0.146216	0.661997	0.154112	0.282369	0.406938	0.0554445	0.0372458	0.0748475	0.147117	0.0722535	0.291271	0.0275234	0.00825133	0.0236141	0.0146756	0.0113003	0.274489	0.141981	0	0.30806	0.431224	0.0303507	0.175097	0.410674	0.201528	0.207159	0.0404648	0.0743337
ENSG00000049239.12	H6PD	52.1155	48.7964	45.6758	46.4339	40.6813	36.0535	36.2412	5.19531	4.57992	7.20043	11.2384	13.6458	6.71786	5.25827	5.52438	6.08894	7.29101	6.33283	9.17213	6.24959	44.666	52.7096	21.063	49.0671	60.6505	30.1799	22.2515	35.2711	21.6381	30.9323	67.868	18.9144	12.0614	10.4823	18.3129	68.4088	46.1421	40.1236	33.5088	50.913	104.994	13.3241	25.7751	42.073	52.774	57.7323	30.9497	28.5934
ENSG00000171621.13	SPSB1	59.2278	47.181	6.84371	88.6377	53.5372	76.5134	35.4971	3.53632	2.66644	6.84111	1.34217	1.96811	4.47779	4.02576	5.95145	5.55057	4.85873	6.61027	15.5519	7.21602	35.8099	13.7856	2.73164	42.277	60.4794	32.3217	26.5024	51.8703	31.9399	54.9646	34.7697	12.9275	5.12335	13.1384	5.63734	20.23	37.2524	20.6124	22.4927	29.1407	40.3939	13.7187	13.2958	27.9926	33.2525	38.8006	35.9288	5.23434
ENSG00000252956.1	RNA5SP40	0	0	0	0	0	0	0	0	0	0	0	0	0	0	0	0	0	0	0	0	0	0	0	0	0	0	0	0	0	0	0	0	0	0	0	0	0	0	0	0	0	0	0	0	0	0	0	0
ENSG00000235263.1	RP13-392I16.1	0.143274	0.201555	0	0	0	0	0	0	0	0	0	0	0	0	0	0	0	0	0	0	0.0826967	0	0	0	0	0	0	0	0	0	0	0	0	0.384572	0.129181	0.549776	0	0.414959	5.23196	0	0	0	0	0	0	0	0	0
ENSG00000171612.6	SLC25A33	6.94418	8.36741	2.95236	3.50054	4.10227	3.68647	5.01697	7.93218	10.9018	13.2077	4.1064	5.57485	13.1048	13.2966	7.35633	12.4511	8.66166	11.5011	11.9867	13.2403	7.72496	6.15754	8.73057	3.38642	3.71988	4.77028	4.77709	5.70796	3.71656	5.65252	6.13684	4.22008	2.4416	4.40241	6.04053	7.16059	4.84542	7.64423	10.2289	6.73908	4.88327	1.76906	9.35363	6.08259	3.65819	2.94091	3.72849	3.70007
ENSG00000231181.1	RP13-15M17.1	0.834085	0.733608	0.340262	0.28706	0.340581	0.18424	0.254898	0.212942	0.27726	0.45848	0.134451	0.273961	0.389255	0.388174	0.183847	0.305073	0.324535	0.244522	0.299061	0.237828	1.11	0.826645	1.03672	0.703946	0.426589	0.438322	0.726623	0.637019	0.552305	0.513873	0.919786	0.423275	0.21055	0.297727	0.65381	1.00307	0.628725	1.31607	0.581056	0.976526	1.1524	0.329968	1.25167	0.743915	0.722977	0.445349	0.746367	0.594368
ENSG00000188807.12	TMEM201	5.09321	5.42518	4.79155	4.10845	4.15283	3.15221	5.90247	4.55223	5.54921	4.78665	10.2817	12.0595	7.5492	6.73154	4.99647	6.67597	4.98001	4.5011	6.66207	5.43195	5.79104	7.55731	9.77739	9.80325	10.3441	6.10295	4.65225	5.52443	5.7091	5.55295	8.61235	5.68975	5.6814	3.60782	6.44564	1.3023	4.97661	4.96444	16.6717	11.0502	12.1196	2.35892	17.8981	7.70106	6.23413	6.12602	4.84988	5.38339
ENSG00000171608.15	PIK3CD	9.18189	11.4743	3.61195	10.509	9.78622	9.4233	10.9406	4.143	5.56862	3.03983	6.54845	7.29307	8.15273	7.30733	4.80408	4.57435	2.72936	2.79804	4.58794	4.58069	7.34	8.24163	111.7	10.599	14.0773	9.4146	7.14466	9.29016	6.87042	9.64654	12.1961	2.7405	1.61935	5.77365	8.87587	2.14619	23.9939	6.20279	0.824632	10.4476	14.4936	1.75359	5.16874	8.70344	4.39521	4.88559	15.7367	83.9412
ENSG00000179840.5	PIK3CD-AS1	0.0466896	0.0608856	0.0242617	0.0315243	0.0511597	0	0	0	0	0.0141273	0	0	0	0	0.00731985	0	0	0	0.0404659	0.0325836	0.0337118	0	4.26245	0	0.0264595	0.0192544	0.0324013	0	0	0.0287738	0	0	0	0	0	0	0.16132	0	0	0.0461902	0	0	0	0.0285967	0	0	0.142106	1.37711
ENSG00000233268.3	RP11-558F24.2	0	0	0	0	0	0	0	0	0	0	0	0	0	0	0	0	0	0	0	0	0	0	0	0	0	0	0	0	0	0	0	0	0	0	0	0	0	0	0	0	0	0	0	0	0	0	0	0
ENSG00000231789.2	PIK3CD-AS2	0.940198	1.55033	1.09479	1.37747	0.784131	0.546126	1.40881	0.281908	0.218436	0.111403	0.084125	0.0957357	0.163432	0.189781	0.225844	0.43994	0.124734	0.0991923	0.189162	0.195813	1.7747	2.01236	19.4542	4.2176	4.9687	1.24594	0.874146	1.35513	1.12535	1.32209	2.05336	0.672643	0.174475	3.08083	3.24962	0.161219	1.90531	2.83709	0.076773	0.776901	6.59229	2.13886	5.02426	3.56462	1.24163	1.32605	1.37352	2.35897
ENSG00000171603.16	CLSTN1	50.0763	52.0851	42.6619	116.591	83.513	86.085	78.708	89.8347	144.048	98.669	414.414	397.803	259.522	300.664	92.6245	98.2962	100.553	77.9614	76.4416	67.724	62.5309	102.932	45.7596	163.925	141.297	81.1738	79.1101	76.2815	76.9134	71.7727	108.566	37.6371	22.9879	40.4126	53.7231	5.47905	65.567	114.564	17.0855	111.075	145.869	37.2044	126.37	107.465	120.771	121.915	68.2435	49.2373
ENSG00000271264.1	MZT1P1	0	0	0	0	0	0	0	0	0	0	0	0	0	0	0	0	0	0	0	0	0	0	0	0	0	0	0	0	0	0	0	0	0	0	0	0	0	0	0	0	0	0	0	0	0	0	0	0
ENSG00000280113.2	RP11-84A14.7	0	0	0	0	0	0	0.0335071	0.0401595	0.0967149	0.0338808	0.386612	0.40278	0.10208	0.109521	0.053042	0.0648934	0.0431219	0.0248475	0.0390269	0.0382952	0.0243269	0	0	0.0952003	0.0516642	0.0277541	0.0243381	0.0180681	0.135006	0	0.0532172	0	0	0.0175494	0.0434597	0	0.0405234	0.051035	0	0.0249937	0.031495	0	0.0793413	0.136257	0.15144	0.153153	0.0164175	0.0532595
ENSG00000178585.14	CTNNBIP1	25.2015	21.0454	10.5899	15.3483	14.2312	14.7075	15.3055	22.6901	33.4688	15.8442	70.935	71.4259	32.3608	32.7589	22.2604	27.0272	14.5664	15.2602	27.4386	18.818	26.6024	10.5181	9.21725	18.7422	19.6925	13.8376	12.6248	15.1482	98.6742	15.1672	16.9803	17.5316	18.3438	12.7411	11.1237	6.65702	31.3199	42.045	7.01171	20.9582	21.0527	11.5521	25.9132	32.3729	272.93	367.4	13.2768	10.1463
ENSG00000162441.11	LZIC	14.2525	13.3651	11.4357	17.1957	16.4791	19.2979	17.4123	10.8679	10.4763	10.1563	12.6642	10.7628	9.22286	11.2957	9.79438	10.5783	10.158	8.42617	21.184	12.7915	13.7838	24.3868	15.5952	21.1267	19.3693	16.1471	13.7508	12.7902	14.2088	13.0982	15.0932	9.23652	8.34395	7.2957	9.87836	5.85235	11.882	11.1791	8.34458	17.6175	21.0491	4.90495	13.9284	13.1403	14.4156	14.6509	13.4296	8.55482
ENSG00000228150.1	RP11-84A14.4	0.362488	0.412753	0.468447	0.360524	0.409007	0.322942	0.547329	0.170358	0.139636	0.205019	0.170143	0.1643	0.126743	0.150965	0.167636	0.203123	0.192279	0.210234	0.221178	0.199917	0.455005	0.561659	1.09647	0.339613	0.541268	0.522481	0.609635	0.473657	0.562128	0.548054	0.461551	0.256252	0.180493	0.473355	0.873962	0.20876	0.390353	0.449551	0.398571	0.316931	0.296481	0.210229	0.81151	0.481353	0.303381	0.311047	0.768287	0.614779
ENSG00000173614.13	NMNAT1	4.45384	4.24459	6.26316	4.42206	4.46107	3.71273	5.4113	2.33672	2.72182	2.86631	2.09453	2.21337	2.91512	3.14415	2.34168	2.84477	2.83485	2.43937	3.55303	2.76506	4.30838	10.711	5.93614	5.36647	5.46295	5.29332	6.61775	5.15487	4.97723	5.82949	4.40399	5.08865	5.02906	4.23297	6.09978	3.09551	4.15254	4.60595	6.98974	5.09589	3.79132	1.97809	4.54592	4.95291	3.79692	4.00128	5.89532	4.90784
ENSG00000202415.1	RN7SKP269	0.218042	0.208216	0.140445	0.233185	0.21625	0.182973	0.25566	0.062667	0.0604879	0.0781155	0.203394	0.154084	0.0667598	0.0997295	0.0662376	0.109245	0.0689898	0.0787976	0.152537	0.102127	0.23186	0.417332	0.928277	0.205593	0.141039	0.184706	0.246899	0.242117	0.370146	0.269938	0.161066	0.310257	0.213975	0.170204	0.291445	0.0908598	0.277832	0.236072	1.35617	0.253985	0.174712	0.0921889	0.289106	0.243042	0.23633	0.245761	0.311339	0.419714
ENSG00000283611.1	RP11-84A14.6	0.153702	0.115287	0	0	0	0	0	0.12537	0.0586153	0.0930539	0	0	0.0560895	0.0694434	0.182332	0.101199	0.0767121	0.14257	0.269989	0.163392	0.163731	0	0	0.183284	0.107651	0	0	0	0	0	0	0	0	0	0.0614665	0	0	0	0	0.0867515	0	0	0	0	0	0	0	0.0964377
ENSG00000265521.1	MIR5697	0	0	0	0	0	0	0	0	0	0	0	0	0	0	0	0	0	0	0	0	0	0	0	0	0	0	0	0	0	0	0	0	0	0	0	0	0	0	0	0	0	0	0	0	0	0	0	0
ENSG00000162444.11	RBP7	253.54	295.593	10.3773	24.7543	40.1946	18.1885	15.2483	7.94834	2.17907	4.41573	1.90326	1.9343	3.11277	3.24821	10.6071	7.05074	2.83767	8.56013	32.9956	12.8769	241.99	0.201551	0.350858	22.7153	29.6537	11.6546	7.6357	21.0916	28.9885	21.6574	14.4619	24.4525	22.8369	11.7543	41.1529	2.41568	9.7698	20.3079	5.39577	33.9044	13.6268	3.72853	17.1395	19.8191	25.1795	31.1229	7.99968	103.941
ENSG00000130939.18	UBE4B	20.8683	17.5407	27.0999	31.1387	21.6738	31.5239	30.2037	9.65888	12.1291	12.4975	45.5056	41.3182	16.6098	18.1125	11.5194	14.8076	12.514	10.7429	18.0179	12.6136	19.0473	32.4056	22.9635	28.7452	30.1973	35.6533	19.9795	31.8595	27.9968	33.5857	24.7019	14.6348	13.363	8.15537	9.04292	7.51895	19.6803	19.2819	24.895	23.2824	33.7965	14.6081	25.4105	22.6927	30.9084	34.2601	19.5858	17.5905
ENSG00000224340.1	RP11-496H15.2	0	0	0	0	0	0	0	0	0	0	0	0	0	0	0	0	0	0	0	0	0	0	0	0	0	0	0	0	0	0	0	0	0	0	0	0	0	0	0	0	0	0	0	0	0.17278	0.175813	0	0
ENSG00000233623.2	PGAM1P11	0.0594082	0.0419132	0.0336091	0.100527	0.0534051	0	0.0835881	0	0	0	0	0	0	0	0	0	0	0	0	0	0.06886	0.041788	0.100643	0.0796635	0.22348	0	0.0626653	0	0.113962	0	0.0843835	0	0	0.0242731	0	0.0286995	0.142313	0.133146	0	0.0472855	0.0841195	0.0425373	0.0592165	0.110573	0.423425	0.360404	0.124277	0.0941449
ENSG00000201746.1	RNU6-828P	0	0	0	0	0	0	0	0	0	0	0	0.2574	0	0	0	0	0	0	0	0	0	0	0	0	0.189106	0	0	0	0	0	0	0	0	0	0	0	0	0	0	0	0	0	0	0	0	0.250821	0	0
ENSG00000054523.17	KIF1B	12.8321	9.63183	13.0898	14.8905	11.7513	15.4498	11.7394	40.8561	49.153	36.8442	105.813	84.5604	53.1394	56.3277	34.445	37.5828	46.1356	31.2909	45.8537	34.2226	10.7572	14.3649	3.93289	13.8047	12.7182	17.8129	10.707	16.0233	14.0821	17.559	15.0049	9.42496	8.35805	5.2816	6.83104	5.08369	13.8033	12.0943	61.0959	23.2667	16.585	5.9987	15.2272	11.0032	13.1428	15.0954	9.39303	7.73412
ENSG00000264881.1	MIR1273D	0	0	0	0	0	0	0	0	0	0	0	0	0	0	0	0	0	0	0	0	0	0	0	0	0	0	0	0	0	0	0	0	0	0	0	0	0	0	0	0	0	0	0	0	0	0	0	0
ENSG00000199562.1	RNU6-37P	0	0	0	0	0	0	0	0.282227	0.279351	0.197343	0.542752	0.521315	0.260148	0.239282	0.263042	0.237297	0.249035	0.205422	0.200751	0.240685	0	0	0	0.352864	0	0	0	0	0	0	0	0	0	0	0.337353	0	0	0	0	0	0	0	0	0	0	0	0	0
ENSG00000142657.20	PGD	159.454	125.997	61.338	38.6532	58.0116	26.5673	77.4709	34.5078	38.7214	34.9318	52.3326	50.426	47.5963	54.0662	31.6012	46.9957	37.1524	31.0861	56.9621	41.0386	96.8075	147.424	127.24	47.7822	57.5283	28.4833	48.273	33.2422	694.102	31.3237	42.4916	24.4583	17.8463	45.0543	50.0392	40.802	147.868	100.434	21.4698	66.9449	62.1851	18.1959	70.0461	48.4698	65.4877	65.135	63.9523	146.717
ENSG00000271989.1	RP4-736L20.3	0	0	0	0	0	0	0	0	0	0	0	0	0	0	0	0	0	0	0	0	0	0	0.154743	0	0	0	0	0	0	0	0	0	0	0	0.0160545	0	0	0	0	0	0	0	0	0	0	0	0.0337831	0
ENSG00000175279.21	CENPS	7.87652	6.97155	16.4365	8.28023	10.4098	7.4592	13.0012	7.73791	9.43309	11.0732	6.74601	6.25993	10.9526	12.9179	6.82336	10.6173	13.1034	7.57578	7.38021	7.21144	8.34972	23.4501	16.2133	10.2202	11.8103	12.3481	9.35672	9.80867	10.7874	10.8816	10.611	3.95419	3.28689	17.4277	20.7927	5.18612	10.7579	12.5222	2.95148	13.8146	10.5795	6.40212	34.0497	15.9342	4.48007	4.74557	9.46563	6.85599
ENSG00000241563.3	CORT	1.24745	1.026	1.2865	0.737967	1.03561	0.657259	1.50293	11.2357	15.2838	47.5575	4.22856	4.12183	11.1111	14.5999	6.77765	5.26662	19.3438	47.8176	1.9551	2.15485	1.23883	1.18869	1.1104	2.04442	2.6366	1.72014	1.60166	1.16114	1.19155	1.23737	1.96771	0.434459	0.342356	2.38091	2.87259	1.10355	1.34964	1.32953	0.225071	2.16327	1.90926	0.552858	5.89206	2.86714	0.922774	0.949573	1.76888	1.28283
ENSG00000160049.11	DFFA	12.8657	13.5972	12.4945	15.0728	14.8071	15.4201	18.5531	10.2289	10.0895	10.621	13.6098	12.9923	10.5273	11.8267	9.80592	11.7652	10.0158	9.168	18.5174	12.9486	13.6651	27.5525	27.7305	17.3748	17.2757	17.6703	11.7916	16.7867	14.4266	18.0218	16.7767	7.72	5.61408	9.18175	11.5227	6.043	13.6842	11.7742	7.16056	16.8834	20.3178	5.46547	12.9132	15.2493	11.3939	11.3069	11.2359	10.9302
ENSG00000142655.12	PEX14	25.1012	21.9025	16.7125	24.7191	22.5882	27.5776	54.7333	13.4227	19.6495	18.8508	28.7963	28.2586	27.99	30.1216	13.8511	18.897	20.2074	15.9452	15.5312	12.7556	26.5397	21.9083	24.3557	29.1318	29.1475	25.2437	18.0471	22.7394	25.7553	25.6041	25.5359	13.4795	11.5748	12.1752	14.4771	19.7728	25.5065	20.1162	14.6978	26.2918	27.1075	6.21829	23.4459	39.7563	26.1491	27.916	20.8089	19.1568
ENSG00000243267.3	RN7SL614P	0.325857	0.163008	0.216901	0.168726	0.131713	0.156112	0.212819	0	0.0522304	0.0627799	0.288929	0.348917	0.104556	0.0931483	0	0.0852802	0.0633331	0	0.0821582	0	0.283342	0.144092	0.120873	0.193468	0.330327	0.143129	0.172785	0.139606	0.182432	0.123988	0.128476	0.0986959	0	0.109416	0	0.106496	0.397837	0.387481	0	0.366931	0.438277	0.114961	0.383502	0.433487	0.493463	0.54578	0.282597	0.275815
ENSG00000130940.14	CASZ1	3.19203	2.67564	1.48049	8.59194	5.54313	10.4142	15.4643	0.182004	0.255472	0.333491	0.273331	0.544984	0.534929	0.421872	0.128254	0.557842	0.482772	0.262614	0.274202	0.204514	10.2333	0.0808632	2.07753	6.38798	7.83045	27.0656	14.5157	13.1028	15.0672	13.5431	10.6306	7.66059	7.46251	5.65931	8.92063	1.33833	18.7513	23.6875	15.2807	2.45168	1.6448	3.10452	3.51135	27.2227	54.8608	60.8936	13.4795	2.68463
ENSG00000272078.1	RP4-734G22.3	0.814243	0.798183	0.450992	2.09396	1.14052	1.65714	2.79553	0.159605	0.271638	0.0858634	0.116268	0.191575	0.548125	0.454838	0.0862377	0.360609	0.111969	0.0679606	0.128944	0.14275	1.66159	0.0200529	0.384699	1.88721	1.69924	4.15501	2.17121	2.56288	2.22916	2.3978	2.2134	1.33656	0.904611	0.88107	1.05377	0.372672	3.83383	4.3993	0.622783	0.752175	0.583912	0.443971	0.761095	5.95711	8.66692	7.55591	2.01764	0.785403
ENSG00000225158.2	HSPE1P24	0	0	0	0	0	0	0	0	0	0	0	0	0	0	0	0	0	0	0	0	0	0	0	0	0	0	0	0	0	0	0	0	0	0	0	0	0	0	0	0	0	0	0	0	0	0	0	0
ENSG00000175262.14	C1orf127	0.295228	0.207143	0.138122	0.129766	0.247403	0.0523113	0.0728934	0.0340222	0.0657013	0.325039	2.37628	4.27013	0.0741081	0.0810791	0.0366531	0.0992833	0.253501	0.274457	0.122661	0.279985	0.133618	0	0.760611	0.0703012	0.130894	0.124576	0.29543	0.114859	0.0518601	0.0991278	0.0969831	0.153327	0.272198	0.0447585	0.0428465	0.0507405	0.382309	0.199774	4.1077	0.345306	0.0814676	1.93889	0.360668	0.146445	0.0829545	0.0734177	0.453429	0.731148
ENSG00000215785.2	CFL1P6	0.0627834	0	0.113351	0	0	0	0	0	0	0.0600113	0.164099	0.220172	0	0.0355339	0	0.0598403	0.0612471	0.0425701	0.0875086	0.0494949	0.0865587	0	0.0634789	0	0	0.0727051	0.102295	0.0651602	0.112076	0.0773965	0.108487	0	0	0.0620173	0.0262021	0.210724	0.0807897	0.196138	0	0.0931937	0	0.0469976	0.77494	0.235255	0.159541	0.227633	0.189734	0.351848
ENSG00000120948.16	TARDBP	70.0366	62.5182	49.934	91.7253	86.3784	92.0825	85.5851	32.2323	32.076	37.8987	114.938	103.935	36.057	43.9303	32.9443	40.1141	39.2429	32.1721	57.3304	39.115	72.9861	83.1337	96.7138	103.198	104.868	83.749	64.262	78.1183	69.4639	76.5341	98.7372	34.7478	26.707	35.4854	56.9888	36.2955	88.3095	67.1162	44.939	121.205	111.444	25.5769	87.7797	88.6881	76.1884	78.2626	71.3707	77.186
ENSG00000009724.16	MASP2	4.14575	2.20857	2.06929	3.80396	3.91167	4.78492	4.32441	0.914841	1.21627	1.44914	18	17.5235	2.06578	1.98474	1.1783	1.3367	1.70289	0.895447	1.68687	1.02404	4.19044	2.43727	3.26945	5.52043	6.96012	5.22006	4.12927	5.02035	1.92493	4.36214	6.30118	1.10875	0.932707	0.99466	1.50393	119.574	3.67716	4.20279	2.00528	9.59838	6.38645	2.09283	5.09142	3.74496	6.35436	6.83457	5.56142	4.0477
ENSG00000271895.2	RP4-635E18.8	25.3686	14.7889	10.2048	19.9283	22.0763	26.5776	26.0248	15.6878	20.049	21.1414	139.89	112.57	24.5825	25.8106	18.3311	20.3051	23.2542	19.5544	19.9675	15.0718	26.8163	9.69533	11.0584	35.8381	35.7611	34.1452	23.6899	27.8532	11.4898	24.0681	47.8902	5.95496	4.86324	10.936	17.5017	8.22845	21.5045	18.2339	10.4575	53.0319	35.8765	9.27995	48.0782	37.9854	32.9732	33.388	29.6974	39.6077
ENSG00000116649.9	SRM	74.0865	78.8439	61.6287	91.0599	99.4909	80.2165	73.0885	49.9851	57.1814	61.4502	49.7418	50.3428	58.9439	59.2536	51.0455	53.1736	66.5361	53.865	44.481	42.6227	72.1274	192.738	163.824	86.2217	77.2295	66.7234	45.1436	63.9205	59.0434	66.8035	75.4258	47.9451	35.1134	26.7135	40.854	31.0211	61.2166	49.2678	65.0098	152.046	85.0812	86.3289	70.2358	66.2439	57.5767	59.7449	47.6733	78.8491
ENSG00000171824.13	EXOSC10	66.7361	49.5441	34.7927	63.5129	59.0048	68.5532	56.7965	23.2555	26.9307	26.7708	122.688	113.915	36.9617	33.9817	24.1612	28.002	26.0417	22.8806	39.7469	23.8017	66.49	72.3668	80.0101	89.8812	85.4276	57.0043	44.6431	53.6234	45.6684	52.2754	71.355	20.3644	14.6445	24.5133	32.7148	14.6126	61.844	44.8097	27.2999	141.34	93.327	18.8302	66.5019	62.1305	63.9357	69.026	49.2032	57.7652
ENSG00000226849.1	RP4-635E18.7	5.30437	3.28235	2.28307	4.1405	3.71612	3.73851	5.27849	1.41326	1.5385	2.24221	7.94268	7.24991	2.07098	1.80243	1.43982	1.75379	2.67357	1.79629	2.1443	1.40732	5.70215	2.0287	3.16115	7.24155	7.74413	3.88616	3.22412	3.40094	2.94295	3.1817	6.74529	1.68191	0.981078	2.00502	3.07933	1.63618	5.68081	4.08702	1.05602	14.6341	8.71549	1.40001	6.66271	7.37429	6.68407	6.98612	3.96512	5.81212
ENSG00000230337.1	RP4-635E18.6	0.710646	0.629503	1.04089	0.554099	0.607378	0.390017	0.506623	1.47304	1.67076	2.0105	1.90027	1.62361	1.54193	1.84088	1.32258	1.48663	1.73442	1.40722	1.19708	0.957873	1.04494	1.64092	1.15383	0.349783	0.254743	0.322412	0.479916	0.25001	0.791938	0.324339	0	0.159546	0.0966277	0.494497	0.630843	0.316023	0.44857	0.491827	0.129938	1.40091	0.150859	0.176626	1.37664	0.732711	0.524821	0.494763	0.440189	0.596422
ENSG00000198793.12	MTOR	14.1347	12.5037	12.8676	16.0791	14.597	17.6186	15.9141	6.46825	8.96895	10.1389	25.9808	27.0759	13.8408	12.4918	6.60486	8.73557	8.85594	8.29794	7.37974	7.3352	14.5158	18.2491	17.3607	14.1631	15.8568	19.0087	13.3463	18.0637	13.0503	18.9537	16.2413	7.98448	7.55295	7.64268	11.1177	7.47069	15.2756	12.8679	15.0498	19.7788	14.1306	5.90858	17.6921	16.5626	12.948	13.219	15.2865	15.0441
ENSG00000225602.5	MTOR-AS1	0	0	0	0	0	0	0	0	0	0	0.0980886	0.11655	0	0	0	0	0	0	0	0	0.13966	0	0	0	0.046617	0	0	0	0	0	0	0	0	0	0	0	0	0	0	0.169243	0	0	0.0851316	0	0.0916239	0.0797682	0	0
ENSG00000253086.1	RNU6-537P	0	0	0	0	0	0	0	0	0	0	0	0	0	0	0	0	0	0	0	0	0	0	0	0	0	0	0	0	0	0	0	0	0	0	0	0	0	0	0	0	0	0	0	0	0	0	0	0
ENSG00000171819.4	ANGPTL7	4.19082	4.69226	1.97386	19.516	12.2338	8.97781	5.90494	0.132176	0.14149	0.187472	7.57859	5.91986	0.206202	0.198336	0.111638	0.421852	0.118213	0.139763	0.352838	0.194436	5.34018	0.0788712	0.0672701	2.85591	3.88142	7.8417	1.75396	13.3249	0.700665	11.8002	7.16734	4.42829	0.39485	0.376842	0.0491429	0.0643325	1.56204	1.80564	0.776888	1040.67	0.268113	0.124805	7.11372	3.92268	4.20651	4.88831	1.25964	0.125662
ENSG00000207451.1	RNU6-291P	0	0	0	0	0	0	0	0	0	0	0	0	0	0	0	0	0	0	0	0	0	0	0	0	0	0	0	0	0	0	0	0	0	0	0	0	0	0	0	0	0	0	0	0	0	0	0	0
ENSG00000238173.1	RPL39P6	0	0	0	0	0	0	0	0	0	0	0	0	0	0	0	0	0	0	0	0	0	0	0	0	0	0	0	0	0	0	0	0	0	0	0	0	0	0	0	0	0	0	0	0	0	0	0	0
ENSG00000120942.13	UBIAD1	9.84183	7.40033	7.93876	9.2394	8.67816	11.0198	10.4835	2.99972	2.95392	4.18851	6.44954	6.35703	3.51802	3.49193	3.15161	3.83337	4.05813	3.59175	8.41272	3.99813	9.18483	12.0383	11.9848	9.12446	12.046	8.72157	6.85345	9.32086	6.03287	9.28367	11.5882	3.9375	3.63627	3.0935	6.36553	4.67403	7.59839	7.74011	8.93077	12.895	13.5922	4.56666	8.0261	8.39137	8.04691	8.52929	7.79774	8.10502
ENSG00000238199.1	UBE2V2P3	0.135013	0.0741224	0.0752598	0	0	0	0	0	0	0	0	0	0	0	0	0	0	0	0	0	0.122628	0.133203	0.188049	0.108746	0.0926056	0.0740479	0.117747	0.0763316	0.0750108	0.0835646	0.154907	0	0	0	0.0296198	0	0.0972249	0.161766	0	0.162079	0.224296	0.135138	0.0756347	0.0869295	0.194778	0.138305	0.270628	0.153922
ENSG00000224338.2	MTCYBP45	0	0	0	0	0	0	0	0	0	0	0	0	0	0	0	0	0	0	0	0	0	0	0	0	0	0	0	0	0	0	0	0	0	0	0	0	0	0	0	0	0	0	0	0	0	0	0	0
ENSG00000204624.7	DISP3	0.0494753	0.0577264	0.0794074	0.0235668	0.055939	0.020784	0.0616456	2.5367	2.58453	5.03057	2.74908	3.73947	4.65185	3.31083	1.80736	3.13926	4.3742	4.10892	1.05316	1.78861	0.0687778	0.0322348	0.0534018	0.0858109	0.142857	0.128161	0.15364	0.0701147	0.0320834	0.0541638	0.177505	0.042225	0.0336079	0.0732256	0.071327	0.00977364	0.114754	0.0484815	0.0260658	0.209967	0.12026	0.198578	3.42658	0.489598	0.0301999	0.0319196	0.289785	0.283224
ENSG00000235643.1	LINC01647	0	0	0	0	0	0	0	0	0	0	0	0	0	0	0	0	0	0	0.349343	0.0203335	0	0	0	0	0	0	0	0	0	0	0	0	0	0	0	0	0	0	0	0	0	0	0	0	0	0	0	0
ENSG00000116661.9	FBXO2	1.05817	7.38556	27.6454	17.5951	6.69248	2.69695	8.53679	251.534	200.388	231.242	226.622	198.974	207.035	238.409	173.084	201.391	156.366	158.157	235.018	190.923	20.3166	0.84771	1.20579	6.0756	13.6296	8.36641	4.0268	13.1299	11.2375	10.652	15.4336	9.30738	1.61478	14.2673	36.9012	15.7398	9.63353	20.2014	1.34393	48.4591	5.95753	50.9941	228.563	26.8304	23.853	28.8145	7.60644	5.50997
ENSG00000132879.13	FBXO44	14.1241	15.6681	28.2699	32.1796	22.2465	15.2212	30.1237	53.704	87.5963	88.4624	299.334	297.239	131.64	129.734	61.6676	72.8608	103.097	68.1996	46.7623	43.6953	25.8821	18.4532	20.2403	34.1401	54.6893	25.341	13.9934	30.7927	17.9218	26.6882	40.8295	16.3545	8.30701	28.2067	38.2625	14.8048	25.3942	30.8842	4.51049	57.1684	33.9643	15.9655	97.9444	59.8772	38.9535	38.0916	23.2164	36.0912
ENSG00000116663.10	FBXO6	11.8025	9.75306	15.1959	13.4256	10.924	7.64464	16.1233	9.10283	10.4452	11.4706	16.2034	14.1149	11.4702	12.4845	8.25903	13.1502	13.6869	9.31555	7.46447	8.8935	12.1279	9.36263	42.3037	15.5604	20.2607	13.537	9.69995	16.1703	13.7026	17.4842	11.7445	6.1909	5.99353	8.14353	8.72725	11.5744	20.4208	13.6456	13.458	14.5935	12.5639	8.67462	11.0637	16.7064	14.6839	15.6704	10.7412	20.324
ENSG00000116670.14	MAD2L2	20.3087	16.7299	11.6104	16.7164	16.2791	15.6893	17.2511	11.7353	10.3827	13.4742	27.9614	25.1917	11.6272	11.3418	10.0962	11.3071	13.8309	11.075	17.4266	10.3897	19.7422	34.8321	35.4842	20.3557	24.1434	17.7726	10.682	17.5509	8.75753	18.0258	22.2428	8.55548	6.7698	12.6214	17.6409	14.7713	26.2829	15.1148	15.7279	29.1286	19.5735	11.3228	18.234	17.9464	15.2028	17.2038	12.9861	19.3222
ENSG00000162490.6	DRAXIN	0.0714104	0.0451357	0.0139552	0.0450618	0.059334	0.0241214	0.0463878	0.994431	0.783137	1.01149	2.03545	2.19161	0.786252	0.661893	0.412473	0.252886	1.30894	0.416411	0.370754	0.0918312	0.0884707	0.0299388	0.130974	0.0483372	0.0478441	0.103401	0.0729832	0.0507639	0.0288462	0.0548059	0.129721	0.0401479	0.0228409	0.0990033	0.1013	0.0200692	0.164888	0.234082	0.00729192	1.13761	0.0415946	0.0148458	0.029913	0.0820968	0.0926686	0.0973239	0.0770885	0.210182
ENSG00000177674.15	AGTRAP	35.6261	30.1647	27.5768	30.6419	32.8639	22.4999	33.7874	8.61798	6.02586	7.61897	2.54481	3.50807	6.52014	5.38467	7.11852	8.58006	6.68431	6.97747	19.8938	10.4128	35.5655	46.6504	8.90674	32.1434	35.4168	22.4339	16.7224	26.4876	32.7286	24.8389	35.0387	12.7282	7.6642	28.0323	33.5299	7.93055	59.4821	26.3282	15.3369	46.0891	27.607	15.3395	26.9293	62.4129	28.041	27.9521	19.498	64.6908
ENSG00000215910.7	C1orf167	0.0251633	0.0197377	0.00860484	0.0226441	0.0271025	0.0219638	0.010329	0.00620484	0.00635334	0.00735165	0.0226722	0.0350724	0.00962629	0.0092225	0.00705791	0.00660833	0.00710757	0.00648647	0.00853538	0.00707224	0.045069	0	0.0258809	0.0270699	0.0392486	0.0110994	0.0117312	0.0117648	0.00707237	0.0107448	0.0489437	0.0236974	0.00524368	0.0135732	0.0234875	0.0135381	0.029289	0.0116515	0.00654974	0.0402497	0.0620565	0	0.0588085	0.014544	0.0159764	0.0164192	0.0159615	0.0658749
ENSG00000177553.6	RP11-56N19.5	0	0	0	0	0	0	0	0	0	0	0	0	0	0	0	0	0	0	0	0	0	0	0	0	0	0	0	0	0	0	0	0	0	0	0	0	0	0	0	0	0	0	0	0	0	0	0	0
ENSG00000177000.10	MTHFR	12.1655	12	9.64992	11.8061	13.0307	13.1043	11.1002	4.17946	5.5384	5.05707	14.5074	15.5623	8.11394	7.05904	4.59052	5.68627	5.28859	4.04465	5.24998	3.9282	11.4122	7.67904	8.69039	10.9404	15.8835	11.9004	9.61494	12.7525	8.74434	10.8396	14.8533	14.7015	8.5043	8.27033	8.2701	4.96152	21.4985	5.89974	6.68766	23.971	25.6356	4.13256	20.1781	12.623	12.1435	12.9163	13.7887	21.3485
ENSG00000011021.21	CLCN6	23.4717	16.2391	17.9895	18.9416	18.3939	23.031	21.7436	14.2754	22.0853	15.3935	38.3562	40.8625	27.1935	30.8264	15.6263	25.2155	15.8311	12.8217	23.6955	17.5445	20.8975	14.7523	18.5344	29.6198	34.0991	22.7614	14.7965	21.1729	9.77182	19.8922	27.3258	10.8362	7.28334	10.4996	12.951	8.4081	26.7854	11.6507	7.74102	38.6909	35.9085	5.55574	35.3001	22.779	13.8032	15.9251	19.298	18.7503
ENSG00000242349.5	NPPA-AS1	2.19552	1.68975	2.29497	1.45459	1.61762	1.26968	1.7891	0.818009	1.0748	0.636318	6.28787	6.98536	1.45582	1.09675	0.862855	1.39121	0.791339	0.558411	1.01841	0.567129	2.13827	0.63908	1.5065	3.02697	3.95011	1.44007	2.03381	1.42135	1.39965	1.28171	2.44342	17.2539	0.45028	1.67899	2.45432	1.33907	5.01681	2.17632	0.435323	2.05932	2.38889	1.1395	13.4305	8.19473	1.73489	2.22236	4.85355	5.48923
ENSG00000175206.10	NPPA	3.16234	3.22616	1.80967	3.05339	3.87549	3.06324	1.34215	2.71046	4.46617	1.30805	1.90481	2.46287	5.81626	5.01574	2.51846	1.89797	1.35135	0.899414	1.96512	1.47247	3.19861	0.726573	2.29444	1.82339	2.27119	3.68698	2.18633	3.47591	1.53579	3.59492	2.0292	28754	35.8109	1.19891	0.552606	1.3644	4.65875	1.96328	2.34266	3.96895	2.82401	1.00593	5.93242	5.27877	3.3183	3.23948	2.9834	3.63131
ENSG00000120937.8	NPPB	0.301944	0.469936	0.158882	0.644777	0.726931	0.535076	0	0.224174	0.262975	1.95863	0.60935	0.664526	0.364192	0.276804	0.254026	0.598387	8.12829	2.32384	0.389542	0.257143	0.29967	0	0.120796	0.085275	0.197042	0.325281	0.150021	0.347079	0.0895663	0.246071	0.14807	1639.56	26.7743	0.113773	0	0.114646	0.316623	0.149231	0.226661	0.54307	0.308606	0.137337	0.514502	0.214641	0.327214	0.284321	0.151366	0.120982
ENSG00000224904.1	RP5-934G17.6	0.0301404	0.0537116	0	0.0406893	0.0281439	0.0302038	0	0	0	0.0195707	0.0555727	0.0681679	0.0147265	0.0120644	0.00920892	0	0.0352156	0.0190644	0.00977175	0	0.0280483	0	0	0	0.0302656	0.0193891	0	0.0277967	0	0.0277999	0.0389686	0.321284	0.0310237	0	0.0207808	0	0	0	0.122057	0.0300878	0	0	0.0248754	0.0305334	0	0	0	0.0221885
ENSG00000199347.1	RNU5E-1	0.487103	0.255362	0	0	0	0	0	0	0	0	0	0	0	0	0	0	0	0	0	0	0.601348	0	0.513337	0	0.341762	0	0	0	0	0	0.529407	0	0	0	0	0	0	0	0	0	0.369538	0	0.379794	0	0.190633	0	0.190709	0
ENSG00000201801.1	RNU5E-4P	0	0	0	0	0	0	0	0	0	0	0	0	0	0	0	0	0	0	0	0	0	0	0.260438	0	0	0	0	0	0	0	0	0	0	0	0	0	0	0	0	0	0	0	0	0	0	0	0	0
ENSG00000116685.15	KIAA2013	42.018	36.1418	30.4476	74.4505	59.7283	67.8597	53.9892	13.4532	14.4841	15.7948	25.7707	25.5084	18.7837	19.8093	16.5652	19.189	14.8496	15.4862	32.2798	20.1065	38.8259	62.1318	54.4799	49.2513	52.4011	57.5322	53.6351	54.6576	35.8984	57.4424	53.9738	24.3087	20.6283	22.8675	26.5036	33.9375	42.8928	43.0785	31.266	42.9689	34.5101	23.4221	51.8522	45.2499	48.6354	52.7313	61.4154	51.2373
ENSG00000083444.16	PLOD1	66.6171	71.5513	43.752	108.387	89.6474	59.4064	63.6802	17.1064	18.1469	23.2427	17.3569	19.8047	20.9128	21.8246	18.4243	27.5268	19.7322	23.2497	21.854	23.7266	62.7695	314.94	49.4467	90.27	107.068	73.0905	41.6559	73.8885	26.4767	73.2917	86.7584	44.8868	34.6605	38.4906	26.9165	48.2449	75.5228	50.5391	24.0542	85.056	92.3411	22.7851	49.1386	59.7253	37.7223	38.6177	35.5502	46.7481
ENSG00000116688.16	MFN2	60.7954	53.4474	44.8288	52.3031	57.6186	74.6745	79.3492	42.4389	51.447	50.2839	88.2514	81.6991	64.8586	74.5587	41.7129	54.2786	54.8983	45.394	60.5997	53.635	58.445	76.6298	57.4752	58.7789	56.562	106.305	63.3505	119.713	81.8457	143.115	59.8109	137.481	173.372	29.8203	39.3089	39.3594	63.6268	45.5927	158.447	63.0193	58.1392	14.7777	55.8728	68.1756	94.0585	99.2861	57.5389	53.7937
ENSG00000270914.1	RP5-1077B9.5	0	0	0	0	0	0	0	0	0	0	0	0	0	0	0	0	0	0	0	0	0	0	0	0	0	0	0	0	0	0	0	0	0	0	0	0	0	0	0	0	0	0	0	0	0	0	0	0
ENSG00000116691.10	MIIP	24.2193	23.8536	11.7547	24.5154	25.0668	25.3571	27.9439	11.0991	11.4999	14.6819	29.5664	31.4535	14.2223	12.6247	10.5629	13.0422	16.192	12.8344	16.7858	11.2966	24.7426	13.1867	41.0183	30.0872	31.9932	24.697	17.6864	22.9676	13.3664	23.6146	36.7977	10.0142	7.60985	11.2392	16.9126	11.1147	36.3396	13.4456	13.1751	56.2304	48.3754	9.49091	17.937	28.8374	20.5993	21.484	24.8059	46.558
ENSG00000202461.1	Y_RNA	0.4972	0.639628	0	1.04738	1.00694	1.06901	0.72173	0	0	0	0.311865	0.472736	0	0	0	0	0	0	0	0	0.443594	0	0.549913	1.33651	1.0633	1.20555	0.567	1.08989	0.265663	0.994483	1.19813	0.328429	0.184758	0.191689	0.261688	0	0.764416	0.25401	0	1.74498	1.96746	0.251	0.292787	0.778514	0.195449	0	0.547495	0.614944
ENSG00000276869.1	MIR6729	0	0	0	0	0	0	0	0	0	0	0	0	0	0	0	0	0	0	0	0	0	0	0	0	0	0	0	0	0	0	0	0	0	0	0	0	0	0	0	0	0	0	0	0	0	0	0	0
ENSG00000243539.3	RN7SL649P	0	0	0	0	0	0	0	0	0	0	0	0	0	0	0	0	0	0	0	0	0	0	0	0	0	0	0	0	0	0	0	0	0	0	0	0	0	0	0	0	0	0	0	0	0	0	0	0
ENSG00000120949.14	TNFRSF8	6.58543	5.53317	0.144113	0.395015	1.07195	0.712185	0.760299	0.0549106	0.0333678	1.98458	0.0268035	0.0307065	0.0365972	0.030616	0.0504099	0.0940999	2.65077	1.67493	0.142155	0.0964541	4.05227	0.0568735	90.1291	0.493493	0.50988	0.630663	0.419787	0.992248	0.283597	1.01379	1.26768	1.23483	0.341188	0.317084	0.305292	0.0628318	1.11562	0.379596	0.536729	2.07679	0.340741	0.055441	0.0999107	0.332143	0.758891	1.16843	0.825249	1.93438
ENSG00000201135.1	RNU6-777P	0	0	0	0	0	0	0	0	0	0	0	0	0	0	0	0	0	0	0	0	0	0	0	0	0	0	0	0	0	0	0	0	0	0	0	0	0	0	0	0	0	0	0	0	0	0	0	0
ENSG00000227875.2	RPL23AP89	0	0	0	0	0	0	0	0	0	0	0	0	0	0	0	0	0	0	0	0	0	0	0.243703	0	0	0	0	0	0	0	0	0	0	0	0.0422454	0	0	0	0	0	0	0	0	0	0	0	0	0
ENSG00000283789.1	MIR7846	0	0	0	0	0	0	0	0	0	0	0	0	0	0	0	0	0	0	0	0	0	0	0	0	0	0	0	0	0	0	0	0	0	0	0	0	0	0	0	0	0	0	0	0	0	0	0	0
ENSG00000028137.18	TNFRSF1B	110.258	92.4174	16.5116	27.7407	44.4956	21.3479	35.7428	6.48929	4.643	6.53792	3.42269	4.58529	5.28729	4.65606	6.38057	9.51204	5.34403	6.01599	22.6693	11.3198	78.6787	17.1404	105.899	46.8835	45.3938	24.4912	23.4353	24.9947	10.7481	24.3481	44.2283	16.5918	11.5348	10.9926	24.9762	21.396	100.357	16.2237	10.5476	69.8716	20.5899	4.05978	15.9712	23.8552	15.4375	20.2769	61.3698	180.814
ENSG00000263676.1	MIR4632	0	0	0	0	0	0	0	0	0	0	0	0	0	0	0	0	0	0	0	0	0	0	0	0	0	0	0	0	0	0	0	0	0	0	0	0	0	0	0	0	0	0	0	0	0	0	0	0
ENSG00000225196.2	RPL10P17	0	0	0	0	0	0	0	0	0	0	0	0	0	0	0	0	0	0	0	0	0	0	0	0.157626	0	0	0	0	0	0	0	0	0	0	0	0	0	0	0	0	0	0	0	0	0	0	0	0
ENSG00000252969.1	SNORA70	0	0	0	0	0	0	0	0	0	0	0	0	0	0	0	0	0	0	0	0	0	0	0	0	0	0	0	0	0	0	0	0	0	0	0	0	0	0	0	0	0	0	0	0	0	0	0	0
ENSG00000048707.13	VPS13D	16.0948	14.3338	8.08798	17.7696	17.4557	27.0488	15.4709	5.81731	7.64051	7.76442	16.2549	17.2243	11.561	11.9653	5.83077	6.67894	7.58469	6.10933	8.27668	6.36438	15.423	11.4914	6.53956	18.0084	18.4172	16.3295	10.9457	17.4507	17.724	18.2861	15.6495	7.99178	9.66576	5.78415	8.44379	4.13687	16.0945	13.8011	12.4647	23.3681	15.0578	4.96991	11.4173	16.5993	27.8682	28.9322	11.286	10.3322
ENSG00000239149.1	SNORA59A	3.03666	2.22575	0.75214	2.96881	2.29573	3.49496	1.99856	0.392988	0.479986	0.465766	1.26126	1.5896	0.877987	0.769458	0.520473	0.578625	0.415768	0.323921	0.678108	0.559254	3.08664	0.767169	0.604531	3.45181	4.73195	1.42174	1.21296	1.57095	3.20249	1.47836	2.50772	1.20987	0.863568	0.93902	0.410244	0.686663	3.29796	1.94058	0.569397	5.18895	2.60819	0.980819	2.02015	4.29482	5.64673	7.02873	1.21129	1.56628
ENSG00000229484.1	RP5-888M10.2	1.10681	0.854455	0.118971	0.127539	0.182707	0.199596	0.254887	0	0	0.0748639	0.0630386	0.0895053	0	0	0	0	0.124827	0.0521582	0.140786	0.0693511	0.483058	0	0	0.44813	0.435851	0.0914981	0.0786523	0.0857689	0	0.0864753	0.293471	0.0668057	0	0.0986333	0.0332229	2.34659	0.363956	0.0801657	0	0.603549	0.0994311	0.23389	0.104566	0.131035	0.110403	0.108169	0.133851	0.295539
ENSG00000162496.8	DHRS3	169.114	187.69	20.4082	118.828	79.9014	84.732	95.6279	21.5906	17.0991	26.2825	5.07379	6.90915	19.5256	17.7437	17.5965	16.8918	22.9617	20.7901	21.8954	21.3718	140.445	28.8599	3.09208	127.935	139.239	72.3878	53.0112	115.798	116.007	128.172	94.2406	47.4946	27.4217	64.4987	32.942	158.947	86.5364	77.2388	39.7049	263.003	53.6936	52.3254	64.5669	227.397	78.9553	89.5779	58.6174	34.3119
ENSG00000221340.1	RNU6ATAC18P	1.22759	1.22091	0	0.772907	0.573024	0.539512	1.12464	0	0	0	0	0	0	0	0	0	0	0	0	0	1.13089	0	0	1.41154	0.489415	0.453513	0.435767	0.682625	0.911903	0.740472	0	0.256884	0	0.315247	0.128157	0.68335	0.63964	0.44985	0	1.67605	0	0.31688	0.460061	1.70672	0.46299	0.393983	0.590485	0.195336
ENSG00000276830.1	MIR6730	0	0	0	0	0	0	0	0	0	0	0	0	0	0	0	0	0	0	0	0	0	0	0	0	0	0	0	0	0	0	0	0	0	0	0	0	0	0	0	0	0	0	0	0	0	0	0	0
ENSG00000272482.1	RP11-474O21.5	7.05998	8.91981	0.726742	5.8177	2.69944	3.96458	2.65346	0.480132	0.304561	0.524236	0	0	0.339023	0.373748	0.280443	0.332793	0.392882	0.38686	0.323982	0.427402	6.44065	0.96946	0	3.97197	4.08179	2.84926	1.18774	4.5061	1.99336	4.63923	3.53187	1.2132	0.550459	1.35267	0.939889	0.791928	1.31102	1.91136	0.686417	13.1429	1.74101	0.494928	2.78832	5.6028	0.896456	1.26333	0.943947	0.345828
ENSG00000204518.2	AADACL4	0	0.996694	0.0561189	0.0518727	0.0400694	0	0.0945862	0	0	0	0	0	0	0	0	0	0	0	0	0	0.0467343	0.0501962	0	0.359585	0.745335	0.358138	0.124529	0.0797243	0	0.0699673	0.515765	0.0305708	0	0.600309	0.369814	0	0.0532834	0	0	0.0825798	0.0467008	0	0.0653694	0.457763	0	0	0.0419844	0.276732
ENSG00000226166.2	RP11-474O21.2	0	0	0	0	0	0	0	0	0	0	0	0	0	0	0	0	0	0	0	0	0	0	0	0	0	0	0	0	0	0	0	0	0	0	0	0	0	0	0	0	0	0	0	0	0	0	0	0
ENSG00000188984.11	AADACL3	0.0250526	0.0129383	0	0	0	0	0	0	0	0	0	0	0	0	0	0	0	0	0	0	0.00455628	0	0	0	0	0	0	0	0	0	0	0.0113953	0	0	0	0	0	0	0	0	0	0	0	0	0.333601	0.0355119	0	0
ENSG00000157330.9	C1orf158	0	0	0	0	0	0	0	0.0370672	0.0146003	0.0621492	0	0	0	0	0.185512	0.301211	0.0465198	0	0.0608942	0.0583818	0	0	0	0.0133571	0.0465463	0	0	0	0	0	0.926864	0.00743717	0	0.00879947	0.00837518	0	0.274019	0	0	0	0	0.0122024	0.288652	0.0107305	0.0382548	0.00669649	0	0
ENSG00000116726.4	PRAMEF12	0	0	0	0	0	0	0	0	0	0	0	0	0	0	0	0	0	0	0	0	0	0	0	0	0	0	0	0	0	0	0	0	0	0	0	0	0	0	0	0	0	0	0	0	0	0	0	0
ENSG00000116721.9	PRAMEF1	0	0	0	0	0	0	0	0	0	0	0	0	0	0	0	0	0	0	0	0	0	0	0	0	0	0	0	0	0	0	0	0	0	0	0	0	0	0	0	0	0	0	0	0	0	0	0	0
ENSG00000228338.1	LINC01784	0	0	0	0	0	0	0	0	0	0	0	0	0	0	0	0	0	0	0	0	0	0	0	0	0	0	0	0	0	0	0	0.0679849	0	0	0	0	0	0	0	0	0	0	0	0	0	0	0	0
ENSG00000239810.3	PRAMEF11	0	0	0	0	0	0	0	0	0	0	0	0	0	0	0	0	0	0	0	0	0	0	0	0	0	0	0	0	0	0	0	0	0	0	0	0	0	0	0	0	0	0	0	0	0	0	0	0
ENSG00000231103.2	PRAMEF30P	0	0	0	0	0	0	0	0	0	0	0	0	0	0	0	0	0	0	0	0	0	0	0	0	0	0	0	0	0	0	0	0	0	0	0	0	0	0	0	0	0	0	0	0	0	0	0	0
ENSG00000179172.9	HNRNPCL1	0.0640271	0.0754965	0.079407	0.0734279	0.0544059	0.074296	0.100758	0.0460053	0.042443	0.0508639	0.088019	0.061697	0.044076	0.0596602	0.0387043	0.0476203	0.0496535	0.0396515	0.0640531	0.03547	0.0799584	0.185644	0.265659	0.204457	0.110035	0.0747395	0.0696799	0.0686197	0.0853018	0.0575753	0.114673	0.0347244	0.0259301	0.0474879	0.186257	0.0453595	0.0972945	0.0674415	0.0410999	0.0941547	0.167948	0.0248973	0.0961776	0.0845888	0.0672523	0.0662009	0.0691582	0.102829
ENSG00000120952.4	PRAMEF2	0	0	0	0	0	0	0	0	0	0	0	0	0	0	0	0	0	0	0	0	0	0	0	0	0	0	0	0	0	0	0	0	0	0	0	0	0	0	0	0	0	0	0	0	0	0	0	0
ENSG00000243073.3	PRAMEF4	0	0	0	0	0	0	0	0	0	0	0	0	0	0	0	0	0	0	0	0	0	0	0	0	0	0	0	0	0	0	0	0	0	0	0	0	0	0	0	0	0	0	0	0	0	0	0	0
ENSG00000187545.5	PRAMEF10	0	0	0	0	0	0	0	0	0	0	0	0	0	0	0	0	0	0	0	0	0	0	0	0	0	0	0	0	0	0	0	0	0	0	0	0.117031	0	0	0	0	0	0	0	0	0	0	0	0
ENSG00000204510.5	PRAMEF7	0	0	0	0	0	0	0	0	0	0	0	0	0	0	0	0	0	0	0	0	0	0	0	0	0	0	0	0	0	0	0	0	0	0	0	0	0	0	0	0	0	0	0	0	0	0	0	0
ENSG00000207434.1	RNU6-1072P	0	0	0	0	0	0	0	0	0	0	0	0	0	0	0	0	0	0	0	0	0	0	0	0	0	0	0	0	0	0	0	0	0	0	0	0	0	0	0	0	0	0	0	0	0	0	0	0
ENSG00000234064.1	PRAMEF29P	0	0	0	0	0	0	0	0	0	0	0	0	0	0	0	0	0	0	0	0	0	0	0	0	0	0	0	0	0	0	0	0	0	0	0	0	0	0	0	0	0	0	0	0	0	0	0	0
ENSG00000232423.6	PRAMEF6	0	0	0	0	0	0	0	0	0	0	0	0	0	0	0	0	0	0	0	0	0	0	0	0	0	0	0	0	0	0	0	0	0	0	0	0	0	0	0	0	0	0	0	0	0	0	0	0
ENSG00000274178.2	PRAMEF28P	0	0	0	0	0	0	0	0	0	0	0	0	0	0	0	0	0	0	0	0	0	0	0	0	0	0	0	0	0	0	0	0	0	0	0	0	0	0	0	0	0	0	0	0	0	0	0	0
ENSG00000274764.5	PRAMEF27	0	0	0	0	0	0	0	0	0	0	0	0	0	0	0	0	0	0	0	0	0	0	0	0	0	0	0	0	0	0	0	0	0	0	0	0	0	0	0	0	0	0	0	0	0	0	0	0
ENSG00000277058.2	HNRNPCL3	0	0	0	0	0	0	0	0	0	0	0	0	0	0	0	0	0	0	0	0	0	0	0.026621	0	0	0	0	0	0	0	0	0	0	0	0.0112751	0	0	0	0	0	0	0	0	0	0	0	0	0
ENSG00000229571.7	PRAMEF25	0	0	0	0	0	0	0	0	0	0	0	0	0	0	0	0	0	0	0	0	0	0	0	0	0	0	0	0	0	0	0	0	0	0	0	0	0	0	0	0	0	0	0	0	0	0	0	0
ENSG00000277862.1	PRAMEF34P	0	0	0	0	0	0	0	0	0	0	0	0	0	0	0	0	0	0	0	0	0	0	0	0	0	0	0	0	0	0	0	0	0	0	0	0	0	0	0	0	0	0	0	0	0	0	0	0
ENSG00000236179.1	PRAMEF35P	0	0	0	0	0	0	0	0	0	0	0	0	0	0	0	0	0	0	0	0	0	0	0	0	0	0	0	0	0	0	0	0	0	0	0	0	0	0	0	0	0	0	0	0	0	0	0	0
ENSG00000275774.2	HNRNPCL2	0	0	0	0	0	0	0	0	0	0	0	0	0	0	0	0	0	0	0	0	0	0.0394413	0.0633529	0	0	0	0	0	0	0	0.0294835	0	0	0	0.040827	0	0	0	0	0	0.0355586	0	0	0	0	0	0	0
ENSG00000229978.1	PRAMEF36P	0	0	0	0	0	0	0	0	0	0	0	0	0	0	0	0	0	0	0	0	0	0	0	0	0	0	0	0	0	0	0	0	0	0	0	0	0	0	0	0	0	0	0	0	0	0	0	0
ENSG00000233336.1	RP13-221M14.2	0	0	0	0	0	0	0	0	0	0	0	0	0	0	0	0	0	0	0	0	0	0	0	0	0	0	0	0	0	0	0	0	0	0	0	0	0	0	0	0	0	0	0	0	0	0	0	0
ENSG00000280267.4	PRAMEF26	0	0	0	0	0	0	0	0	0	0	0	0	0	0	0	0	0	0	0	0	0	0	0	0	0	0	0	0	0	0	0	0	0	0	0	0	0	0	0	0	0	0	0	0	0	0	0	0
ENSG00000179412.10	HNRNPCL4	0	0	0	0	0	0	0	0	0	0	0	0	0	0	0	0	0	0	0	0	0	0	0.0351674	0	0	0	0	0	0	0	0	0	0	0	0	0	0	0	0	0	0	0	0	0	0	0	0	0
ENSG00000204505.4	PRAMEF9	0	0	0	0	0	0	0	0	0	0	0	0	0	0	0	0	0	0	0	0	0	0	0	0	0	0	0	0	0	0	0	0	0	0	0	0	0	0	0	0	0	0	0	0	0	0	0	0
ENSG00000279169.2	PRAMEF13	0	0	0	0	0	0	0	0	0	0	0	0	0	0	0	0	0	0	0	0	0	0	0	0	0	0	0	0	0	0	0	0	0	0	0	0	0	0	0	0	0	0	0	0	0	0	0	0
ENSG00000279804.2	PRAMEF18	0	0	0	0	0	0	0	0	0	0	0	0	0	0	0	0	0	0	0	0	0	0	0	0	0	0	0	0	0	0	0	0	0	0	0	0	0	0	0	0	0	0	0	0	0	0	0	0
ENSG00000250894.1	PRAMEF31P	0	0	0	0	0	0	0	0	0	0	0	0	0	0	0	0	0	0	0	0	0	0	0	0	0	0	0	0	0	0	0	0	0	0	0	0	0	0	0	0	0	0	0	0	0	0	0	0
ENSG00000270601.4	PRAMEF5	0	0	0	0	0	0	0	0	0	0	0	0	0	0	0	0	0	0	0	0	0	0	0	0	0	0	0	0	0	0	0	0	0	0	0	0	0	0	0	0	0	0	0	0	0	0	0	0
ENSG00000231219.1	PRAMEF32P	0	0	0	0	0	0	0	0	0	0	0	0	0	0	0	0	0	0	0	0	0	0	0	0	0	0	0	0	0	0	0	0	0	0	0	0	0	0	0	0	0	0	0	0	0	0	0	0
ENSG00000207511.1	RNU6-771P	0	0	0	0	0	0	0	0	0	0	0	0	0	0	0	0	0	0	0	0	0	0	0	0	0	0	0	0	0	0	0	0	0	0	0	0	0	0	0	0	0	0	0	0	0	0	0	0
ENSG00000182330.10	PRAMEF8	0	0	0	0	0	0	0	0	0	0	0	0	0	0	0	0	0	0	0	0	0	0	0	0	0	0	0	0	0	0	0	0	0	0	0	0	0	0	0	0	0	0	0	0	0	0	0	0
ENSG00000237700.2	PRAMEF33	0	0	0	0	0	0	0	0	0	0	0	0	0	0	0	0	0	0	0	0	0	0	0	0	0	0	0	0	0	0	0	0	0	0	0	0.0588727	0	0	0	0	0	0	0	0	0	0	0	0
ENSG00000204501.7	PRAMEF15	0	0	0	0	0	0	0	0	0	0	0	0	0	0	0	0	0	0	0	0	0	0	0	0	0	0	0	0	0	0	0	0	0	0	0	0	0	0	0	0	0	0	0	0	0	0	0	0
ENSG00000228229.2	RP11-219C24.10	0	0	0	0	0	0	0	0	0	0	0	0	0	0	0	0	0	0	0	0	0	0	0	0	0	0	0	0	0	0	0	0	0	0	0	0	0	0	0	0	0	0	0	0	0	0	0	0
ENSG00000204481.7	PRAMEF14	0	0	0	0	0	0	0	0	0	0	0	0	0	0	0	0	0	0	0	0	0	0	0	0	0	0	0	0	0	0	0	0	0	0	0	0	0	0	0	0	0	0	0	0	0	0	0	0
ENSG00000204480.7	PRAMEF19	0	0	0	0	0	0	0	0	0	0	0	0	0	0	0	0	0	0	0	0	0	0	0	0	0	0	0	0	0	0	0	0	0	0	0	0	0	0	0	0	0	0	0	0	0	0	0	0
ENSG00000204479.4	PRAMEF17	0	0	0	0	0	0	0	0	0	0	0	0	0	0	0	0	0	0	0	0	0	0	0	0	0	0	0	0	0	0	0	0	0	0	0	0	0	0	0	0	0	0	0	0	0	0	0	0
ENSG00000204478.9	PRAMEF20	0	0	0	0	0	0	0	0	0	0	0	0	0	0	0	0	0	0	0	0	0	0	0	0	0	0	0	0	0	0	0	0	0	0	0	0	0	0	0	0	0	0	0	0	0	0	0	0
ENSG00000162494.5	LRRC38	0.0658246	0.455567	20.1848	0.0193409	0.07312	0.0337615	0.416057	0.0645477	0.803221	0.369965	7.41519	8.34779	1.19697	1.63755	0.0925438	0.0853123	0.153913	0.341269	0.300829	0.0751836	0.233919	0	0	0.0910819	0.0582798	0.12206	0.0635019	0.189375	0.20363	0.15165	0.278109	0.394096	0.162014	0.0513511	0.0469043	0	0.0595201	0.264446	25.3749	1.85656	0.123624	0	0.0721414	0.0443872	1.58584	0.940356	0.0737911	0
ENSG00000259961.1	RP4-597A16.2	0	0	0.705803	0	0	0	0	0	0.104972	0	1.22717	1.4453	0.173105	0.231764	0	0	0	0	0	0	0	0	0	0	0	0	0	0	0	0	0	0	0	0	0	0	0	0	0.743997	0	0	0	0	0	0	0	0	0
ENSG00000215909.3	BRWD1P1	0	0	0	0	0	0	0	0	0	0	0	0	0	0	0	0	0	0	0	0	0	0	0	0	0	0	0	0	0	0	0	0	0	0	0	0	0	0	0	0	0	0	0	0	0	0	0	0
ENSG00000162493.16	PDPN	11.2612	50.4472	2.42946	13.3459	6.62016	2.90553	34.3544	6.31679	3.36874	7.38165	4.59386	7.35648	3.21877	3.55855	4.21093	6.91634	4.75062	5.70789	8.3981	8.06514	21.4907	8.17574	0.0846706	56.7002	48.973	14.9634	11.0268	15.6154	13.2194	12.4039	41.9551	5.17098	5.577	2.19165	1.74745	0.134126	34.588	9.68212	12.5025	29.1375	40.0436	2.13371	2.95363	18.2535	18.5191	16.2043	12.6324	0.0593861
ENSG00000222952.1	RNA5SP41	0	0	0	0	0	0	0	0	0	0	0	0	0	0	0	0	0	0	0	0	0	0	0	0	0	0	0	0	0	0	0	0	0	0	0	0	0	0	0	0	0	0	0	0	0	0	0	0
ENSG00000237445.2	CTA-520D8.2	0	0.0798497	0	0	0	0	0.179241	0	0	0	0	0	0	0	0	0	0	0	0	0	0	0	0	0.173046	0.639138	0	0	0	0	0	0.178613	0	0	0	0	0	0	0	0	0.131579	0.3559	0	0	0.0991945	0	0.0698609	0	0
ENSG00000253085.1	SCARNA11	0	0	0	0	0	0	0	0	0	0	0	0	0	0	0	0	0	0	0	0	0	0	0	0	0	0	0	0	0	0	0	0	0	0	0	0	0	0	0	0	0	0	0	0	0	0	0	0
ENSG00000116731.22	PRDM2	18.281	15.5816	10.4149	21.9834	18.615	21.5804	26.5673	8.70718	12.3963	10.8695	31.2564	26.4941	21.0164	24.2355	9.08836	8.51401	14.832	9.13424	12.2806	7.99758	18.2905	16.3504	34.1732	30.7549	28.9245	22.4246	13.4195	21.2752	16.7929	20.835	22.1663	8.14352	6.03781	5.46661	10.3345	3.53968	18.6964	17.3637	12.5007	26.3902	36.7305	4.76445	14.8716	22.1538	21.5877	21.897	16.5379	15.4645
ENSG00000189337.16	KAZN	8.46281	9.27293	11.0496	7.40576	5.52039	6.79715	7.38169	9.66696	11.8053	9.90062	74.5677	67.0129	14.8617	17.7862	9.12128	11.8333	10.9825	9.477	32.1092	13.0683	9.66384	6.63953	0.541344	13.8647	10.3938	3.85386	2.73673	4.41153	25.0968	4.9982	7.72145	2.76702	0.747566	8.44357	15.6843	1.57304	14.7139	8.7569	0.40145	9.72423	16.8682	1.54468	4.44667	6.69137	18.7019	20.3625	2.44979	55.1881
ENSG00000252151.1	RNU6-1265P	0	0	0	0	0	0	0	0	0	0	0	0	0	0	0	0	0	0	0	0	0	0	0	0	0	0	0	0	0	0	0	0	0	0	0	0	0	0	0	0	0	0	0	0	0	0	0	0
ENSG00000231606.1	RP11-344F13.1	0.324408	0.378343	0	0	0	0	0.142628	0	0	0	0	0	0	0	0	0	0	0	0	0	0.242588	0	0	0.232569	0	0.15065	0.0712063	0.403035	0	0.374873	0.364398	0	0	0	0	0	0.12599	0	0	0	0	0	0	0	0	0	0	0
ENSG00000234593.2	RP4-704D23.1	0	0	0	0	0	0	0	0	0	0	0	0	0	0	0	0	0	0	0	0	0	0	0	0	0	0	0	0	0	0	0	0	0	0	0	0	0	0	0	0	0	0	0	0	0	0	0	0
ENSG00000235829.1	TBCAP2	0	0	0	0	0	0	0	0	0	0	0.122386	0.282335	0	0	0	0	0	0	0	0	0	0	0	0	0	0	0	0	0	0	0	0	0	0	0	0	0	0	0	0	0	0	0	0	0	0	0	0
ENSG00000175147.11	TMEM51-AS1	0.409924	0.283794	1.75854	0.379956	1.12937	1.20634	2.86434	0.779334	0.858997	0.576784	39.9691	39.3245	0.911754	0.833336	0.506534	0.292424	0.463516	0.463092	0.363401	0.335826	0.77352	0.0153762	0.0552812	3.52274	2.55915	2.12518	2.0876	1.23245	2.46021	0.753586	2.87835	0.154739	0.0800207	3.08349	4.43015	0.132385	0.999367	1.87405	0.0576313	1.15812	5.9341	8.45343	1.7792	3.32231	1.02751	0.923215	1.86573	0.562315
ENSG00000171729.13	TMEM51	5.71267	6.86152	25.0527	7.09395	22.0358	18.9755	29.107	5.14209	4.47193	4.88513	30.8622	29.038	4.28475	4.13614	3.77013	2.73494	3.64658	4.417	3.84777	3.50623	8.98229	2.03154	4.51385	22.7427	20.2076	30.7562	22.0856	14.8914	21.2516	11.2449	21.3319	3.32988	2.70204	30.3116	40.9518	2.04253	24.768	13.3614	1.06408	12.7612	38.6297	26.1378	11.0838	27.3606	11.8312	9.36497	18.5283	10.1483
ENSG00000204464.7	C1orf195	0	0	0.0637302	0	0	0	0.0594317	0	0	0	0.108575	0.190127	0	0	0	0	0	0	0	0	0	0	0	0.0675428	0	0	0.040832	0	0.0537028	0	0	0	0	0.0933823	0.0855196	0	0.0557209	0.0551648	0	0	0.108358	0.128311	0	0.067473	0	0	0.0688739	0
ENSG00000215720.4	RP1-21O18.3	0	0	0	0	0	0	0	0.0931645	0.0889468	0.0540817	0.0726619	0.163105	0.0599898	0.0388508	0.0667116	0	0.0530492	0.0404959	0	0	0	0	0	0	0	0	0	0	0	0	0	0	0	0.0543082	0.0561631	0	0	0	0	0	0	0.0729371	0	0	0	0	0	0
ENSG00000278480.1	RP5-903E17.2	0	0	0	0	0.0482805	0	0	0	0	0	0.659704	0.603865	0	0	0	0	0	0	0	0	0	0	0	0	0.0956244	0	0.0305852	0	0.081611	0	0.0700768	0	0	0.0645574	0.172444	0	0.129682	0.0331219	0	0	0	0.136398	0	0	0	0	0.0396621	0
ENSG00000142621.19	FHAD1	0.0961255	0.0548965	0.156812	0.0573707	0.0573333	0.0833738	0.381101	0.148436	0.201692	0.186731	0.0547587	0.0588617	0.334867	0.332643	0.315543	0.465386	0.0818335	0.0824359	0.170797	0.0946795	0.174584	0.251205	0.0724889	0.184721	0.382721	0.226663	0.163516	0.0759117	0.0506973	0.0449744	1.33136	0.042082	0.0145347	0.183703	0.441035	0.0240176	1.35712	0.209229	0.010817	0.105162	0.206614	0.170843	0.580852	0.345533	0.0626367	0.0970378	0.197738	0.0617705
ENSG00000233485.1	RP3-467K16.2	0.0822435	0.0784416	1.73942	0.603268	0.0786858	0.969061	0.301162	0.0426669	0.0322403	0.0428541	0.0180909	0.0252281	0.0528426	0.0467231	0.0680543	0.0755181	0.0237133	0.0230313	0.0607364	0.0236852	0.0923022	0.173065	0.0219874	0.538008	0.797764	0.59647	0.171021	0.235398	0.0301298	0.159835	0.187701	0.0676329	0.0421599	0.12807	0.557324	0.0115356	0.290867	0.0935867	0	0.121077	0.250182	0.12501	0.810358	1.21089	0.033092	0.0528424	0.0716551	0.082441
ENSG00000236045.1	RP3-467K16.7	0	0	0.403566	0.101652	0	0.166159	0.0520808	0	0.0348697	0.03384	0	0	0.0802773	0.0648554	0.0466933	0.0562658	0	0	0	0	0.0520082	0.12156	0	0.0814042	0.283941	0.158579	0.0622753	0.100841	0	0	0	0	0	0.0558264	0.203375	0	0.0949211	0.0951068	0	0	0.128946	0.105685	0.239076	0.262943	0	0.0503449	0	0
ENSG00000228140.1	RP3-467K16.4	0.0319367	0.0395626	0.107061	0.0249791	0.0194806	0.0212727	0.0565934	0.0676887	0.150017	0.0435049	0.129835	0.140718	0.198626	0.182575	0.108648	0.193875	0.0544928	0.0291225	0.0395682	0.0404368	0.0261509	0.0372729	0.0453113	0.0642437	0.10296	0.0429446	0.0942241	0.0279211	0.0250691	0.0256591	0.269109	0.0102498	0.0134245	0.0304847	0.0475567	0.0197163	0.278891	0.0381103	0.00462086	0.023304	0.0551975	0.0594704	0.457136	0.142981	0.0260431	0.0211481	0.176091	0.492184
ENSG00000142634.12	EFHD2	60.2538	55.7601	84.6257	41.8555	42.1611	43.6648	88.6634	35.6438	98.9819	13.9325	70.8187	63.8432	95.1944	130.114	39.0416	45.0877	17.6256	13.8191	27.4296	27.1639	48.0906	69.3335	113.814	72.494	75.2808	81.7458	104.102	56.7237	74.4063	55.0892	65.2523	14.6045	13.2577	18.6353	25.2008	20.6548	117.546	39.8897	4.19248	40.2802	51.5822	46.1001	52.2625	81.8122	56.1488	50.5766	137.754	235.459
ENSG00000162438.11	CTRC	0.328194	0.300279	0.346619	0.319019	0.298968	0.181552	0.432146	0.0905252	0.140351	0.0559027	0.38303	0.519709	0.22745	0.20665	0.0877115	0.131869	0.0488188	0.0504449	0.08892	0.0678149	0.30143	0.143046	0.186449	0.714823	0.374308	0.231537	0.283431	0.206824	0.386356	0.276142	0.665993	0.0855608	0.0694773	0.193525	0.217725	0.304343	0.465449	0.253201	0.0529052	0.30355	0.481015	3339.98	0.441768	0.516381	0.323588	0.321484	0.408377	0.890245
ENSG00000142615.7	CELA2A	0.145373	0.269751	2.13416	0.392856	0.358122	0.178094	0.708676	0.0773599	0.160917	0.141883	1.09447	1.26356	0.238878	0.231459	0.0928355	0.158509	0.181685	0.0965892	0.163607	0.0920353	0.213537	0.107782	0.390561	1.12322	0.634486	0.173356	0.297613	0.154522	0.524547	0.254091	0.951497	0.0632368	0.0544384	0.204298	0.485649	0.459803	0.234655	0.224033	0.053356	0.272189	0.807335	5127.86	0.626532	0.447242	0.135839	0.127281	0.426963	0.774691
ENSG00000215704.9	CELA2B	0.10561	0.161357	1.26494	0.234247	0.167253	0.181163	0.135695	0.0499854	0.10151	0.070511	0.343729	0.426121	0.139596	0.154144	0.0738426	0.0974553	0.075903	0.0616817	0.0835224	0.0639824	0.140382	0.0595384	0.0906983	0.366	0.286618	0.113757	0.112145	0.120399	0.250714	0.124138	0.293043	0.0702223	0.0285014	0.109959	0.140842	0.13801	0.356549	0.142944	0.0635004	0.276985	0.794955	1079.49	0.360963	0.235221	0.113696	0.10335	0.173869	0.207801
ENSG00000132906.17	CASP9	6.10486	8.42523	12.9917	9.3643	9.19006	10.8924	12.5511	5.38834	5.75354	7.45947	13.1555	13.1779	7.62996	6.88187	5.85016	6.50396	7.49594	6.18855	8.98706	5.62349	7.76844	5.06358	5.59133	18.9262	18.4505	9.23061	7.25271	9.53537	8.42422	8.29302	24.9937	5.49164	4.39141	8.74486	11.2859	4.27798	10.1213	6.46368	4.36884	15.9277	56.4885	7.55325	28.27	16.831	3.96534	3.73784	8.24926	8.26515
ENSG00000116138.12	DNAJC16	5.67969	5.44873	5.69329	4.84738	5.55355	4.71691	6.82567	2.83887	3.88132	4.18451	8.74842	7.33039	4.87834	6.66969	3.42943	4.11133	4.52415	3.23866	4.8494	3.13483	6.2942	9.04082	7.38552	7.69056	8.51415	5.94156	6.33658	5.55959	6.11403	5.48321	6.67498	3.02924	2.64473	6.34013	5.9911	5.34174	6.54582	7.07801	5.44483	7.93875	9.41235	3.35661	8.17395	7.88115	5.84684	5.98453	6.78181	7.04786
ENSG00000251866.1	SCARNA21	0	0	0	0	0	0	0	0	0	0	0	0	0	0	0	0	0	0	0	0	0	0	0	0	0	0	0	0	0	0	0	0	0	0	0	0	0	0	0	0	0	0	0	0	0	0	0	0
ENSG00000272510.1	RP4-680D5.8	0.291833	0.194447	0.347063	0	0.165	0	0.245795	0.167383	0.324163	0.233247	0.180414	0.222996	0.378303	0.41003	0.193393	0.210608	0.167979	0.151394	0.16883	0.149428	0.363256	0	0.164798	0.316832	0.486397	0.219267	0.966239	0.170485	0.277034	0.145618	0	0	0	3.21973	0.892709	4.85537	0.223076	0.643001	0.726784	0.5075	0.58462	0.190309	0.488025	0.61215	0.193001	0.200401	1.73924	0.766748
ENSG00000116771.5	AGMAT	0.197679	0.245652	1.44365	0.168969	0.233499	0.107238	0.535844	0.64635	1.36262	0.569636	0.211183	0.221932	1.36838	1.97946	0.593543	1.01245	0.566602	0.396007	0.310349	0.609635	0.322669	1.5013	6.89452	0.318471	0.316154	0.210552	6.70832	0.122517	0.799037	0.114482	0.191241	0.0907846	0.0759851	34.5568	9.28301	31.0363	0.262932	1.67182	5.46628	0.230683	0.231104	0.43419	0.738774	0.672554	0.189078	0.18755	10.2741	2.0732
ENSG00000237301.1	RP4-680D5.2	0.0323614	0.0277757	0.0705599	0.0941944	0.0993207	0.0616015	0.167562	0.117536	0.167568	0.149356	0.115363	0.122275	0.245021	0.246497	0.123782	0.222427	0.193347	0.0799266	0.085238	0.0737316	0.0879972	0.105192	0.426712	0.114245	0.323851	0.0993147	0.103515	0.0774093	0.0739868	0.0639828	0.278198	0.0299423	0.0192482	0.112666	0.0948401	0.0264082	0.11968	0.202022	0.183381	0.146566	0.243905	0.0509986	0.634057	0.261176	0.0548412	0.0594904	0.172772	0.274687
ENSG00000235084.3	CHCHD2P6	1.30481	1.09953	2.51338	1.55651	1.40618	1.48569	1.37365	0.908642	1.00524	1.14486	1.0545	0.950021	1.13715	1.23609	0.941033	1.26371	1.30914	0.969032	1.83337	1.29751	1.39856	1.46708	2.36616	1.27576	1.49392	1.23555	1.14316	1.17402	1.04022	1.12938	1.59013	0.969358	0.726962	1.14858	1.62462	0.858	1.38746	1.40334	1.3083	1.99268	1.54603	0.653474	2.36739	1.7566	1.06802	1.13727	1.15006	1.34975
ENSG00000252417.1	RNU7-179P	0	0	0	0	0	0	0	0	0	0	0	0	0	0	0	0	0	0	0	0	0	0	0	0	0	0	0	0	0	0	0	0	0	0	0	0	0	0	0	0	0	0	0	0	0	0	0	0
ENSG00000236500.1	CD24P1	0	0	0	0	0	0	0	0	0	0	0	0	0	0	0	0	0	0	0	0	0	0	0	0	0	0	0	0	0	0	0	0	0	0	0	0	0	0	0	0	0	0	0	0	0	0	0	0
ENSG00000197312.11	DDI2	21.5979	14.4833	9.58367	9.67623	11.2171	11.2195	15.1073	2.9329	3.7866	3.34323	13.1655	10.7385	4.89358	5.66473	3.75459	3.71628	3.60697	2.7847	6.22679	3.70632	19.0188	14.765	19.4749	18.3263	17.1933	10.6442	9.77912	10.1086	26.2157	9.26092	15.0548	5.81369	4.68492	5.97877	7.69582	13.4598	17.8918	17.8026	19.3134	18.7584	13.4469	5.41602	8.85073	19.3886	20.9724	21.5877	12.0055	12.2796
ENSG00000271742.1	RP4-680D5.9	0.186306	0	0.145615	0.198293	0.182179	0	0	0.0825205	0.120651	0.0753913	0.517957	0.419638	0.169486	0.118932	0.0877549	0.116302	0.10003	0	0	0	0.128745	0	0.25231	0.205879	0	0	0	0	0	0	0	0	0	0	0.129898	0	0.189975	0.0898679	0.536311	0.208413	0.629089	0	0.234372	0.137047	0	0	0.154801	0.284201
ENSG00000116786.11	PLEKHM2	81.7159	65.0416	55.2278	93.8518	83.8647	77.5117	62.8575	75.3175	127.94	64.7147	115.479	125.714	193.672	185.917	62.343	47.5972	79.203	56.6891	42.1221	43.2158	65.401	71.7093	55.4491	83.6143	81.7951	64.6775	42.0429	62.8966	62.5168	59.7198	66.6479	48.047	43.1037	26.2018	36.1583	14.8724	106.789	46.1082	112.37	96.5532	77.2135	21.2549	55.7136	64.1002	77.7346	88.0255	51.5878	82.1335
ENSG00000237938.5	RP11-288I21.1	1.5814	1.23943	1.22876	2.17018	1.70396	1.59209	1.30223	0.210254	0.302405	0.245218	1.15499	1.63997	0.442722	0.315587	0.225249	0.289335	0.240297	0.174215	0.379655	0.267479	1.42709	1.44731	0.825191	2.44113	1.86783	1.19095	0.920767	1.16138	1.37661	1.13245	1.8203	0.875539	0.538888	0.550574	0.669038	0.320088	2.61698	1.29986	1.04814	2.48047	2.2797	0.651889	1.17568	1.49173	1.67087	1.90572	1.29135	1.48522
ENSG00000162461.7	SLC25A34	4.12134	3.63098	5.57905	9.87171	7.29774	5.84273	4.46935	2.29256	2.99321	2.75061	27.5622	30.0952	4.6077	3.55898	1.72118	2.59178	3.47034	2.1453	1.55068	1.57325	3.22516	0.938062	0.712425	8.726	7.02907	4.61723	7.16268	3.46825	1.91031	2.89236	5.96608	2.48659	6.91225	4.24652	4.68936	2.88088	4.94269	2.45981	21.1752	7.08625	8.51261	2.83148	7.63891	4.70125	2.69222	2.41667	11.1247	6.00337
ENSG00000162460.6	TMEM82	0	0	0.00536633	1.71207	0.874693	0.297239	0	0	0	0	0	0	0	0	0	0	0	0	0	0	0	0	0	0.0356389	0.0369202	0.0238804	5.60665	0	0	0	0.0417953	0	0	9.11938	3.43665	35.9642	0.0341582	0	0	0	0.0299736	0.0303427	0	0.0262355	0	0	12.0598	0.0248937
ENSG00000224459.1	RP11-169K16.4	0.107843	0.142727	0.0889163	26.0219	14.8939	8.4319	0.215055	0	0	0	0	0	0	0	0	0	0	0	0	0	0.102155	0	0	0.235565	0.064392	0	0.0580941	0	0	0	0	0	0	0.121452	0.356524	0	0.282561	0	0	0.126017	0.0336894	0	0	0.174281	0	0	0.125787	0.15176
ENSG00000162458.12	FBLIM1	33.492	29.7279	17.0595	566.21	345.656	315.456	53.1187	1.15231	1.21165	0.784232	0.891763	1.24057	1.0854	0.960239	0.934579	1.24416	0.796798	0.859778	1.19168	1.08496	35.8736	27.8675	0.147619	50.5873	68.6705	48.1422	57.048	40.4536	22.2868	40.9911	66.9308	29.5215	22.0615	17.3144	21.8911	3.07252	50.4851	30.7073	2.19716	28.5883	51.3123	12.9683	13.1918	60.9246	15.1735	18.1125	48.4229	31.6911
ENSG00000224321.1	RPL12P14	0.934101	0.822567	0.18655	0.42498	0.560004	0.459536	0.347999	0.0708581	0.06593	0.0460921	0.205869	0.158132	0.0664744	0.0636295	0.0584638	0.0696065	0.0569261	0.0453794	0.0907788	0.0756958	0.72131	0.724949	0.320486	0.290951	0.491579	0.293841	0.974269	0.203906	0.277845	0.184544	0.328118	0.083493	0.0514798	0.4379	0.537653	0.499995	0.533998	0.275054	0.0987364	0.486755	0.49069	0.224716	0.158082	0.352086	0.296212	0.318396	1.37495	0.228789
ENSG00000233954.6	UQCRHL	4.26109	5.1587	2.98658	4.87979	4.99659	5.38501	5.47968	4.26862	5.94796	4.80883	12.3986	9.68039	5.71408	7.96507	4.04752	5.15674	5.73213	3.73892	3.84235	4.57082	4.67605	11.672	17.9671	6.10001	6.4579	5.88723	5.82449	4.8192	6.39897	4.68046	5.18878	9.05769	10.1963	4.32342	7.02894	2.16552	4.71553	4.66458	7.17992	4.79534	7.80809	1.89615	4.82161	4.90226	4.86522	4.75558	4.976	4.60615
ENSG00000178715.8	RP11-169K16.8	1.39207	1.21265	0.665236	1.35285	1.26579	1.6541	1.27725	0.496137	0.329989	0.435812	0.738813	0.863554	0.378542	0.391375	0.40462	0.425315	0.436121	0.387995	0.633539	0.499541	1.47466	1.32949	2.26298	1.97886	1.1923	1.47877	0.931589	1.34957	1.02072	1.06615	1.46829	0.654191	0.456876	0.526575	0.531557	0.487717	1.58046	0.897828	1.06285	1.88731	3.38146	0.756115	0.815862	1.22584	1.84985	1.8943	0.993127	1.12581
ENSG00000179743.4	FLJ37453	3.68939	2.52639	3.17414	5.83301	5.12041	5.74436	5.34557	3.24853	3.17849	3.36828	8.68959	8.07397	3.93505	3.917	3.38978	3.32065	3.63105	3.15825	5.90208	3.29466	3.95962	1.77649	3.34472	6.24415	6.96469	5.54957	3.63195	5.62344	3.1216	5.68097	6.46277	2.47402	2.14161	2.56902	3.56035	1.56787	4.55853	3.59486	5.77664	7.52028	6.92724	1.67596	9.96786	5.90727	3.99347	4.30272	4.46128	6.52138
ENSG00000065526.10	SPEN	30.4462	22.126	13.2763	43.1769	35.3237	51.957	27.9158	9.04006	8.90455	9.9797	39.1262	47.091	14.4015	11.1808	9.20472	9.79137	10.4194	8.30943	13.0533	9.1906	29.1025	21.7465	35.6647	30.1428	32.0656	23.3188	17.8085	28.0895	21.6339	25.3144	38.2886	10.9057	6.73727	9.23966	15.0826	8.25575	32.8227	22.2075	16.856	43.1718	45.3009	9.8183	22.8996	23.6944	31.4851	31.8278	23.2464	21.8492
ENSG00000270620.1	RP1-134O19.3	0	0	0	0	0	0	0	0	0	0	0	0	0	0	0	0	0	0	0	0	0	0	0	0.23256	0	0	0	0	0	0	0	0	0	0	0.0613453	0	0	0	0	0	0	0	0	0	0	0	0	0
ENSG00000116809.11	ZBTB17	22.685	18.5393	17.8611	27.0799	23.7923	23.7268	23.1838	10.8897	12.2666	12.1314	25.3105	26.0768	16.8105	15.9449	12.2232	11.8078	11.7846	11.7013	15.379	11.6697	23.1469	17.5001	19.4229	31.915	32.1801	23.6185	17.3689	22.3329	19.3129	21.6938	25.9702	10.4961	7.68239	11.6137	15.5663	7.67296	31.7965	18.8247	12.9848	28.8209	30.4763	9.13733	23.695	31.197	20.5313	21.0177	21.233	33.9302
ENSG00000234607.2	RP11-5P18.1	0	0	0	0	0	0	0	0	0	0	0	0.133921	0	0	0	0	0	0.0328607	0.0513997	0	0	0	0	0	0.0357689	0	0	0	0	0	0	0	0	0	0	0	0	0	0	0	0.0750122	0	0	0	0	0	0.0570749	0.0582259
ENSG00000231353.1	RP11-5P18.3	0	0	0	0	0	0	0	0	0	0	0	0	0	0	0	0	0	0	0	0	0	0	0	0	0	0	0	0	0	0	0	0	0	0	0	0	0	0	0	0	0	0	0	0	0	0	0	0
ENSG00000275503.1	RP11-5P18.11	0	0	0	0	0	0	0	0	0	0	0	0	0	0	0	0	0	0	0	0	0	0	0	0	0	0	0	0	0	0	0	0	0	0	0	0	0	0	0	0	0	0	0	0	0	0	0	0
ENSG00000224966.4	TBC1D3P6	0	0	0	0	0	0	0	0	0	0	0	0	0	0	0	0	0	0	0	0	0	0	0	0	0	0	0	0	0	0	0	0	0	0	0	0	0	0	0	0	0	0	0	0	0	0	0	0
ENSG00000183888.4	C1orf64	0.0229559	0.015329	0	0.0331527	0.0244075	0.0302435	0.0441818	1.63293	1.93828	2.76423	1.37096	1.55269	2.49031	2.42111	2.26182	1.98785	1.63603	2.5735	2.90571	2.95532	0.704381	0	0.00876253	0.0381424	0.157468	0.0419092	0.0135555	0.0313646	0.0130069	0.0330708	0	0.107126	0.178625	0.725811	0.182289	0	0.0219255	1.3313	0.0916443	0.727976	0.0224095	0.00983572	0.0129103	0.234543	0.0232647	0.0261673	0.0140016	0
ENSG00000173641.17	HSPB7	145.526	111.641	74.3155	893.684	386.672	465.216	77.9792	1.30667	1.28142	1.45739	12.4484	14.6745	1.89405	1.39303	1.50813	1.40372	1.15613	1.34696	5.00351	2.03652	50.7034	8.78094	0.871008	81.4049	63.0711	145.582	41.6551	242.508	9.18268	239.502	97.8605	1048.25	1825.31	9.03781	49.8485	1.08067	24.101	6.89706	1054.25	22.4266	28.3267	2.32323	7.61058	30.4978	8.07997	17.8535	10.8992	4.3842
ENSG00000186510.11	CLCNKA	0.59852	0.79352	2.67652	1.41618	0.690532	0.751272	0.38041	0.100634	0.134173	0.149952	7.39193	8.6087	0.249678	0.171022	0.124579	0.185444	0.105383	0.112007	0.188016	0.218262	1.12225	0.0365795	0.32817	0.617139	1.96825	0.571961	0.517799	1.07795	0.0801099	0.746826	1.28977	0.453873	0.196471	40.9531	293.026	0.0989349	0.610926	2.91657	0.375859	0.38677	1.9217	2.03455	29.3917	1.49793	0.720382	1.09907	0.188004	0.255487
ENSG00000232456.1	RP11-5P18.10	0.0540913	0.0651013	1.23673	0.144135	0.0972867	0.109532	0.0943816	1.89003	2.73053	1.25166	41.8437	45.1075	2.30996	2.28343	1.56476	2.54967	1.1997	1.24227	7.76039	3.35602	0.0716854	0	0	0.449191	0.380553	0.0750182	0.0676523	0.111369	0.317035	0.0563137	0.163014	0.783681	0.513243	2.43997	10.3013	0	0	0.575306	0	0.0973879	0.248698	0.34904	2.2231	0.0758556	0.620692	0.824611	0.0878791	0
ENSG00000184908.17	CLCNKB	0.1668	0.528623	1.56723	0.608719	0.335099	0.375405	0.149561	0.143001	0.212807	0.0586032	8.38997	10.1559	0.168321	0.116304	0.0702783	0.332032	0.063087	0.0513087	0.281797	0.128857	0.28866	0.0342184	0.00901605	1.05061	0.866409	0.449152	0.298009	0.575763	0.0695216	0.397724	0.690992	2.29799	0.916493	137.293	165.379	0.0206374	0.436415	10.6206	0.0432734	1.25897	1.5519	0.438303	3.28639	0.807271	0.137554	0.165177	0.109448	0.0946243
ENSG00000185519.8	FAM131C	0.337001	0.231579	5.90174	0.706262	0.544894	0.457956	0.335688	8.33569	11.9935	5.36654	99.478	105.207	10.1836	10.0263	7.34298	12.3797	5.15841	5.18116	31.6366	14.655	0.365532	0.265211	0.179769	1.36333	1.18651	0.432717	0.354745	0.513607	1.37754	0.358129	0.94454	3.6399	2.34941	4.07389	12.7561	0.0706181	0.0811015	1.19364	0.0525559	0.363354	0.62554	1.68726	11.3663	0.379615	2.64355	3.51461	0.363539	0.15877
ENSG00000142627.12	EPHA2	26.0324	35.8626	11.8903	19.4118	19.2663	12.3245	17.1975	1.92296	1.87209	2.2302	1.54603	2.42159	2.51137	1.98098	1.92902	2.25225	1.80255	2.26672	2.8952	2.90883	28.2544	11.6565	0.386457	30.6363	23.7486	9.84595	12.988	11.5785	197.596	11.2093	34.84	12.5755	8.27901	11.9505	22.7137	8.5898	31.9229	38.7628	3.35606	41.7076	10.7686	7.15971	12.506	18.6944	61.9264	57.2861	18.1325	11.7261
ENSG00000227959.1	RP11-276H7.2	0.657358	0.661714	0.497567	0.579183	0.465336	0.341176	0.672081	0.0659261	0.053359	0.0724397	0	0.0583514	0.0810507	0.0563269	0.0606878	0.0743743	0.0629428	0.0695395	0.0868203	0.0874318	0.851481	0.22822	0.0808226	1.37749	1.18231	0.292481	0.809275	0.375668	4.6448	0.324373	1.07989	0.29306	0.240078	0.586373	1.14312	0.338528	0.945751	2.90187	0.124696	0.950492	0.589553	0.570183	0.45505	0.901395	1.86567	1.63591	1.23827	0.303043
ENSG00000224621.1	RP11-276H7.3	0.349728	0.317195	0.25341	0.253888	0.194566	0.130803	0.164309	0	0	0	0	0	0	0	0	0	0	0	0	0	0.474157	0.150373	0	0.870307	0.408234	0.127284	0.666888	0.164188	3.18386	0.158611	0.933284	0.109662	0.109588	0.309326	0.606211	0.161797	0.578578	2.30244	0.0511228	0.483768	0.306586	0.547233	0.225222	0.4391	0.969704	0.98147	0.883432	0.162993
ENSG00000142632.16	ARHGEF19	6.33853	5.64704	18.779	7.50169	7.17848	5.78264	10.1602	0.840627	0.750623	1.0904	1.07372	1.41399	0.785861	0.627136	0.640859	0.894113	1.35591	0.901749	0.756579	0.769497	10.3084	8.49205	2.31069	15.9203	17.4864	3.8959	5.28011	5.44297	26.5734	4.90115	16.1945	2.64146	1.27141	3.21681	7.40682	1.22872	8.24305	21.2911	0.756824	9.06101	14.9912	6.09008	3.66117	15.6034	49.2041	37.8563	6.41952	8.07843
ENSG00000237276.8	ANO7L1	0.501562	0.453542	2.89234	0.945893	0.705384	0.476074	0.548948	0.191876	0.241394	0.480351	0.663475	0.70873	0.268319	0.216362	0.175588	0.258051	0.526956	0.373883	0.165492	0.183722	0.738141	0.339028	0.468398	0.853789	0.717047	0.334687	0.781526	0.47253	6.80822	0.36377	1.54778	0.336794	0.279385	0.820984	1.50368	0.50897	0.898701	4.18617	0.0690531	1.26264	0.972285	1.18304	0.635579	0.545326	3.75898	3.48787	0.683458	0.529879
ENSG00000132881.11	RSG1	2.23626	2.67386	7.33287	6.15576	5.20633	4.67468	7.0338	5.68556	7.47932	5.38763	2.72485	3.35538	7.16983	6.92108	3.53413	6.79283	6.83265	4.29886	2.54278	4.60963	3.13513	5.59353	4.9206	5.83337	6.69769	4.8415	3.43786	6.40481	4.79537	6.09027	9.01231	2.52913	1.91083	3.95728	4.40356	1.90822	4.06816	4.97137	0.978489	7.11977	9.90068	2.38101	10.4546	5.29679	5.79622	6.0588	2.96896	3.76312
ENSG00000233929.1	MT1XP1	1.54051	2.06794	0.588641	2.28936	1.92218	2.78667	0.647379	0.581051	0.888638	0.713287	1.85673	1.98312	0.937768	0.987117	0.6847	0.711776	0.746206	0.765355	0.571063	0.849874	1.60567	1.1327	0.341866	1.13344	0.961456	0.758156	0.56039	0.836408	1.802	0.769815	1.44066	0.524109	0.355402	0.99697	1.08399	2.1608	1.98437	0.912874	3.73862	1.40731	0.979161	1.0117	1.0761	1.36868	3.78955	3.4356	0.644354	0.75034
ENSG00000037637.10	FBXO42	10.9275	9.15818	7.2628	27.9201	16.6509	22.1241	14.1813	3.76899	4.88248	4.77621	19.3708	17.6667	6.88762	6.92328	3.92922	6.49498	5.86159	3.87082	4.42381	3.98758	10.3643	8.0527	11.1312	17.1972	15.6606	10.6954	7.17246	12.4413	11.1552	10.7755	16.4938	5.96195	4.86305	3.69769	5.89944	3.47708	11.0603	8.63972	8.11768	16.4466	15.3387	3.71795	11.7297	14.6318	19.9817	20.5903	8.21915	9.56879
ENSG00000055070.16	SZRD1	54.0403	50.3692	49.1159	94.2618	73.4807	87.7831	65.6434	17.5042	16.3245	19.0351	22.3528	23.3377	17.1667	16.1429	15.9625	17.5853	18.8404	17.4993	28.6111	20.2394	50.3779	97.8926	103.267	62.9531	68.7487	63.6081	44.9207	71.3683	56.6355	65.7726	73.3631	29.4609	25.1075	29.6696	38.4448	20.4101	59.8216	36.8669	41.2026	59.8803	77.4137	13.8911	32.9979	55.3004	47.2675	50.5684	50.46	56.4554
ENSG00000226457.1	RP11-430L17.1	0.18874	0.145662	0.121089	0.264954	0.164051	0.22448	0.0911712	0.0711985	0.0655934	0.0627582	0.150882	0.179423	0.071389	0.0785239	0.0620449	0.082794	0.0675289	0.0600181	0.111163	0.0819831	0.173793	0.370165	0.319285	0.249459	0.0547863	0.147643	0.138207	0.13881	0.155434	0.123291	0.269712	0.0597062	0.0303173	0.0988179	0.155227	0	0.149937	0.115106	0.102925	0.189793	0.278941	0.0774181	0.10884	0.164637	0.23928	0.228859	0.14579	0.185596
ENSG00000187144.11	SPATA21	0.0674034	0.0286799	0.0234626	0.111271	0.0517509	0.0570171	0.0455551	0.0255723	0.0231495	0.0392273	0.87589	1.01003	0.0416763	0.0282707	0.0331023	0.0178307	0.0373737	0.0403278	0.0753345	0.0350753	0.0701645	0.0104029	0.104096	0.116349	0.101723	0.0492311	0.0265087	0.053826	0.0149256	0.0467784	0.139772	0.0175447	0.0108363	0.0372594	0.0064517	0.0608967	0.0420665	0.0236909	0.0253599	0.339935	0.129196	0.0805407	0.0429728	0.0630332	0.0499672	0.0593294	0.0491796	0.0649244
ENSG00000157191.19	NECAP2	58.0116	52.4442	42.5412	51.8782	49.5656	41.8812	44.957	16.1559	14.2996	17.3254	25.923	27.8712	15.614	13.6998	15.0347	17.6357	17.5115	15.2717	31.0004	19.4959	51.8046	71.0154	85.9641	55.2973	55.5153	27.9289	32.2541	31.0309	50.2532	29.0894	44.1305	13.7856	8.73394	25.5559	34.3714	15.2517	77.8525	34.2178	5.05502	59.5111	65.6862	12.03	31.6327	42.242	59.2298	63.5296	40.7667	105.271
ENSG00000226029.1	LINC01772	2.20737	1.55063	1.62028	4.53858	3.35324	3.32448	2.96115	1.43108	1.77469	2.59075	18.5123	21.5642	2.9772	2.44528	1.6481	1.80285	3.01565	1.91092	2.06643	1.25929	2.38434	1.31282	0.686319	6.86428	5.15964	3.50011	1.65192	3.40946	1.22539	2.9734	4.96991	0.949547	0.639317	1.21426	1.47	0.367446	2.86784	2.04515	0.446307	7.96784	7.55433	0.86265	3.98545	3.73743	2.12199	2.27292	2.01931	3.08098
ENSG00000080947.14	CROCCP3	3.7694	3.01208	4.03074	8.11255	5.93631	6.64847	7.54372	2.52496	3.50008	4.21703	36.221	38.8804	5.5384	4.4377	3.1226	4.2722	4.87736	3.02456	3.88128	2.51958	4.04569	3.01971	1.20353	12.5878	11.7676	7.51333	3.30778	6.34446	2.24542	5.66337	12.1733	1.85321	1.06247	2.56318	3.24312	0.698126	4.74501	3.87674	0.755076	12.091	16.8188	1.74277	15.3006	8.75542	2.98909	3.04657	4.37582	5.9428
ENSG00000206652.1	RNU1-1	0	0	0	0	0	0	0	0	0	0	0	0	0	0	0	0	0	0	0	0	0	0	0	0	0	0	0	0	0	0	0	0	0	0	0	0	0	0	0	0	0	0	0	0	0	0	0	0
ENSG00000261135.1	RP4-798A10.7	0.115293	0.058363	0.433618	0.267321	0.270227	0.220389	0.244801	0.464552	0.518431	0.444267	1.13954	1.06445	0.476314	0.503644	0.48177	0.728895	0.613491	0.400662	0.837451	0.424873	0.236021	0.131804	0.398122	0.189928	0.18552	0.225856	0.293522	0.155835	0.131906	0.139018	0.28969	0.0351956	0	0.343985	0.673435	0.185602	0.239231	0.186728	0	0.693519	0.236898	0.508379	1.0154	0.428545	0.363716	0.407963	0.337845	0.318238
ENSG00000224174.2	RP4-798A10.4	0	0	0	0	0	0	0	0.120404	0.0928086	0.0959607	0.361459	0.278532	0	0.102634	0.0669178	0.177618	0.0934573	0.108835	0.151194	0.13787	0	0	0	0	0	0	0	0	0	0	0	0	0	0	0	0	0	0	0	0.159516	0	0	0	0	0	0	0	0.217285
ENSG00000233421.4	LINC01783	0.0522777	0.0504806	0.239778	0.0880283	0.0934676	0.102671	0.124201	0.0857745	0.124838	0.0900033	1.70348	1.49077	0.17428	0.190328	0.0947437	0.378705	0.102382	0.0889396	0.0671864	0.0616093	0.0712878	0.0246305	0.0270345	0.0815447	0.38236	0.596092	0.178038	0.277544	0.0411251	0.265993	0.746261	0.0598451	0.0317762	0.0903851	0.165856	0.0518275	0.166476	0.101297	0.019219	0.178108	0.219965	0.277477	0.170779	0.106237	0.046491	0.0451312	0.112524	0.0527415
ENSG00000277344.1	RNU1-6P	0	0	0	0	0	0	0	0	0	0	0	0	0	0	0	0	0	0	0	0	0	0	0	0	0	0	0	0	0	0	0	0	0	0	0	0	0	0	0	0	0	0	0	0	0	0	0	0
ENSG00000268991.2	FAM231B	0	0	0	0	0	0	0	0	0	0	1.31106	1.0682	0	0	0	0	0	0	0	0	0	0	0	0	0	0	0	0	0	0	0	0	0	0	0	0	0	0	0	0	0	0	0	0	0	0	0	0
ENSG00000225710.1	RP5-875O13.6	0	0	0	0	0	0	0	0	0	0	0	0	0	0	0	0	0	0	0	0	0	0	0	0	0	0	0	0	0	0	0	0.0296934	0.0315173	0	0	0	0	0	0.160927	0	0	0	0	0	0	0	0	0
ENSG00000219481.10	NBPF1	2.89611	2.7992	10.2838	5.27005	4.62976	4.22702	6.11133	2.58789	2.36662	2.36199	8.90604	8.98646	2.38771	2.44103	2.70808	4.02457	2.48099	2.03016	11.5259	4.23578	3.15003	5.20766	0.533058	8.72001	7.72246	5.20417	4.77528	3.83781	2.31541	3.59344	5.62907	1.55384	0.862919	2.15013	2.11604	1.70396	2.73046	3.51124	0.976452	4.07705	8.14704	1.18288	4.02035	4.75355	2.42015	2.03205	4.64045	2.50172
ENSG00000271732.1	RP5-1182A14.5	0	0	0.52193	0	0	0	0.098001	0.0531734	0.074122	0	0.231063	0.304882	0.064316	0.0748394	0.0699945	0.114664	0.091116	0.042772	0.253638	0.135791	0	0	0	0.155472	0	0	0	0	0	0	0	0	0	0	0.0317775	0.433848	0	0	0	0	0.192272	0	0	0	0	0	0.124783	0.0908772
ENSG00000215908.10	CROCCP2	17.988	15.1506	14.2735	18.7191	18.8097	16.8856	20.3758	8.41224	9.82948	10.5602	107.544	98.1672	13.0164	13.8151	10.2365	11.8241	11.4914	8.7575	13.9936	9.35692	19.4357	14.6311	13.1737	33.1147	34.4181	23.4648	19.1393	18.6111	12.9154	17.5936	29.6698	7.77624	4.65275	12.5853	16.3124	36.504	20.1953	17.4844	8.33913	31.3579	32.6594	7.9078	20.1014	26.0335	20.1854	19.7809	26.2576	33.5892
ENSG00000186301.8	MST1P2	2.22296	2.66092	10.881	2.56378	2.10821	1.23635	3.61344	1.289	1.445	1.72442	3.82233	4.58559	2.54239	1.77811	1.45361	1.48288	1.69739	1.5615	1.98934	1.33189	4.80046	1.49137	1.65446	2.94484	4.47913	11.757	6.3683	2.31279	5.07179	2.4421	2.80337	1.21837	0.526474	12.5276	23.0432	201.973	5.05355	7.62771	0.347581	3.54796	3.30083	10.4315	7.37257	6.38506	11.1259	9.74722	6.69386	8.11317
ENSG00000282143.1	RP1-163M9.8	0	0	0	0	0	0	0	0	0	0	0	0	0	0	0	0	0	0	0	0	0	0	0	0	0	0	0	0	0	0	0	0	0	0	0.0146966	0	0	0	0	0	0	0	0	0	0	0	0	0
ENSG00000207513.1	RNU1-3	0	0	0	0	0	0	0	0	0	0	0	0	0	0	0	0	0	0	0	0	0	0	0	0	0	0	0	0	0	0	0	0	0	0	0	0	0	0	0	0	0	0	0	0	0	0	0	0
ENSG00000237847.2	FAM231A	0	0	0	0	0	0	0	0	0	0	0	0	0	0	0	0	0	0	0	0	0	0	0	0	0	0	0	0	0	0	0	0	0	0	0	0	0	0	0	0	0	0	0	0	0	0	0	0
ENSG00000280114.1	RP5-875O13.7	0	0	0	0	0	0	0	0.0251862	0.0284588	0.0581885	0.431287	0.400491	0.0436438	0.0321163	0.0197837	0.108905	0.0885232	0.0283187	0	0	0.0283699	0	0	0	0	0	0	0	0	0	0.0904282	0	0.0148892	0.454	0.480299	0.637109	0	0.136312	0.0497928	0	0	0.166976	0.239072	0	0.0430682	0.0382969	0.147903	0.0276272
ENSG00000236698.1	EIF1AXP1	0.676497	0.672395	0.41262	0.632251	0.631495	0.815247	0.391999	0.21416	0.259669	0.247301	1.24154	1.05447	0.302121	0.300342	0.228659	0.411883	0.275756	0.208366	0.379256	0.229217	0.748948	1.41261	1.64724	0.867964	0.649342	0.535425	0.461756	0.434217	0.692946	0.453527	0.933713	0.319699	0.218585	0.847694	0.771458	1.0875	0.73821	0.736847	0.63599	0.602333	0.958811	0.477573	0.576796	0.442493	0.756634	0.73484	0.675046	0.308101
ENSG00000268869.5	ESPNP	0.0144062	0.0103343	0.0101925	0.0176509	0.0132913	0.0123762	0.0202306	0.0750902	0.10772	0.180984	0.277107	0.315232	0.124336	0.094792	0.0554386	0.098223	0.197621	0.088972	0.028304	0.0484419	0.0707224	0	0	0.0182027	0.0301586	0.0149927	0.0343522	0.00852085	0.0317896	0	0.120854	0.00635022	0.00691614	0.741862	0.808313	0.366767	0.0452026	0.27422	0.00985631	0.0141473	0.039391	0.275479	0.41774	0.0424829	0.107613	0.0955334	0.139263	0.040773
ENSG00000279151.1	RP1-163M9.7	0	0	0	0	0	0	0	0	0	0	0	0	0	0	0	0	0	0	0	0	0	0	0	0	0	0	0	0	0	0	0	0	0	0	0	0	0	0	0	0	0	0	0	0	0	0	0	0
ENSG00000279132.2	FAM231C	0	0	0	0	0	0	0	0	0	0	0	0	0	0	0	0	0	0	0	0	0	0	0	0	0	0	0	0	0	0	0	0	0	0	0	0	0	0	0	0	0	0	0	0	0	0	0	0
ENSG00000282740.1	RP5-1182A14.7	0	0	0	0	0	0	0	0	0	0	0	0	0	0	0	0	0	0	0	0	0	0	0	0	0	0	0	0	0	0	0	0	0	0	0	0	0	0	0	0	0	0	0	0	0	0	0	0
ENSG00000207389.1	RNU1-4	0	0	0	0	0	0	0	0	0	0	0	0	0	0	0	0	0	0	0	0	0	0	0	0	0	0	0	0	0	0	0	0	0	0	0	0	0	0	0	0	0	0	0	0	0	0	0	0
ENSG00000227684.2	CROCCP4	0	0	0	0	0	0	0	0	0	0	0	0	0	0	0	0	0	0	0	0	0	0	0	0	0.181273	0	0	0	0	0	0.05959	0	0	0	0	0	0	0	0	0	0.0954311	0	0	0	0	0	0	0
ENSG00000186715.10	MST1L	0.577998	0.710581	2.06572	0.731441	0.533152	0.346794	0.896429	0.37421	0.36752	0.442493	1.23919	1.37039	0.627482	0.45768	0.402574	0.443372	0.4477	0.392143	0.49735	0.343216	1.40321	0.347502	0.388986	1.15893	1.26765	9.79462	5.50928	0.785423	1.28488	0.779498	0.848376	0.297906	0.13843	13.809	29.8834	23.0567	2.5392	1.96167	0.102048	0.860695	1.12144	9.64692	2.23546	2.35872	2.42068	2.09596	4.14612	1.89248
ENSG00000223643.6	RP11-108M9.1	0	0	0	0	0	0	0	0	0	0	0	0	0	0	0	0	0	0	0	0	0	0	0	0	0	0	0	0	0	0	0	0	0	0	0	0	0	0	0	0	0	0	0	0	0	0	0	0
ENSG00000230239.1	RP11-108M9.2	0	0	0	0	0	0	0	0	0	0	0	0	0	0	0	0	0	0	0	0	0	0	0	0	0	0	0	0	0	0	0	0	0	0	0.0122138	0	0	0	0.028887	0	0	0	0	0	0	0	0	0
ENSG00000263811.1	MIR3675	0	0	0	0	0	0	0	0	0	0	0	0	0	0	0	0	0	0	0	0	0	0	0	0	0	0	0	0	0	0	0	0	0	0	0	0	0	0	0	0	0	0	0	0	0	0	0	0
ENSG00000228549.3	RP11-108M9.3	0.0887473	0.0719207	1.35778	0.14043	0.203291	0.183202	0.376826	0.162776	0.27337	0.248004	2.9181	2.53343	0.401403	0.389172	0.144924	0.605942	0.27139	0.190104	0.122524	0.116205	0.105016	0.0333687	0.0179443	0.280445	0.555461	1.22337	0.410378	0.82775	0.110283	0.682734	1.02088	0.115604	0.0533535	0.145985	0.194059	0.183296	0.170995	0.245873	0.0429403	0.286182	0.736662	1.061	0.336908	0.149497	0.0850868	0.0762929	0.224328	0.120142
ENSG00000238142.1	RP11-108M9.4	8.28702	10.1492	9.80793	9.15952	10.1507	5.64811	12.4262	3.76467	4.39322	3.17425	9.64801	8.2628	3.93908	4.57503	3.74874	6.04649	3.7189	3.00584	4.98485	4.53664	8.95132	5.76381	0.783139	9.88217	10.3153	12.3094	9.26711	8.50851	4.72339	8.46769	17.5598	4.34913	2.36603	6.83717	10.0088	6.89286	10.4772	7.44428	3.23122	11.0171	7.23482	6.02568	5.77838	7.18149	6.88515	5.28245	9.10636	13.4124
ENSG00000235241.1	RP11-108M9.5	2.805	2.90939	4.36763	3.77756	3.70455	2.0883	4.26617	1.68682	2.00372	1.51519	6.85888	5.72774	2.09929	2.43583	1.71938	2.895	1.78321	1.3782	1.58553	1.7565	2.96	2.61676	0.28087	3.57322	4.28945	5.43063	3.39633	3.85845	2.00012	3.82351	6.61796	1.8482	1.04813	2.43669	2.88185	1.78023	3.40666	2.19174	1.53152	4.3249	3.31444	1.90434	2.82341	2.93632	2.39129	1.777	3.73043	5.83764
ENSG00000207005.1	RNU1-2	0	0	0	0	0	0	0	0	0	0	0	0	0	0	0	0	0	0	0	0	0	0	0	0	0	0	0	0	0	0	0	0	0	0	0	0	0	0	0	0	0	0	0	0	0	0	0	0
ENSG00000272426.1	RP11-108M9.6	0.185794	0.234586	0.493648	0.428926	0.349825	0.234084	0.412371	0.2537	0.279327	0.26028	0.855332	0.926817	0.301346	0.298285	0.256886	0.384879	0.273361	0.218673	0.29009	0.257221	0.277637	0.175935	0.25711	0.360993	0.334314	0.351074	0.308937	0.322032	0.287715	0.272831	0.440206	0.141651	0.107974	0.292487	0.465064	0.1913	0.341664	0.192756	0	0.358676	1.00567	0.0873489	0.839766	0.517311	0.387557	0.27381	0.354754	0.491012
ENSG00000058453.16	CROCC	15.6111	13.0538	10.8733	16.7309	16.4414	15.2736	20.2772	6.37826	6.38363	8.51086	57.2218	56.1982	9.66251	9.00442	7.25546	10.377	8.10025	6.90122	9.79574	6.50583	16.6664	10.2921	1.51953	34.5191	35.9004	19.4277	11.0032	17.4279	14.9166	15.6732	33.4048	5.87931	3.51885	7.74005	9.75772	2.56565	16.8579	12.9258	3.75606	28.5492	30.2076	7.87469	21.0656	21.8963	25.032	20.0929	15.165	18.7834
ENSG00000117122.13	MFAP2	19.2383	10.9079	1.33822	35.4232	29.1267	18.0557	10.4203	0.091933	0.0691782	0.134006	0.0802977	0.131837	0.0913601	0.0558781	0.113486	0.183122	0.141008	0.111404	0.130247	0.107822	12.1051	37.2655	0.0354584	45.1418	59.1748	7.79854	4.8673	8.60711	2.24057	6.32492	15.9516	3.34225	0.948924	1.08186	3.96515	0.233615	11.5644	8.10051	0.444997	11.9908	25.3255	3.86295	8.94834	11.4814	9.18443	12.7988	5.40802	1.16085
ENSG00000226526.1	RP1-37C10.3	0.24084	0.0950204	0	0.966572	0.601425	0.594334	0.374632	0	0	0	0	0	0	0	0	0	0	0	0	0	0.186583	0.337473	0	0.794374	1.2902	0.222884	0.0971528	0.227619	0	0.142823	0.599469	0	0	0	0.0289572	0	0.284961	0.0867252	0	0.258322	0.42162	0	0.148627	0.19771	0.120303	0.184792	0.0894332	0
ENSG00000159363.17	ATP13A2	22.4084	22.5618	23.4478	20.8131	23.3971	14.591	22.5224	43.3485	72.2755	45.7372	104.754	116.442	117.543	107.625	48.1987	82.5064	59.6615	38.0735	30.3729	49.0852	23.979	24.2463	20.9701	21.2804	23.8024	18.0217	20.126	16.9597	28.0794	17.5875	21.993	7.02213	5.49668	15.6809	16.3174	3.9614	34.346	35.6194	11.0398	37.9711	18.8575	31.0437	102.745	27.7247	24.7729	26.9503	23.961	44.082
ENSG00000117118.9	SDHB	83.8592	81.7291	104.82	94.2728	90.7998	104.187	84.226	46.6468	58.2863	52.2215	96.7259	83.9014	64.6546	77.9711	44.0469	51.7652	56.6536	45.3735	61.4575	53.3442	81.7651	117.26	144.514	71.0604	72.8107	90.0647	104.154	90.0633	82.9173	93.258	83.6811	122.813	168.243	95.1223	104.519	124.93	81.1531	67.7655	177.639	94.163	61.0341	37.6777	60.6042	54.9552	65.7119	68.5217	88.202	74.8022
ENSG00000117115.12	PADI2	0.994546	1.86677	0.257514	0.737374	0.813009	0.881537	1.14356	35.3123	30.8836	37.1855	13.5546	14.338	38.3723	34.1411	49.5306	37.6645	24.2426	42.1039	237.923	96.1073	5.0306	0.0674779	2.12461	1.84127	1.30687	1.01818	39.2642	1.0911	1.15867	0.858733	4.29313	0.31928	0.268712	2.18948	11.46	0.44086	7.98346	18.7082	156.106	12.6283	0.249771	0.581321	4.09305	2.17172	7.77841	11.549	6.36615	17.8446
ENSG00000204362.6	RP11-380J14.1	0	0.0101483	0	0	0.026889	0	0	0	0	0	0	0	0	0	0	0	0	0	0	0	0	0.351079	0	0.0156356	0.00551481	0	0	0	0.448153	0	0	0	0	0.0366133	0.206095	0	0	0.0700963	0	0.0705917	0	0	0.106193	0.0320346	0.152571	0.228919	0	0.0234197
ENSG00000282843.1	RP11-380J14.4	0	0	0	0	0	0	0	0	0	0	0	0	0	0	0	0	0	0	0	0	0	0	0	0	0	0	0	0	0	0	0	0	0	0	0	0	0	0	0	0	0	0	0	0	0	0	0	0
ENSG00000142623.9	PADI1	0.0201141	0.0279757	0.0259958	0.028732	0.0460781	0.0209249	0.115929	0.0293319	0.0186735	0.141974	0.0607388	0.0697127	0.0264324	0.0175909	0.0475823	0.268007	0.0825669	0.161768	0.411272	1.17237	0.0228033	0.152558	0.0498372	0.403868	0.112119	0.0236465	0.0904436	0.0702598	202.32	0.086165	0.0838346	0.0116844	0.00763435	0.0400618	0.277364	0.0623992	0.0350805	0.644966	0.0107247	0.0485631	0.0396361	0.0321789	0.0380244	0.184025	8.10127	8.9997	0.0369748	0.262854
ENSG00000142619.4	PADI3	0	0	0	0	0	0	10.1952	0	0	0	0	0	0	0	0	0	0	0	0	0.0188473	0.0514497	0.0377323	0.0576746	0.0339738	0.0315937	0	0.0365121	0	17.0103	0.0148593	0	0	0	0	0.0171838	0	0	0.0907463	0	0	0	0	0.0634196	0.41709	0.539426	0.318081	0.0302251	0
ENSG00000266634.1	MIR3972	0	0	0	0	0	0	0.342467	0	0	0	0	0	0	0	0	0	0	0	0	0	0	0	0	0	0	0	0	0	0	0	0	0	0	0	0	0	0	0	0	0	0	0	0	0	0	0	0	0
ENSG00000159339.13	PADI4	0.399809	1.19328	0.0927184	0.260119	0.214104	0.108501	0.297247	0.233281	0.320253	0.104769	0.0603089	0.103338	0.938045	0.702821	0.134983	0.11604	0.0714379	0.100769	0.113554	0.153329	0.304572	0	0.265871	0.343125	0.287386	0.116581	0.115104	0.155498	0.147818	0.177173	1.19054	0.331474	0.277826	0.339442	0.294799	0.690405	9.84431	0.135235	0.138508	0.118002	0.096869	0.0542846	0.247812	0.242098	0.114668	0.0887166	0.241536	35.5669
ENSG00000276747.1	PADI6	0	0	0	0	0	0	0	0	0	0	0	0	0	0	0	0	0	0	0	0	0	0	0	0	0	0	0	0	0	0	0	0	0	0	0	0	0	0	0	0	0	0	0	0	0	0	0	0.0473565
ENSG00000179051.13	RCC2	29.5989	29.9638	23.0224	21.072	26.0006	16.419	33.9784	11.2901	11.0972	12.4755	35.0111	33.5885	17.0798	18.8143	12.8173	15.9884	11.6464	11.3985	23.3529	13.8469	40.4706	61.3434	124.236	51.7506	50.0398	27.6016	32.5016	18.5193	88.4165	18.3386	33.488	9.17831	6.11044	14.4863	30.5219	9.26391	47.4843	55.7098	5.93428	35.5271	45.051	13.2758	17.926	39.916	89.6453	85.4925	40.592	63.3754
ENSG00000074964.16	ARHGEF10L	30.7434	17.1532	11.8119	115.066	80.9088	119.333	41.7823	9.15016	11.7206	12.1227	132.138	138.287	14.9931	13.2436	9.02075	13.5248	11.8295	9.62255	8.15175	10.7778	24.8912	12.2185	0.443398	40.1637	40.5702	27.4796	35.7695	44.0409	35.7913	39.3749	27.5212	18.6147	16.7286	32.4338	37.037	55.331	21.2981	34.0223	27.9835	28.3693	14.4273	24.3902	13.1304	30.608	47.8238	57.3588	27.3106	14.4086
ENSG00000236648.1	RP11-473A10.2	0	0	0	0	0	0	0	0	0	0	0	0	0	0	0	0	0	0	0	0	0	0	0	0	0	0	0	0	0	0	0	0	0	0	0	0	0	0	0	0	0	0	0	0	0	0	0	0
ENSG00000117148.7	ACTL8	0	0	0	0	0	0	0	0	0.024581	0	0	0	0.0932029	0.120265	0	0.0132156	0	0	0	0	0	0.140855	0.0345718	0	0	0	0.0444569	0	0.0405085	0	0	0	0	0	0	0	0	0	0	0	0	0	0	0	0	0	0	0
ENSG00000261781.1	LINC01654	0	0	0	0	0	0	0	0	0.0315568	0	0.107489	0.131308	0.090274	0.0728005	0	0.0138716	0	0	0	0	0	0	0	0	0	0	0	0	0	0	0	0	0	0	0	0	0	0	0	0	0	0	0	0	0	0	0	0
ENSG00000117154.11	IGSF21	3.18892	1.43448	3.51031	6.46168	4.90642	3.86823	3.40916	19.8555	47.6539	8.30103	167.279	175.489	65.2784	66.5182	31.8101	19.5522	9.53049	7.8429	14.9297	17.0957	3.45845	0	0.0436718	2.55087	3.19056	1.61843	0.788628	1.04148	0.436512	1.0751	2.36602	0.808428	0.314912	0.709877	0.996285	0.202652	2.75361	1.55503	0.232774	8.24042	0.936203	0.480891	1.79652	4.11372	1.10224	1.09658	0.524353	19.7533
ENSG00000280222.1	RP11-174G17.3	0.0683375	0.0309226	0.0497952	0.108356	0.100212	0.0456312	0.0524736	0.12733	0.221534	0.0419236	1.11335	1.26043	0.192829	0.157174	0.201535	0.109101	0.0520645	0.0350743	0.200055	0.089636	0.0378813	0	0	0.0509852	0.053737	0.0284756	0.0132687	0.0265231	0.00899651	0.0256608	0.0836635	0.0210575	0.0074983	0.0175261	0.0189905	0.0064864	0.0406083	0.0255041	0	0.190487	0.0154641	0.00765679	0.045916	0.0910109	0.0235309	0.0234268	0.0151873	0.406767
ENSG00000230035.2	RP11-174G17	0	0	0	0	0	0	0	0	0	0	0	0.148716	0	0	0	0	0	0	0	0	0	0	0	0	0	0	0	0	0	0	0	0	0	0	0	0	0	0	0	0	0	0	0	0	0	0	0	0
ENSG00000225387.1	RP11-422P22.1	0	0	0.0166127	0	0	0	0	0	0	0	0.198625	0.319952	0	0	0	0	0	0	0	0	0	0	0	0	0	0	0	0	0	0	0	0	0	0	0	0	0	0	0	0	0	0	1.06649	0	0	0	0	0
ENSG00000179023.8	KLHDC7A	0.147296	0.0231433	0	0.00764668	0.0101752	0	0.725396	0.0152128	0.0125389	0.0240937	0.616546	0.538027	0.0228346	0.017884	0.0164114	0.0297093	0.0236805	0.0169177	0.0172187	0.0320122	0.741768	0	0.00262175	0.0307318	0.0726331	0.0094722	0.138301	0.0236621	1.57634	0.0210659	0.0839026	0.00518705	0.00423403	7.81949	19.4534	3.0819	0.645214	2.48932	0	0.0216406	0	1.77345	0.0749158	0.244373	0.0589502	0.0857193	0.140111	0
ENSG00000235282.3	DYNLL1P3	0	0	0	0	0	0	0	0	0	0	0	0	0	0	0	0	0	0	0	0	0	0	0	0	0	0	0	0	0	0	0	0	0	0	0	0	0	0	0	0	0	0	0	0	0	0	0	0
ENSG00000225478.2	RP1-8B22.2	0	0	0	0	0	0	0	0	0	0	0	0	0	0	0	0	0	0	0	0	0	0	0	0	0	0	0	0	0	0	0	0	0	0	0	0	0	0	0	0	0	0	0	0	0	0	0	0
ENSG00000009709.11	PAX7	0	0	0	0	0	0	0.00637117	0.174236	0.483858	0.229949	0	0	1.34073	1.72838	0.182174	0.217739	0.119955	0.114613	0.371526	0.187936	0	0	0	0.00834865	0.00484842	0.00743428	0	0	0	0.00178008	0.00835812	0	0	0	0	0	0	0.00735399	1.46075	0	0	0	0.0289794	0	0.0207418	0.0272348	0	0
ENSG00000179002.5	TAS1R2	0	0	0	0	0	0.0142016	0	0	0	0	0	0	0	0	0	0	0	0	0	0	0	0	0	0.014853	0	0	0	0	0.0151852	0	0	0	0	0	0.00572448	0	0	0	0	0	0	0	0	0	0.161759	0.214848	0	0
ENSG00000159423.16	ALDH4A1	30.9579	25.9171	20.4293	17.6147	22.6468	24.2557	20.9001	51.1524	56.3962	56.6534	13.9368	17.3035	61.3765	57.2807	29.5025	27.7762	45.1466	58.397	11.3665	51.1266	22.8336	12.121	10.6606	13.6566	15.7103	11.7154	8.05921	18.9936	49.5789	21.2099	17.6345	16.6624	16.4853	150.575	50.4136	268.216	12.2394	10.4698	41.3836	22.5197	14.2574	2.81042	17.758	39.029	23.5563	20.3373	6.69366	11.7016
ENSG00000265606.1	MIR4695	0	0	0	0	0	0	0	0	0	0	0	0	0	0	0	0	0	0	0	0	0	0	0	0	0	0	0	0	0	0	0	0	0	0	0	0	0	0	0	0	0	0	0	0	0	0	0	0
ENSG00000221662.1	MIR1290	0	0	0	0	0	0	0	0	0	0	0	0	0	0	0	0	0	0	0	0	0	0	0	0	0	0	0	0	0	0	0	0	0	0	0	0	0	0	0	0	0	0	0	0	0	0	0	0
ENSG00000169991.10	IFFO2	6.80885	5.67649	9.27851	18.716	13.7253	20.366	16.0838	5.26432	6.82664	5.43686	50.0226	54.3934	9.65231	9.05258	5.40601	7.51051	5.71487	4.60908	8.35701	6.05433	14.6044	8.3631	14.8626	12.3643	11.2907	15.461	7.27452	11.7741	41.6939	12.5492	11.3522	3.56102	1.84042	6.30193	8.15641	3.31463	13.5363	19.7351	3.63636	6.04213	5.26134	12.9972	11.7577	16.926	236.758	294.255	6.6134	9.37457
ENSG00000272084.1	RP5-1126H10.2	1.014	0.745916	0.683681	1.92456	1.45824	1.38942	2.41064	0.425366	0.587663	0.563994	2.46954	2.69302	1.01494	0.820446	0.466816	1.19492	0.772131	0.487842	0.560197	0.62401	1.01824	0.385065	0.210592	2.72107	1.7136	1.41604	0.950426	1.62323	0.843277	1.63254	1.29588	0.49005	0.32409	1.01495	1.49834	0.73542	1.56275	0.8762	0.658639	1.69889	2.11505	0.253337	4.11422	2.65992	1.80961	2.60389	0.900014	1.49585
ENSG00000127481.14	UBR4	29.9203	22.5228	24.3942	43.239	33.8873	39.7673	47.2074	7.7526	9.9145	10.3133	27.5734	33.791	17.2457	13.1202	8.18622	10.6791	12.1133	7.73982	10.7247	8.37357	26.8375	36.5531	49.7712	34.4879	37.6904	35.1259	22.2638	43.7991	21.9716	42.8712	31.1885	12.3773	9.96112	16.991	17.3642	12.3043	36.4026	22.6893	30.7438	38.9433	45.7065	10.3244	33.1765	31.1085	34.8094	41.226	27.5805	25.0614
ENSG00000230424.1	RP1-43E13.2	1.66991	1.59793	1.26492	1.21123	1.29238	1.05856	1.20382	0.854666	0.736948	0.900549	1.231	1.29396	0.620729	0.748354	0.874819	0.889951	0.766592	0.824294	1.58746	1.22751	1.49145	0.931584	0.932676	2.28827	2.25868	1.40077	0.759229	1.48493	0.44891	1.50591	2.07597	1.714	0.827744	0.404716	0.980172	0.243851	1.09539	1.18964	0.721287	1.73048	2.80065	0.566362	1.3284	1.71705	0.945894	0.962444	0.85362	0.975316
ENSG00000127463.13	EMC1	11.6169	11.4817	9.14239	15.8866	14.3655	13.5968	11.8098	5.42495	7.03238	6.77045	18.1966	16.9079	8.18804	10.5668	5.29664	7.53191	7.4334	5.48229	7.0638	5.72104	12.0599	41.9129	17.6601	16.0712	15.1324	10.6315	9.52831	10.1963	10.5437	9.84505	15.1308	7.05252	5.31605	5.12426	6.87217	4.63953	12.4507	8.95501	8.82178	15.3957	17.4522	3.93667	13.589	11.3491	10.8076	10.939	9.43075	9.91878
ENSG00000053372.4	MRTO4	24.7671	24.3391	21.6403	16.6399	19.5753	17.1584	21.8338	16.7737	23.2652	16.5153	19.4151	18.424	23.9036	29.1306	17.3654	17.5983	19.0403	14.7609	12.8708	14.746	26.6074	64.6861	57.3577	24.3877	26.6911	17.6689	16.8806	17.919	28.993	18.1923	25.5843	9.06841	7.19171	9.78959	16.9518	12.7009	18.0854	16.8436	15.0768	26.1451	29.3211	14.173	15.6097	22.4389	25.0969	25.7546	21.7314	21.1667
ENSG00000211454.13	AKR7L	1.26548	0.595582	0.785267	0.548561	0.559902	0.585135	0.702487	1.22558	1.56673	1.44322	7.75238	7.05364	1.70747	1.58531	1.37254	1.27016	1.73686	1.18192	0.881021	0.806625	1.48571	0.472129	0.229936	2.10782	2.34649	0.825797	6.38446	0.565792	0.683808	0.502284	1.6909	0.21295	0.10112	3.78374	4.37608	25.556	0.67713	0.852572	0.303257	1.92417	2.15777	8.14596	1.92659	1.41273	1.74212	2.31777	15.777	0.904255
ENSG00000162482.4	AKR7A3	2.31527	1.23054	4.38956	1.37879	1.25156	1.24373	1.57592	3.05662	2.76198	3.68807	5.50114	5.22091	2.67377	2.44662	2.43717	2.51327	3.12051	3.30159	2.00421	2.8445	3.5826	1.00824	0.552779	5.06838	5.28253	1.77109	26.8777	1.3198	2.03135	1.20694	3.39423	0.497821	0.238924	32.6495	17.4805	71.5153	1.48764	1.92977	0.290315	3.14405	4.67737	108.536	3.91962	3.17725	3.3127	4.07383	53.1982	1.89188
ENSG00000270728.1	RP4-657E11.10	1.95545	1.00407	2.00307	1.30343	1.2705	1.48578	1.33967	2.74159	2.70616	2.7882	4.99734	5.13781	2.79938	2.89642	2.35517	2.34877	2.46787	2.10628	3.80887	2.48021	1.98589	3.05747	1.55444	2.61708	2.29396	1.62443	2.35771	1.39001	1.21229	1.32501	3.00038	0.584417	0.415349	1.20936	0.891236	0.903497	1.33508	2.12436	1.24277	3.30658	3.83578	1.10774	1.94523	1.68572	2.75707	3.29313	3.20911	0.931017
ENSG00000053371.12	AKR7A2	56.182	48.5425	89.2905	54.7528	47.323	45.0701	56.0468	36.1743	36.3818	41.1204	36.2709	36.8692	36.4735	35.3573	31.7206	35.5572	38.3115	38.0757	39.6417	42.5383	56.5724	94.9883	67.1778	115.002	97.6526	53.6926	60.8066	49.8724	62.2312	48.2539	68.9585	27.2744	22.7783	62.7133	62.5032	40.046	47.1631	44.2955	37.9322	61.8347	92.5827	30.1432	58.6986	58.8313	55.186	56.2104	61.1106	45.5475
ENSG00000200403.1	RNU6-1099P	0	0	0	0	0	0	0	0	0	0	0.212064	0.301965	0	0	0	0	0	0	0	0	0	0	0	0.352864	0.557105	0	0	0	0	0	0	0	0	0	0.135996	0	0	0	0	0	0.496842	0	0.314152	0.322505	0	0	0.290434	0
ENSG00000040487.12	PQLC2	13.2192	12.4481	23.9476	11.7425	11.6518	9.5328	13.4376	7.41608	8.81757	8.29684	39.279	37.5008	11.6598	10.8538	8.08566	10.7088	8.50446	7.74887	13.3891	9.08423	14.0284	17.7102	11.024	20.2484	20.7598	12.7458	12.5344	11.5703	9.91096	11.1345	15.3138	5.61687	4.56539	9.36479	12.3897	13.2624	16.718	11.7129	7.60583	20.569	15.3835	8.38301	29.7135	19.5338	16.8148	17.5724	19.5586	17.0109
ENSG00000077549.17	CAPZB	158.492	137.761	119.768	230.616	200.954	263.854	196.417	67.7605	81.2887	64.5788	111.201	103.266	80.0048	99.6094	69.4719	74.7037	69.4276	55.2505	99.7153	70.2419	144.319	243.878	259.524	210.446	217.825	244.923	158.409	217.313	166.062	230.363	204.306	84.1125	69.7245	63.2837	84.359	37.8765	188.88	97.5981	114.055	157.739	180.311	26.7635	99.0746	181.718	131.279	140.219	152.074	158.379
ENSG00000240490.3	RN7SL277P	0	0	0	0	0	0	0	0	0	0	0	0	0	0	0	0	0	0	0	0	0	0	0	0	0	0	0	0	0	0	0	0	0	0	0	0	0	0	0	0	0	0	0	0	0	0	0	0
ENSG00000201609.1	RNU4-28P	0	0	0	0	0	0	0	0	0	0	0	0	0	0	0	0	0	0	0	0	0	0	0	0	0	0	0	0	0	0	0	0	0	0	0	0	0	0	0	0	0	0	0	0	0	0	0	0
ENSG00000235185.1	RP5-1056L3.1	0	0	0	0	0	0	0	0	0.108692	0	0	0	0	0.097066	0	0	0.095765	0	0	0.0985577	0	0	0	0	0	0	0	0	0	0	0	0.129189	0	0	0	0	0	0	0	0	0	0	0	0.202539	0	0	0	0
ENSG00000173436.13	MINOS1	21.3112	21.4974	19.6929	28.9047	27.2512	33.1875	29.0887	25.098	30.3177	20.5723	27.4974	24.3515	27.4798	34.1818	20.9833	25.0922	23.8908	20.0234	19.1804	24.6213	21.3342	29.5892	25.8082	38.0877	31.1181	38.3378	30.493	39.2122	24.1263	42.4591	26.8337	29.312	28.653	21.3165	31.2591	7.68988	22.8153	15.2137	18.9479	22.1743	21.2268	7.06476	32.4684	35.634	18.1956	17.7104	23.3088	16.7429
ENSG00000226396.1	RP5-1056L3.3	4.91523	7.77771	4.15408	6.85231	6.60932	5.69227	8.3609	2.13189	1.64297	1.86123	11.528	9.33462	2.00588	2.0439	2.34257	2.64835	1.79985	1.57823	4.04065	2.1905	6.44425	3.38306	6.61841	16.2169	17.6949	7.37399	7.88934	7.94816	6.19195	6.78101	10.0889	4.76008	3.10337	8.4773	14.8278	3.24153	12.5329	5.04407	1.50451	6.58872	24.0212	2.52259	15.5364	30.055	6.9253	5.77678	7.64207	11.4939
ENSG00000158747.13	NBL1	148.914	137.334	14.6076	172.254	130.216	197.462	259.342	57.2995	84.8242	59.193	31.9641	34.8643	98.0482	98.1186	64.5944	50.4858	57.9441	61.5873	22.3467	41.3079	162.122	80.6854	2.60467	799.562	648.991	186.751	203.689	297.855	144.329	297.253	319.848	50.2074	25.6538	29.2626	41.5214	1.80578	272.974	50.4753	9.23414	124.696	698.722	8.60649	118.224	426.926	174.564	171.744	258.155	18.3467
ENSG00000158748.3	HTR6	0.0521385	0.0427815	0.0142055	0.0781479	0.0542996	0.0790622	0.0492834	0.21182	0.755408	3.11152	0.0205133	0.0316732	1.76842	1.59534	0.230193	0.417542	4.44505	2.06032	0.021228	0.0833639	0.053169	0.0210399	0.239293	0.119316	0.265537	0.101509	0.0660403	0.0717413	0.0473091	0.0724214	0.0640412	0.0101441	0	0	0.0236237	0	0.049839	0.0228574	0	0.0435656	0.0707752	0	0.233048	0.0997859	0.0825581	0.0816618	0.0899412	0.0820998
ENSG00000162542.13	TMCO4	15.5665	11.7227	16.1848	19.9154	11.3973	19.9686	20.7086	1.6306	1.59915	3.28826	0.506969	0.780811	1.74648	1.46299	1.34778	1.96631	3.53132	2.68403	1.64377	2.0565	16.1398	8.51172	11.7618	17.6384	22.725	13.8431	13.302	14.2919	14.2073	14.6118	13.973	4.44982	2.79048	11.9519	16.8103	5.1438	13.0521	19.7117	1.70194	17.7587	17.2228	8.89769	9.82008	34.8558	8.6243	10.0416	12.2207	19.6111
ENSG00000178828.6	RNF186	0.0348434	0	0	0	0	0	0	0	0	0	0	0	0	0	0	0	0	0	0	0	0.203312	0	0	0	0.118476	0.0596045	13.998	0	0	0	0	0	0	13.9735	2.18986	0.316914	0	0.0919446	0	0	0.356023	19.4874	0	0.173197	0.0396566	0.0649495	5.5966	0
ENSG00000235434.1	RP11-91K11.2	2.24396	0.799462	0	0	0	0	0	0	0	0	0	0	0	0	0	0	0	0	0	0	0.683307	0	0	0	0	0	0.422005	0	0	0	0	0	0	1.99889	0.497432	0	0	0	0	0	0	0.530493	0	0	0	0	0.0857078	0
ENSG00000169914.5	OTUD3	6.60307	5.71914	7.19211	7.62758	6.57042	6.22309	9.38858	3.27887	5.57297	5.54238	22.3174	20.0136	7.80246	8.75575	3.76132	4.7665	6.0927	4.40586	3.44742	3.44469	7.51191	7.29774	8.9356	12.5258	14.1899	12.0168	8.58983	10.5623	5.95133	9.90795	13.115	3.14076	2.08367	4.36187	7.14107	2.12499	10.3538	6.66382	3.68093	9.68496	15.1999	3.17927	11.1941	12.4338	9.82863	8.88943	9.99284	8.279
ENSG00000188784.4	PLA2G2E	0	0	0	0	0	0	0	0	0	0	0	0	0	0	0	0	0	0	0	0	0	0	0	0	0	0	0	0	0	0	0	0	0	0	0	0	0	0	0	0	0	0	0	0	0	0	0.0463732	0
ENSG00000242688.3	RN7SL304P	0	0	0	0	0	0	0	0	0	0	0	0	0	0	0	0	0	0	0	0	0	0	0	0	0	0	0	0	0	0	0	0	0	0	0	0	0	0	0	0	0	0	0	0	0	0	0	0
ENSG00000188257.10	PLA2G2A	422.764	334.848	4.97384	124.825	903.551	207.642	294.553	0.2517	0.215723	0.255688	0.289304	0.525076	0.408883	0.280855	0.318398	0.332496	0.255909	0.223297	0.424387	0.331695	86.7796	0.591784	0.393698	2.60407	9.38738	119.195	111.25	155.218	44.406	156.002	80.5094	572.84	30.0727	0.442878	0.266552	202.084	25.2027	152.296	12.7658	433.624	160.384	3.02818	3.59147	170.946	40.8382	51.0427	608.369	0.598151
ENSG00000127472.10	PLA2G5	4.47658	6.19938	1.25573	11.6034	68.3458	3.32107	13.2745	2.8929	3.2066	6.43169	2.99191	4.33073	4.88782	4.74497	3.33425	3.50094	4.7154	7.3338	1.67211	7.978	3.03871	0.268974	0.0714765	1.07549	0.83234	25.7786	5.74193	22.6531	2.70356	19.7487	7.02607	81.3898	34.1116	0.0727977	0.0276922	2.62665	7.06527	1.85458	0.179557	1.4281	102.04	0.321487	0.135694	13.5545	1.13472	1.1887	1.79101	1.05368
ENSG00000117215.14	PLA2G2D	0.0356945	0.0498627	0	0.0293907	0.0494276	0	0.0561903	0.0101356	0.016975	0.0109918	0	0	0.0239639	0.0186536	0.0192109	0.019537	0.0194757	0	0.0177099	0.0240464	0.0481023	0	0.114395	0.0404112	0.0413152	0.392635	0.276185	0.0790206	0.0388891	0.0706291	0.0947838	0	0	0.0123842	0	0.021624	0.197654	0.251345	0	0.0281209	0.0331668	0	0.0333151	0.0713313	0.0201446	0.0184569	1.45339	3.72559
ENSG00000158786.4	PLA2G2F	0	0	0	0	0.0313755	0	4.04956	0	0	0	0	0	0	0	0	0	0	0	0	0	0	0	0.0183633	0	0	0.0477285	0.0304829	0.0142483	0.0249091	0.0150984	0	0.0270773	0.0118498	0	0.0308829	0	0	0	0	0	0.110173	0	0	0.27301	22.8744	26.0604	0.0226101	0
ENSG00000227066.1	RP3-340N1.2	0.0354079	0.106237	0.0538279	0.0488429	0.0847427	0	0.0798491	0.0436712	0.0291756	0.0428937	0.0169596	0.0198429	0.0277015	0.0214178	0.0588726	0.122576	0.0408247	0.0245622	0.291184	0.158316	0.0455853	0	0	0	0.0587321	0.136004	0.0640367	0.0768449	0.0247821	0.0838032	0.12177	0.0263454	0.0137951	0.0259503	0.091756	0.803115	0.112407	0.0516052	0.0182606	0.0726563	0.0402598	0.0223725	0.0865583	0.0731079	0.0410771	0.0320642	0.121106	0.115105
ENSG00000187980.6	PLA2G2C	0.0178565	0.0296705	0.0275257	0	0.0152926	0	0.0805878	0.0538932	0.0687373	0.0300141	0.0464539	0.0528724	0.0696443	0.0615664	0.0780188	0.104353	0.0693341	0.0165466	0.0823828	0.111663	0.0322792	0	0	0.0333563	0.128958	3.10707	0.730672	0.536164	0.201908	0.65734	0.0974379	0.0210694	0	0.0252609	0.0189075	0.0251474	0.0404248	0.047459	0	0.0104562	0.0223025	0	0.0515291	0.332777	0.0231125	0.0225378	0.130966	0.0342309
ENSG00000225986.1	UBXN10-AS1	0.299083	0.719038	2.6144	0	0.228229	0	2.85538	1.89238	3.26999	2.00223	3.18824	3.76399	3.80511	4.42577	3.1464	5.31971	2.81514	1.36153	3.03986	6.25083	0.846495	0	0	0.652262	2.92947	83.0127	18.5546	22.0085	5.23924	25.6894	2.11565	1.09732	0.0706193	0.877262	1.01893	0.177509	1.02577	1.5935	0.0543367	0.149786	0.714534	0.0970555	3.33466	8.29687	0.54376	0.430262	3.03009	0.291962
ENSG00000162543.5	UBXN10	0.623673	0.937165	1.69095	0.106139	0.291211	0.0992149	3.99734	1.33359	1.98872	2.02136	1.62516	2.22554	4.27	4.47637	1.63477	2.90948	1.97554	0.785067	1.27327	2.10112	1.64747	0.020132	0.0267144	0.719559	2.25058	17.6473	6.04965	11.1055	1.17821	13.1521	7.15574	2.26147	0.472043	2.06674	2.54644	1.97299	2.54634	1.56416	0.166589	0.404776	0.791447	0.452826	6.24112	2.78102	0.94882	0.970037	1.93309	0.153759
ENSG00000228105.1	LINC01757	0	0	0	0	0	0	0	0	0	0	0	0	0	0	0	0	0	0	0	0	0	0	0	0	0	0	0	0	0	0	0	0	0	0	0	0	0	0	0	0	0	0	0	0	0	0	0	0
ENSG00000158816.15	VWA5B1	0.0104696	0.0106357	0.0236564	0.0057053	0.00837881	0.00525355	0.255316	0.0942054	0.100774	0.0907061	0.010081	0.0164761	0.0900477	0.0524006	0.143218	1.46773	0.121154	0.0116659	0.0449378	0.0697114	0.0166828	0	0.00970495	0.0153898	0.0111156	0.0271553	0.0533927	0.0154391	0.00984597	0.0135882	0.142507	0.0356065	0.0124369	1.61771	0.585745	0	0.273929	0.00688778	0.0144221	0.00819258	0.0202312	0.0405255	7.57854	0.0455941	0.0276988	0.030272	0.0459092	0.0112135
ENSG00000226664.1	RP4-745E8.2	0	0	0	0	0	0	0	0	0	0	0	0	0	0	0	0	0	0	0	0	0	0	0	0	0	0	0	0	0	0	0	0	0	0	0	0	0	0	0	0	0	0	0	0	0	0	0	0
ENSG00000236963.6	LINC01141	0.0113096	0.00772448	0.0214597	0	0	0	0.0144046	0.536225	0.605947	0.442779	0.143895	0.119278	0.80931	0.825008	0.50714	0.624	0.399165	0.332576	1.20733	0.667059	0.0127117	0.0121064	0	0.0638434	0.0823823	0	0	0.00995242	0	0.0114908	0.035701	0	0.0125955	0.0161185	0.0381134	0.0164597	0.0316203	0.0125029	0	0.0564268	0.00400383	0	0.078814	0.0532616	0	0	0.00880969	0
ENSG00000226487.1	RP4-749H3.2	0	0	0	0	0	0	0	0	0	0	0	0	0	0	0	0	0	0	0	0	0	0	0	0	0	0	0	0	0	0	0	0	0	0	0	0	0	0	0	0	0	0	0	0	0	0	0	0
ENSG00000162545.5	CAMK2N1	23.1517	30.5285	49.2401	29.7995	22.1252	12.987	52.2504	462.759	617.288	196.635	85.6905	72.2909	570.022	719.384	263.875	200.22	189.713	173.333	180.176	181.954	32.4164	83.0242	0.358224	72.2956	67.5953	92.9328	99.4268	64.0457	29.9406	65.018	47.9166	18.6415	9.36405	75.2484	88.9807	34.056	122.856	8.53306	3.74869	16.5952	58.5541	4.73577	66.738	62.0877	15.6931	18.5796	72.2818	18.5565
ENSG00000090432.6	MUL1	32.3484	27.0128	28.2401	31.6738	30.5766	29.1906	39.6767	10.7591	13.5013	13.5999	20.5348	21.0458	19.0482	19.1696	11.2921	16.1891	15.2479	12.8364	18.6295	13.5863	32.5421	44.2485	26.2077	42.1122	45.4083	41.3861	31.4223	41.9012	32.3391	45.0408	37.8819	20.289	25.3608	18.7227	27.7228	17.4771	29.1064	26.1972	26.9689	41.129	35.4695	13.2066	30.2796	34.2118	35.4297	38.6896	26.3938	28.3336
ENSG00000215520.3	RPS4XP4	0	0	0	0	0	0	0	0	0.0555972	0.0181472	0.0645218	0.0839318	0.0663379	0.073856	0	0.0321002	0.0576669	0	0	0	0	0	0	0	0	0	0	0	0	0	0	0	0	0	0.0339289	0	0	0	0	0	0	0	0	0	0	0	0	0
ENSG00000183114.7	FAM43B	0.260022	2.42579	29.5117	0.469348	1.19139	0.359769	0.312762	6.03628	7.90422	11.0972	20.2401	15.8503	11.3906	11.1712	5.68829	16.634	14.3816	8.83719	3.0614	10.1481	0.534568	0.175729	0	0.348592	1.50659	1.25195	0.636103	1.33892	0.392861	1.30404	1.9551	2.46469	1.70953	0.800887	7.2667	0.250598	0.462512	0.720783	0.291872	0.215546	0.196952	0.308349	1.35687	1.31497	0.355829	0.388659	0.424763	1.18993
ENSG00000158825.5	CDA	7.18399	11.7061	4.4361	4.89084	8.6255	5.72303	7.87234	2.10804	2.16234	2.25345	2.04671	2.12503	2.4078	2.26346	2.83749	3.5041	1.39606	2.31825	3.39169	3.06143	6.3596	25.1602	0.335511	13.4798	13.6601	5.30399	12.4267	7.23682	122.729	6.64628	13.3561	6.05636	3.67232	14.5713	12.0967	52.197	13.4415	2.18233	1.50153	10.4198	2.31464	0.542439	2.0976	8.87971	23.4355	27.7819	14.6919	37.0142
ENSG00000158828.7	PINK1	28.7237	20.5774	61.6633	30.4096	25.9781	34.4886	25.988	41.0024	49.6662	38.9799	37.8482	35.4349	61.0255	68.5037	32.8547	38.0741	44.2677	38.9782	52.0642	47.2882	23.8547	24.6668	1.10942	22.5104	25.0345	30.1997	21.3749	32.0603	20.1219	33.7894	25.7262	24.7913	36.4275	15.6208	11.3679	12.5629	19.0046	21.1573	84.291	33.9804	19.9275	6.94959	17.2253	19.5798	22.4348	27.8556	15.5584	13.833
ENSG00000117242.7	PINK1-AS	3.97448	2.68116	3.80399	4.64185	3.95568	3.38626	3.55468	0.92273	1.08063	1.28141	4.73531	4.47692	1.36058	1.3045	0.952784	1.38599	1.44793	1.09469	1.22821	1.00259	3.84737	8.33192	3.2515	5.02294	5.4254	2.8833	2.77093	2.79291	2.464	2.72042	6.20496	2.9971	2.54296	1.68122	2.03308	1.58771	4.25681	3.82067	2.65861	5.01389	6.61108	2.40277	5.7303	4.52519	3.85388	4.60369	3.23761	7.16784
ENSG00000244038.9	DDOST	120.197	126.788	150.213	193.582	163.379	128.639	134.335	29.0977	36.0228	40.1341	63.1468	58.9497	43.7856	50.4348	29.1999	39.5847	44.0623	33.1057	42.8709	30.1094	134.656	426.253	248.275	169.078	192.233	97.7383	118.65	99.6331	128.796	94.5602	179.221	86.5438	61.2508	69.2529	77.044	62.4454	166.079	139.536	46.6044	137.347	225.559	131.543	171.893	122.741	109.719	118.872	125.177	223.195
ENSG00000117245.12	KIF17	4.84639	3.98997	11.8704	0.643805	1.5497	0.980339	1.76428	4.09203	7.61156	5.55871	0.35518	0.457809	13.3675	13.3278	3.54168	5.4139	7.8027	3.6483	0.766349	1.15788	3.65597	0.529206	0.0454029	2.84792	2.71596	1.21685	0.768863	1.49776	0.482502	1.70409	3.21197	1.52477	1.63536	1.85538	2.0368	0.540149	5.28098	0.677867	0.78779	1.94798	1.39738	0.214287	1.99546	1.87565	0.929908	1.13171	1.12228	22.339
ENSG00000235432.1	RP5-930J4.5	0	0	0	0	0	0	0	0	0	0	0	0	0	0	0	0	0	0	0	0	0	0	0	0	0	0	0	0	0	0	0	0	0	0	0	0	0	0	0	0	0	0	0	0	0	0	0	0
ENSG00000189410.11	SH2D5	0.055169	0.193276	0.22381	0.338651	0.111487	0.123576	0.225273	7.88165	20.4417	22.8696	1.76453	2.19934	34.6102	32.3974	6.58716	8.07502	39.3332	15.5335	0.507228	1.52317	0.119405	2.07997	0.725356	1.2207	2.01876	0.424987	0.142269	0.349561	0.193562	0.618127	0.350278	0.105842	0.0192998	0.404718	1.48861	0.0344038	0.21907	0.154389	0.0442865	0.0775845	1.22081	0.0351198	0.414873	0.774493	0.145128	0.157962	0.0949233	0.0827997
ENSG00000233069.1	RP5-930J4.2	0	0	0	0	0	0	0	0	0	0	0	0	0.0846419	0.0850299	0	0	0.0757306	0	0	0	0	0	0	0	0	0	0	0	0	0	0.113201	0	0	0	0	0	0	0	0	0	0	0	0	0	0	0	0	0
ENSG00000127483.17	HP1BP3	80.5692	74.7069	57.8942	103.319	92.5063	106.689	91.8462	30.5098	33.805	38.8601	81.2046	66.7683	36.9942	43.0832	32.2108	36.6039	40.1137	30.4416	51.3234	32.2679	75.31	99.9185	87.1685	162.345	144.781	96.9855	70.2744	89.3468	69.1434	90.9528	93.0808	34.0241	21.2737	34.7197	39.4518	25.0025	89.6136	62.6551	36.0405	121.403	153.277	25.8129	64.2339	90.283	66.152	66.9258	71.2223	81.3419
ENSG00000075151.20	EIF4G3	24.3958	25.0159	21.5169	22.5671	23.6199	22.9509	28.3588	14.3954	17.7718	16.4255	31.8708	28.6721	26.2628	30.683	16.8707	20.5805	16.2345	12.9183	25.1943	16.0651	22.9135	48.1557	31.3083	26.9823	30.3566	26.3622	23.6485	26.2595	21.2573	28.1362	22.9285	11.8838	7.35291	10.2315	15.3993	6.95893	23.6377	13.7035	19.9965	26.2889	24.6317	5.37141	36.9984	22.1438	19.6647	19.8407	19.6208	21.6592
ENSG00000251914.1	RNU7-200P	0	0	0	0	0	0	0	0	0	0	0	0	0	0	0	0	0	0	0	0	0	0	0	0	0	0	0	0	0	0	0	0	0	0	0	0	0	0	0	0	0	0	0	0	0	0	0	0
ENSG00000221808.1	MIR1256	0	0	0	0	0	0	0	0	0	0	0	0	0	0	0	0	0	0	0	0	0	0	0	0	0	0	0	0	0	0	0	0	0	0	0	0	0	0	0	0	0	0	0	0	0	0	0	0
ENSG00000233072.1	RPS15AP6	0	0.0844954	0	0	0	0	0	0.0903265	0.0926915	0.123231	0.253758	0.0881925	0.0717099	0.100357	0.0776775	0.121406	0.0939715	0.101671	0.115501	0.105982	0	0	0	0.285738	0.284579	0	0.0631763	0	0	0	0	0	0	0	0.0559614	0	0.119607	0	0	0.108272	0	0	0.213715	0.214838	0.110368	0	0	0.221459
ENSG00000236073.2	RP11-487E1.2	0	0	0	0	0	0	0	0	0	0	0	0	0	0	0	0	0	0	0	0	0	0	0	0	0	0	0	0	0	0	0	0	0	0	0	0	0	0	0	0	0	0	0	0	0	0	0	0
ENSG00000235112.1	HSPE1P27	0	0	0	0	0	0	0	0	0	0	0	0	0	0	0	0	0	0	0	0	0	0	0	0	0	0	0	0	0	0	0	0	0	0	0	0	0	0	0	0	0	0	0	0	0	0	0	0
ENSG00000117298.14	ECE1	140.533	101.548	139.869	93.8829	122.639	161.275	101.672	12.9912	14.3297	15.8959	5.51548	8.17686	20.5873	16.5238	12.2269	14.8333	13.8543	15.769	12.184	14.7618	126.557	124.976	10.7316	127.704	131.59	113.991	69.6004	70.5415	28.7905	65.7592	97.59	57.3971	26.8066	26.2507	36.8158	30.7815	128.014	48.0988	11.9823	129.837	130.065	49.2089	80.3134	94.9635	46.9881	50.4942	63.276	74.4323
ENSG00000236936.1	RP3-329E20.2	0.101046	0.0797291	0.342689	0.245959	0.168742	0.284933	0.0703429	0	0	0.0387692	0	0	0	0	0	0.0713464	0.0631931	0	0	0	0.129784	0.0554118	0	0.271481	0.164611	0.0671066	0.0406193	0.0558346	0	0.0206882	0.296501	0.264963	0.122351	0	0.0551533	0	0.27011	0.0400531	0	0.163284	0.34686	0.213029	0.427207	0.110312	0.0530697	0.0409033	0.0550679	0.214203
ENSG00000231105.1	RP5-1071N3.1	0.737283	0.442737	0.307946	0.456013	0.423847	0.472793	0.31084	0.0383461	0.0469287	0.0611048	0.0186361	0.0333664	0.0634291	0.0494936	0.0475101	0.0932347	0.0533773	0.0581597	0.0447903	0.0595576	0.682885	0.225993	0.481291	0.764087	0.852738	0.331338	0.258865	0.253136	0.185109	0.221719	0.615069	0.193972	0.110197	0.171548	0.286689	0.0600596	0.651278	0.27478	0.0710585	1.00546	0.680377	0.17124	1.09991	0.595694	0.410094	0.425657	0.645019	1.56427
ENSG00000236216.5	PPP1R11P1	0	0	0	0	0	0	0	0	0	0	0	0	0	0	0	0	0	0	0	0	0	0	0	0	0	0	0	0	0	0	0	0	0	0	0.0774022	0	0	0	0	0	0	0	0	0	0	0	0	0
ENSG00000228823.1	RP11-293F5.8	0	0	0	0	0	0	0	0	0	0	0	0	0	0	0	0	0	0	0	0	0	0	0	0	0	0	0	0	0	0	0	0	0	0	0	0	0	0	0.0491248	0	0	0	0	0	0	0	0	0
ENSG00000236009.1	RP11-293F5.1	0	0	0	0	0	0	0	0	0	0	0	0	0	0	0	0	0	0	0	0	0	0	0	0	0	0	0	0	0	0	0	0	0	0	0	0	0	0	0	0	0	0	0	0	0	0	0	0
ENSG00000227001.3	NBPF2P	0.846516	0.697025	1.16804	0.66993	0.677801	0.412805	1.52007	0.366253	0.436876	0.439842	2.10053	2.32441	0.621387	0.632184	0.304296	0.56085	0.503691	0.302459	0.299186	0.318937	1.12763	3.79831	0.168581	2.08035	1.50438	0.95482	1.11143	0.968061	0.729666	1.04838	0.891858	0.407895	0.219025	0.707037	0.629214	0.14043	0.655319	1.15979	0.0774209	1.22946	1.91123	0.502278	2.18496	1.29182	1.28297	1.07238	1.0712	0.801258
ENSG00000187952.9	HS6ST1P1	0.484733	0.555734	1.58422	0.36517	0.467244	0.418251	0.554657	0.42181	0.806582	0.46164	1.09323	1.02649	1.46911	1.29663	0.421443	0.441899	0.603765	0.361428	0.375872	0.462158	0.679706	2.85203	0.308801	0.512529	0.531918	0.582213	0.453577	0.472604	1.00539	0.464915	0.883497	0.20706	0.182416	0.658684	0.643152	0.43131	0.69194	0.988492	0.625208	0.964015	1.10106	0.509549	0.459647	1.04205	0.966917	1.05399	0.49258	0.805718
ENSG00000186543.7	CROCCP5	0	0	0	0	0	0	0	0	0.0155002	0	0	0	0	0.0289881	0	0	0.0263945	0	0	0	0	0	0	0	0	0	0	0	0	0	0	0	0	0	0	0	0	0	0	0	0	0.0383651	0	0	0	0	0	0
ENSG00000142794.18	NBPF3	2.60566	2.04129	3.09601	2.01542	2.0025	1.62152	3.37027	0.823228	1.10257	1.02463	4.86197	4.72893	1.45873	1.45281	0.84315	1.47106	1.18697	0.760845	1.04819	0.93183	3.6146	10.5171	0.767129	3.8042	4.77305	2.42054	2.78205	2.30744	2.00033	2.70399	3.82665	1.15616	0.649055	1.58184	1.97129	0.455606	1.89707	2.9146	0.318139	3.57849	4.05583	1.16193	4.43369	3.21208	3.27092	2.80907	2.98668	2.27711
ENSG00000176378.8	PFN1P10	0	0	0	0	0	0	0	0	0	0	0	0	0	0	0	0	0	0	0	0	0	0	0	0	0	0	0	0	0	0	0	0	0	0	0	0	0	0	0	0	0	0	0	0	0	0	0	0
ENSG00000162551.13	ALPL	19.1617	30.3592	79.395	4.42818	17.7919	1.87991	5.34384	9.9848	13.3313	9.95154	6.03441	7.21505	15.571	14.6947	11.5978	10.1316	6.8798	9.37342	9.15598	10.6831	29.7582	3.60129	0.197842	4.79832	7.15785	2.75395	5.48765	3.49466	5.59808	3.39738	9.72494	11.9453	9.43951	26.1397	12.3686	52.2395	87.2188	7.8985	0.688112	10.7158	4.51338	2.87842	12.7444	12.6482	5.02105	5.40707	10.6755	82.5797
ENSG00000233431.1	RP11-63N8.3	0	0	0.21715	0	0	0	0	0	0	0	0	0.0373509	0	0	0	0	0.0327761	0	0	0	0	0	0	0	0	0	0	0	0	0	0.064269	0	0	0.256654	0.833193	0	0.124468	0	0	0	0	0.0389093	0.0857653	0	0	0	0	0.373318
ENSG00000076864.19	RAP1GAP	0.431784	0.637839	66.6542	0.395021	0.500792	0.374391	1.67742	44.3705	74.3806	178.265	140.453	158.458	120.998	98.9388	43.4709	50.1073	260.422	138.945	13.7324	22.0015	5.23523	0.313064	0.604267	1.04861	1.50659	1.70977	13.3996	0.923236	7.47908	0.886258	2.24399	7.2281	1.59265	58.5463	158.21	16.4495	11.9887	37.5196	0.149948	28.1689	2.48658	54.505	59.4905	19.1482	3.70023	5.06833	16.2762	1.20677
ENSG00000090686.15	USP48	25.1892	18.215	35.5373	26.6132	24.0971	28.276	25.1468	7.40194	8.90217	11.4596	55.8107	55.3391	14.8731	13.6619	9.13184	10.8451	12.2956	9.83317	15.6508	10.0821	23.598	32.0952	68.8165	33.2826	33.5936	23.7023	18.6509	22.3794	18.2371	21.3402	26.1165	10.785	7.45977	7.72585	10.0451	8.73148	24.8407	25.1556	8.32809	34.3752	36.7715	8.77008	28.6591	24.9636	24.5897	24.2902	23.0209	32.3458
ENSG00000231978.2	RP11-132G19.3	0	0	0	0	0	0	0	0	0	0	0	0	0	0	0	0	0	0	0	0	0	0	0	0	0	0	0	0	0	0	0	0	0	0	0.0350898	0	0	0	0	0	0	0	0	0	0	0	0	0
ENSG00000187942.11	LDLRAD2	6.61279	4.46405	1.95086	14.0281	9.29374	14.6142	7.33444	0.195668	0.126464	0.19021	0.0548702	0.115295	0.158021	0.122016	0.345454	0.794623	0.153957	0.0976345	0.16925	0.156437	4.49578	1.24888	0.494745	5.78788	6.75059	8.34333	3.29887	6.4794	1.48369	6.53316	8.56336	2.46695	1.07176	1.03432	1.1669	0.262484	2.85933	5.09952	0.754478	11.074	1.78308	0.439545	2.0056	5.24741	1.74707	1.80057	3.04013	2.7373
ENSG00000142798.17	HSPG2	148.051	107.2	46.3104	227.204	170.451	280.798	111.081	0.935155	0.818225	1.23182	0.473101	0.96135	1.43936	0.852668	1.15762	1.36391	1.04344	1.14944	2.32131	1.45915	92.7796	142.64	2.28466	70.1208	80.843	167.327	62.3454	141.945	30.4603	158.253	128.466	74.1145	36.9268	16.8597	20.2892	3.46128	57.67	42.7481	22.1556	194.691	30.1761	11.9628	12.3713	62.3054	32.4658	38.1048	36.3851	29.868
ENSG00000232037.3	RP11-26H16.1	0.157377	0.123188	0.0976873	0.155575	0.168951	0.204564	0.105341	0.0459508	0.0427914	0.0141234	0.0813252	0.0964943	0.0457167	0.0482481	0	0	0.0534911	0	0.0404155	0.0419097	0.144513	0.119348	0.169656	0.203189	0.12563	0.176888	0.110015	0.178735	0.0925726	0.166968	0.106377	0.0806109	0.0537402	0.0725011	0.149245	0.00663577	0.13268	0.0988652	0.0656404	0.281148	0.276095	0.113838	0.107285	0.168507	0.154153	0.140529	0.105345	0.105336
ENSG00000283234.1	RP11-26H16.4	0	0	0	0	0	0	0	0	0	0	0	0	0	0	0	0	0	0	0	0	0	0	0	0	0	0	0	0	0	0	0	0	0	0	0	0	0.0565897	0	0	0	0	0.0876421	0	0	0	0	0.0193741	0.0426904
ENSG00000219073.7	CELA3B	0.149316	0.294832	0.947417	0.560103	0.471995	0.113164	1.41066	0.0227737	0.0438258	0.0234574	0.208228	0.623011	0.0650647	0.0539339	0.0434449	0.0404017	0.00755542	0.0284147	0.0408183	0.044979	0.267426	0.203011	0.585282	2.04286	1.03824	0.216687	0.633916	0.210504	0.911961	0.434036	1.75168	0.100022	0.0843185	0.368061	0.376292	0.802003	0.322937	0.341693	0.0458197	0.203388	1.36121	10548.9	0.768073	0.679295	0.202155	0.130411	0.860796	1.29008
ENSG00000273610.1	RN7SL386P	0	0	0	0	0	0	0	0	0	0	0	0	0	0	0	0	0	0	0	0	0	0	0	0	0	0	0	0	0	0	0	0	0	0	0	0	0	0	0	0	0	56.0303	0	0	0	0	0	0
ENSG00000201919.1	RNU6-1022P	0	0	0	0	0	0	0	0	0	0	0	0	0	0	0	0	0	0	0	0	0	0	0	0	0	0	0	0	0	0	0	0	0	0	0	0	0	0	0	0	0	18.9297	0	0	0	0	0	0
ENSG00000142789.19	CELA3A	0.471057	1.02475	3.10942	1.75321	1.63178	0.328444	5.36231	0.0429551	0.190429	0.0589978	0.630301	2.17188	0.133145	0.216823	0.107417	0.129371	0.0498135	0.0444309	0.112049	0.111723	0.800654	0.60409	1.96138	6.54507	3.38524	0.761706	1.63634	0.757208	3.03298	1.57672	5.75088	0.48709	0.328557	1.23203	2.11912	2.62699	1.08538	1.22229	0.198661	0.751775	4.44087	26785.8	2.63632	2.29154	0.702277	0.470244	2.8448	4.14567
ENSG00000278124.1	RN7SL186P	0	0	0	0	0	0	0	0	0	0	0	0	0	0	0	0	0	0	0	0	0	0	0	0	0	0	0	0	0	0	0	0	0	0	0	0	0	0	0	0	0	127.57	0	0	0	0	0	0
ENSG00000201273.1	RNU6-776P	0	0	0	0	0	0	0	0	0	0	0	0	0	0	0	0	0	0	0	0	0	0	0	0	0	0	0	0	0	0	0	0	0	0	0	0	0	0	0	0	0	47.2732	0	0	0	0	0	0
ENSG00000228397.2	LINC01635	0.151365	0.125967	0.130212	0	0.0660362	0	0.0598582	0.039608	0.0276089	0.0408898	0	0	0.038012	0.0452394	0	0.0425677	0.0307437	0.0290064	0.0636317	0.0674496	0.097795	0.226076	0.425452	0	0	0	0.0539347	0	0	0	0	0.0639505	0.0514248	0.0662862	0.115992	0	0.086209	0.0927203	0	0	0	0.428055	0.0651591	0	0	0	0.125026	0.164596
ENSG00000218510.6	LINC00339	18.9731	14.6936	11.5761	12.9311	14.5801	12.6679	15.5635	4.66037	5.10391	5.46407	13.168	11.7873	6.36336	7.16408	5.00721	6.9214	5.62035	4.78641	8.09939	5.76431	18.9714	19.8201	15.6403	14.9558	16.205	13.7218	10.6244	13.0601	7.4493	13.4938	16.3749	6.91231	4.2353	9.21352	11.386	7.61933	15.2318	13.29	6.02158	22.6994	22.2513	41.2135	20.2002	19.0066	14.5474	16.111	13.6061	24.4118
ENSG00000070831.15	CDC42	124.184	114.442	83.151	118.035	106.569	124.932	116.664	44.7106	55.8639	42.4993	101.472	77.7509	49.1021	76.5699	46.7	69.2446	40.7169	36.018	107.04	54.4895	118.291	178.045	227.04	133.648	119.945	108.058	101.313	94.6735	128.261	98.1341	125.029	46.706	37.1171	52.6484	71.4268	35.3026	134.605	92.9473	38.9757	121.62	110.617	29.3663	68.1775	87.9395	128.292	127.068	108.139	110.585
ENSG00000230068.2	CDC42-IT1	0.120183	0.112814	0.0603519	0.0874186	0.0776185	0.0532492	0.130505	0	0	0.0323627	0.074552	0.134465	0.0455274	0	0	0.0277153	0	0	0.0541833	0	0.185376	0.127232	0.245107	0.212732	0.17208	0.132635	0.103068	0.0892635	0.113925	0.0797186	0.222746	0.0374931	0	0.0519501	0.144164	0	0.190939	0.140696	0	0.222344	0.379475	0.0639579	0.187632	0.139582	0.540444	0.33656	0.186005	0.162244
ENSG00000271428.1	RP1-224A6.8	0.182939	0.1311	0.0765304	0.0887794	0.0741662	0	0.136157	0	0	0	0.0790159	0.154356	0	0	0	0	0	0	0	0	0.184543	0.144814	0.249717	0.15474	0.267689	0.133496	0.137215	0.080332	0.147034	0.0796183	0.138718	0.0534302	0	0.0496775	0.0681431	0	0.256635	0.266778	0	0.287547	0.388386	0.0907084	0.172969	0.142953	0.743541	0.571041	0.243102	0.20226
ENSG00000271840.1	RP1-224A6.9	0.670859	0.710155	0.218189	0.594726	0.630714	0.464038	0.784317	0.388947	0.351496	0.365184	1.45424	1.34661	0.45636	0.354289	0.454253	0.398613	0.355602	0.377161	0.746048	0.532355	0.543245	0.0920651	0.224503	2.54271	1.67043	0.88839	0.593537	0.700006	0.877171	0.595909	1.29593	0.448324	0.341666	0.565284	0.886507	0.431402	1.50825	0.711542	0.245188	1.95509	1.50683	0.173716	0.999014	2.11589	0.785182	0.623957	0.644381	1.87966
ENSG00000162552.14	WNT4	0.315391	0.713677	6.13065	0.173657	0.224865	0.134541	3.19613	0.634625	0.747517	0.416635	0.158905	0.25678	0.874476	0.74689	0.928014	2.90792	0.425995	0.386684	0.651314	0.393638	1.15804	0.0643463	0.335541	1.8347	8.10207	0.364536	2.22105	0.314063	12.8538	0.383928	10.3735	0.0847114	0.0500068	0.527844	0.852868	0.401334	0.867013	2.4275	0.560414	0.433473	22.4515	1.16316	6.6191	7.51014	29.2834	22.799	3.27569	0.491498
ENSG00000266564.1	MIR4418	0	0	0	0	0	0	0	0	0	0	0	0	0	0	0	0	0	0	0	0	0	0	0	0	0	0	0	0	0	0	0	0	0	0	0	0	0	0	0	0	0	0	0	0	0	0	0	0
ENSG00000234397.3	RP11-415K20.1	0	0	0.143153	0	0	0	0	0	0	0	0	0	0	0	0	0	0	0	0	0	0	0	0.0485441	0	0	0	0	0	0	0	0	0	0	0	0.0482041	0	0	0	0	0	0.0864877	0	0.28333	0	0.0818886	0.0758349	0	0
ENSG00000279625.1	RP11-415K20.2	0	0	0	0	0	0	0	0	0	0	0	0	0	0	0	0	0	0	0	0	0	0	0	0	0	0	0	0	0	0	0	0	0	0	0	0	0	0	0	0	0	0.0158327	0	0	0	0	0	0
ENSG00000184677.16	ZBTB40	17.9116	10.9499	24.0118	29.2805	31.5061	22.1423	19.1882	3.55762	4.10357	4.9228	16.3743	17.4737	6.4577	5.27951	3.84466	4.86548	4.9845	3.8704	6.71534	4.20533	15.7313	13.9143	16.5706	19.8437	26.129	18.7679	14.0799	19.6142	10.1681	17.6268	25.4612	5.9361	5.17918	7.19143	8.17203	4.50829	19.5969	13.8627	6.40929	21.6288	24.6657	8.49885	21.5162	22.0066	13.1456	15.1839	22.0289	31.7802
ENSG00000237200.1	ZBTB40-IT1	1.12855	0.728829	0.669523	2.63908	2.44334	1.50408	1.36313	0	0	0.0770429	0.278703	0.42574	0.112505	0.0735995	0	0	0	0	0.157707	0	1.15711	0.497681	0.852435	1.39259	1.52354	0.855126	0.655994	0.990038	0.579877	0.682537	1.26112	0.433909	0.166044	0.337934	0.229114	0.202982	1.55797	1.06343	0.232027	1.71364	1.79915	0.468048	1.21835	1.31405	1.33493	1.3059	1.05092	0.720522
ENSG00000070886.11	EPHA8	0.0158856	0.0186788	0.106819	0.0913889	0.173589	0.0462068	0.0212168	0.3716	1.0095	0.674869	1.18844	1.48919	0.937656	0.903439	0.314042	1.41733	0.779585	0.44032	0.210141	0.665583	0.0159627	0	0.011906	0.0098367	0.024929	0.0154077	0.0119056	0.0391316	0.0225313	0.0360476	0.0295436	0.00808847	0.00924861	0.0147378	0.0105634	0.00530822	0.0169727	0.00721774	0.0162663	0.0205579	0.0192501	0.70985	1.36378	0.0500256	0.0709228	0.0893378	0.0200896	4.48762
ENSG00000276835.2	MIR6127	0	0	0	0	0	0	0	0	0	0	0	0	0	0	0	0	0	0	0	0	0	0	0	0	0	0	0	0	0	0	0	0	0	0	0	0	0	0	0	0	0	0	0	0	0	0	0	0
ENSG00000173372.16	C1QA	170.068	243.665	146.44	190.657	161.41	52.045	80.7594	17.0236	10.5601	18.6306	5.9606	4.08134	8.2031	10.6015	15.0831	27.1061	13.5835	14.9028	69.4677	35.8247	82.9763	0.203393	0.831743	20.4419	71.6127	77.6736	86.8026	73.1813	18.4966	75.9609	90.8036	30.563	16.5629	22.297	29.6168	16.8858	363.762	45.8501	6.28822	128.652	42.3419	13.3232	46.9003	55.335	16.9384	21.635	165.519	1383.12
ENSG00000159189.11	C1QC	171.006	222.395	174.491	181	162.062	50.356	91.9252	19.0444	12.7921	22.5339	8.10919	4.8636	11.6524	13.2699	18.7982	30.7904	16.4577	16.559	86.6175	46.2795	80.1036	0.166553	0.715823	17.4227	68.0503	72.4655	93.7349	66.712	21.1567	76.0329	85.6885	28.0948	15.8996	15.2172	23.759	12.4655	299.346	57.5576	6.0413	120.3	40.9093	15.2603	43.887	49.8736	15.0787	19.8284	186.623	1195.98
ENSG00000173369.15	C1QB	157.321	256.298	191.261	210.044	168.789	49.1419	96.9656	22.6442	14.551	25.0709	8.01109	5.50231	11.7099	14.528	20.037	35.028	18.589	18.8652	97.5286	53.9661	87.582	0.230842	0.747801	21.7132	72.9908	77.2528	97.1274	76.3303	21.8097	85.4654	93.2366	34.7549	16.76	19.6269	28.8292	16.3826	443.289	55.2746	5.72759	118.421	45.2719	15.9262	52.4761	60.9742	13.1119	15.2527	190.73	1607.33
ENSG00000133216.16	EPHB2	1.20327	1.12764	0.753715	1.23632	1.53542	0.686192	2.0759	0.869274	1.49392	1.27215	0.674615	1.12068	2.94641	2.39556	1.58247	2.42067	1.4525	1.18625	4.26009	1.97763	0.955076	2.64713	0.0835368	1.74752	1.56857	1.35686	7.04405	0.569181	0.214612	0.414554	3.16958	1.22988	0.12643	0.574583	2.66044	0.0795506	1.42245	0.765203	0.0599407	3.19033	6.34618	0.912699	2.05392	1.56249	0.524993	0.394459	6.71975	1.44062
ENSG00000265422.1	MIR4684	0	0	0	0	0	0	0	0	0	0	0	0	0	0	0	0	0	0	0	0	0	0	0	0	0	0	0	0	0	0	0	0	0	0	0	0	0	0	0	0	0	0	0	0	0	0	0	0
ENSG00000225952.1	RP11-69E9.1	0	0	0	0	0	0	0	0	0	0	0	0	0	0	0	0	0	0	0	0	0	0	0	0	0	0	0	0	0	0	0	0	0	0	0.0303159	0	0	0	0	0	0	0	0	0	0	0	0	0
ENSG00000264014.1	MIR4253	0	0	0	0	0	0	0	0	0	0	0	0	0	0	0	0	0	0	0	0	0	0	0	0	0	0	0	0	0	0	0	0	0	0	0	0	0	0	0	0	0	0	0	0	0	0	0	0
ENSG00000215906.8	LACTBL1	0	0	0	0	0	0	0	0	0	0	0	0	0	0	0	0	0	0	0	0	0	0	0	0	0	0	0	0	0	0	0	0	0	0	0	0	0	0	0	0	0	0.0693449	0	0	0	0	0	0
ENSG00000227868.5	C1orf234	0	0.057163	0.0760779	0	0	0	0.15263	0.139094	0.135305	0.223274	0.209076	0.18968	0.165791	0.163587	0.179558	0.194829	0.205717	0.221142	0.359926	0.208754	0.060978	0.108427	0.035437	0.14915	0.107311	0.0859669	0.0425831	0.0320819	0.100054	0	0.240569	0.0465805	0.0267732	0.0756885	0.16514	0.0470233	0.0842852	0.0720573	0	0.189468	0.224754	0	0.274427	0.191079	0.144538	0.0919272	0.0543173	0.0873408
ENSG00000004487.15	KDM1A	46.8448	38.6978	44.8151	43.3324	41.6213	46.5753	59.2813	17.8441	23.4058	22.0407	71.8852	65.8311	34.5075	35.018	18.2695	25.9454	25.395	17.9605	19.8724	17.4384	50.4457	77.5607	96.3996	77.3459	79.6792	56.7898	44.1395	50.4159	50.0403	47.1135	76.3724	20.852	16.659	20.9196	34.5629	15.4088	48.8362	54.4873	36.5218	58.6963	86.7773	22.0653	78.1255	62.4977	54.7445	54.7612	49.2654	44.9437
ENSG00000240553.1	RP1-184J9.2	0	0	0	0	0	0	0	0	0	0	0	0	0	0	0	0	0	0	0	0	0	0	0	0	0	0	0	0	0	0	0	0	0	0	0	0	0	0	0	0	0	0	0	0	0	0	0	0
ENSG00000263793.1	MIR3115	0	0	0	0	0	0	0	0	0	0	0	0	0	0	0	0	0	0	0	0	0	0	0	0	0	0	0	0	0	0	0	0	0	0	0	0	0	0	0	0	0	0	0	0	0	0	0	0
ENSG00000266802.1	MIR4419A	0	0	0	0	0	0	0	0	0	0	0	0	0	0	0	0	0	0	0	0	0	0	0	0	0	0	0	0	0	0	0	0	0	0	0	0	0	0	0	0	0	0	0	0	0	0	0	0
ENSG00000169641.13	LUZP1	13.6361	12.1596	12.076	13.0766	11.3605	11.4514	11.8567	3.96115	7.9176	6.25397	8.68728	9.6179	16.8943	17.4336	4.59895	5.08393	6.33336	5.02865	3.27262	4.07445	12.3624	25.5817	10.8722	16.2821	15.5343	12.0516	11.8173	12.0023	11.2201	12.6442	12.7133	8.9006	5.79251	6.00623	8.46607	1.80774	18.0269	8.87159	1.79943	10.8996	11.157	2.39523	6.45583	12.9966	12.3642	13.0281	14.3184	10.4368
ENSG00000229010.1	RP5-979D14.1	0	0	0.0564461	0.0567861	0	0	0	0	0.046369	0.0665322	0.0719524	0.0794028	0.0535544	0.0576404	0	0	0.0934285	0.0454727	0	0	0	0.0293926	0	0.160353	0.0987382	0	0.0679178	0.0488057	0	0.0423961	0.0879541	0.0549578	0	0.0430984	0.0131694	0	0	0.0473884	0	0	0.108506	0	0	0.0736936	0.0494848	0	0.0808379	0
ENSG00000206935.1	RNU6-514P	0	0	0	0	0	0	0	0	0	0	0	0	0	0	0	0	0	0	0	0	0	0	0	0	0	0	0	0	0	0	0	0	0	0	0	0	0	0	0	0	0	0	0	0	0	0	0	0
ENSG00000252578.1	RNU6-135P	0	0	0	0	0	0	0	0	0	0	0	0	0	0	0	0	0	0	0	0	0	0	0	0	0	0	0	0	0	0	0	0	0	0	0	0	0	0	0	0	0	0	0	0	0	0	0	0
ENSG00000179546.4	HTR1D	0.0141613	0.0213496	0.0175076	0	0.0149527	0	0.0703118	0.567062	0.329076	4.92965	0.0517012	0.0666178	0.801396	0.648238	0.200119	0.59817	8.89486	3.6457	0.251215	0.16437	0.0333628	0.0197303	0.0314624	0	0.0562375	0.102365	0.10138	0.0233813	0.01118	0.0284024	0.126865	0.0206879	0.0195704	0.0122753	0.0534522	0	0.269702	0.0293841	0.0150194	0.434881	0.0570317	0.0218147	0.283548	0.152572	0.0331312	0.0245439	3.39652	0.034563
ENSG00000215381.3	RP5-1057J7.1	0.057728	0.0361869	0	0	0	0	0	0	0	0	0	0	0	0	0	0	0	0	0	0	0	0.0704836	0.0929598	0	0	0	0	0	0	0	0.111696	0	0	0	0	0	0	0	0.0495455	0	0.115619	0	0	0	0.0828505	0.0885482	0	0
ENSG00000261326.2	LINC01355	7.51113	4.71316	4.41178	7.30361	8.48853	9.08727	14.5235	2.1896	2.23662	2.94843	14.2293	12.8986	2.7991	2.74996	2.51608	3.12505	3.36524	2.20577	4.83143	2.6159	7.18227	5.0374	5.71321	16.6812	22.4811	12.883	7.65598	8.36573	5.9451	7.79559	18.9011	2.63767	1.3968	3.54878	7.27627	3.32621	7.64682	10.3473	1.97767	22.3406	21.6117	3.81689	15.894	17.8588	6.76683	9.62177	8.32269	9.39562
ENSG00000125944.18	HNRNPR	32.0315	32.2531	26.6339	37.4454	34.4734	38.8043	35.8415	17.4907	17.1769	17.8971	46.8635	33.5049	15.4924	21.4793	15.854	19.7126	19.3429	15.1947	26.0943	16.9851	34.6901	50.8893	66.0626	46.669	48.9106	29.9775	25.6906	29.3807	30.5787	28.65	45.4594	14.664	9.71008	12.5465	23.1493	9.20172	38.0958	27.827	13.8862	42.8882	52.5232	9.99008	28.8696	30.7472	33.3616	29.6475	29.6402	29.702
ENSG00000125945.14	ZNF436	16.235	15.5227	17.7545	9.0953	11.6976	8.50569	21.6809	6.2739	7.1689	7.588	15.4028	11.1331	7.13356	9.60832	6.17705	5.4711	7.92805	6.4492	6.74719	5.4237	17.1369	11.4852	5.19378	15.1232	18.7757	13.3222	8.89457	10.6598	23.5053	11.1609	15.0652	5.25233	4.62717	3.66155	4.92371	2.32968	7.6033	21.0614	4.48759	23.1047	24.3631	3.49912	7.38574	16.6117	20.1483	19.6255	8.19579	11.6999
ENSG00000249087.6	ZNF436-AS1	8.2798	5.21218	7.92335	6.738	6.29173	5.99316	13.6142	4.91365	5.80854	6.5177	15.9108	17.6262	8.56416	7.54705	5.13475	6.00241	7.53176	5.38361	6.85033	5.6062	7.46864	5.0263	3.43869	9.18361	12.8959	9.63056	4.80075	7.23286	4.98291	7.19579	14.2123	2.60494	1.93157	4.12706	4.95151	1.18405	4.15579	7.9263	3.08801	15.6815	16.7598	1.42711	11.1222	14.8408	4.54795	6.18414	4.68242	7.51794
ENSG00000271420.1	RP5-1057J7.7	0.312682	0.241544	3.51954	0.791496	0.548177	0.442224	0.731579	0.166894	0.194277	0.1302	0.128361	0.142031	0.146904	0.144485	0.100195	0.126656	0.146367	0.111423	0.120127	0.120925	0.382142	0.257609	0	0.761601	0.68079	1.22162	2.5677	0.785829	0.890172	0.683016	0.838863	0.266852	0.333042	0.781954	2.06369	2.00566	0.668577	2.64663	1.97755	0.669819	2.33551	2.76945	0.640203	3.44549	1.89827	1.82044	1.21079	0.546341
ENSG00000204219.9	TCEA3	13.7822	8.60011	66.8788	39.5165	22.5375	27.9802	34.5904	3.63432	4.4421	2.5063	2.01307	2.64191	3.56316	3.37887	2.22527	3.17783	3.16337	2.18269	3.99269	3.45758	14.5412	12.6553	0.351423	34.2014	31.2681	34.2434	56.3059	21.2521	27.2742	16.5774	28.6234	20.7243	22.3288	22.8548	40.072	49.4811	19.6648	68.0615	185.853	23.5262	73.3206	69.2776	12.0399	51.88	41.538	38.4755	25.2053	8.00123
ENSG00000232482.2	RP4-654C18.1	0	0	0.0732241	0	0	0	0.094416	0	0	0	0	0	0	0	0	0	0	0	0	0	0	0	0	0.233849	0	0	0.0946249	0	0	0	0	0	0	0	0.0390303	0.0527605	0	0.243081	0	0	0.193953	0.136046	0	0.180862	0.0889949	0.0923896	0	0
ENSG00000088280.18	ASAP3	34.5193	28.1791	42.1109	19.316	23.3091	17.0544	31.4291	10.7237	11.0002	10.6826	3.27075	4.59222	11.3564	10.4153	7.74957	9.58652	9.17743	8.35741	9.07384	11.1592	32.259	20.6535	0.114982	54.908	54.5284	21.8051	19.8766	29.8015	29.458	27.1854	43.8457	17.6129	13.1637	14.5639	12.9561	8.45713	25.4399	47.5357	24.4726	61.2738	96.8435	10.5056	26.0162	43.244	63.2565	65.0065	12.1426	6.11384
ENSG00000007968.6	E2F2	0.302251	0.271663	0.249594	0.169746	0.229453	0.0761331	0.138768	0.0270938	0.0200015	0.0190005	0.0146871	0.0203845	0.0258652	0.0225085	0.0227742	0.0262298	0.0188765	0.0183159	0.0347875	0.0282485	0.251846	1.25329	8.69008	0.0830268	0.154529	0.10309	4.52967	0.0946565	12.8325	0.104675	0.188737	0.0814664	0.0581002	0.112885	0.115339	0.107275	1.31921	0.551856	0.031532	0.141869	0.0675392	0.0472777	0.0747386	0.251292	5.11956	6.02446	3.18015	5.96485
ENSG00000235052.1	RP1-150O5.3	0.156005	0.258393	0.16169	1.0478	0.69837	0.820522	0.624946	0.0760599	0.05833	0.0987645	0	0	0.120887	0.104723	0.103772	0.131556	0.0593799	0.0964041	0.150382	0.133174	0.208441	0.18455	0.578601	0.729504	0.499422	0.312958	0.601471	0.46071	0.195036	0.527109	0.47011	0.127237	0.0479356	0.208961	1.19173	0	0.418633	0.160878	0	0.768483	0.380686	0.14144	0.853682	0.896102	0.202599	0.196805	0.872537	0.467168
ENSG00000117318.8	ID3	124.691	203.788	59.9577	492.571	357.842	355.96	160.728	21.3304	17.7482	23.9733	8.5876	12.7838	27.5155	19.9111	30.7929	40.4202	15.3524	21.9507	44.1757	39.9965	150.699	142.322	87.441	109.91	139.823	82.7026	108.724	173.61	45.8655	173.722	196.381	138.442	55.7045	54.5682	107.907	15.9627	159.445	45.2252	24.0148	226.702	153.902	23.3882	203.956	175.05	73.8856	72.1638	98.9288	57.9682
ENSG00000197880.8	MDS2	0.0708435	0.0498867	0.0374725	0.0809463	0.14208	0.114158	0.0703297	0.0802121	0.029883	0.0752376	0	0.015042	0.0471508	0.0458439	0.0807863	0.0474929	0.0392669	0.0907313	0.045306	0.0506103	0.051795	0	0.452416	0.0513581	0.0517125	0.0205849	0.0770762	0.0302374	0.0328367	0.0247439	0.0948098	0.0263539	0.00875534	0.0394609	0.276583	0.0339932	0.285354	0.0247095	0.0169622	0.0426025	0.0283417	0.0317935	0.129829	0.0656333	0.0207655	0.024196	0.449083	0.943516
ENSG00000229239.2	RP11-223J15.2	0	0	0	0	0	0	0	0	0	0	0	0	0	0	0	0	0	0	0	0	0	0	0	0	0	0	0	0	0	0	0	0	0	0	0	0	0	0	0	0	0	0	0	0	0	0	0	0
ENSG00000142676.12	RPL11	932.502	838.533	434.983	689.053	721.385	760.414	773.529	188.019	152.785	184.725	358.808	311.551	153.879	168.399	180.353	189.737	206.69	171.565	396.469	256.751	996.575	1192.85	1495	1222.08	1160.77	697.957	565.241	666.686	702.153	611.496	1002.56	292.416	202.82	316.953	499.511	242.059	711.624	662.2	265.513	822.399	1874.88	502.467	534.894	803.599	1101.25	1028.49	663.149	830.272
ENSG00000011007.12	ELOA	27.2373	27.705	16.1162	21.8099	23.2286	21.0756	26.3372	6.98959	7.65663	7.88193	23.8859	21.5762	8.98046	9.62625	7.46559	8.91466	7.74506	6.6079	12.3932	8.47276	25.5751	42.1367	37.5758	26.4399	29.4161	21.1318	17.1357	21.5484	27.9513	22.212	26.5708	9.35265	8.80285	10.1141	15.9814	15.0244	32.7611	20.5869	17.4569	24.1301	27.6879	14.1689	20.3549	24.5734	27.3108	28.6861	19.3469	23.5847
ENSG00000236810.5	ELOA-AS1	3.89651	3.42538	4.47609	3.17995	3.37427	3.53839	4.06313	1.70936	1.6022	1.86893	2.7222	2.64661	1.79499	1.83354	1.5966	1.94089	2.19871	1.6571	3.10812	1.82427	4.06945	4.14369	6.56043	4.67109	5.75184	2.79773	2.55497	2.78443	1.79325	2.82563	4.93496	2.47879	1.33879	2.15784	1.62509	2.18723	3.01425	3.04758	0.951448	5.82894	6.56387	1.75699	5.75748	5.08213	4.01982	4.44845	2.88835	3.80231
ENSG00000057757.9	PITHD1	54.2855	45.8229	46.2503	54.9159	51.5948	60.0285	52.8624	62.2171	96.8462	63.8025	179.33	137.344	96.6012	144.602	63.2091	110.59	83.8232	52.8875	90.4359	67.8535	52.9293	46.8663	61.0387	68.8817	59.8992	53.4426	39.5467	52.5521	66.2929	51.7653	60.6492	22.2383	19.1746	25.2332	33.9698	23.4202	50.626	43.6496	40.5234	86.6905	61.9901	18.6457	59.5191	59.4484	77.4888	78.2628	41.1782	51.9247
ENSG00000011009.10	LYPLA2	38.4581	37.8192	40.8872	38.2084	38.2727	30.6704	50.2852	20.0692	23.6592	29.9459	40.5106	40.6048	26.2531	27.8682	23.0354	25.1217	32.2004	22.1164	16.1915	17.5616	44.4364	45.1946	76.1588	49.494	52.6023	34.3742	48.9713	33.0448	77.3593	32.3933	44.8355	22.3802	17.9442	57.2459	78.8638	39.5283	58.236	55.2831	22.3781	49.1044	42.4349	20.7853	45.2872	62.0902	58.8129	60.158	60.7068	74.6882
ENSG00000117308.14	GALE	6.22641	6.99581	9.72879	5.37639	5.46065	3.78707	10.6968	4.19065	6.00194	6.10712	12.4158	12.6243	9.72054	9.53294	3.64716	5.33083	5.85347	5.09103	5.54918	3.86108	8.63562	11.7534	19.5738	10.6054	9.88196	4.80188	23.4355	4.49672	39.8322	4.64165	9.83473	2.6188	1.93531	17.2941	20.7772	21.8554	17.5386	40.9137	1.44821	7.37684	6.72797	4.5018	10.8182	13.5393	7.19238	7.24263	19.007	18.3281
ENSG00000117305.14	HMGCL	19.9397	16.7457	34.3599	20.0572	19.0448	20.9	20.663	6.79468	7.69789	7.26099	7.18036	7.45406	8.08053	8.26319	5.82839	8.1973	7.45332	6.90361	16.8741	9.47465	18.6849	24.6345	25.4951	20.0182	20.1225	20.3482	22.9831	19.2983	18.141	19.8133	16.4726	9.34028	9.31727	28.9031	31.8515	77.5664	19.204	17.1293	14.195	23.112	16.6034	7.92788	20.3483	22.7909	15.4196	17.235	18.621	18.4406
ENSG00000179163.11	FUCA1	33.3941	32.4421	44.0306	58.6832	45.4272	34.9232	24.5451	6.38735	7.02816	7.73909	12.881	10.872	8.06955	10.0367	6.50843	11.1105	8.16543	6.64082	14.3648	7.41113	28.5932	4.86574	45.9807	29.1423	42.2827	25.9251	65.5119	25.4889	16.6126	22.6443	37.6252	11.7681	6.96344	30.5704	50.489	24.37	41.2577	65.1916	8.59185	27.2825	39.7876	13.5375	34.7969	39.4006	17.953	20.0293	74.3925	60.1725
ENSG00000188822.7	CNR2	0.0240253	0.0360728	0.0122467	0.0262284	0.0273476	0.007962	0.0264455	0.00342835	0.0075627	0.00592473	0.0101158	0.0102865	0.00567361	0.00560437	0.00291309	0.00495805	0.00583379	0.00623942	0	0.00425144	0.019239	0	12.4284	0.0284411	0.0307183	0.00946526	0.0926355	0.00721075	0.0665618	0.00753676	0.0386529	0.0109275	0.00552408	0.0283849	0.0330206	0.0632216	0.146731	0.0212154	0.00446767	0.0172392	0.0115546	0.00410468	0.0222496	0.0389092	0.00960988	0.0138695	2.07942	16.5762
ENSG00000229106.1	BTBD6P1	0.0280736	0.0278486	0	0.0297841	0.0289368	0	0	0	0.018303	0	0	0	0.0241834	0.0261831	0	0	0	0	0	0	0	0	2.71685	0	0.0241579	0	0.0472869	0	0.030537	0	0.0416455	0	0	0.0164385	0	0	0.050157	0	0	0	0	0	0	0.0270599	0	0	0.353414	2.18591
ENSG00000232557.3	RP11-4M23.3	0	0	0	0	0	0	0	0	0	0	0	0	0	0	0	0	0	0	0	0	0	0	0	0	0	0	0	0	0	0	0	0	0	0	0	0	0	0	0	0	0	0	0	0	0	0	0	0
ENSG00000264926.1	MIR378F	0	0	0	0	0	0	0	0	0	0	0	0	0	0	0	0	0	0	0	0	0	0	0	0	0	0	0	0	0	0	0	0	0	0	0	0	0	0	0	0	0	0	0	0	0	0	0	0
ENSG00000230228.2	RP11-4M23.4	0	0	0	0	0	0	0	0	0	0	0	0	0	0	0	0	0	0	0	0	0	0	0.0705567	0	0	0	0	0	0	0	0	0	0	0	0	0	0	0	0	0	0	0	0	0	0	0	0	0
ENSG00000189266.11	PNRC2	83.7475	94.886	66.3358	98.5689	90.7163	96.0241	79.1149	27.1616	30.1406	30.5131	55.0077	45.1906	29.5216	36.9774	26.1813	30.403	29.6988	24.8346	46.8946	29.9919	81.9276	78.6948	135.258	92.2892	97.5556	86.6468	75.5919	76.8074	53.6362	69.9441	85.6015	34.6161	24.9099	51.1688	84.3459	19.2383	105.12	49.3719	21.5964	81.1969	109.551	19.9315	49.3776	71.3715	48.4396	47.1777	72.774	74.6106
ENSG00000188529.14	SRSF10	34.5041	34.9914	28.8134	42.4837	37.3012	37.479	31.5343	9.52867	9.98895	10.8566	38.222	33.3604	10.7545	12.8838	10.2361	13.2389	11.7669	8.81354	16.5218	10.7006	36.225	40.8612	71.2906	47.7057	50.9956	33.4532	27.5199	30.0558	23.3611	28.4528	56.7966	12.9433	8.7125	14.3265	26.2254	12.2776	40.041	28.8369	10.6761	41.6749	54.6946	13.1749	33.9391	37.2139	27.3366	24.2383	31.4072	30.7867
ENSG00000215905.4	RP11-4M23.7	0	0	0	0	0	0	0	0	0	0	0	0	0	0	0	0	0	0	0	0	0	0	0	0	0	0	0	0	0	0	0	0	0	0	0	0	0	0	0	0	0	0	0	0	0	0	0	0
ENSG00000225315.2	RP11-293P20.2	0	0	0	0	0	0	0	0	0	0	0	0	0	0	0	0	0	0	0	0	0	0	0	0	0	0	0.117625	0	0	0	0	0.672585	0.595832	0.0522333	0.0460494	0	0.16308	0	0.956205	0	0	0	0	0	0	0	0.100879	0
ENSG00000142661.18	MYOM3	0.353734	0.227295	0.0865723	0.480616	0.837152	0.40863	0.136822	0.0261756	0.0229356	0.0297677	0.13122	0.174523	0.0354909	0.0286453	0.0409104	0.0462899	0.0265003	0.0207507	0.0680228	0.034044	0.569003	0.0597869	0.0344375	0.220674	0.29718	0.0983243	0.223596	0.226907	0.299635	0.593317	0.193988	56.4557	77.6704	7.8259	2.78023	0.054178	0.158173	0.59385	128.392	0.225224	0.107107	0.382096	0.0660464	0.247039	1.21536	1.57827	1.9748	0.0348345
ENSG00000230703.1	RP11-293P20.4	0	0	0	0	0	0	0	0	0	0	0	0	0	0	0	0	0	0	0	0	0	0	0	0	0	0	0	0	0	0	0	0	0	0	0	0	0	0	0	0	0	0	0	0	0	0	0	0
ENSG00000142677.3	IL22RA1	0.421904	0.824084	0.611252	0.303317	0.603171	0.211024	0.297952	0.0534339	0.0230891	0.0831113	0.547567	0.593147	0.036698	0.0201597	0.136241	0.0480724	0.0863594	0.0406511	0.174723	0.0685505	0.99266	0.279305	0.0450655	0.161929	0.151416	0.271375	5.80024	0.381475	25.1591	0.322934	1.00283	0.297827	0.151185	1.53237	0.587813	4.72606	1.22585	1.2596	0.141839	0.172665	0.605615	124.538	2.90461	1.3906	60.9267	71.6571	20.6906	0.0617165
ENSG00000185436.11	IFNLR1	0.163009	0.542681	2.82475	0.285391	0.247103	0.125315	0.30019	0.417382	0.381643	0.886733	12.695	11.2586	0.625962	0.585257	0.372415	1.4918	1.04614	0.485326	0.787753	0.621587	1.96447	0.0228027	6.91291	0.149882	0.354664	0.18316	1.94884	0.733804	4.66607	0.654768	1.18979	1.72416	0.789383	1.77332	3.0971	5.24838	3.39497	6.08259	1.86181	0.279525	1.84377	3.2141	10.9529	5.45852	8.45403	9.82314	6.49047	4.13888
ENSG00000230023.2	RP11-10N16.2	0	0	0	0	0	0	0	0.0298205	0.0128903	0.0271639	3.02235	2.96773	0.018004	0.0149184	0	0.0998521	0.0542792	0	0.0234174	0.0233263	0	0	0	0	0.0136901	0	0.0370834	0	0.0988594	0	0.0579692	0	0	0	0	0	0.0532624	0.0354881	0	0	0	0	0.0533328	0.125252	0.0442388	0.0376505	0.0352146	0.0300914
ENSG00000232298.2	RP11-10N16.3	0	0	0	0	0	0	0.132697	0	0	0.0427768	0	0.0364405	0	0	0	0.0313126	0.0252603	0.0211267	0.0341612	0.027597	0.0278658	0	0	0	0.0822636	0.0387321	0	0.0322226	0.447643	0.0350915	0.0750819	0	0	0	0.0690906	0.0786388	0	0.161715	0.0959522	0	0.0642975	0	0	0.148033	0.119988	0.107121	0.0359644	0
ENSG00000158055.15	GRHL3	0.0814295	0.187956	0.0770189	0.0814547	0.0675893	0.0596467	3.61836	0.0936023	0.0589453	0.318581	0.456546	0.539672	0.0797219	0.0698388	0.108947	0.39264	0.223416	0.1806	0.586843	0.29183	0.345631	0.101129	0.399649	0.085037	0.124458	0.0714981	0.0998584	0.0923147	141.842	0.0972778	0.253317	0.0561136	0.0215286	0.152047	0.325629	0.188691	0.114919	0.867312	0.0519248	0.0948251	0.103061	0.136397	0.292343	1.86267	64.5047	64.2211	0.170556	0.0785759
ENSG00000001460.17	STPG1	2.05038	2.43466	2.10534	1.73179	1.76581	0.906389	1.82044	2.21768	2.52228	2.99416	9.02421	8.19481	4.7211	5.48294	2.18275	3.79934	2.6741	2.10928	3.35424	2.43231	2.7216	2.59997	0.743608	2.30255	2.75089	2.54535	2.7483	2.24706	2.70508	2.33092	3.08342	1.01648	0.691676	1.88962	2.45266	0.390177	2.83132	2.15017	0.378095	1.98617	3.13592	0.940466	6.16472	3.2769	2.74969	2.8966	2.19508	1.09658
ENSG00000001461.16	NIPAL3	3.08868	4.79905	6.65403	4.06951	4.02721	1.6508	3.09871	18.0934	14.0577	19.428	79.959	62.2137	18.935	22.3296	21.6442	22.5052	17.0264	19.5552	48.7642	31.0523	5.58526	13.0261	6.5058	2.98887	4.49358	10.6653	8.13805	5.15222	9.01152	5.45773	5.95866	4.36762	3.82547	4.58776	5.72894	1.16316	8.57858	10.728	1.27324	8.11517	5.2553	4.43537	7.7319	19.0701	8.37184	9.5936	8.15971	5.14855
ENSG00000117602.11	RCAN3	3.913	3.23991	0.825483	1.48749	2.5729	1.20721	3.05149	1.25874	1.1682	2.09494	56.5391	38.6436	1.05164	1.30717	1.65642	7.53317	2.02151	2.14115	7.61743	4.26313	6.04354	5.35623	0.478447	3.33335	3.34665	5.76278	5.40061	4.75996	14.2621	4.75817	3.75385	1.63283	1.37513	2.97479	5.46164	0.806273	7.23913	11.7141	0.478131	10.0068	0.927606	5.01672	12.6471	24.0325	12.8691	13.7493	7.94358	7.43347
ENSG00000264443.1	RP4-594I10.3	0	0	0	0	0	0	0	0	0	0	0	0	0	0	0	0	0	0	0	0	0	0	0	0	0	0	0.0854295	0	0	0	0	0	0	0.172568	0.169049	0.304009	0.141813	0.704223	0	0	0	0.62301	3.98062	0.315701	0	0	0.267338	0
ENSG00000184454.6	NCMAP	0.117472	0.103715	0.0228757	0.0710097	0.457011	0.083591	0.435227	0.166466	0.0811249	0.10948	0.0523811	0.0508155	0.0707882	0.0860372	0.209415	0.257817	0.0944134	0.107046	1.04765	0.39453	1.15031	0	0.0189102	0.0400324	0.250218	0.0427879	0.599016	0.172264	0.136537	0.189126	0.640348	0.100918	0.03951	0.865666	1.17865	1.05136	1.63918	9.67729	0.0340501	138.074	0.0384954	5.59186	6.78343	2.02314	0.64019	0.574338	1.08338	0.131474
ENSG00000227312.2	RP11-496D1.2	0	0	0	0	0	0	0	0	0	0	0	0	0	0	0	0	0	0	0	0	0	0	0	0	0	0	0	0	0	0	0	0	0	0	0	0	0	0.157017	0	0	0	0.140043	0.265669	0	0	0	0	0
ENSG00000239106.1	Y_RNA	0	0	0	0	0	0	0	0	0	0	0	0	0	0	0	0	0	0	0	0	0	0	0	0	0	0	0	0	0	0	0	0	0	0	0	0	0	0	0	0	0	0	0	0	0	0	0	0
ENSG00000133226.16	SRRM1	65.4792	46.4119	34.8789	61.7211	57.4394	71.9465	67.9971	18.2427	18.0846	22.7721	100.862	106.57	26.7065	24.7955	20.7007	23.1017	23.5092	18.8304	41.0159	21.0793	67.152	59.7064	85.2395	100.612	105.478	73.1523	46.1397	67.2766	41.5186	61.5459	113.798	29.0406	17.5563	20.1681	28.9061	16.184	65.1593	51.9783	32.5621	123.665	144.178	17.9025	56.5003	82.7783	68.171	73.3718	54.033	56.1313
ENSG00000169504.14	CLIC4	222.417	193.994	53.4129	700.607	503.438	805.525	265.487	37.8973	21.3633	43.709	11.6329	13.7608	23.3661	23.7342	44.3807	39.0429	27.6448	40.8794	106.85	57.1218	154.029	406.952	63.62	287.125	257.895	252.669	103.611	302.354	49.6611	310.049	258.087	107.664	91.0155	67.1257	64.2018	22.6466	233.496	70.5633	21.841	377.07	79.8471	17.5807	19.8671	107.807	45.0759	55.0401	59.3508	43.6795
ENSG00000238482.1	RNU6-1208P	0	0	0	0	0	0	0	0	0	0	0	0	0	0	0	0	0	0	0	0	0	0	0	0	0	0	0	0	0	0	0	0	0	0	0	0	0	0	0	0	0	0	0	0	0	0	0	0
ENSG00000020633.18	RUNX3	3.56821	4.55721	1.15734	3.33273	2.49301	4.49217	2.35005	0.480096	0.352599	0.627252	0.27806	0.368748	0.451846	0.393495	0.525101	0.721031	0.412984	0.646343	1.40919	0.8405	4.35932	2.61804	154.829	2.45987	3.12676	0.873522	3.56599	1.2122	2.90167	1.241	3.29271	0.746305	0.314253	0.884699	1.22566	1.39883	15.9084	6.34595	0.251499	1.4462	0.531481	0.378439	0.991893	2.95938	13.621	17.0963	14.2406	53.483
ENSG00000278034.1	MIR6731	0	0	0	0	0	0	0	0	0	0	0	0	0	0	0	0	0	0	0	0	0	0	0	0	0	0	0	0	0	0	0	0	0	0	0	0	0	0	0	0	0	0	0	0	0	0	0	0
ENSG00000229162.1	RP11-84D1.1	0	0.0564949	0	0.0729075	0.0506228	0.0758077	0	0	0	0	0	0	0	0	0	0	0	0	0	0	0.103781	0	1.3849	0.0642744	0.0876694	0	0.131831	0	0.0969665	0	0	0	0	0.0202451	0.0157852	0	0.327718	0.368819	0	0	0	0	0	0.146967	0.256141	0.350065	0.60314	0.725658
ENSG00000261025.1	RP11-84D1.2	0	0	0	0	0	0	0	0	0	0	0	0	0	0	0	0	0	0	0	0	0	0	0.012584	0	0	0	0	0	0	0	0	0	0	0	0	0	0	0	0	0	0	0	0	0	0	0	0	0
ENSG00000264371.1	MIR4425	0	0	0	0	0	0	0	0	0	0	0	0	0	0	0	0	0	0	0	0	0	0	0	0	0	0	0	0	0	0	0	0	0	0	0	0	0	0	0	0	0	0	0	0	0	0	0	0
ENSG00000233755.1	RP4-799D16.1	0	0	0	0	0	0	0	0	0	0	0	0	0	0	0	0	0	0	0	0	0	0	1.58573	0	0	0	0	0	0	0	0	0	0	0	0	0	0	0	0	0	0	0	0	0	0	0	0	0.0586899
ENSG00000233419.3	RP4-781L3.1	0	0	0	0	0	0	0	0	0	0	0	0	0	0	0	0	0	0	0.353414	0.10573	0	0	0	0	0	0	0	0	0	0	0	0	0	0	0	0	0	0	0	0	0	0	0	0	0	0	0	0
ENSG00000231953.2	RP4-706G24.1	0	0	0	0	0	0	0	0	0	0	0	0	0	0	0	0	0	0	0	0	0	0	0	0	0	0	0	0	0	0	0	0	0	0	0	0	0	0	0	0	0	0	0	0	0	0	0	0
ENSG00000117614.9	SYF2	52.1691	36.0091	31.3568	56.3719	50.1178	70.0348	49.6887	14.2656	14.4255	16.3314	27.6243	22.1076	13.7408	16.4912	13.999	18.0904	17.4048	14.0557	23.0429	17.6307	48.3903	41.2115	39.4377	58.248	64.6908	48.5468	33.599	43.1548	27.7766	42.8686	55.0474	17.4294	12.5269	21.5205	31.3195	10.5674	36.5311	30.9977	26.2064	49.6798	73.8235	15.9298	26.3224	37.5634	37.8993	38.475	36.1914	37.3698
ENSG00000117616.17	RSRP1	47.9167	46.7803	41.2558	75.2558	65.6296	62.2709	54.9355	20.3754	21.6103	28.8032	72.0417	68.3205	31.027	31.1572	24.7217	28.9556	31.308	23.3155	50.8484	28.1063	53.5772	48.7209	42.7737	69.137	91.2132	55.1348	59.727	52.5446	43.5592	47.8033	81.6462	24.7495	15.4241	37.9497	51.2205	26.8999	82.8657	82.2583	11.9253	78.4719	79.2408	19.1138	111.693	79.9553	44.1343	40.0487	66.8006	99.7375
ENSG00000272432.1	RP3-465N24.6	0.827258	0.566724	0.738131	0.791514	0.722902	0.609334	0.604207	0.853574	1.02376	1.11512	2.70241	2.40661	1.17184	1.12474	0.798173	1.04265	1.11694	0.984106	0.86469	0.729088	0.876718	0.715984	0.687988	1.13411	1.14192	0.743741	0.668131	0.853078	0.608752	0.893891	0.709865	0.395531	0.41972	0.582641	0.514454	0.265002	0.855101	0.738808	0.630248	1.00225	0.895428	0.174605	1.28967	0.909557	1.07916	1.1534	0.864821	0.927341
ENSG00000261349.1	RP3-465N24.5	0.957403	0.598826	0.509954	1.38908	1.12624	1.10206	1.02154	0.206728	0.247535	0.286687	3.00389	2.79328	0.42892	0.320756	0.216738	0.294193	0.258713	0.18451	0.387906	0.228906	0.875356	0.844105	2.24597	2.96129	3.63078	0.955103	0.90291	0.799186	0.74771	0.777169	1.76978	0.483518	0.216676	0.454819	0.511967	0.245744	1.58407	2.22033	0.386391	1.74891	2.48225	0.395529	1.37434	1.82448	0.814369	1.11458	1.61626	2.38953
ENSG00000187010.19	RHD	0.330877	0.260097	0.331914	0.307079	0.315416	0.333077	0.378137	0.117535	0.147806	0.217937	0.724283	0.734541	0.193095	0.174262	0.14282	0.141343	0.219421	0.170563	0.20826	0.154641	0.336028	0.446254	0.288926	0.766483	0.932419	0.333531	0.244484	0.281508	0.210493	0.250175	0.644932	0.379211	0.0893628	0.203325	0.259189	0.153195	0.615952	2.26391	0.105852	0.486748	0.879881	0.131507	0.442589	0.635465	0.318155	0.360644	0.407139	1.16979
ENSG00000224183.1	SDHDP6	1.19667	0.758804	0.740209	0.635378	0.799824	1.02145	0.940772	0.227019	0.318102	0.522849	0.410504	0.405146	0.436835	0.398887	0.230347	0.325779	0.622445	0.305276	0.212531	0.233307	1.04148	1.7521	0.530958	2.25713	1.65522	0.787634	0.467498	0.542854	0.339937	0.540197	1.39155	0.37764	0.161391	0.467066	0.498616	0.207156	0.667323	0.885563	0.252185	1.05844	1.63422	0.10628	0.71601	0.950966	0.596475	0.74061	0.577228	1.25233
ENSG00000259984.1	RP11-335G20.7	0	0	0	0	0	0	0	0	0	0	0	0	0	0	0	0	0	0	0	0	0	0	0	0	0	0	0	0	0	0	0	0	0	0	0	0	0	0	0	0	0	0	0	0	0	0	0	0
ENSG00000183726.10	TMEM50A	85.7905	78.9187	90.623	88.2637	90.9413	102.586	66.3248	29.0747	31.3042	43.2022	61.8357	48.9446	32.7181	43.7719	31.9698	32.9787	40.4332	38.8389	64.6453	35.5646	77.6461	162.123	64.6746	69.585	70.0276	74.351	61.3438	68.2037	58.2775	72.4104	69.603	37.4728	22.3097	31.3762	38.3987	15.237	83.969	73.7246	16.9405	74.0631	52.2722	19.4967	32.1034	56.2998	62.4675	66.0281	56.205	56.8899
ENSG00000188672.17	RHCE	0.305772	0.205073	0.475566	0.228287	0.181425	0.186262	0.225597	0.931822	0.984297	1.31112	1.17004	1.02031	1.07567	1.17362	0.819785	0.781068	1.7366	1.15572	1.88148	0.980864	0.330139	1.09835	0.414233	0.330341	0.290703	0.186425	0.205092	0.153397	0.586626	0.163231	0.34698	0.47185	0.391448	0.171604	0.136522	0.542472	0.459313	2.60224	0.736585	0.453501	0.602437	0.445211	4.32607	0.667664	0.510404	0.579274	0.169878	0.434372
ENSG00000238084.4	RP3-469D22.1	0.276849	0.242563	0.154431	0.199124	0.229094	0.291905	0.252434	0.060812	0.083813	0.0942189	0.111189	0.0922707	0.0898562	0.0926424	0.0590766	0.0908389	0.0794204	0.0695404	0.0893322	0.0626917	0.23355	0.300014	0.320415	0.274411	0.386861	0.263643	0.255705	0.191683	0.219942	0.193002	0.0752578	0.166641	0.175897	0.238222	0.143101	0.17501	0.207573	0.213179	0.374824	0.213112	0.23986	0.0458881	0.101947	0.159001	0.169628	0.189987	0.222349	0.156587
ENSG00000204178.9	TMEM57	17.4715	14.7221	23.798	18.1458	16.1176	19.7491	15.1717	7.958	10.0899	9.77979	54.0696	41.2156	11.9575	15.8806	8.75373	11.7283	10.8239	8.32493	12.818	8.67825	16.3036	17.599	18.7246	20.6803	20.0321	16.0863	13.6613	16.4358	23.7664	17.3986	17.0891	8.11686	5.72875	7.02128	9.30358	18.2644	19.1008	21.5992	23.1934	17.5669	28.1709	17.8719	18.8911	19.6989	15.7884	18.4962	16.4453	16.1074
ENSG00000157978.11	LDLRAP1	13.3711	12.5476	18.3497	34.6424	20.7996	15.8865	12.6286	4.71353	2.23905	5.14986	115.421	129.388	4.78345	3.29498	8.44922	5.05828	3.11587	6.20438	49.2008	12.9148	15.2161	12.7373	10.3785	19.1825	18.2464	12.8933	17.5462	14.1926	18.6562	12.9759	15.7463	5.36597	5.02355	9.13928	11.0123	12.2347	22.3555	26.3213	6.17547	16.8194	14.7762	17.2869	25.4721	29.8488	19.1933	20.0058	18.1563	69.6925
ENSG00000225643.1	RP11-70P17.1	1.68975	1.23968	0.496302	6.951	3.87279	3.9537	1.49893	0.405755	0.334261	0.309098	9.12682	9.43217	0.451639	0.44663	0.440083	0.331305	0.221141	0.338741	1.343	0.746021	1.57484	0.281561	0.434014	1.41856	1.79883	1.66497	0.901217	2.01711	0.646873	1.81856	0.998619	0.430539	0.333017	0.451902	0.718714	0.301936	1.9445	1.23938	0.696495	1.53252	1.577	1.31925	1.11348	1.71798	1.68325	1.96489	0.996685	2.43958
ENSG00000117643.14	MAN1C1	8.58374	10.6949	7.67524	9.99482	9.91509	7.74805	10.4304	3.92191	7.2544	3.24292	22.5331	22.4608	10.7463	12.5773	5.01019	4.11732	4.43972	1.93995	8.56927	4.57357	6.04328	1.02684	0.22944	18.9473	17.5598	9.52653	4.44218	11.0207	2.45717	9.8781	13.2673	3.32201	2.85396	9.33087	8.57696	5.03297	9.47395	4.92278	1.10715	8.38232	16.2017	0.96598	18.1388	12.4656	4.57868	5.29871	4.76377	11.8998
ENSG00000233478.1	RP1-187B23.1	0.151724	0.136172	0.0659007	0.16245	0.167314	0.106305	0.219825	0.0316476	0.0321379	0.0393724	0.255061	0.40033	0.057253	0.044596	0.0503523	0.0617408	0.0498488	0.0197544	0.174466	0.0487442	0.10108	0	0.0387806	0.313552	0.248812	0.0989863	0.0675608	0.117119	0.0830128	0.0959495	0.118626	0.0664333	0.0307162	0.286517	0.239273	0.106582	0.573344	0.181276	0.0183574	0.165933	0.314325	0.0113536	0.422829	0.654231	0.702625	0.638474	0.14696	0.991706
ENSG00000162430.16	SELENON	88.8909	91.0141	56.1494	62.1011	73.5701	61.4478	75.4563	29.0138	29.9893	31.9924	47.1723	59.5439	41.3382	31.463	26.3716	25.6765	34.3239	25.6418	28.7586	25.3898	92.8031	167.187	5.45423	75.405	90.5709	65.6527	42.8855	75.9162	44.421	76.4261	85.4708	28.7811	26.4529	38.3146	44.8088	10.1266	90.6096	63.2446	35.7375	91.1358	94.9993	33.2765	60.922	92.2769	37.5995	43.9682	42.0421	60.7101
ENSG00000228172.5	RP1-317E23.3	0.93532	0.726236	3.14029	0.827087	0.898254	0.746344	0.956879	0.297177	0.38041	0.390011	1.06082	1.12513	0.526695	0.500102	0.298796	0.444416	0.456728	0.324186	0.344726	0.319576	1.09996	0.75265	0.814884	0.749247	1.08335	0.664114	0.78647	0.697428	1.10255	0.695217	1.17476	0.420814	0.4646	0.608754	0.741704	0.537231	0.776807	1.09613	0.532701	1.79844	1.6112	0.464381	2.14591	1.13958	1.04406	1.15357	1.18089	0.927824
ENSG00000117640.17	MTFR1L	36.148	31.6136	101.979	47.3474	44.8877	54.9077	52.6113	25.8691	32.8843	36.2217	60.7173	66.1504	44.3356	39.9726	26.5625	34.1557	39.87	31.3347	29.8005	29.1274	35.7416	34.3837	26.5458	50.2912	61.7384	67.2569	41.943	65.2982	28.2414	66.6708	57.9126	50.8259	57.2589	36.6213	42.3934	31.1133	34.8573	33.7764	53.7231	64.4067	80.27	16.485	57.6536	58.6257	32.9158	33.7833	41.6385	40.8468
ENSG00000127423.10	AUNIP	0.351993	0.334911	1.38591	0.517836	0.54731	0.582174	0.591692	0.67733	0.870524	0.447952	2.19276	2.01337	1.46444	1.77593	0.601063	0.538935	0.580542	0.36555	0.270635	0.373332	0.376338	2.60006	9.01387	0.559713	0.479886	0.785338	0.739025	0.84525	1.72459	0.975181	0.546597	0.318433	0.391267	0.312795	0.556323	0.276611	0.55699	0.417354	0.327926	0.504651	0.508938	0.141056	0.714767	0.54489	0.475365	0.432589	0.885512	1.11099
ENSG00000236528.1	RP1-125I3.2	0	0	0.144873	0	0	0	0.143965	0	0	0	0	0	0	0	0	0	0	0	0	0	0	0.137032	0.228308	0	0.0962472	0	0.0897311	0	0	0	0.203774	0	0	0	0.224873	0	0.137889	0	0	0.174349	0.191246	0	0	0.162039	0	0	0.210237	0.401771
ENSG00000182749.5	PAQR7	7.80728	8.98944	33.0946	13.287	10.5479	9.38119	17.5084	5.40364	6.93942	5.862	10.9199	10.984	8.50355	7.70055	5.34683	8.95621	7.62142	4.66448	6.63798	6.96544	8.76677	18.8486	12.9126	26.2963	24.097	11.6738	6.71358	9.81458	23.2738	9.81402	19.4263	2.8283	1.42427	18.0725	22.7032	2.96991	11.3167	6.26551	1.55378	20.0434	59.484	3.79951	13.3965	15.0186	34.3024	39.2175	11.029	17.324
ENSG00000207302.1	Y_RNA	0	0	0	0	0	0	0	0	0	0	0	0	0	0	0	0	0	0	0	0	0	0	0	0	0	0	0	0	0	0	0	0	0	0	0	0	0	0	0	0	0	0	0	0	0	0	0	0
ENSG00000117632.22	STMN1	13.5134	16.1213	6.23701	16.999	16.6317	12.9889	12.1541	110.033	156.719	34.9322	145.68	117.917	178.123	247.263	78.4802	144.327	39.1917	33.5975	286.595	118.52	15.7561	50.8532	108.814	19.6431	19.7657	20.2528	18.9615	12.1338	27.72	11.4999	19.2811	3.53174	5.32646	9.34846	18.5299	1.50445	19.1803	10.7152	3.33365	94.2825	61.0009	2.87697	34.6489	10.8848	16.1423	15.5376	21.7718	19.9059
ENSG00000229786.1	SNRPFP2	0	0	0	0	0	0	0	0.0900459	0.126561	0	1.03472	1.15853	0.331102	0.221885	0.113623	0.222446	0	0	0.554229	0.129795	0	0	0.116146	0	0	0	0	0	0	0	0	0	0	0	0	0	0	0	0	0.678093	0.261592	0	0.128678	0	0.144822	0.161324	0	0
ENSG00000223624.1	RP1-125I3.4	0	0	0	0	0	0	0	0	0	0	0.355706	0.455915	0	0	0	0	0	0	0.191774	0	0	0	0	0	0	0	0	0	0	0	0	0	0	0	0	0	0	0	0	0.319552	0	0	0	0	0	0	0	0
ENSG00000283938.1	MIR3917	0	0	0	0	0	0	0	0	0	0	0	0	0	0	0	0	0	0	0	0	0	0	0	0	0	0	0	0	0	0	0	0	0	0	0	0	0	0	0	0	0	0	0	0	0	0	0	0
ENSG00000158006.13	PAFAH2	7.83225	6.64244	9.71185	6.64958	7.12559	5.89844	8.79679	2.95296	2.81342	3.83456	5.26454	5.14287	3.19482	3.10554	2.85354	3.90004	3.42263	3.41768	6.395	4.30856	8.70997	10.811	8.98051	8.61457	9.04161	7.8336	11.793	6.58044	10.6646	6.98421	6.74179	2.88563	4.23374	9.9327	11.218	8.45706	10.1047	12.3295	8.08542	12.5564	7.68138	12.9229	11.3912	10.4261	14.1095	14.7493	14.024	11.2426
ENSG00000207237.1	RNU6-110P	0	0	0	0	0	0	0	0	0	0	0	0	0	0	0	0	0	0	0	0	0	0	0	0	0	0	0	0	0	0	0	0	0	0	0	0	0	0	0	0	0	0	0	0	0	0	0	0
ENSG00000252190.1	SCARNA17	0	0	0	0	0	0	0	0	0	0	0	0	0	0	0	0	0	0	0	0	0	0	0	0	0	0	0	0	0	0	0	0	0	0	0	0	0	0	0	0	0	0	0	0	0	0	0	0
ENSG00000252691.1	SCARNA18	0	0	0	0	0	0	0	0	0	0	0	0	0	0	0	0	0	0	0	0	0	0	0	0	0	0	0	0	0	0	0	0	0	0	0	0	0	0	0	0	0	0	0	0	0	0	0	0
ENSG00000158008.9	EXTL1	0.149453	0.234369	1.51071	0.398378	0.509135	0.18265	0.518796	16.2471	23.6875	5.5933	2.21599	2.59119	40.2164	32.8781	15.0866	5.15637	6.11154	4.76702	4.71525	3.98924	0.721727	0.383068	0.0186381	0.61307	0.467162	1.73885	0.586714	0.597352	0.10578	0.601502	1.48223	1.06351	1.69951	0.383518	0.116292	0.0245943	0.471275	0.348963	2.02627	60.6635	2.57628	1.0304	1.64291	0.653215	2.65474	3.35584	0.365507	5.76404
ENSG00000158014.14	SLC30A2	0.0688297	0.105123	0.883447	0.0380925	0.0449463	0.0288227	0.614697	0.0343152	0.0674499	0.0171583	0.0380661	0.0461838	0.101493	0.0857752	0.0463673	0.0234591	0.0236396	0.0209486	0.0280792	0.0258856	0.132362	0.0077599	0.0119389	0.0950983	0.074777	0.0464157	0.0673152	0.102592	0.0360822	0.0789655	0.254261	0.352418	2.41879	13.0766	4.18121	0.0369625	0.0932499	0.348471	1.13376	0.361806	0.0394526	45.3609	0.064345	0.245103	0.823633	0.994212	0.205981	0.0326369
ENSG00000284309.1	RP11-96L14.9	0	0	0.0287604	0	0	0	0.0504739	0	0	0	0	0	0	0	0	0	0	0	0	0	0	0	0	0	0	0	0	0	0	0	0	0	0	1.65164	0.143369	0	0	0	0.173928	0	0	4.14686	0	0	0.254337	0.289588	0	0
ENSG00000158022.6	TRIM63	1.2508	0.525104	0.161585	0.334744	0.505215	0.427354	3.3568	0.147206	0.111334	0.188439	0.0943257	0.12093	0.205401	0.20259	0.179839	0.17769	0.167504	0.198852	0.212213	0.145677	0.723297	0.127528	0.197567	1.34744	0.955514	0.675075	0.451926	0.960236	0.289042	0.869021	0.699402	87.4067	116.225	0.921996	0.234149	0.0900944	0.685342	1.39134	811.634	0.862369	0.19202	0.255644	0.184816	0.779239	1.75598	2.73843	0.843225	0.15442
ENSG00000175087.9	PDIK1L	4.15931	2.88467	3.08865	2.8411	3.64995	3.18867	5.00091	2.78719	3.63682	3.24924	12.1693	8.4904	3.73312	5.83807	2.71192	4.22873	3.42948	2.4808	3.5938	2.61424	4.43447	2.92852	8.63595	4.68993	5.43734	4.24488	5.11424	3.48117	6.67625	3.36549	4.28977	1.15885	1.37775	1.97588	2.86339	3.33027	3.86781	6.11366	2.35709	4.98451	5.29761	3.67693	5.35102	4.40623	6.41311	6.40609	5.35762	4.77257
ENSG00000197245.5	FAM110D	15.4505	13.865	1.63575	3.29924	6.99903	3.64806	8.15959	1.38736	1.45346	1.51452	0.974114	1.15224	1.53214	1.33229	1.33227	1.57277	1.24067	1.33334	1.70977	1.80865	14.2181	0.0362775	0.0191077	6.58597	11.13	4.27507	3.69047	8.10464	2.60655	7.50774	16.2268	2.40627	2.97084	2.64033	5.12298	0.241764	7.37307	3.81745	1.81795	12.1981	1.83292	1.54987	2.04295	6.161	4.24296	4.17903	4.65555	1.0327
ENSG00000282872.1	RP11-96L14.8	0	0	0	0	0	0	0	0.0336817	0	0	0.0431284	0.0291055	0	0	0	0.12992	0	0	0	0	0	0	0	0	0	0	0	0	0	0	0	0	0	0	0	0	0	0	0	0	0	0	0.346244	0	0	0	0	0
ENSG00000236782.6	RP11-96L14.7	0.295921	0.419891	0.149134	0.368838	0.360666	0.350427	0.393941	0.275381	0.332546	0.280168	1.75171	1.83786	0.444587	0.419496	0.289362	0.548542	0.313945	0.231673	0.308096	0.289014	0.491294	0.217213	0.29461	0.447705	0.588009	0.312718	0.217654	0.334551	0.216338	0.316484	0.938505	0.173717	0.111419	0.158087	0.197181	0.0826957	0.317756	0.238546	1.10329	0.745058	1.29999	0.156604	0.67804	0.360595	0.458873	0.369753	0.265057	0.292012
ENSG00000142684.8	ZNF593	0	0	0	0	0	0	0	0	0	0	0	0	0	0	0	0	0	0	0	0	0	0	0	0	0	0	0	0	0	0	0	0	0	0	0	0	0	0	0	0	0	0	0	0	0	0	0	0
ENSG00000142675.17	CNKSR1	1.36345	1.36496	0.217221	1.69917	1.77018	1.83781	5.20379	1.99334	2.05694	2.4644	16.5692	16.6221	3.07744	2.7082	2.41568	2.84008	2.70013	2.25172	3.33498	1.92863	12.8182	0.248205	2.19179	6.36425	7.89384	2.24696	16.6297	1.79506	31.8686	1.84769	10.8106	1.05998	1.05875	7.19687	14.8936	1.21535	16.1823	29.8262	40.0519	5.3599	7.4367	13.6785	22.4641	26.8072	26.3554	24.4674	13.9698	3.52913
ENSG00000188782.8	CATSPER4	0	0	0	0	0	0	0	0	0.0162654	0.0123674	0.155872	0.194401	0.0254134	0.0151594	0.0118395	0.0226153	0.0213837	0	0.0170452	0	0.0237637	0	0	0.0371985	0	0	0.0173775	0	0.0470011	0	0	0	0	0.0186979	0.0350489	0	0.0278443	0.0507176	0.211711	0	0.0205728	0.0147069	0.112198	0.105498	0.0568882	0.0542587	0.0146894	0
ENSG00000236155.6	RP11-231P20.2	0.0505121	0.048704	1.65457	0.231625	0.0739972	0.0281661	0.0956275	0.656284	0.775738	0.715954	1.36579	1.14228	0.866822	0.916768	0.551756	1.11966	0.697078	0.75347	0.929087	1.11448	0.163024	0.046839	0.0172323	0.141986	0.136049	0.0675853	0.0990944	0.0745951	0.0676641	0.0683278	0.358358	0.293985	0.557454	3.93557	4.0697	3.3677	0.210326	0.369632	0.402128	0.555691	0.387937	0.670961	3.05526	0.176722	0.0811185	0.0785705	0.261205	0.373018
ENSG00000278572.1	RP11-231P20.6	0	0	0	0	0	0	0	0	0	0	0	0	0	0	0	0	0	0	0	0	0	0	0	0	0	0	0	0	0	0	0	0	0	0	0	0	0	0	0	0	0	0	0	0	0	0	0	0
ENSG00000130695.14	CEP85	3.88666	3.26533	3.9414	2.48669	2.98847	1.87584	4.4269	3.10696	3.41979	4.68865	14.399	15.9985	5.84151	5.33585	4.80177	4.49972	5.54193	4.17004	9.06555	4.64896	4.36338	7.00152	20.1398	5.11126	4.94205	3.97075	5.89648	4.46218	9.43827	4.80434	3.9603	9.09456	12.3774	4.19872	4.95588	3.17788	7.44644	5.33503	28.6643	22.9061	4.51083	2.77732	9.03936	4.35181	11.9031	10.6309	6.30124	8.11418
ENSG00000270733.1	RP11-231P20.5	0	0	0	0	0	0	0.0760275	0	0	0	0.220078	0.234946	0.0711345	0.0880243	0	0.0933938	0.0609714	0	0.0915311	0.0598413	0	0.0341343	0.308632	0	0	0	0	0	0.147561	0	0	0.412703	0.59801	0	0	0	0.100475	0.0872809	1.13268	0.323388	0	0	0.110717	0	0.108786	0	0	0.0909978
ENSG00000142669.14	SH3BGRL3	177.468	155.697	74.7244	271.313	207.374	147.281	129.46	73.9089	86.0607	73.9906	46.133	46.4373	65.7713	76.7789	70.1932	85.8935	63.1535	72.6387	103.259	82.64	125.399	569.133	138.223	120.865	99.1642	72.04	143.369	95.9353	264.574	90.1065	102.202	50.7725	26.4391	64.9119	79.8426	28.3351	232.025	96.6662	15.189	137.003	76.4944	47.7585	86.0843	86.4137	182.11	171.579	140.395	256.873
ENSG00000158062.20	UBXN11	18.3907	18.1514	13.4064	13.3344	15.4227	7.09958	14.7764	12.6626	17.583	20.8627	16.9007	17.3598	18.1082	18.7292	15.0675	16.2002	26.2269	14.6699	7.79502	9.32179	21.6194	7.96036	10.7948	18.2061	28.4537	14.4826	11.9266	16.2545	8.68702	14.6253	37.244	7.74674	4.07129	15.9053	21.8635	5.79344	42.1562	16.1391	2.91637	19.0477	29.8877	7.48856	56.2235	26.0088	12.2923	10.4853	16.3952	54.5356
ENSG00000169442.8	CD52	15.2633	13.5315	2.50087	4.43495	7.01428	1.71321	8.60089	1.37393	2.31584	2.63999	0.408832	0.438108	1.398	2.10527	1.30202	0.982829	1.53117	2.9052	2.82767	1.50517	8.8675	0.13216	495.131	2.61926	6.91423	3.15301	11.5616	4.62601	7.02462	5.0238	6.72607	1.90179	1.82619	2.9865	2.73615	3.9346	138.142	7.52499	0.693646	3.68624	1.14203	1.01734	3.10293	5.96658	6.83242	5.82757	61.9586	344.96
ENSG00000176092.14	AIM1L	0.0516413	0.0540736	0.0284396	0.0405791	0.0435154	0.0283528	0.799982	0.0129324	0.0116174	0.0233423	0.0996304	0.107945	0.0172111	0.0128719	0.0144977	0.0266965	0.0278359	0.0197642	0.0490019	0.0146284	0.078716	0.0300919	0.0481973	0.12093	0.120144	0.0475445	0.733711	0.0492873	88.4785	0.0574478	0.14601	0.0194194	0.0121337	0.138778	0.147449	0.0531265	1.04682	0.928814	0.0266773	0.0605827	0.0480944	0.0484566	0.343133	0.364556	37.4653	33.7729	2.21947	0.226215
ENSG00000225854.2	RP11-569G9.7	0	0	0	0	0	0	0.164277	0	0	0	0	0	0	0	0	0	0	0	0	0	0	0	0	0	0	0	0.102253	0	4.6939	0	0	0	0	0	0.0901114	0	0	0.142209	0	0	0	0	0	0	4.75696	3.83703	0.538907	0.0941538
ENSG00000176083.17	ZNF683	0.128504	0.119172	0.0403692	0.148327	0.132162	0.0366454	0.139191	0.0464803	0.0235099	0.0333772	0.0427275	0.0510047	0.0278845	0.0202271	0.0918039	0.129276	0.0266636	0.0399166	0.693549	0.131911	0.134276	0	0	0.248764	0.17239	0.0450586	0.0932654	0.0671463	0.239433	0.102551	0.378029	0.031807	0.0181028	0.107356	0.145449	0.0735069	0.788291	0.496569	0.0209139	0.0983066	0.0530917	0.0755444	0.25198	0.550969	0.172254	0.104131	0.113987	0.548016
ENSG00000131914.10	LIN28A	0.00905783	0	0.0075662	0	0.00583336	0	0.0101741	0.00617847	0.00474902	0	0.0243326	0.0300779	0.0062144	0.00581433	0	0.00712057	0.00703617	0	0	0	0.0101258	0.00844863	0.014988	0.0248553	0	0.00680134	0.00762619	0.00701553	0.0106525	0.00425654	0.0160354	0	0	0	0	0	0.0110151	0.00874536	0	0.0182528	0.0291939	0	0.0426431	0.0141304	0.0139076	0.0182638	0.0177141	0.021119
ENSG00000117682.16	DHDDS	33.3015	22.8759	15.846	21.4143	19.8654	20.0855	19.0014	6.50346	10.0821	8.91179	91.4356	95.0778	14.7991	14.0885	7.08116	10.2619	10.2755	7.80998	7.54005	8.23111	22.0779	26.9709	19.9626	19.2154	19.846	15.8296	21.0391	16.6266	22.0391	16.5862	17.8705	7.79814	6.5922	11.032	12.3542	7.38156	17.0461	18.3067	5.65973	16.993	15.5873	7.10434	24.3803	16.6245	22.7779	25.6708	17.7957	14.632
ENSG00000223583.1	RP3-476K8.4	0.369926	0.314276	0.234701	0.222364	0.269577	0.200471	0.243349	0.0488895	0.0478899	0.0733962	0.42394	0.463236	0.0687624	0.0573966	0.0523577	0.0767988	0.0597696	0.0448694	0.0660848	0.0727184	0.419692	0.382361	0.500939	0.612938	0.533967	0.257832	0.419374	0.235543	0.341009	0.200418	0.480188	0.107315	0.0792621	0.13599	0.220752	0.117494	0.339146	0.416864	0.0331763	0.44608	0.848459	0.231551	0.6815	0.40118	0.381503	0.377923	0.526532	0.513963
ENSG00000225891.1	RP3-476K8.3	0.685172	0.561458	0.340116	0.871594	0.79688	1.01301	1.11629	0.1825	0.196754	0.263743	1.07872	1.24819	0.276387	0.190834	0.217474	0.277415	0.194909	0.174678	0.331465	0.277353	0.783896	0.212608	0.752779	1.84325	1.55353	0.782959	0.59153	0.708323	0.428872	0.638495	1.84541	0.164993	0.109612	0.369812	0.562301	0.144996	0.978416	0.557672	0.126915	1.46184	2.82961	0.229568	2.59086	1.28815	0.530231	0.480614	0.897496	1.46273
ENSG00000198830.10	HMGN2	121.182	102.248	90.6053	136.274	140.904	169.509	131.407	51.7611	41.5952	49.08	116.461	104.037	44.527	48.2207	43.5803	60.8955	53.4122	42.062	86.8802	50.5512	135.391	176.4	322.744	188.758	224.803	124.798	110.495	120.241	114.563	108.338	211.786	46.5297	27.042	59.0564	75.0686	35.6333	157.382	98.5429	48.4486	172.182	239.657	47.2742	189.08	147.508	121.44	115.251	125.237	152.947
ENSG00000224129.1	DPPA2P2	0	0	0	0	0	0	0	0	0	0	0	0	0	0	0	0	0	0	0	0	0	0	0	0	0	0	0	0	0	0	0	0	0	0	0	0	0	0	0	0	0	0	0	0	0	0	0	0.0856048
ENSG00000117676.13	RPS6KA1	8.63216	10.1211	18.0539	4.83673	6.3707	2.52627	8.56495	4.84881	3.07651	4.44378	40.5031	39.244	4.78391	4.34212	6.219	7.68311	3.22606	4.93892	13.2373	9.33964	13.7688	2.75445	84.8233	6.18754	9.67929	3.73454	41.928	3.54576	19.6764	3.92445	9.90542	2.01758	1.54691	20.2281	20.704	5.46494	65.1242	29.068	0.906775	11.3662	3.03654	10.2286	19.7197	28.921	22.6983	25.0804	72.6515	82.6894
ENSG00000238705.1	MIR1976	0	0	0	0	0	0	0	0	0	0	0	0	0	0	0	0	0	0	0	0	0	0	0	0	0	0	0	0	0	0	0	0	0	0	0	0	0	0	0	0	0	0	0	0	0	0	0	0
ENSG00000243905.3	RN7SL679P	0	0	0	0	0	0	0	0	0	0	0	0	0	0	0	0	0	0	0	0	0	0	0	0	0	0	0	0	0	0	0	0	0	0	0	0	0	0	0	0	0	0	0	0	0	0	0	0
ENSG00000252802.1	Y_RNA	0	0	0	0	0	0	0	0	0	0	0	0	0	0	0	0	0	0	0	0	0	0	0	0	0	0	0	0	0	0	0	0	0	0	0	0	0	0	0	0	0	0	0	0	0	0	0	0
ENSG00000252429.2	RNU7-29P	0	0	0	0	0	0	0	0	0	0	0	0	0	0	0	0	0	0	0	0	0	0	0	0	0	0	0	0	0	0	0	0	0	0	0	0	0	0	0	0	0	0	0	0	0	0	0	0
ENSG00000229247.2	RP11-492M19.3	0	0	0	0	0	0	0	0	0	0	0	0	0	0	0	0	0	0	0	0	0	0	0	0	0	0	0	0	0	0	0	0	0	0	0	0	0	0	0	0	0	0	0	0	0	0	0	0
ENSG00000238316.1	snoU13	0	0	0	0	0	0	0	0	0	0	0	0	0	0	0	0	0	0	0	0	0	0	0	0	0	0	0	0	0	0	0	0	0	0	0	0	0	0	0	0	0	0	0	0	0	0	0	0
ENSG00000235069.2	RP4-785J1.1	0	0	0	0	0	0	0	0	0	0	0	0	0	0	0	0	0	0	0	0	0	0	0	0	0	0	0	0	0	0	0	0	0	0	0	0	0	0	0	0	0	0	0	0	0	0	0	0
ENSG00000260063.1	RP5-968P14.2	0.918808	0.509543	0.596317	0.686153	0.72182	0.619105	0.440056	0.227943	0.20777	0.254481	0.355679	0.400013	0.239584	0.250484	0.184455	0.268741	0.28343	0.219221	0.3407	0.194829	0.824461	0.850434	1.09077	0.770063	0.953451	0.489136	0.471509	0.490257	0.634203	0.43846	1.04595	0.224033	0.131448	0.522309	0.908605	0.398383	0.602095	0.588174	0.230516	0.937164	1.06134	0.254658	1.51987	0.99467	0.662432	0.728824	0.666354	1.01136
ENSG00000117713.18	ARID1A	26.055	21.5751	21.1199	28.4989	25.9576	31.4493	32.2639	9.2186	10.4751	10.6469	29.3386	32.4549	13.8086	12.1999	8.37521	10.0248	11.9133	8.42075	12.1404	8.96392	25.8875	25.0202	51.5399	28.8339	31.9771	27.2731	22.2391	23.9265	28.5406	23.282	33.739	10.9302	9.33664	9.38636	14.9593	10.0425	31.0712	26.1924	13.786	39.7431	36.4904	10.1827	24.0102	25.9706	29.1538	30.1194	26.9634	37.3643
ENSG00000060642.10	PIGV	9.19476	7.70612	15.3656	8.10704	8.88153	8.46367	13.5101	4.51833	4.73276	5.43322	5.93303	6.3958	5.76518	6.18855	4.16973	5.75507	5.36873	4.66926	7.17383	4.92458	10.7823	16.1535	12.4523	13.8273	14.8412	9.40485	9.45352	9.71816	9.79984	9.88289	11.6798	2.93375	1.91278	5.03193	7.94437	11.2923	10.2382	11.8336	2.41862	12.5549	13.2528	5.04689	14.9883	13.2766	13.6886	14.0851	9.22196	9.12366
ENSG00000241188.3	RN7SL165P	0	0	0	0	0	0	0.172561	0	0	0	0	0	0	0	0	0	0	0	0	0	0	0	0.16191	0.171168	0	0	0	0	0	0	0.208194	0	0	0	0	0	0	0	0	0.148205	0	0	0	0	0.108224	0.124052	0.0994813	0.129205
ENSG00000204160.11	ZDHHC18	23.3902	20.1511	7.55063	17.6173	17.1449	16.6015	21.6548	6.59702	8.26053	9.318	21.5013	23.063	11.9056	10.8735	7.04735	11.3999	10.9661	8.34764	7.72466	7.61448	19.3849	15.5117	37.3553	19.2748	21.0617	17.4428	16.2303	15.7483	25.7612	14.9472	19.6263	7.03934	5.97463	6.92294	8.96114	10.2463	25.763	20.3085	5.07078	17.8315	14.9651	4.9839	17.9833	19.1721	19.8161	20.5552	17.2538	48.0445
ENSG00000175793.11	SFN	1.86011	1.65409	0.839213	4.63248	2.15267	2.12538	13.7933	1.21016	0.650005	2.67915	1.08323	1.38027	0.965151	0.749584	1.09783	0.782055	2.21173	2.63162	1.64382	0.780517	16.5662	2.128	2.82626	2.70856	5.37369	1.75434	78.1352	1.28847	3222.79	1.32739	2.35843	0.963703	0.435427	4.79435	10.2271	1.07289	71.57	94.2487	0.72825	1.23394	1.16386	0.950535	1.71729	116.257	1729.08	1575.38	37.9533	1.23529
ENSG00000142751.14	GPN2	14.7482	12.4416	18.948	14.8523	15.113	16.3877	19.4242	6.77897	8.35722	9.04106	27.6601	25.0306	10.4988	11.5317	6.81933	9.35974	9.91712	7.16303	10.4383	7.23398	14.5416	22.7825	23.4332	17.6283	20.4151	15.4585	14.0434	15.9037	13.6955	16.4395	17.6705	6.17709	5.13959	8.93178	13.1845	8.39101	15.823	13.6136	7.91262	18.9061	17.4805	6.45093	19.0211	19.8452	17.6252	18.9921	15.8744	19.8395
ENSG00000198746.12	GPATCH3	14.6947	11.152	14.5558	12.2937	12.3482	13.3159	15.7004	6.68048	8.01399	7.52273	17.7698	17.5267	11.3868	11.7514	6.97885	8.59765	7.93244	7.2152	10.9075	8.15157	14.313	14.1814	13.9218	15.5532	17.4157	14.1769	11.8446	13.7815	12.4003	13.5916	14.7905	5.05114	5.11707	6.81033	9.06784	6.62765	13.6927	11.4232	12.9518	18.5795	13.7181	4.97077	13.6764	14.6177	18.8981	21.0067	13.9548	18.857
ENSG00000090273.13	NUDC	78.6649	70.5012	129.96	109.494	98.6854	119.045	96.4802	66.5228	88.3328	65.0485	122.95	112.747	107.923	118.469	56.0708	76.1478	76.8275	57.7617	72.2615	61.1398	82.3253	102.714	102.09	119.237	117.953	119.529	67.5854	107.251	59.3527	105.427	118.177	61.5904	48.4873	45.9793	74.561	54.3869	86.4057	61.0808	62.8168	115.987	105.17	37.6042	98.9907	99.5015	75.5576	76.8667	58.3884	77.43
ENSG00000131910.4	NR0B2	0	0	19.9923	0	0	0	0	0	0.0390708	0.0957802	0.283449	0.252777	0.0484778	0.0457167	0.0495627	0.0435785	0.0841922	0.0624463	0	0	0	0	0.0568443	0.102389	0	0.029616	0.354789	0	0.0371452	0	0.0912886	9.00487	4.66342	14.7192	9.59224	74.5643	1.25621	0.0194681	0.796846	0	0	16.7654	0.51095	0.0859223	0	0	2.84517	15.1966
ENSG00000175707.8	KDF1	0.0465196	0.11647	1.51236	0.048248	0.0574244	0.033005	1.14124	0.214456	0.128007	0.0540339	3.11674	2.78809	0.840762	0.714861	0.037865	0.046262	0.0351945	0.0534183	0.0400079	0.0383046	8.00319	0.45104	0.103368	0.159025	0.0772782	0.0879042	11.4503	0.0669537	28.7162	0.0991255	1.75705	0.315544	0.0770085	9.03897	14.6351	3.15516	7.25784	19.7099	0.0165851	0.0501899	0.191161	10.9382	21.2717	14.7693	29.2866	28.7197	10.5555	1.04438
ENSG00000172746.6	RPL12P13	0.091688	0.0787821	0.053563	0.0447627	0.0801389	0.0992554	0.117929	0	0	0	0	0	0	0	0	0	0	0	0	0	0.110387	0.124917	0.180565	0	0.109174	0.0927176	0.071884	0.0618495	0.115384	0.0606798	0.144762	0	0	0.0354673	0.0509541	0	0.0924319	0.125741	0.0550644	0.0896374	0.205098	0.103654	0.14037	0.141795	0.1576	0.175304	0.0677189	0.0581137
ENSG00000224064.1	RP11-344H11.5	0	0	0	0	0	0	0	0	0	0	0	0	0	0	0	0	0	0	0	0	0	0	0	0	0	0	0	0	0	0	0	0	0	0	0	0	0	0.130147	0	0	0	0.0762758	0.242767	0.101862	0	0	0	0
ENSG00000225294.1	OSTCP2	0	0	0	0	0	0	0	0	0	0	0	0	0	0	0	0	0	0	0	0	0	0	0	0	0	0	0	0	0.0867166	0	0	0	0	0	0.0655478	0	0	0.204311	0	0	0	0.106282	0.448448	0.180413	0.0835691	0.102417	0	0
ENSG00000253368.3	TRNP1	12.6397	15.6722	4.73097	39.3316	33.8394	31.6667	34.2729	21.3454	35.664	18.8524	52.5565	45.564	39.9359	51.7034	17.4958	24.7859	20.9651	15.9175	7.06295	14.5391	14.4478	223.138	0.220978	30.3693	27.8704	25.4874	10.9163	31.0452	94.3754	38.2393	36.2966	24.1856	11.2543	16.3852	25.1799	1.83437	16.8528	8.46966	1.39199	27.8654	4.87176	11.7069	22.744	16.3162	13.5057	13.0024	7.78136	7.84561
ENSG00000158246.7	FAM46B	12.8124	5.27525	1.07407	70.0208	65.7488	131.395	49.6913	0.603124	0.522785	0.335261	1.31799	1.29674	0.620442	0.552032	0.429052	0.42451	0.379238	0.315814	0.363372	0.418365	23.6919	13.7611	0.140124	25.3064	12.9504	83.3042	20.9122	103.716	154.9	145.436	36.528	19.7582	13.7755	3.99344	8.43988	0.246614	23.2811	23.6982	1.32524	12.7125	2.8077	0.766266	3.6098	16.4501	164.905	197.773	4.46387	0.849514
ENSG00000090020.10	SLC9A1	15.4692	14.2804	19.21	22.8314	18.8086	18.6956	23.2531	7.19447	9.86934	13.4353	24.4857	27.1238	18.1864	19.1991	6.5391	8.64401	9.5076	15.4301	5.34272	6.32209	18.0494	26.7238	13.6168	28.0109	26.1554	24.9246	29.5506	15.3809	18.5243	14.5447	19.0162	15.6512	7.01276	7.75824	13.9223	2.14315	29.203	30.3221	3.22051	13.5369	16.618	5.74689	21.4556	24.7986	19.1182	20.5627	22.7593	23.8206
ENSG00000229985.2	RP11-40H20.5	0	0	0	0	0	0	0	0	0	0	0	0	0	0	0	0	0	0	0	0	0	0	0	0	0	0	0	0	0	0	0	0	0	0	0	0	0	0	0	0	0	0	0	0	0	0	0	0
ENSG00000214973.3	CHCHD3P3	0.139292	0.132785	0.0908868	0.0992993	0.0855912	0.179329	0.10382	0	0	0	0	0	0	0.0287819	0	0	0.0370778	0	0	0	0.103907	0.156264	0.276991	0.102476	0.0873767	0.135298	0.113206	0.107727	0.0625975	0.122828	0.0992639	0.143464	0.15701	0.0585614	0.0656986	0	0.118193	0.0579896	0.386534	0.12628	0.101338	0	0	0.0649705	0.0654676	0.068682	0.0785813	0.0579352
ENSG00000225159.1	NPM1P39	0.375445	0.399198	0.269744	0.395976	0.431418	0.59701	0.293423	0.0902534	0.0816026	0.0807276	0.227516	0.198083	0.0922753	0.135957	0.0989259	0.117219	0.100048	0.0612646	0.204361	0.0997669	0.403126	1.14562	1.78864	0.435484	0.848375	0.400301	0.284065	0.328338	0.415707	0.264035	0.559027	0.141407	0.10369	0.147762	0.13362	0.0790771	0.377934	0.261064	0.183744	0.394507	1.10102	0.248773	0.229655	0.287343	0.305389	0.290003	0.319036	0.25239
ENSG00000225990.2	SNRPEP7	0	0	0	0	0	0	0	0	0	0	0	0	0	0	0	0	0	0	0	0	0	0	0	0	0	0	0	0	0	0	0	0	0	0	0	0	0	0	0	0	0	0	0	0	0	0	0	0
ENSG00000224311.1	RP11-40H20.4	0	0	0	0	0	0	0	0	0	0	0	0	0	0	0	0	0	0	0	0	0	0	0	0	0	0	0	0	0	0	0	0	0	0	0	0	0	0	0	0	0	0	0	0	0	0	0	0
ENSG00000142784.15	WDTC1	39.4117	33.128	45.0475	47.1333	43.8682	55.9786	49.2239	29.1877	33.7089	30.9093	53.5435	56.5949	40.698	40.2359	27.9034	28.5732	33.5433	26.419	33.337	23.1139	42.8172	30.9714	41.3161	60.9493	63.2752	57.1488	36.2751	55.1625	32.1068	55.5396	59.956	36.9676	30.5318	24.1212	25.3268	16.9385	47.8778	41.9831	54.9691	56.5031	56.9802	18.1315	46.245	53.506	50.9358	53.7629	38.9813	45.7441
ENSG00000252098.1	Y_RNA	0	0	0	0	0	0	0	0	0	0	0	0	0	0	0	0	0	0	0	0	0	0	0	0	0	0	0	0	0	0	0	0	0	0	0	0	0	0	0	0	0	0	0	0	0	0	0	0
ENSG00000243659.1	RP11-4K3__A.3	0.187967	0.246102	0.407556	0.211294	0.220796	0.19189	0.316964	0.966301	1.22419	1.108	5.56989	4.49629	1.25507	1.81593	0.743506	1.04319	0.940046	0.911641	0.719543	0.714854	0.310154	0	0.093102	0.195051	0.788091	0.643586	0.35052	0.539019	0.156414	0.481917	0.561328	0.151099	0.11852	0.207159	0.412805	0	0.305529	0.375296	0	0.4943	0.582658	0.107589	2.10456	0.748916	0.215403	0.179246	0.527029	0.946045
ENSG00000186501.14	TMEM222	34.206	28.9644	34.689	40.6301	38.7375	36.1439	42.1093	28.8397	34.4359	31.3335	61.0516	65.0852	41.4428	40.3235	31.171	39.1981	35.0472	29.4413	34.9762	29.827	34.7491	41.2065	24.8695	45.6299	49.2726	36.8514	26.3836	37.5982	37.5722	36.9526	50.4414	17.6321	14.1309	24.3444	37.3834	21.5452	36.5743	30.2865	17.155	61.4638	49.0206	13.8984	57.3513	59.8972	31.1517	34.7505	31.3826	39.506
ENSG00000206888.1	RNU6-48P	0	0.259328	0	0	0.34192	0	0.375899	0	0	0	0.491321	0.688583	0	0	0	0	0	0	0	0	0.258442	0.620365	0.563438	0.465513	0.511976	0.285425	0	0	0.394461	0	0.960377	0	0	0.154259	0.100678	0	0.378967	0.395569	0	0.375496	0.616074	0	0.491078	0.373034	0.382696	0.251264	0.313362	0.275112
ENSG00000241547.1	ACTG1P20	1.31274	1.57581	1.18092	1.63012	1.6837	1.28009	1.65526	0.318173	0.37316	0.457758	3.32035	3.64941	0.556827	0.481906	0.367218	0.499569	0.46791	0.291688	0.651937	0.362393	1.4426	3.43557	3.34247	3.61867	2.40053	1.31054	1.20682	1.31899	2.20641	1.2831	2.69031	0.64695	0.391493	0.731095	0.585095	0.443481	1.93853	1.98409	0.272496	2.0215	3.25447	0.701649	2.38896	1.81863	1.80435	1.48517	1.71203	1.28616
ENSG00000142765.17	SYTL1	2.37573	3.871	0.64906	1.48535	1.99804	0.622741	14.1203	17.2151	1.09097	0.422705	86.9097	91.5609	0.944093	0.835052	1.1695	1.61595	0.662474	0.406482	1.04174	0.522506	15.2612	0.197873	20.5035	3.02071	3.48549	0.865503	8.7742	0.923304	169.278	1.00781	12.3837	1.12319	0.484395	2.8356	3.94722	1.74874	34.0299	73.7346	0.275922	1.57703	1.46888	76.582	37.4126	137.478	165.272	140.212	21.7891	93.986
ENSG00000142733.14	MAP3K6	94.2844	73.5772	19.7227	77.8596	76.3342	78.5302	73.0915	4.85742	5.61204	4.44218	32.871	38.0092	9.57932	7.35179	4.23763	6.87687	3.87021	4.10147	5.71847	5.56741	86.1962	22.6301	1.09504	108.434	102.02	47.1375	29.9822	69.7613	87.2358	70.7878	93.0578	34.8895	29.2489	31.5604	21.5581	5.25428	117.481	48.604	15.4624	104.327	26.1267	8.64119	27.7285	72.1323	115.201	118.184	27.3128	33.4456
ENSG00000142748.12	FCN3	14.9602	47.8389	37.7868	3.20691	8.2806	1.65685	2.02895	0.452381	0.498496	0.536295	0.41926	0.476665	0.535729	0.570316	0.580046	0.642946	0.437918	0.457537	0.589344	0.599687	22.1218	0.115599	0.124559	1.52255	3.6315	2.38847	3.12794	4.40142	3.09229	5.70949	2.86389	14.5643	23.8829	32.1472	5.32862	65.8482	1136.08	2.71557	3.06519	2.21392	1.93291	6.32999	2.98854	4.72081	1.88885	1.95201	5.12381	15.5046
ENSG00000174950.10	CD164L2	0.0218409	0.0205858	0.117626	0	0	0	0.0741068	0.147883	0.242949	0.0788927	0.434616	0.447599	0.30276	0.274847	0.303001	0.236752	0.0919271	0.0365543	0.030952	0.0345496	1.97389	0	0.0221149	0.788852	0.33604	0	0.153081	0	24.9438	0.0270467	4.38389	0.0232133	0	0.539661	1.04836	0	3.59098	11.5446	0	0.0383138	0.064571	0.445988	5.45114	6.16571	14.138	16.4132	0.137415	0.0453228
ENSG00000231207.1	RP1-144C9.2	0	0	0	0	0	0	0	0.052185	0.0924065	0	0	0	0.0934562	0.108695	0	0.0785209	0.0200806	0.0572632	0	0.0600262	0	0	0	0	0	0	0	0	0	0	0	0	0	0	0	0	0	0	0	0	0	0	0	0	0	0	0	0
ENSG00000181773.6	GPR3	1.69546	2.49011	0.483118	0.909896	1.08833	0.726728	0.877198	1.89293	3.72737	1.41201	5.63689	6.20688	4.83625	5.10209	2.23764	4.04781	1.66021	1.31678	1.18675	1.95474	1.36112	2.53057	0.561668	0.69654	0.715253	0.723922	0.492082	0.630378	0.582441	0.697907	1.92197	2.94364	0.431801	1.00348	1.04315	0.0736473	3.09652	0.686156	0.298626	0.642118	0.474442	0.18949	5.89264	1.11338	0.973541	0.866703	0.602858	0.44942
ENSG00000158195.10	WASF2	105.43	77.4317	54.1906	111.99	102.922	155.537	103.421	18.9607	15.7469	22.3243	17.1091	22.3728	21.8677	16.4586	19.0195	19.6101	20.6294	19.9574	50.7912	29.1279	91.363	99.6763	118.129	90.648	114.965	97.7745	68.1037	110.502	137.807	111.629	102.425	30.8297	19.8508	26.466	41.3252	9.87598	103.554	64.389	13.1358	125.469	118.365	25.7749	33.1412	70.3407	96.3074	106.039	76.9206	88.5755
ENSG00000241169.1	RP4-752I6.1	0	0	0	0	0	0	0	0	0	0	0	0	0	0	0	0	0	0	0	0	0	0	0	0.123143	0	0	0	0	0	0	0	0	0	0	0	0	0	0	0	0	0	0	0	0	0	0	0	0
ENSG00000237429.1	RP1-159A19.4	0.184134	0.138477	0.206849	0.928244	0.415561	0.632921	1.43768	0.524314	0.714946	0.307167	2.34006	2.24657	1.16025	1.1442	0.754117	0.687768	0.657147	0.252593	0.455415	0.386596	0.200821	0.240785	0.269744	0.880034	2.25426	2.08366	0.758569	1.43987	0.968078	1.35952	0.856319	0.243445	0.159585	0.133623	0.313471	0	1.21925	0.90448	0.309161	0.649257	0.249365	0.0976191	3.92387	1.62485	0.309014	0.288403	0.877361	1.1345
ENSG00000126705.13	AHDC1	21.9186	14.5772	32.3666	39.4967	32.6185	53.8217	25.7532	8.90322	12.699	11.5914	56.5623	61.4694	20.2115	16.5513	8.65318	12.6671	13.8866	8.78724	6.64289	7.11557	22.3729	12.0489	7.55683	52.2337	47.0323	28.7239	13.5229	31.6644	49.2376	28.4758	48.3147	14.1241	11.0867	8.21123	11.8662	4.86668	22.3443	25.2781	21.6183	39.1398	48.1132	5.77255	36.16	23.3233	44.3063	51.7526	12.7381	27.1077
ENSG00000000938.12	FGR	28.0396	26.8573	7.10473	8.75636	16.7527	5.2482	13.992	3.39451	3.26691	4.14949	2.23407	3.31213	5.29489	3.85973	3.8223	4.62418	2.98117	3.86499	7.92738	6.26985	20.4657	0.0803861	79.2065	10.5154	13.9202	6.87965	5.99831	8.23083	5.28384	7.87775	27.9031	4.26281	3.33507	4.51777	6.65809	5.08188	135.381	7.62695	1.89505	15.8881	3.7384	1.94594	3.2995	9.7693	5.01488	5.35059	12.9383	185.644
ENSG00000235912.1	RP1-159A19.3	1.06292	1.09759	1.25022	1.14647	0.948639	1.22242	1.06144	0.951687	1.20318	1.28004	1.4241	1.26252	1.16949	1.35968	0.931766	1.31671	1.33373	1.08793	1.19741	0.976112	1.06792	2.20649	2.93068	0.616467	1.17154	0.91098	0.99408	0.934597	1.38882	0.786928	1.19543	0.926214	0.778212	0.829165	1.43118	0.533845	1.37678	1.11817	1.0142	1.2187	1.49935	0.450919	1.94381	1.16883	0.993912	0.832504	1.15916	1.219
ENSG00000233975.1	RP11-288L9.1	0	0	0	0.0975324	0	0	0	0.146153	0.205691	0.159441	0.255166	0.241	0.213373	0.320411	0.14153	0.437101	0.162355	0.171238	0.198955	0.138173	0	0	0.385896	0	0	0	0	0	0	0	0.081572	0	0	0	0	0	0.210722	0	0	0.100272	0	0	0.224782	0	0	0	0	0.108237
ENSG00000126709.14	IFI6	91.7921	84.9504	167.122	212.046	156.987	104.33	47.9846	95.7287	102.682	97.0727	103.763	97.1551	117.301	140.017	93.4109	186.377	90.822	112.365	114.1	97.7736	78.1656	66.9494	370.402	104.988	100.365	95.3132	52.4911	90.5289	19.5956	81.2771	86.5546	62.1762	36.1803	43.7925	88.9062	36.0782	219.462	58.9828	11.4101	139.326	98.5289	16.7313	330.09	80.1005	27.8387	35.7853	60.9475	92.7123
ENSG00000225886.3	RP11-288L9.4	0.155763	0.0747433	0.11871	0.121516	0.106572	0.0498525	0.0525708	0.0852978	0.0689536	0.0868063	0.222472	0.224718	0.111753	0.0936098	0.0703582	0.122322	0.0780185	0.085553	0.100327	0.0712787	0.118763	0.0801965	1.37069	0.166579	0.254227	0.124899	0.0828625	0.152965	0.0398761	0.13719	0.116784	0.0589416	0.0627572	0.0511964	0.227232	0.0175556	0.322891	0.0640458	0	0.256633	0.132908	0.0302211	0.28055	0.0729034	0.0491713	0.0554486	0.17639	0.202184
ENSG00000206767.1	RNU6-949P	0	0	0	0	0	0	0	0	0	0	0	0	0	0	0	0	0	0	0	0	0	0	0	0	0	0	0	0	0	0	0	0	0	0	0	0	0	0	0	0	0	0	0	0	0	0	0	0
ENSG00000226662.2	CHMP1AP1	0	0	0	0	0	0	0	0	0	0	0	0	0	0	0	0	0	0	0	0	0	0	0	0	0	0	0	0	0	0	0	0	0	0	0	0	0	0	0	0	0	0	0	0	0	0	0	0
ENSG00000207095.1	RNU6-424P	0	0	0	0	0	0	0	0	0	0	0	0	0	0	0	0	0	0	0	0	0	0	0	0	0	0	0	0	0	0	0	0	0	0	0	0	0	0	0	0	0	0	0	0	0	0	0	0
ENSG00000009780.15	FAM76A	13.2378	8.72879	4.49891	11.1791	10.85	13.2556	10.3493	4.30909	4.68393	5.21629	15.9279	13.1861	5.14269	5.79692	4.70512	5.92652	6.00518	4.31615	7.25044	4.24356	10.6819	4.97877	4.9637	17.4395	16.4403	11.955	7.56485	10.6381	6.68997	10.6917	14.7672	4.30267	3.20597	4.47166	6.01528	2.8885	11.3222	6.94993	4.92196	16.2286	12.2913	3.47929	12.605	11.3757	11.5001	12.0363	8.19174	8.81977
ENSG00000231344.1	RP3-426I6.2	0.384655	0.411273	0.284718	0.42416	0.39841	0.36425	0.32573	0	0.0356977	0.0662459	0.155589	0.129453	0.0589772	0	0.0785986	0.110222	0.0707767	0	0	0.0700828	0.34715	0.343009	0.370444	0.78803	0.307085	0.314035	0.272074	0.335519	0.488596	0.379492	0.364062	0.0948881	0.0775747	0.216596	0.341154	0.160069	0.629921	0.29227	0.0750898	0.313657	0.322838	0.118785	1.3363	0.464903	0.451725	0.402855	0.255404	0.338349
ENSG00000230833.1	RPEP3	0	0	0	0	0	0	0	0	0	0	0	0	0	0	0	0	0	0	0	0	0	0	0	0	0	0	0	0	0	0	0	0	0	0	0	0	0	0	0	0	0	0	0	0	0.0459417	0	0	0
ENSG00000117758.13	STX12	67.3339	58.7327	30.3538	53.2196	52.0546	55.2524	44.8361	35.8527	41.3911	35.0021	60.7935	48.7392	37.9976	51.6507	34.6439	44.8588	38.748	29.6005	64.1294	43.6461	56.8472	43.8578	28.5797	46.624	45.5743	40.2697	31.9323	37.9808	41.3664	39.0256	51.4953	15.6882	9.80586	21.3	26.2008	9.70821	84.2562	35.2748	12.4952	57.3033	34.4685	11.5083	43.093	38.8546	37.667	42.0408	30.1959	36.7129
ENSG00000269971.1	RP3-426I6.5	0.745515	1.38673	0.227543	0.776148	0.897917	0.299321	0.818729	0	0.112577	0.136312	0.193756	0.270577	0.154711	0.0958292	0.143475	0.173712	0.118794	0.131942	0.311378	0.182138	0.794626	0.221783	0.763419	0.896813	0.753042	0.470407	0.387493	0.489638	0.756575	0.439082	0.987792	0.357832	0.170005	0.611076	0.705627	0.309417	1.71076	0.462424	0	0.589282	0.64717	0	1.44193	1.20552	0.690381	0.280386	0.438168	0.89331
ENSG00000270031.1	RP3-426I6.6	1.49699	1.44031	0.758543	2.37357	1.90995	1.3998	1.55898	0.700563	0.783203	0.826844	1.94394	2.11629	0.909761	0.972332	0.812494	0.930449	0.850583	0.682612	1.11714	1.0039	1.17157	0.77289	0.965379	1.23017	2.01249	1.32577	0.983427	1.45113	1.187	1.26511	1.46977	0.53658	0.416435	0.920953	2.00358	0.510944	2.87549	0.909116	0.25952	1.8802	1.31866	0.381144	2.36121	1.84946	0.677165	0.66326	1.1421	2.13342
ENSG00000223062.1	RNU6-1245P	0	0	0	0	0	0	0	0	0	0	0	0	0	0	0	0	0	0	0	0	0	0	0	0	0	0	0	0	0	0	0	0	0	0	0	0	0	0	0	0	0	0	0	0	0	0	0	0
ENSG00000117751.17	PPP1R8	33.6926	26.7311	20.4183	34.1783	32.0802	37.4383	34.1859	17.6423	17.8556	20.8983	36.1577	29.5451	17.6166	21.5603	16.5834	20.0219	23.9937	17.3174	30.6296	17.9339	31.3841	54.0257	55.3892	37.3884	38.4921	31.614	23.876	31.3445	28.2812	31.5047	37.0338	12.0707	9.54746	12.0844	20.4668	8.99062	26.9314	22.875	13.8031	37.5772	35.6087	8.8842	25.4269	27.36	30.28	31.5181	26.3164	28.0802
ENSG00000252947.1	SCARNA1	0	0	0	0	0	0	0	0	0	0	0	0	0	0	0	0	0	0	0	0	0	0	0.310467	0	0	0	0	0	0	0	0	0	0	0	0	0	0	0	0	0	0	0	0	0	0	0	0	0
ENSG00000130775.15	THEMIS2	16.7077	20.1202	9.45521	13.2126	14.6744	5.13129	7.56223	2.94287	2.39751	1.91782	0.788294	0.940334	3.17725	3.35719	5.48916	4.53457	1.55966	1.77319	18.3908	6.05494	11.285	3.96469	60.6405	8.04091	8.52683	8.54106	10.7879	6.65955	4.5279	6.22999	8.83661	3.55196	1.7647	3.81541	4.53057	2.65988	59.4321	10.5605	1.27609	14.7453	3.53544	1.60293	6.09605	6.67943	3.40219	3.65883	24.4589	134.333
ENSG00000117748.9	RPA2	44.919	36.2663	29.6301	42.9315	43.5165	41.6564	44.2411	25.7355	30.6879	29.4631	50.6587	45.954	35.3358	37.6111	24.3969	29.9198	35.9092	24.8843	33.6906	23.4211	43.5636	43.651	103.92	51.9532	57.4983	34.4967	27.4389	33.3219	30.406	31.6495	52.7467	22.1192	14.7022	18.9201	29.796	12.3235	40.7636	31.3096	44.5576	52.4311	67.6568	11.5386	50.7052	35.8608	41.1279	40.841	36.0624	59.6041
ENSG00000130768.14	SMPDL3B	0.263516	1.131	0.0409483	0.109703	0.114719	0.0464868	0.147294	0.291528	0.206329	0.258095	1.5358	4.34292	0.217662	0.205251	0.204471	0.246209	0.471274	0.199197	0.243272	0.058726	2.1093	0.0238563	0.427816	0.136488	0.204676	0.105637	10.3974	0.0589915	0.88688	0.0641135	0.848004	0.111066	0.0162979	2.13344	1.99907	0.130604	3.97117	7.77637	0.0174902	0.131392	0.0880179	12.0353	1.24127	2.3753	0.737321	0.852939	6.04451	1.56003
ENSG00000227050.1	RP11-460I13.2	0	0	0	0	0	0	0	0	0	0	0	0	0	0	0	0	0	0	0	0	0	0	0	0	0	0	0	0	0	0	0	0	0	0	0.186205	0	0	0.173665	0	0	0	0.167006	0	0	0	0	0.0983206	0
ENSG00000158156.7	XKR8	7.13441	7.46525	6.69637	12.835	10.8088	8.34074	11.0447	4.71532	4.72986	6.68957	23.6926	25.1842	5.22549	4.53876	4.81409	4.54432	7.29753	5.99317	10.9332	5.54374	7.08253	11.4789	5.02547	10.9729	14.1047	10.185	9.23638	9.61965	7.19803	9.83714	12.2523	4.51861	3.34075	5.70298	8.64551	10.3256	12.1132	10.1127	4.13758	9.21286	10.3269	9.52941	9.06978	12.8857	6.27535	6.65552	10.0963	17.0945
ENSG00000158161.15	EYA3	9.1483	8.12045	6.88777	11.2981	9.17838	9.0392	10.1388	3.9992	4.64621	5.31145	20.5367	19.2184	6.71467	6.84277	4.25322	6.23429	6.11278	4.21325	6.24895	4.56308	9.12698	13.7296	22.3277	11.5832	13.4525	8.03694	8.68662	7.707	14.4524	7.48343	10.1156	5.53334	4.04014	10.6883	13.9327	4.11963	13.0145	9.32289	5.72315	12.401	12.0623	4.48302	15.1126	11.7525	12.2346	13.5442	10.5708	12.5902
ENSG00000238231.2	RP11-460I13.6	0.758621	0.722871	0.212028	1.03444	0.740373	0.566228	1.09595	0.07321	0.0580753	0.0922174	0.183244	0.239536	0.0775663	0.0638763	0.105424	0.110216	0.0717347	0.061513	0.349479	0.132825	0.877842	0.225073	0.393806	1.94839	2.10024	0.384863	0.35021	0.387328	0.975491	0.377064	0.692413	0.515122	0.132126	0.861294	1.33101	0.385965	1.40549	1.20635	0.0840879	1.44588	1.14816	0.207105	0.710632	1.38149	1.32147	0.957139	0.366153	0.669248
ENSG00000240750.3	RN7SL559P	0	0	0	0	0	0	0	0	0	0	0	0	0	0	0	0	0	0	0	0	0	0.231202	0.212258	0	0	0	0	0	0.126431	0	0	0	0	0	0.0362713	0	0	0	0	0	0	0	0	0	0.109671	0	0.105195	0
ENSG00000228589.3	SPCS2P4	1.33174	1.37632	1.53533	1.76261	1.68396	2.08229	0.860657	0.935844	0.911018	0.950294	1.20329	1.05689	0.933015	1.1299	0.806505	1.11201	0.964468	0.726618	1.48562	1.05844	1.4587	1.42618	2.74642	1.1932	1.38693	1.22381	1.14718	1.10333	1.0494	1.10248	1.20717	0.759988	0.521449	0.62283	0.390683	0.7125	1.97481	1.34346	0.664241	2.07286	1.62043	1.02205	1.42429	1.11959	1.03887	1.13624	1.1367	1.67557
ENSG00000228943.1	RP5-1053E7.2	0	0	0	0	0	0	0	0	0	0	0	0	0	0	0	0	0	0	0	0	0	0	0	0	0	0	0	0	0	0	0	0	0	0	0	0	0	0	0	0	0	0	0	0	0	0	0	0
ENSG00000214812.3	RP5-1053E7.3	0	0	0	0	0	0	0	0	0	0	0	0	0	0	0	0	0	0	0	0	0	0	0	0	0	0	0	0	0	0	0	0	0	0	0	0	0	0	0	0	0	0	0	0	0	0	0	0.0614791
ENSG00000253005.1	RNU6-176P	0	0	0	0	0	0	0	0	0	0	0	0	0	0	0	0	0	0	0	0	0	0	0	0	0	0	0	0	0	0	0	0	0	0	0	0	0	0	0	0	0	0	0	0	0	0	0	0
ENSG00000169403.11	PTAFR	4.60771	6.33082	2.70226	2.80123	4.13597	1.26351	4.1278	1.25806	0.727504	1.07299	0.577915	0.433884	0.679934	0.769963	1.12256	1.50822	0.966001	0.91545	3.25206	2.40006	3.27732	0.0889761	17.6181	1.27675	1.66855	2.49283	3.37748	3.15914	6.27594	3.32602	2.57478	0.689153	0.624714	2.04966	2.0574	0.440124	13.3569	3.17594	0.25832	2.66692	0.821975	0.843011	0.797134	2.17724	3.04622	3.94529	6.31293	21.0641
ENSG00000126698.10	DNAJC8	73.0969	65.5532	51.4848	86.757	81.4884	97.966	68.7232	45.8821	51.9812	44.897	86.9773	70.5971	49.6946	64.9376	41.7198	53.1868	50.8439	37.6437	69.2887	50.2915	70.5362	101.668	114.237	96.3601	91.7734	79.1751	51.3241	73.965	48.3605	73.3896	77.6073	33.3578	24.2884	32.3587	47.1477	21.3716	69.2342	43.7116	29.7831	84.951	83.9708	14.1942	50.9063	63.8482	51.8329	52.0668	52.6856	64.5838
ENSG00000130770.17	ATPIF1	36.2235	33.6069	65.9673	56.7374	52.3711	47.106	44.7969	66.7841	82.3189	76.4071	159.308	140.853	81.819	107.067	62.7315	92.9371	89.2567	61.5838	64.9418	57.8765	42.408	59.9557	127.573	72.212	70.2954	47.3988	81.4594	45.0239	62.7639	40.3477	79.586	80.6838	67.6297	91.7558	114.265	56.8664	57.897	52.7029	60.5111	69.283	78.2491	26.6247	129.77	81.6511	62.7915	60.5628	77.0554	70.8338
ENSG00000270605.1	RP5-1092A3.4	1.33033	1.11798	4.38714	1.16259	1.20514	0.783892	1.46491	1.04909	1.08604	1.31938	11.495	11.0237	1.28357	1.16306	1.28902	1.57623	1.74767	1.04626	1.89922	1.0083	1.96002	1.56666	13.1826	2.46533	3.62008	1.32131	3.99434	0.892012	2.26508	0.825961	2.94828	1.64005	1.60221	4.41277	6.09698	4.05847	4.52123	3.86873	3.99905	4.09586	3.60098	2.42172	12.949	5.98133	2.04849	2.18788	5.77073	15.0348
ENSG00000271398.1	RP5-1092A3.5	0	0	0	0	0	0	0	0	0	0	0.335604	0.295395	0	0	0	0	0	0	0	0	0	0	0.258825	0	0.0473833	0	0	0	0	0	0	0	0	0.0907267	0.159847	0	0	0.0714567	0.0690834	0	0.0974955	0	0.326496	0	0	0	0	0.0679588
ENSG00000130766.4	SESN2	15.966	17.6223	10.0136	13.6068	12.6208	11.1915	14.2953	5.25178	7.49379	5.55443	13.5538	14.2014	10.4979	10.5238	5.03523	7.62059	6.55579	4.54221	3.76744	5.05007	14.6074	27.7405	34.0292	13.996	16.5473	10.6604	14.0702	11.7481	23.2749	10.8949	19.4132	3.8281	2.66626	15.2283	14.5492	17.4699	19.5143	12.5219	4.84284	10.3829	51.782	6.57021	12.3461	12.6256	8.51124	9.59245	13.837	11.9411
ENSG00000130772.13	MED18	9.06182	6.81969	11.7215	9.77537	9.86241	7.11367	10.7701	3.70217	4.4147	4.40264	6.45881	5.9783	4.83142	6.49043	4.07863	5.3635	4.68986	3.84563	5.81779	4.16288	9.21069	24.2118	27.9461	7.92904	10.5744	10.2543	13.4113	10.3217	14.9986	11.5561	10.9937	3.80487	4.43401	5.35188	9.58171	10.122	8.20364	8.66457	6.968	8.50999	7.26788	4.33365	8.78942	9.72614	10.6239	12.0745	14.8764	17.7808
ENSG00000204138.12	PHACTR4	15.6367	12.5513	12.0336	16.2283	16.0912	17.4917	14.9697	5.24368	4.39352	6.25727	12.444	10.8394	5.08999	5.16623	5.30117	5.55012	5.39095	5.08987	10.3579	6.04216	16.1862	15.6314	18.08	26.0639	28.9508	15.8043	15.9305	14.4042	34.8095	14.5115	20.6015	6.99375	4.95009	12.3456	13.1923	10.0814	17.6968	18.1693	8.38257	28.1907	19.8732	6.62653	10.3774	19.4688	24.1163	25.7516	17.177	17.2308
ENSG00000206779.1	Y_RNA	0	0	0	0	0	0	0	0	0	0	0	0	0	0	0	0	0	0	0	0	0	0	0	0	0	0	0	0	0	0	0	0	0	0	0	0	0	0	0	0	0	0	0	0	0	0	0	0
ENSG00000229820.2	RP1-308E4.1	0	0	0	0	0	0	0	0	0	0	0	0	0	0	0	0	0	0	0	0	0	0	0.106689	0.191657	0	0.0801554	0	0	0	0	0	0	0	0	0	0	0	0	0	0.121463	0.0415263	0	0	0	0.104789	0.0682366	0	0
ENSG00000221216.1	RNU6ATAC27P	0	0	0	0	0	0	0	0	0	0	0	0	0	0	0	0	0	0	0	0	0	0	0	0.418571	0	0	0	0	0.272519	0	0	0	0	0	0	0	0	0	0	0	0	0	0	0	0	0	0	0
ENSG00000180198.15	RCC1	12.0598	13.7028	10.4308	7.19597	8.71907	6.7442	19.8725	2.19077	2.40954	3.01669	6.87642	6.12748	3.05307	3.19226	2.25607	2.98981	3.21081	2.30282	3.78982	2.64169	15.5901	53.6934	68.655	18.4025	26.2286	10.1257	14.2069	7.64858	31.2263	8.58386	15.7685	3.24899	2.23118	5.11312	10.0052	8.14831	17.1471	18.6804	6.04443	11.2786	22.7278	6.60913	5.31579	13.2849	14.3143	14.1777	17.1635	19.1069
ENSG00000274266.1	SNORA73A	1.52014	2.66578	1.60615	1.50103	1.60758	0.942538	3.03889	0.397038	0.459866	0.549426	0.565354	0.669618	0.486742	0.507128	0.455386	0.561342	0.530238	0.475407	0.704904	0.289734	2.03757	13.0379	19.2088	2.58557	3.53657	1.18939	2.03106	1.20146	7.47377	1.1935	5.23882	0.698533	0.26524	0.882942	0.876135	0.862637	4.61707	2.79024	0.192955	2.38669	5.49702	1.07652	1.99821	2.2047	3.52455	2.69685	2.21979	4.31226
ENSG00000200087.1	SNORA73B	3.09234	5.08241	2.44509	3.23462	3.61327	2.01351	3.8308	0.734539	0.660152	0.745905	0.693683	0.943778	0.734575	0.638332	0.68953	0.829667	0.717535	0.634749	1.26314	0.433343	4.25972	13.6239	21.8833	7.23403	5.95829	2.52849	3.58272	2.17744	11.5042	2.29875	8.43835	1.20787	0.38655	1.6581	2.58637	1.34918	8.45299	4.42762	0.357952	4.44502	8.81532	1.7222	2.68409	4.4561	5.75892	4.44407	4.39707	7.64305
ENSG00000231468.2	PRDX3P2	0.087629	0.118822	0.127	0	0.0195177	0	0.108747	0	0	0	0.174344	0.188345	0	0	0	0	0	0	0	0	0.131833	0.367028	0.456581	0.247178	0.197096	0.0787876	0.129195	0.0723663	0.213089	0.073417	0.0840919	0.0370755	0	0.0288347	0.0624747	0.121872	0.155298	0.251644	0.0368471	0.156315	0.198856	0.0801402	0.0757015	0.16645	0.121185	0.102577	0.184007	0.179636
ENSG00000279443.1	RP4-669K10.8	0.133533	0.180678	0.115045	0.0734545	0.101707	0.0577204	0.266817	0.11612	0.173328	0.209135	0.243506	0.215669	0.162837	0.211799	0.141642	0.154432	0.219254	0.175666	0.206627	0.139391	0.320377	0.846211	0.622328	0.227722	0.258735	0.116522	0.135419	0.0787605	0.435619	0.0834271	0.426982	0.0526673	0.0386796	0.0956371	0.0455428	0.24244	0.337186	0.444012	0.160068	0.212637	0.336005	0.125488	0.10999	0.254481	0.479315	0.469913	0.262702	0.420205
ENSG00000180098.9	TRNAU1AP	12.178	9.16693	6.81013	11.8256	11.0429	11.6317	11.7335	4.10491	4.45456	4.29531	16.0131	13.5749	4.72788	5.18503	4.00057	5.38975	4.30459	3.92404	6.76156	4.84844	11.4409	12.9991	14.7143	13.4475	13.8236	11.8451	8.1214	12.4369	9.54081	12.393	14.2767	4.288	3.4172	4.58411	7.96855	2.59359	12.1963	8.12201	3.23083	13.8421	14.2811	4.05165	7.74425	9.47019	10.127	10.7316	9.65278	11.799
ENSG00000197989.13	SNHG12	23.2156	18.5335	6.48738	22.1104	25.0113	29.0609	27.0841	5.22687	4.93013	4.97407	20.5959	18.3734	5.635	5.63067	5.46921	6.88899	5.48936	4.4325	11.2835	6.34385	26.8127	17.3885	49.3413	38.6147	40.1379	21.1802	19.8381	19.0839	27.5427	18.5169	27.1632	6.54787	2.81621	8.5357	15.0691	4.60292	38.2465	24.0009	5.54222	31.5434	43.4784	8.26896	17.4871	27.3225	20.5863	20.9968	25.9489	34.475
ENSG00000221539.1	SNORD99	0	0	0	0	0	0	0	0	0	0	0	0	0	0	0	0	0	0	0	0	0	0	0	0	0	0	0	0	0	0	0	0	0	0	0	0	0	0	0	0	0	0	0	0	0	0	0	0
ENSG00000278274.1	SNORA61	15.5282	13.7465	7.50303	20.2933	20.7284	16.7017	18.1184	5.02994	5.55242	5.40548	11.9194	11.5846	6.38816	6.30233	5.51291	8.20148	6.30539	4.41816	11.1916	7.04297	18.3714	17.1258	39.8016	26.859	23.3425	16.1844	19.1808	16.9088	26.9157	15.4239	26.098	5.81104	2.85161	8.29549	15.3592	5.62691	34.3205	22.0194	2.89986	22.1414	23.576	6.92878	20.096	23.5251	15.4029	13.5204	23.9154	33.7768
ENSG00000273544.1	SNORA44	6.62236	6.41437	2.05023	7.81394	7.66324	7.74219	7.54835	1.41299	1.00447	1.38866	4.25327	4.54744	1.69659	1.44669	1.65677	1.67708	1.19525	1.14521	4.73742	1.65779	8.34253	3.12597	12.0148	12.2994	11.5932	5.30529	7.01999	5.69446	6.25333	5.31934	12.6593	2.48766	1.03517	3.30581	4.80282	1.62708	16.7982	8.99967	0.794173	11.9158	14.3989	2.4374	5.79604	7.31706	7.89343	6.21291	11.4279	13.8762
ENSG00000274582.1	SNORA16A	0	0	0	0	0	0	0	0	0	0	0	0	0	0	0	0	0	0	0	0	0	0	0	0	0	0	0	0	0	0	0	0	0	0	0	0	0	0	0	0	0	0	0	0	0	0	0	0
ENSG00000120656.11	TAF12	20.1946	17.1284	13.5226	18.5174	18.5064	19.1587	18.2638	7.58018	8.28897	8.07341	12.6885	10.7264	8.06789	10.6597	7.44414	10.3614	7.68634	6.87994	12.8978	9.74381	18.2083	32.4408	21.4019	26.6104	25.0384	17.8167	11.9788	15.8064	16.9363	15.1668	20.1583	10.3271	8.5331	9.04431	15.1846	6.89183	18.6989	12.7158	12.8531	23.1877	21.4359	7.18692	17.6271	15.1495	19.8829	19.9411	12.4063	16.9678
ENSG00000188060.7	RAB42	3.37874	2.3329	0.772947	1.20903	1.25419	0.391043	1.49851	0.223	0.253496	0.270206	0.397516	0.436391	0.221084	0.208644	0.240775	0.225205	0.23871	0.180482	1.28835	0.385822	2.62083	4.77027	5.3053	3.84429	3.15986	0.963608	1.97668	0.901067	0.580737	0.925969	1.39107	0.580553	0.300136	0.501868	0.528568	0.245443	2.53186	2.05451	0.136082	1.18422	0.572636	0.227675	0.434817	0.998851	0.57412	0.722006	1.83324	3.66213
ENSG00000229388.1	LINC01715	1.09276	1.00942	0.715587	1.46186	1.58504	1.22131	1.04529	0.759	0.579075	0.729247	0.407752	0.433423	0.546796	0.565124	0.725483	0.792168	0.782539	0.733087	1.81736	0.900861	0.892275	0.563286	0.397423	0.886236	1.10968	1.11099	0.595595	0.836253	0.307409	0.773813	0.985737	1.2758	1.06763	0.286944	0.71996	0.441703	0.502379	0.462079	3.39661	2.67674	0.954444	0.371868	1.82292	0.825606	0.450936	0.466507	0.51778	0.599298
ENSG00000274978.1	RNU11	0	0	0	0	0	0	0	0	0	0	0	0	0	0	0	0	0	0	0	0	0	0	0	0	0	0	0	0	0	0	0	0	0	0	0	0	0	0	0	0	0	0	0	0	0	0	0	0
ENSG00000162419.12	GMEB1	5.06069	4.9182	3.20524	4.77927	4.82224	5.68649	5.40478	1.59563	1.82377	1.85189	9.08158	7.4534	2.20838	2.4481	1.74632	1.95931	1.93889	1.59819	2.6247	1.74338	5.47275	6.91044	8.16397	7.48807	7.48698	4.59601	4.0725	4.36674	4.98032	4.31373	6.48844	1.89881	1.31233	2.17235	4.35031	1.59655	5.56871	4.02559	2.69221	6.55565	8.26725	1.78467	5.27606	4.86121	5.89572	6.04216	5.01817	7.00023
ENSG00000252777.1	SCARNA24	0	0	0	0	0	0	0	0	0	0	0	0	0	0	0	0	0	0	0	0	0	0	0	0.290434	0	0	0	0	0	0	0	0	0	0	0	0	0	0	0	0	0	0	0	0	0	0	0	0
ENSG00000198492.15	YTHDF2	40.6155	38.2951	37.9112	32.1265	33.9077	33.4493	38.3335	11.3489	15.0222	13.2266	29.8594	24.3177	16.7318	22.4379	11.3173	14.9293	14.7745	10.6789	15.0161	11.2293	43.7805	59.647	61.518	45.3792	45.1979	33.0314	31.053	30.9204	43.8901	30.7208	51.1171	14.7903	13.1363	15.8137	25.794	17.2903	45.0793	38.6354	25.1767	42.2544	40.8401	14.6899	27.2036	34.1327	54.0932	52.5933	34.5372	39.9824
ENSG00000116329.10	OPRD1	0.0471108	0.0742983	0.0368818	0.0295959	0.032135	0.013531	0.0364612	0.663117	1.46028	1.22581	0.0867017	0.0971788	3.49215	3.26862	0.562391	0.450345	1.08376	1.32057	0.0948365	0.102278	0.0659961	0.00660004	0.0384602	0.0451535	0.0440064	0.375349	0.124587	0.0525017	0.0198368	0.0662023	0.0163052	0.0374729	0.0201726	0.0571113	0.0552245	0.0546834	0.103551	0.0309723	0.0646448	0.0406301	0.0431273	0.0857435	0.178256	0.0844132	0.0223308	0.0238375	0.187963	0.154171
ENSG00000233427.1	RP1-212P9.3	0	0.0414485	0	0	0	0	0	0	0.0346101	0.138195	0	0	0.054426	0.0653178	0	0	0.116019	0.130812	0	0.0344286	0	0	0	0	0	0	0	0	0	0	0	0	0	0.0320026	0.038133	0	0.090007	0	0	0	0	0.0418692	0.0569516	0.0560686	0	0	0.0810092	0.125437
ENSG00000199756.1	Y_RNA	0	0	0	0	0	0	0	0	0	0	0	0	0	0	0	0	0	0	0	0	0	0	0	0	0	0	0	0	0	0	0	0	0	0	0	0	0	0	0	0	0	0	0	0	0	0	0	0
ENSG00000159023.19	EPB41	8.62822	8.85933	8.83226	6.73978	5.94936	5.09653	9.64978	1.15878	1.59431	6.29763	91.482	83.2708	3.24223	3.21658	0.867253	2.83635	4.96411	5.87412	2.21317	2.16002	9.71398	1.45197	11.9262	11.0301	11.1557	8.96762	9.84272	5.41044	12.3024	5.69421	7.24064	4.39174	3.32285	5.75531	8.17767	9.39784	13.5252	10.61	6.72923	3.84101	13.7088	6.59377	8.65442	10.5913	14.9064	14.6653	15.9887	14.975
ENSG00000225616.2	RP4-604A21.1	0	0.0961409	0	0	0	0	0.10037	0	0	0	0.291091	0.227729	0	0	0	0	0	0	0	0	0	0.131333	0.188692	0.148248	0	0	0	0	0.0962239	0	0.102257	0	0	0	0.0716509	0	0.111348	0	0	0	0.175827	0	0	0.105574	0.109531	0.107177	0.0903326	0.135328
ENSG00000206704.1	Y_RNA	0	0	0	0	0	0	0	0	0	0	0	0	0	0	0	0	0	0	0	0	0	0	0	0	0	0	0	0	0	0	0	0	0	0	0	0	0	0	0	0	0	0	0	0	0	0	0	0
ENSG00000277958.1	Metazoa_SRP	0	0	0	0	0	0	0	0	0	0	0	0	0	0	0	0	0	0	0	0	0	0	0	0	0	0	0	0	0	0	0	0	0	0	0	0	0	0	0	0	0	0	0	0	0	0	0	0
ENSG00000253304.1	TMEM200B	27.1475	15.5756	3.86522	35.5365	27.7919	36.1207	33.2677	0.780058	0.984661	4.41868	2.90096	13.7078	2.1069	1.98033	0.712571	0.77367	2.86426	3.21452	0.830003	0.902037	17.7308	24.0864	0.0444262	123.387	75.5359	47.1282	17.8717	25.4615	5.02082	23.6066	43.2567	4.87752	1.81024	5.94728	3.5698	2.47477	15.6286	4.98175	1.22458	26.4767	61.1451	0.780229	3.95292	34.8579	5.3844	7.15707	8.24363	6.20695
ENSG00000225750.1	RP11-242O24.3	0	0	0	0	0	0	0	0	0	0.135172	0	0	0	0	0	0	0	0.100062	0	0	0	0	0	0.135328	0	0	0	0	0	0	0	0	0	0	0	0	0	0	0	0	0	0	0	0	0	0	0	0
ENSG00000116350.16	SRSF4	123.882	119.126	71.5915	108.047	108.993	125.124	132.632	34.8343	36.7977	41.4995	115.767	96.3074	43.9565	51.142	35.3973	44.469	41.8519	35.2459	50.0866	37.8753	125.46	104.236	143.639	163.068	161.731	132.925	96.7211	118.243	90.9284	115.407	137.695	47.2072	31.9534	50.8593	73.0684	57.7661	142.245	87.4245	61.8935	135.31	161.495	34.8682	95.0655	128.698	109.927	109.726	103.395	122.029
ENSG00000277916.1	uc_338	3.90102	2.42486	1.64291	2.11202	2.21723	2.44268	2.57684	0.112943	0.138368	0.175505	1.08061	1.73687	0.42883	0.167223	0.148527	0.205675	0.179744	0	0.255167	0.128263	4.11188	3.32278	4.49267	2.49491	2.61507	2.72666	2.5194	2.28506	2.07927	2.26107	3.42267	0.875379	0.546713	0.621622	1.20303	0.929765	3.22594	3.31656	1.2731	3.54378	3.6481	1.70554	2.09519	1.99418	4.3434	3.88066	3.50324	1.81799
ENSG00000116353.15	MECR	13.6958	11.7373	10.5749	10.1939	10.8093	9.75961	10.9232	9.46703	11.9764	9.83193	10.4605	10.6967	13.7632	14.8099	9.95055	9.89325	13.0464	8.51712	10.0879	9.31643	13.5064	16.2502	13.1533	14.8204	15.163	9.93011	7.69681	9.30599	8.81154	9.55542	12.841	8.07473	8.01092	6.96432	8.46614	5.88431	8.4004	10.4134	13.4408	15.8761	14.4057	3.89501	9.12855	10.3842	12.8905	14.3232	6.43606	6.88384
ENSG00000237934.1	RP11-467D18.2	0.308294	0.238268	0.188561	0.179831	0.176061	0.155068	0.259988	0	0	0.037409	0.189691	0.23921	0.0390503	0	0	0	0.0344157	0.0324807	0.0514572	0	0.386601	0.239646	0.358241	0.472698	0.475713	0.183377	0.208252	0.179173	0.1567	0.178039	0.422929	0.0820873	0.0466982	0.161005	0.0883916	0.167597	0.228694	0.419878	0.114957	0.363874	0.484999	0.17849	0.325887	0.368928	0.294074	0.297392	0.292846	0.337231
ENSG00000060656.19	PTPRU	14.9148	9.85234	2.78957	22.8228	12.776	15.3375	24.1135	5.68495	8.96272	3.48583	18.2525	20.4309	14.1425	13.4614	9.70376	15.1968	5.48051	2.52287	14.601	9.57775	14.127	16.9721	0.432504	74.9628	94.2965	10.7708	5.40783	12.0359	6.7102	11.6112	27.5248	8.87339	5.27856	4.39573	5.61662	6.38229	22.5818	27.2335	13.6589	60.7352	32.1232	8.86466	21.7068	31.8437	14.4665	20.3549	4.38816	4.20183
ENSG00000230523.1	LINC01756	0	0	0	0	0	0	0	0	0	0	0	0.0298138	0	0	0	0	0	0	0	0	0	0	0	0	0.0554372	0	0	0	0	0	0	0	0	0	0	0	0	0	0	0	0	0	0.034111	0.0136518	0	0	0	0
ENSG00000225011.4	RP11-810H18.1	0	0	0	0	0	0	0	0	0	0	0	0	0	0	0	0	0	0	0	0	0	0	0	0	0	0	0	0	0	0	0	0	0	0	0	0	0	0	0	0	0	0	0	0	0	0	0	0
ENSG00000228176.1	RP4-656G21.1	0	0	0	0	0	0	0	0	0	0	0	0	0	0	0	0	0	0	0	0	0	0	0	0	0	0	0	0	0	0	0	0	0	0	0.0292201	0	0	0	0	0	0	0	0	0	0	0	0	0
ENSG00000270927.1	RP11-179G8.1	0	0	0	0	0	0	0	0	0	0	0	0	0	0	0	0	0	0	0	0	0	0	0	0	0	0	0	0	0	0	0	0	0	0	0	0	0	0	0	0	0	0	0	0	0	0	0	0
ENSG00000233399.2	LINC01648	0	0	0	0	0	0	0	0	0	0	0	0	0	0.0128752	0	0	0	0	0	0	0	0	0	0	0.0232029	0	0.0507733	0	0	0	0	0	0	0.0171293	0	0	0	0	0	0	0	0	0	0	0	0	0.474519	0.0300892
ENSG00000233372.1	RP5-893G23.1	0	0	0	0	0	0	0	0	0	0	0	0	0	0	0	0	0	0	0	0	0	0	0	0	0	0	0	0	0	0	0	0	0	0	0	0	0.12873	0	0	0	0	0	0.134203	0	0	0	0	0
ENSG00000231251.1	RP3-357I16.1	0	0	0	0	0	0	0	0	0	0	0	0	0	0	0	0	0	0	0	0	0	0	0	0	0	0	0	0	0	0	0	0	0	0	0	0	0	0	0	0	0	0	0	0	0	0	0	0
ENSG00000236335.1	RP4-591L5.1	0	0	0	0	0	0	0	0	0	0	0	0	0	0	0	0	0	0	0	0	0	0	0	0	0	0	0	0	0	0	0	0	0	0	0	0	0	0	0	0	0	0	0	0	0	0	0	0
ENSG00000231949.1	RP4-591L5.2	0	0	0	0	0	0	0	0	0	0	0	0	0	0	0	0	0	0	0	0	0	0	0	0.103555	0	0	0	0	0	0	0	0	0	0	0	0	0	0	0	0	0	0	0	0	0	0	0	0
ENSG00000162510.5	MATN1	0.134436	0.165134	0.0890525	0.181791	0.121423	0.118514	0.215935	0.243859	0.261168	0.150488	0.215027	0.226863	0.335542	0.339583	0.290098	0.375339	0.174507	0.163727	0.563421	0.29726	0.166633	0.0941606	0.296331	1.25821	1.36597	0.14621	0.0954079	0.113264	0.0577585	0.0910815	0.690898	0.0618195	0.0220619	0.0505497	0.126926	0.0210241	0.184153	0.135099	0.0188073	0.212562	1.10777	0.0374559	0.608024	0.307156	0.128588	0.114175	0.190405	0.328881
ENSG00000186056.9	MATN1-AS1	2.05617	1.23538	0.74996	1.64885	1.36614	1.58432	2.6695	0.631138	0.331692	0.522053	0.424447	0.485385	0.571464	0.490302	1.01727	0.782741	0.414294	0.632105	3.25603	1.2268	2.80743	0.896893	3.76224	6.11167	7.14729	1.41222	1.13479	1.35218	0.987292	1.24339	4.48534	0.439798	0.152119	0.548432	1.22188	0.660759	1.81943	2.224	0.197589	2.99817	5.68669	0.953359	2.0935	3.25982	2.77792	3.15971	2.1865	3.79445
ENSG00000162511.7	LAPTM5	95.8052	120.969	54.6224	100.5	89.3049	35.609	57.6246	17.213	9.98804	15.4527	5.23267	3.26813	7.51644	10.6743	15.7719	24.915	12.5894	11.7386	78.0659	37.7048	63.1939	0.968364	1078.69	19.7061	44.1947	29.3486	43.4209	29.763	20.6574	30.746	46.2886	16.3024	6.74824	13.1041	24.3618	11.3245	301.517	34.8496	3.35202	55.2338	16.5516	8.23174	22.6019	35.5181	19.2607	22.4338	125.224	608.038
ENSG00000264773.1	MIR4420	0	0	0	0	0	0	0	0	0	0	0	0	0	0	0	0	0	0	0	0	0	0	0	0	0	0	0	0	0	0	0	0	0	0	0	0	0	0	0	0	0	0	0	0	0	0	0	0
ENSG00000229607.1	RP5-1125N11.1	0	0	0	0	0	0	0	0	0	0	0	0	0	0	0	0	0	0	0	0	0	0	0	0	0	0	0	0	0	0	0	0	0	0	0	0	0	0	0	0	0	0	0	0	0	0	0	0
ENSG00000223382.4	LINC01778	0.302439	0.187876	3.81735	0.1283	0.136008	0.128299	0.60551	0.188225	0.218269	0.165748	0.218356	0.183226	0.215025	0.306043	0.203672	0.476165	0.170526	0.138107	0.334134	0.489929	0.35833	0.06838	0	0.197465	0.230349	2.03837	0.391345	0.540855	0.0561604	0.663487	0.472955	0.16071	0.0986734	0	0.0353624	0.0489773	0.0575498	0.221433	0.0390373	0.651668	0.041467	0	0.179731	0.62138	0.0430804	0.0519391	0.0814817	0.154153
ENSG00000222784.1	RN7SKP91	0	0	0	0	0	0	0	0	0	0	0	0	0	0	0	0	0	0	0	0	0	0	0	0	0	0	0	0	0	0	0	0	0	0	0	0	0	0	0	0	0	0	0	0	0	0	0	0
ENSG00000235143.1	RP1-65J11.5	0	0	0	0	0	0	0	0	0	0	0	0	0	0	0	0	0	0	0	0	0	0	0	0	0	0	0	0	0	0	0	0	0	0	0	0	0	0	0	0	0	0	0	0	0	0	0	0
ENSG00000162512.15	SDC3	26.6223	27.714	131.158	58.7841	37.0627	27.7667	55.8324	75.1671	77.5568	76.1896	30.4478	41.9709	77.613	74.3023	59.695	80.3414	106.884	63.55	39.7922	80.1807	30.8171	31.1435	0.534097	41.6128	69.745	98.5211	32.4296	56.0697	8.07808	55.8865	54.6664	19.2853	8.06766	8.33566	11.7778	4.21508	38.3491	18.2799	2.2301	100.068	14.3382	3.83608	20.8575	47.9601	10.5737	12.6213	18.5017	89.5091
ENSG00000266210.2	RN7SL371P	0	0	0	0	0	0	0	0	0	0	0	0	0	0	0	0	0	0	0	0	0	0	0	0	0	0	0	0	0	0	0	0	0	0	0	0	0	0	0	0	0	0	0	0	0	0	0	0
ENSG00000134644.15	PUM1	42.9848	32.3103	32.505	40.6283	38.0776	52.6032	39.3242	16.786	21.2665	18.5868	51.0251	39.5792	19.1088	27.1855	15.7654	25.2262	20.5437	13.8638	18.0394	15.5223	44.702	43.729	37.9014	48.3757	50.0724	36.4156	27.6186	33.938	29.5093	33.8584	45.1572	16.3013	11.2837	14.5133	21.445	12.5574	37.7755	35.4085	28.2193	52.9207	54.0303	11.3862	32.0066	36.3396	43.2942	47.8295	29.3497	27.839
ENSG00000237329.2	RP11-201O14.1	0	0	0	0	0	0	0	0	0	0	0	0	0	0	0	0	0	0	0	0	0	0	0	0	0	0	0	0	0	0	0	0	0	0	0	0	0	0	0	0	0	0	0	0	0.08556	0	0	0
ENSG00000232768.1	RP11-201O14.2	0	0	0	0	0	0	0	0	0	0	0	0	0	0	0	0	0	0	0	0	0	0	0	0	0	0	0	0	0	0	0	0	0	0	0	0	0	0	0	0	0	0	0	0	0	0	0	0
ENSG00000215900.4	SELENOWP1	0	0	0	0	0	0	0	0	0	0	0	0	0	0	0	0	0	0	0	0	0	0	0	0	0	0	0	0	0	0	0	0	0	0	0	0	0	0	0	0	0	0	0	0	0	0	0	0
ENSG00000225142.2	RP11-490K7.1	0	0	0	0	0	0	0	0	0	0	0	0	0	0	0	0	0	0	0	0	0	0	0	0	0	0	0	0	0	0	0	0	0	0	0	0	0	0	0	0	0	0	0	0	0	0	0	0
ENSG00000084628.9	NKAIN1	0.138512	0.104297	8.94947	0.0397052	0.0670242	0.0312048	0.0529886	4.41257	3.9673	4.89389	61.2578	62.1808	8.43986	7.60271	6.46929	7.93806	4.80626	5.57838	5.07418	6.11159	0.169915	0.122057	0.0401369	0.156511	0.0988203	0.501465	0.197234	0.181402	0.607946	0.177323	0.188458	0.0496763	0.032	0.1523	0.161953	0	0.0331277	0.410321	7.39316	0.169623	0.131285	0.132702	3.73777	0.719844	2.31722	2.72344	0.118062	0.0101798
ENSG00000060688.12	SNRNP40	16.0323	13.8159	12.9655	14.5849	15.1365	13.4891	15.9289	4.89766	5.18452	6.26713	21.3547	18.1902	6.32735	7.44179	5.73797	7.58064	5.99347	5.21471	12.6891	7.08156	17.2921	27.1518	37.6623	21.4773	21.3234	14.0574	12.5686	14.0776	13.6619	13.0279	20.1177	6.73296	4.51707	6.72055	12.2635	4.77203	15.5595	11.5634	7.38831	21.1099	19.3465	4.55303	17.0613	16.8139	15.5099	16.3249	14.7623	19.424
ENSG00000229447.2	RP11-490K7.4	2.65696	1.6788	1.23036	2.62446	2.27241	2.28214	2.44501	0.529845	0.489773	0.633216	5.07104	5.29372	0.688094	0.595852	0.653932	0.732384	0.61929	0.448788	1.7823	0.843556	2.85277	0.87897	2.14208	4.90887	3.83387	1.82978	1.42764	1.75377	1.16112	1.5258	3.38264	1.20988	0.501735	0.642176	1.05046	0.685268	3.03817	1.70224	0.675152	6.14183	4.21972	0.771173	2.37407	2.56998	3.11349	2.89688	1.85014	2.01505
ENSG00000121766.15	ZCCHC17	33.0435	27.4278	28.6219	36.0442	34.6423	39.8603	36.1852	54.4674	63.6647	39.3259	62.6243	57.1037	61.006	73.7605	50.9008	64.7643	53.3124	34.2416	128.307	55.64	33.5813	54.6199	40.9913	38.0417	42.193	36.9156	25.1987	37.0753	25.3697	37.5558	40.378	23.8391	28.8073	21.879	34.2521	8.71701	30.6933	25.2016	19.5944	52.5137	34.1813	9.48213	41.2973	35.7079	32.2656	31.8351	24.462	29.8171
ENSG00000229044.1	RP11-266K22.2	0	0	0	0	0.0475112	0.249115	0	0.0973533	0.375313	0.18321	0.216511	0.19354	0.443598	0.579015	0.230552	0	0.146342	0.121663	0	0	0	0	0	0	0.179249	0	0	0	0	0	0.213516	0	0	0	0.103138	0	0	0	0	0	0	0	0	0	0	0	0	0
ENSG00000121769.7	FABP3	28.386	11.3763	50.2501	62.5212	94.1548	136.153	13.6811	51.5238	96.1112	32.5808	29.1993	26.5602	98.244	134.571	67.0407	50.188	38.2945	26.4747	39.0827	76.1366	11.7758	6.07995	11.8603	73.3898	42.7487	17.2241	9.02661	34.8059	2.51008	33.501	39.3268	1815.95	2578.97	88.2221	107.913	1.88647	20.2458	7.12378	847.057	10.4847	23.5373	0.862115	8.95835	44.5207	6.06681	10.5237	5.15412	25.6011
ENSG00000168528.11	SERINC2	6.1452	3.14988	18.8423	4.61301	3.38256	2.04356	14.8679	0.482178	0.392114	0.394496	0.802417	1.38861	0.48522	0.372051	0.758383	0.744064	0.385876	0.412897	1.19729	1.77051	32.1716	107.292	11.1022	3.36095	2.78198	1.28459	75.5785	2.15449	100.136	2.38298	7.89412	1.10986	0.951523	59.5135	100.027	75.1607	25.0366	141.366	31.2274	2.5163	0.966283	14.0727	9.58667	60.8528	47.6985	54.4182	45.7914	3.28749
ENSG00000215899.3	RP11-439L8.2	0.0465656	0.0444887	0.0368162	0.0391574	0.0401367	0.0555572	0	0	0	0	0	0	0	0	0	0	0.0135877	0	0.0207219	0	0.0401506	0.111807	0.140739	0.0819739	0.0736675	0.0431696	0.0306045	0.0398587	0.0419683	0.0424956	0.0393181	0.0151096	0	0.020942	0.0268977	0	0.0403038	0.0362836	0	0.0391015	0.09243	0.0205933	0.0390197	0.0363388	0.0391285	0.0393173	0.035912	0.0212067
ENSG00000206981.1	RNU6-40P	0	0	0	0	0	0	0	0	0	0	0	0	0	0	0	0	0	0	0	0	0	0	0	0	0	0	0	0	0	0	0	0	0	0	0	0	0	0	0	0	0	0	0	0	0	0	0	0
ENSG00000260386.6	LINC01225	0	0	0.0138686	0	0	0	0	0	0	0	0	0	0	0	0	0	0	0	0	0	0	0	1.79513	0.0232995	0.0213621	0	0	0	0.120832	0	0	0	0	0.267969	0.295401	0	0	0	0	0	0	0	0.042655	0	0	0	0	0
ENSG00000265961.1	Y_RNA	0	0	0	0	0	0	0	0	0	0	0	0	0	0	0	0	0	0	0	0	0	0	0	0	0	0	0	0	0	0	0	0	0	0	0	0	0	0	0	0	0	0	0	0	0	0	0	0
ENSG00000284543.1	LINC01226	0.0112978	0.0090441	0.00954312	0.0246793	0.0198385	0.0180534	0.019105	0.00309697	0.00404618	0.00346532	0.00417777	0.00468569	0.00589875	0.00477237	0.00477522	0.00969345	0.00633346	0.00315764	0.00373973	0.00472542	0.0227787	0.00568658	2.62521	0.0259521	0.0326266	0.0256345	0.0785419	0.0153963	0.0630524	0.0168724	0.0179009	0.00563994	0.00509833	0.315815	0.491107	0.0120089	0.0808849	0.0414181	0.0127814	0.00852809	0.00681538	0.00417566	0.0340746	0.0276206	0.0055893	0.00655881	0.042221	0.0726135
ENSG00000229167.1	RP11-73M7.1	0.728656	0.555973	0.184471	2.10923	1.46314	1.51252	0.934635	0	0	0	0	0	0	0	0	0	0	0	0	0.0400754	0.902404	0	0	1.20614	1.10924	2.01073	3.24319	1.15946	0.20147	1.28984	0.761236	0.196353	0.207207	0.697584	1.34657	0.0563571	0.441363	2.73135	0.0364821	0.370444	0.236174	0.302566	0.298212	1.23978	0.168531	0.211086	1.40514	3.05634
ENSG00000142910.15	TINAGL1	167.339	149.448	29.3289	338.667	237.129	280.813	100.522	4.84903	4.96631	6.85089	3.22505	4.74591	7.22409	5.41119	5.30477	6.46584	5.02896	7.22989	7.23123	9.03186	146.346	2.06481	0.288582	136.319	112.889	78.855	64.0493	92.3957	24.7065	91.0486	127.49	51.668	71.2098	77.5631	125.025	8.25208	103.898	64.7664	18.9625	81.8391	30.4062	11.3619	27.5153	78.7377	25.8082	34.9539	44.596	134.4
ENSG00000121764.11	HCRTR1	0.403602	0.420152	0.0544051	0.517304	0.316953	0.206951	0.0786638	0.119803	0.178109	0.0558529	0.143197	0.165243	0.405773	0.297164	0.136074	0.980775	0.0637736	0.0628587	0.0581787	0.160023	0.438909	0	0.0374919	0.0387295	0.0318737	0.147517	0.0788385	0.43119	0.0332269	0.634882	0.177542	0.11242	0.242946	0.0753905	1.04831	0.0128931	0.103849	0.0388519	0.199193	0.102329	0.071412	0.0428216	0.952378	0.0914404	0.0741331	0.0686067	0.0981517	0.0432712
ENSG00000162517.12	PEF1	81.9696	70.0815	71.6885	140.399	110.303	121.2	88.0353	40.8262	49.7306	48.971	79.4352	73.8669	66.5072	72.0024	41.7465	51.2017	57.028	42.4082	56.6552	45.7071	80.6362	68.4318	74.9101	103.665	97.7957	82.5242	57.2062	89.2061	67.505	85.8344	101.568	34.1488	27.3029	43.9569	71.1306	36.6079	99.0595	48.4841	23.5644	108.717	81.8514	20.4981	77.8715	89.3083	107.706	111.498	53.2444	73.8674
ENSG00000235790.7	RP11-73M7.6	3.04804	1.47884	0.523842	4.68389	3.18565	3.92371	7.4388	2.0892	2.33682	2.36655	2.06317	2.56106	3.03158	2.1772	2.29215	1.95551	2.60976	2.40141	5.94239	3.06285	3.00393	2.28247	0.104234	9.2531	10.6256	5.28478	1.89917	3.64409	0.847283	2.60158	2.73632	1.18167	0.281599	0.430613	0.892571	0.0944341	2.69578	0.931316	0.221913	8.38795	11.3765	0.16336	1.79079	7.09642	3.969	4.35864	1.82407	0.48827
ENSG00000264078.1	RP11-73M7.9	0.0983615	0	0	0.196075	0.128129	0.148013	0.1244	0.096469	0.113113	0.133976	0.096486	0.140622	0.150375	0.132247	0.14623	0.141735	0.142265	0.137773	0.433037	0.173919	0.104815	0	0	0.150587	0.36347	0.118086	0.0676514	0.100921	0	0.0819096	0	0.076249	0	0	0.0423077	0	0.0941866	0	0	0.271574	0.668972	0	0.0969795	0.219142	0.117272	0.116662	0.081117	0
ENSG00000084636.17	COL16A1	48.9178	30.4924	12.32	144.912	82.0903	96.1677	158.644	25.9985	25.1322	27.0049	17.971	21.0893	27.3568	22.2409	26.7913	26.4657	26.977	25.5038	78.5662	35.5012	56.7878	104.157	1.1592	337.928	244.409	110.362	43.5794	73.8974	17.9934	54.0961	74.1656	23.2578	5.08338	7.44269	17.826	1.39688	44.5692	20.4868	3.86818	116.388	279.56	3.88558	43.8453	155.181	68.0487	62.4619	35.4158	9.87502
ENSG00000121753.12	ADGRB2	2.68482	2.28026	1.9619	3.52628	1.86691	0.958877	3.05938	45.2995	74.2301	56.6828	42.5481	51.9894	120.181	97.1154	62.5828	28.523	77.9191	50.7302	11.939	21.2053	2.19244	1.49459	0.206223	5.49945	4.65152	3.16204	1.45574	2.80099	0.48361	2.23753	3.52392	4.50908	2.15035	0.955909	1.05907	0.0584194	1.3815	0.554861	0.40637	4.20148	2.86086	0.147517	16.9539	4.28917	1.95423	1.96465	3.45174	1.23942
ENSG00000266580.1	MIR4254	0	0	0	0	0	0	0	0	0	0	0	0	0	0	0	0	0	0	0	0	0	0	0	0	0	0	0	0	0	0	0	0	0	0	0	0	0	0	0	0	0	0	0	0	0	0	0	0
ENSG00000254545.1	RP11-84A19.3	0	0	0	0	0	0	0	0	0	0	0	0	0	0	0	0	0	0	0	0	0	0	0	0	0	0	0	0	0	0	0	0	0	0	0	0	0	0	0	0	0	0	0	0	0	0	0	0
ENSG00000134668.12	SPOCD1	1.73143	0.652538	0.381988	2.02949	0.920582	0.344001	4.70917	0.313669	0.129437	0.399604	0.114581	0.14	0.168212	0.151745	0.405614	0.475815	0.378338	0.372145	1.25201	0.819042	0.649664	29.9727	0.0373992	3.51751	3.24689	0.115826	0.308206	0.133653	0.119705	0.0980095	0.4326	0.0883856	0.0222045	0.146082	0.205384	0.039474	8.52198	0.18696	0.0238333	0.975287	0.22922	0.0326518	1.57937	0.601483	0.16378	0.224629	0.68019	1.89832
ENSG00000203620.2	RP11-84A19.2	0	0	0	0	0	0	0	0.0410576	0.0247236	0.0300901	0.0114242	0.0147708	0.0144317	0.0200543	0.0600066	0.0920987	0.0407452	0.0255015	0.0389154	0.093001	0	0	0	0	0	0	0	0	0	0	0	0	0	0	0	0.0209157	0	0	0	0	0	0	0	0	0	0	0	0
ENSG00000269967.1	RP11-84A19.4	0.918091	1.53519	0.194913	0.447678	0.488876	0.203489	1.43892	0.0937257	0.0661617	0.132741	0.123782	0.203482	0.13106	0.118362	0.183434	0.159555	0.10383	0.107477	0.507361	0.201972	1.03713	0.373742	0.479134	1.25702	1.28849	0.46659	0.428621	0.38779	0.349129	0.305923	0.875301	0.812761	0.138261	0.257553	0.322407	0.290968	1.72405	0.52555	0.113602	1.11237	1.47744	0.187009	0.68657	1.00345	0.771907	0.457432	0.443692	0.820244
ENSG00000184007.18	PTP4A2	120.754	118.142	53.6916	90.802	90.5641	95.4039	127.424	103.335	60.4135	78.6748	52.9929	45.0007	56.433	72.3484	123.067	99.1915	70.5593	101.737	227.511	159.777	107.578	140.054	123.163	103.912	99.6348	87.7611	71.6705	83.9364	39.0272	83.2691	95.9866	67.4753	41.418	37.8934	55.0834	26.8878	102.701	63.2825	115.072	91.2884	93.7582	26.2202	65.9086	81.3431	44.1273	44.0871	70.1175	81.7431
ENSG00000228634.1	RP4-534N18.2	0.361465	0.498064	0.0865956	0.180785	0.186946	0.0836889	0.470316	0.0490687	0	0.0529567	0	0.0815985	0.0621346	0.0502529	0.112532	0.0549484	0.034571	0.0551506	0.171355	0.104843	0.415239	0.365831	0.376657	0.380567	0.408613	0.189459	0.18808	0.178626	0.11257	0.131448	0.310982	0.306542	0.0484479	0.0652512	0.0603066	0.0706943	0.490953	0.204352	0.0713453	0.36602	0.447208	0.0762504	0.319431	0.392715	0.311499	0.211422	0.227245	0.311137
ENSG00000121774.17	KHDRBS1	86.5565	75.4496	52.6082	87.0682	81.6368	101.191	95.0122	31.0634	34.1	38.7572	120.338	86.0982	35.1219	45.5899	29.7101	40.4854	40.4994	30.3754	50.3474	30.2506	87.92	129.044	180.966	119.38	133.062	77.4427	64.2245	72.9474	66.4978	71.0482	110.822	35.5127	23.1151	33.2383	50.684	19.7588	78.8064	57.6039	27.5963	93.1905	150.603	24.3919	67.3046	67.4214	68.0076	70.3617	65.6989	62.6505
ENSG00000203325.3	RP11-277A4.4	0.252118	0.152459	0.0624434	0.282328	0.18552	0.181543	0.159723	0.0559364	0.09437	0.0655672	0.149312	0.141982	0.0763214	0.0695479	0.072004	0.0834923	0.0754241	0.0572788	0.10493	0.0681143	0.212228	0.0776677	0.122884	0.264445	0.299514	0.142783	0.106188	0.138745	0.109603	0.133523	0.0970906	0.0780084	0.0301122	0.0665769	0.115521	0.0448591	0.277807	0.145233	0.0311115	0.45758	0.398126	0.038712	0.186853	0.225872	0.217779	0.235852	0.10124	0.128631
ENSG00000121775.17	TMEM39B	13.8304	11.8708	8.1701	16.7004	13.481	12.3109	15.4096	5.50022	6.73496	6.16905	9.40758	9.14942	9.23921	9.02917	5.87008	7.53686	7.20189	5.51492	6.85129	4.63807	13.1914	18.7758	17.9935	23.5817	23.617	12.1799	8.96701	10.5327	10.3552	9.98203	16.3393	4.85861	2.98405	5.48215	7.79714	5.59189	13.6931	8.89526	4.42762	15.1577	17.8662	3.56074	13.9807	14.8063	11.8096	12.0167	10.6804	13.099
ENSG00000266203.1	MIR5585	0	0	0	0	0	0	0	0	0	0	0	0	0	0	0	0	0	0	0	0	0	0	0	0	0	0	0	0	0	0	0	0	0	0	0	0	0	0	0	0	0	0	0	0	0	0	0	0
ENSG00000276493.1	Metazoa_SRP	0	0	0	0	0	0	0	0	0	0	0	0	0	0	0	0	0	0	0	0	0	0	0	0	0	0	0	0	0	0	0	0	0	0	0	0	0	0	0	0	0	0	0	0	0	0	0	0
ENSG00000025800.13	KPNA6	28.7429	26.435	24.3835	38.5527	34.6617	41.5317	31.3809	10.0884	13.8326	12.4519	39.2165	35.3126	17.965	20.4415	10.7497	15.8077	13.8709	10.2507	16.2306	11.8493	27.0557	43.2436	33.9714	37.2511	37.0069	35.7835	21.9995	36.7658	29.6093	38.4534	36.341	19.8795	16.9038	12.54	18.7213	11.6035	33.6744	24.0703	32.8914	34.5583	31.6452	9.87156	30.1334	30.8345	33.8026	35.5159	21.6398	22.9314
ENSG00000084652.15	TXLNA	38.8928	44.2615	54.0322	66.2028	57.5105	55.5328	56.893	12.4409	13.5072	16.6159	48.9619	53.1938	18.9644	16.7978	12.6686	18.3287	17.6379	14.8401	21.9066	15.6124	40.0147	82.6085	78.6722	66.5103	75.8744	61.0227	42.0606	58.4045	46.3369	59.9822	72.8657	18.1628	12.3397	23.3902	38.4961	31.8019	50.0748	38.904	16.9385	65.3055	64.4609	19.9972	62.8939	62.8651	45.764	46.6014	40.3044	49.3677
ENSG00000160050.14	CCDC28B	3.2839	3.80287	9.53715	4.66321	4.52448	3.66226	4.90741	5.59565	6.2844	5.55197	20.6282	19.1039	6.35371	6.8831	5.16886	5.25772	5.98906	4.73021	4.74107	4.66219	3.96442	6.13602	50.6087	7.3651	9.7365	6.57916	3.86708	4.76027	2.02281	4.4518	9.02933	4.46269	4.15268	3.53221	4.34308	1.04901	4.61165	3.05506	25.7599	5.84854	7.47003	1.69289	18.2939	6.82899	2.83576	2.82168	4.14527	5.14151
ENSG00000224066.1	RP4-622L5.7	0.934298	0.891792	1.33198	1.51459	1.44369	0.86674	1.33908	0.51227	0.849259	1.12173	2.01421	2.49265	1.51653	1.06452	0.67237	1.0555	1.24615	0.776877	0.488355	0.359202	1.61925	1.34253	0.882921	2.66123	3.39517	1.51554	1.28413	1.42134	0.784009	1.27805	4.41272	0.447654	0.229441	1.27727	1.54091	0.31421	1.52232	1.47327	0.275058	2.64828	3.09327	0.547508	5.86482	3.98693	0.979001	0.831083	1.46644	1.61444
ENSG00000160051.11	IQCC	3.49089	2.53504	4.74243	3.18238	3.23786	2.2746	4.37597	2.57454	3.25584	3.52531	13.674	13.8694	6.03838	5.10803	2.75824	3.67025	4.42501	2.81702	2.79856	2.1116	4.43222	5.37085	7.40191	5.54554	8.36791	4.28294	3.87978	3.82517	2.98349	3.78906	8.40271	1.54694	1.01802	3.07717	5.27486	1.08319	4.38597	4.40359	1.44207	7.99419	9.44653	2.46168	15.9043	7.20282	5.23432	5.98734	3.84214	4.35271
ENSG00000222046.2	DCDC2B	0.467339	0.40604	0.60795	0.709803	0.675014	0.482333	0.603315	0.141298	0.206456	0.290812	0.754512	1.02194	0.499583	0.308189	0.192236	0.323918	0.364857	0.174159	0.175024	0.145135	0.742149	0.642354	0.360549	1.56528	1.05996	0.677644	0.602116	0.651801	0.326735	0.598896	3.43233	0.202187	0.10673	0.492984	0.53402	0.119802	1.87635	0.671597	0.10264	1.35636	1.58724	0.262513	1.98054	1.5147	0.434992	0.405643	0.658611	0.589545
ENSG00000160055.19	TMEM234	9.88936	10.2188	11.144	14.1318	14.7825	10.8447	13.7999	4.30827	5.34313	5.93568	6.29366	7.31808	8.66405	6.56981	4.87851	6.56518	6.58657	4.43696	5.35184	4.19417	13.5746	12.3861	7.38016	16.4105	26.1783	12.2609	10.9037	11.6526	10.5011	10.3772	24.2894	5.87225	3.85963	10.8805	15.8382	4.75163	16.9068	12.0354	1.76958	20.6911	21.8069	4.78754	38.2363	25.2491	7.29053	6.37426	10.4865	15.4728
ENSG00000084623.11	EIF3I	190.853	193.29	188.478	200.09	193.196	196.242	191.392	68.3151	83.0517	85.3054	130.134	112.319	91.9637	111.443	66.2582	89.1976	88.2089	68.9427	103.307	78.5845	200.974	409.033	380.351	223.49	219.784	185.22	147.553	184.743	191.565	181.006	217.502	91.5188	74.9963	90.5641	136.033	74.8529	192.887	151.638	172.347	185.8	258.716	85.3821	145.022	193.174	182.33	190.251	134.775	138.001
ENSG00000220785.7	MTMR9LP	26.1059	21.1109	27.7678	28.7479	33.1885	15.4751	20.4341	5.59922	4.25178	5.31655	4.21044	5.37619	5.34221	3.88172	5.6921	7.68876	4.97086	4.79132	8.75801	6.95902	28.7906	4.33806	1.93788	40.7813	52.1194	15.1641	13.4763	22.0078	7.75957	18.6154	32.6921	11.5241	8.90703	16.7338	27.1677	3.23629	35.4285	17.2194	3.13352	24.9367	85.2771	11.2845	68.4836	31.0904	7.28382	6.51675	18.4758	13.5111
ENSG00000183615.5	FAM167B	9.05709	19.9411	22.3424	9.54071	13.0997	5.67665	15.3748	1.39562	1.32978	1.3663	2.19979	2.09814	1.3728	1.17262	1.52654	2.86122	1.66709	1.06899	3.31717	1.97087	11.8843	3.65267	1.28455	18.7346	28.0924	8.56073	8.40869	10.1973	4.077	11.1345	16.1386	3.79943	4.30549	30.3735	56.7549	5.00447	27.0757	6.5148	1.60746	11.6034	6.96849	4.83379	28.456	28.7057	3.21347	2.80742	9.1425	2.75171
ENSG00000182866.16	LCK	2.29932	3.88192	0.805537	1.71829	2.09063	0.468378	2.95017	0.149335	0.100723	0.142179	0.0888232	0.117695	0.121718	0.0992277	0.233016	0.307918	0.114927	0.157715	0.989075	0.291305	1.87148	0.0157876	101.947	2.84031	3.79968	0.788036	4.30942	0.770338	2.60015	0.988188	3.88262	0.654056	0.260813	1.4154	3.47033	1.60667	13.784	2.28268	0.201514	1.50808	0.672495	0.402248	0.970812	3.76066	1.50599	1.07483	20.1481	52.6967
ENSG00000277617.1	Metazoa_SRP	0	0	0	0	0	0	0	0	0	0	0	0	0	0	0	0	0	0	0	0	0	0	0	0	0	0	0	0	0	0	0	0	0	0	0	0	0	0	0	0	0	0	0	0	0	0	0	0
ENSG00000252450.1	Y_RNA	0	0	0	0	0	0	0	0	0	0	0	0	0	0	0	0	0	0	0	0	0	0	0	0	0	0	0	0	0	0	0	0	0	0	0	0	0	0	0	0	0	0	0	0	0	0	0	0
ENSG00000116478.11	HDAC1	52.3284	54.5053	69.2122	73.1414	71.2055	76.117	93.5755	18.5035	15.4061	18.9939	6.93971	9.32128	17.0349	14.1403	17.9271	25.1704	18.1488	16.6046	31.9076	19.636	68.4532	103.018	226.127	121.458	122.348	87.584	117.502	77.2779	123.008	74.2553	103.923	25.2703	20.0815	42.6059	67.9349	31.2741	88.0485	83.2424	11.4569	76.347	129.75	29.4865	97.8411	108.452	62.4569	61.5915	124.06	125.829
ENSG00000175130.6	MARCKSL1	46.6505	100.996	72.8286	16.9861	64.6172	12.3563	50.2682	282.672	232.628	186.818	219.661	207.931	205.524	210.153	296.712	267.755	195.582	200.8	1201.46	399.655	89.4976	21.4428	388.866	162.677	175.149	19.8079	102.269	20.1236	16.5767	20.5628	154.501	37.053	14.5262	28.0971	60.4241	20.2156	70.4449	99.1574	5.88866	171.833	710.342	13.8137	34.3003	119.42	39.2485	39.717	89.0665	107.329
ENSG00000233775.1	RP4-811H24.9	0.0277149	0.0596376	0.177855	0.128326	0.156796	0.0720742	0.142326	0.107448	0.0923946	0.153243	0.220973	0.242174	0.113987	0.100059	0.153104	0.173404	0.119887	0.11419	0.200788	0.160976	0	0.0397828	0.165085	0.306871	0.337487	0.141876	0.113505	0.150967	0	0.126239	0.468057	0.044369	0.00810208	0.128577	0.443913	0.0435645	0.0495112	0.0740092	0	0.182582	1.76588	0.0411832	0.391211	0.296829	0	0	0.116303	0.43783
ENSG00000162526.6	TSSK3	9.14167	6.30561	7.7479	8.05475	7.14188	7.62774	9.18454	1.48037	1.5912	2.07612	21.302	22.7082	2.67858	2.25732	1.74804	2.04191	2.03539	1.78882	2.57568	1.6512	8.62473	2.99236	3.13484	13.014	16.2016	9.17172	7.97379	9.12539	4.8298	8.42477	16.0582	2.68252	1.92429	5.6744	4.70516	5.20169	11.0945	9.10398	2.68375	13.6299	17.3429	3.19181	9.41762	12.2805	9.92005	11.5985	11.7269	17.4832
ENSG00000225828.1	FAM229A	10.7441	8.9568	11.0018	9.29803	8.92043	8.78492	13.5503	6.74334	6.14392	5.75271	28.851	26.8173	6.52642	6.56071	5.7169	7.3095	6.36379	5.74984	7.10243	5.87364	11.2827	2.94984	2.84836	22.8551	24.8372	10.6571	9.7891	11.3021	5.89328	10.1372	24.0525	3.49401	2.16394	11.2825	11.6859	7.9918	13.2742	11.1194	2.49575	16.733	27.918	3.27145	14.3346	20.4979	13.0808	13.6282	14.1474	25.0414
ENSG00000160058.18	BSDC1	47.0044	41.1922	58.963	52.2667	44.8246	48.7721	45.5195	28.8857	37.6458	30.9393	67.539	78.7456	45.1719	43.0605	31.7463	35.871	33.9951	26.8641	44.6495	28.8511	47.7346	37.4978	25.7335	63.7191	64.3472	44.7219	37.4828	44.1657	35.1316	42.1207	51.1376	21.5457	16.0582	24.9846	26.6919	33.6889	48.2336	49.0318	22.2381	61.6292	81.9905	25.1084	61.9031	57.2244	49.617	54.2077	39.4032	43.3035
ENSG00000224333.1	GAPDHP20	0	0	0	0	0	0	0	0	0	0	0	0.0526177	0	0	0	0	0	0	0	0	0	0	0	0	0	0	0	0	0	0	0	0	0	0	0	0	0	0	0	0	0	0	0.851912	0	0	0	0	0
ENSG00000270850.1	RP11-395N6.4	0	0	0	0	0	0	0	0	0	0	0	0	0	0	0	0	0	0	0	0	0	0	0	0	0	0	0	0	0	0	0	0	0	0	0	0	0	0	0	0	0	0	0.227985	0	0	0	0	0
ENSG00000229259.1	LRRC37A12P	0	0	0	0	0	0	0	0	0.0144386	0	0	0	0.015771	0.0170869	0	0.0192711	0	0	0	0	0	0	0	0.0585286	0.011235	0	0	0	0	0	0.0672788	0	0	0	0.0140612	0	0	0	0	0.0289244	0.0330088	0	0.659934	0	0	0.0117241	0	0
ENSG00000263529.2	RN7SL122P	0	0	0	0	0	0	0	0	0	0	0	0	0	0	0	0	0	0	0	0	0	0	0	0	0	0	0	0	0	0	0	0	0	0	0	0	0	0	0	0	0	0	0	0	0	0	0	0
ENSG00000273274.1	ZBTB8B	0.0113875	0.0212042	0.0435386	0.0155477	0.0260089	0.0119467	0.0792888	0.715424	0.66809	0.288899	0.52946	0.532863	0.501011	0.550101	0.498338	1.25889	0.330419	0.194976	0.436602	0.608745	0.02778	0.00531885	0.0176186	0.076653	0.101261	0.0249471	0.0147969	0.0373038	0.00727008	0.0357046	0.0532563	0.0298088	0.00528892	0.0254111	0.0475196	0.00392925	0.0392873	0.0400794	0.00667962	0.059601	0.121105	0.0150167	1.37236	0.108031	0.0167117	0.0212047	0.0193824	0.00946392
ENSG00000160062.14	ZBTB8A	5.93858	4.14974	1.94949	4.6277	4.96066	5.69181	5.29947	1.13907	1.23718	1.21321	5.75255	4.05916	1.36619	1.69478	1.07844	1.17087	0.879594	1.00271	1.80605	0.885384	4.62792	4.54493	0.393878	7.35241	8.31252	4.20743	2.96046	4.81541	2.07022	4.68902	7.60774	1.57472	0.937197	1.37955	1.67641	0.920837	4.88952	3.22618	1.48298	7.15344	5.80039	1.37975	2.99605	3.98071	2.16291	2.74247	2.04055	1.19929
ENSG00000176261.15	ZBTB8OS	12.594	11.2627	11.3969	17.3015	16.96	17.015	17.1708	7.64547	9.2725	9.59239	18.1168	15.1922	9.90323	12.0159	8.12821	10.7756	9.57559	8.58474	9.11955	8.6038	12.8629	18.1917	36.879	16.2483	15.951	15.3524	13.6963	16.0477	12.7696	16.4481	16.8541	7.81696	6.38701	9.39764	13.0693	7.11959	16.0211	11.2036	9.77626	14.8962	11.8045	6.25118	21.3248	16.9365	10.3062	9.72123	15.09	16.5018
ENSG00000200591.1	Y_RNA	0	0	0	0	0	0	0	0	0	0	0	0	0	0	0	0	0	0	0	0	0	0	0	0	0	0	0	0	0	0	0	0	0	0	0	0	0	0	0	0	0	0	0	0	0	0	0	0
ENSG00000162521.18	RBBP4	34.8151	29.1067	35.5454	39.6858	36.9613	38.5251	41.0624	19.0408	21.926	22.0955	53.2846	44.9105	23.3421	27.8639	18.2901	24.3737	23.0404	17.1659	29.0468	20.5032	37.0047	47.3023	85.7235	51.5193	70.9458	38.0194	32.4632	41.0112	30.0194	39.4416	53.7428	16.8013	12.6174	15.7844	23.078	12.5542	40.2273	37.2683	19.1962	48.4579	63.1418	17.4159	45.2404	40.4246	34.691	36.6206	37.3315	40.1971
ENSG00000162520.14	SYNC	6.61986	4.79785	4.01385	26.0905	14.6198	16.3125	6.57141	1.63799	1.74382	1.71717	0.509285	0.674392	1.6827	1.71373	1.22629	1.79488	1.73977	1.05937	2.02667	2.06057	4.47956	11.9398	0.0513294	4.39088	6.62586	12.4239	6.67435	26.8489	3.54991	32.8249	12.0301	5.24481	2.29397	0.388078	0.338333	0.126506	6.08761	3.75358	42.3251	6.38445	2.40813	0.268347	0.747353	4.10314	1.86502	2.82858	3.35383	1.38611
ENSG00000224409.1	RP11-114B7.6	0	0	0.882509	0	0	0	0	0	0	0	0	0	0	0	0	0	0	0	0	0	0	0.0923711	0	0	0	0	0	0	0.402595	0	0	0	0	0	0	0	0	0	0	0	0	0	0	0	0.0872438	0	0	0
ENSG00000162522.10	KIAA1522	10.084	11.2829	120.162	11.8315	7.86366	6.20513	19.5632	14.5706	17.6446	8.4264	2.99671	4.09496	25.7444	21.3764	6.44068	9.20406	10.4597	6.08949	2.36073	3.47321	32.5209	3.54975	0.216695	12.1835	15.133	11.9154	54.0803	24.906	108.028	24.1634	26.2844	3.45375	2.94854	37.1502	53.1244	7.7856	36.0045	105.326	2.28141	16.3944	46.4107	46.9319	16.3761	75.6105	121.689	121.911	51.1312	2.32608
ENSG00000134684.10	YARS	20.1681	20.4844	35.5995	21.1935	18.6758	16.7112	19.81	11.6023	20.8458	23.538	33.9732	32.2874	28.7602	32.5299	13.1725	19.8594	18.9363	18.6691	16.3644	12.7708	20.4651	70.0074	66.2608	18.1143	18.9847	17.8712	14.7819	16.3802	24.3742	18.0748	21.6732	9.2823	6.57572	8.54242	11.1373	12.9909	34.5684	19.7663	15.2605	19.6399	19.127	11.3571	20.6789	18.2214	21.6033	22.015	15.6968	20.9579
ENSG00000116497.17	S100PBP	10.1185	8.60902	8.88626	10.2704	9.79657	10.4602	11.2643	3.89572	4.07559	9.14513	19.8608	18.0779	4.32609	4.29602	4.4579	7.15692	7.81728	7.11426	8.54865	5.18733	10.4394	12.3563	24.3662	17.0751	19.2143	10.7805	7.71355	9.87594	5.612	9.68606	17.578	3.47929	2.1244	4.10332	5.46074	3.46464	10.6277	8.23822	2.80374	16.4897	19.8689	2.57195	12.2883	10.8561	7.68198	8.11171	9.79171	15.2243
ENSG00000160097.16	FNDC5	1.00978	1.03856	19.2268	9.26711	3.72073	1.37126	1.45525	9.56092	15.5762	14.7463	92.0074	109.141	25.2533	25.4602	9.69976	12.2549	14.3222	11.3554	4.99666	11.6099	1.52315	0.259735	0.534707	3.84008	4.404	1.87598	0.910732	12.377	0.611101	11.0472	8.10798	28.9164	22.864	0.83748	1.99216	4.13719	1.2552	8.78641	68.9299	1.48311	11.3334	0.33857	12.5702	3.63843	0.966882	0.942999	1.29539	0.451644
ENSG00000121905.9	HPCA	0.216878	0.373857	0.15966	0.387049	0.329704	0.342061	0.575864	72.8669	128.331	825.338	70.63	75.9373	171.604	179.801	211.738	20.504	553.889	677.551	4.21132	11.1542	0.308279	0.122942	0.146399	1.4506	2.02106	0.60502	0.922339	0.477835	0.152981	0.408281	0.789644	0.159279	0.0908741	0.351337	0.51845	0.0585844	0.306985	0.243921	0.0784091	0.447384	1.4218	0.293456	2.40635	1.03647	0.217456	0.200827	0.654893	0.276128
ENSG00000121900.18	TMEM54	14.5366	18.4884	12.2349	30.0171	24.0621	10.8164	59.1309	43.1206	40.0078	28.7845	12.4401	14.2445	39.5485	41.3842	27.6187	33.7019	35.7583	25.1382	28.4353	33.1259	27.5493	26.7064	0.52426	64.6421	49.6415	55.1276	189.692	58.6307	124.621	63.818	39.0171	9.81401	5.84765	23.7056	35.7775	5.65	35.0011	50.1688	2.90279	15.0936	26.0526	12.5699	27.3126	72.7506	115.386	117.024	99.9284	14.3991
ENSG00000116514.16	RNF19B	21.5806	23.0077	16.2782	29.8139	24.2732	34.6674	22.2375	7.75765	9.57729	8.33427	26.9806	29.7287	14.6466	15.4758	6.35716	10.5942	9.82934	6.74856	11.4175	8.51461	19.5642	13.0153	24.8368	22.1704	23.3018	23.0306	28.5555	17.1412	47.3524	17.9966	25.6641	7.60973	6.29335	14.4173	12.8262	5.70082	34.7626	24.0103	12.6349	26.7884	20.2305	5.51111	14.2644	20.4204	36.3032	35.2605	28.699	22.4332
ENSG00000278966.2	RP5-1174N9.2	0.178778	0.142119	0.136654	0.108826	0.149619	0.0884828	0.136163	0.0957677	0.193251	0.157784	0.269623	0.309277	0.24205	0.248449	0.185129	0.258471	0.187656	0.153459	0.306526	0.196134	0.188427	0.102565	0.110814	0.109352	0.264381	0.0918295	0.14432	0.100689	0.100952	0.0986657	0.266013	0.544379	0.485852	0.308018	0.300763	0.120389	0.3719	0.253304	0.507589	0.246871	0.148012	0.0414183	0.260498	0.297251	0.185883	0.225287	0.253671	0.576472
ENSG00000217644.5	RP4-803A2.1	0.192906	0.115276	0.0945528	0	0.0895106	0	0	0	0.0398615	0.0478092	0.0642869	0.0687185	0.0730617	0.0630457	0.0488726	0.086963	0.0695219	0	0.207735	0.0898213	0.192219	0.107552	0.317913	0.189391	0	0	0.120186	0	0	0	0	0.535669	0.351906	0.189538	0.435539	0	0.387382	0.322335	0.740678	0.235885	0	0	0.158228	0.178183	0.156751	0.263952	0.32175	0.521663
ENSG00000239670.1	RP4-803A2.2	0.101169	0.0881477	0.105066	0	0	0	0.0823294	0	0.0382728	0.0378513	0.129	0.133554	0.073337	0.0650248	0.0380693	0.0538792	0.0560504	0.0359943	0.0785158	0.0361405	0.106397	0.129892	0.166393	0.0794017	0.114062	0	0.109115	0	0.0316801	0	0.116418	0.233534	0.220541	0.136216	0.380076	0	0.135111	0.255025	0.379324	0.0991339	0	0.0411665	0.155033	0.153825	0.114698	0.115878	0.223775	0.221872
ENSG00000004455.16	AK2	45.9983	44.0513	37.576	36.7216	41.3194	36.3073	41.2197	13.1179	11.5303	13.7937	35.1854	35.1588	12.6702	13.3003	13.1387	16.6064	12.8917	12.834	30.4982	18.8189	50.8832	72.7295	137.468	49.4539	52.2971	37.5349	43.2233	34.6208	48.2599	33.7864	51.1445	23.6238	18.0554	47.3275	55.7275	37.7737	44.7906	39.5911	30.225	56.6179	46.8256	15.5624	34.6375	42.6987	42.0079	42.2423	48.081	39.3838
ENSG00000276645.1	Metazoa_SRP	0	0	0	0	0	0	0	0	0	0	0	0	0	0	0	0	0	0	0	0	0	0	0	0	0	0	0	0	0	0	0	0	0	0	0.221287	0	0	0	0	0	0	0	0	0	0	0	0	0
ENSG00000236065.2	RP1-117O3.2	0.0940385	0.121952	0.057451	0.047593	0.0392598	0	0	0.033761	0.0660175	0.0494931	1.45066	1.87861	0.125451	0.11459	0.0437976	0.0673357	0.0481558	0.0494379	0.0633458	0.0627919	0.131203	0.0416482	0.154587	0.0286685	0.0905243	0.061811	0.0575737	0.0454487	0.0550599	0.0415696	0.0482376	0.0543441	0.0272125	0.0411879	0.0322814	0.0384455	0.0754929	0.0855107	0.0261748	0.103942	0.0943772	0.0295146	0.102004	0.0570915	0.0858701	0.071172	0.0749374	0.0447031
ENSG00000142920.16	AZIN2	1.72147	1.53789	3.93267	2.07007	2.02791	1.53716	2.03283	5.93688	8.06922	8.13662	13.6164	15.1004	12.3003	11.9112	8.22199	7.59237	6.92677	7.0946	20.0094	8.68867	2.95956	2.03141	0.122182	5.30841	8.33524	2.60796	4.39923	2.05691	0.793877	1.74274	3.98109	2.35662	0.85572	1.92035	1.98237	0.47919	2.45554	2.59067	0.628436	5.01811	7.69553	0.690945	6.69608	4.07368	1.95697	2.48836	1.98571	2.06146
ENSG00000278997.1	RP11-131M11.2	1.03447	0.844917	1.56874	1.50137	1.43479	1.52029	1.53663	0.742904	0.644918	0.586893	3.51679	4.002	0.740898	0.591046	0.860688	0.976606	0.583518	0.5465	0.994234	0.833252	1.25576	0.670017	0.581629	1.15737	1.08904	1.26776	0.942863	1.47026	1.04064	1.42573	1.56109	0.360859	0.370892	0.539045	0.876616	0.195432	1.51162	1.50352	0.477529	1.69425	1.95877	0.443681	2.54493	2.0834	3.27874	3.14178	1.3778	2.00613
ENSG00000116525.13	TRIM62	5.98303	4.481	9.06045	8.15398	7.75692	8.46176	8.92535	5.97917	5.46868	4.50309	22.9084	26.5511	6.38141	5.29161	7.79898	8.64227	4.4563	4.83117	12.3996	7.34714	6.61741	5.86874	3.8202	7.17904	8.17703	5.80626	4.67317	5.82099	7.5693	5.90165	7.27791	2.40545	1.87037	3.3281	4.33245	1.23806	6.65028	8.14494	3.37735	12.1791	8.16931	2.10046	12.5813	10.4187	20.1768	21.3322	6.89648	9.1254
ENSG00000279179.1	RP11-131M11.3	0.392698	0.238857	0.536514	0.528574	0.464302	0.450058	0.576551	0.324777	0.341598	0.346498	1.25952	1.60527	0.485641	0.390575	0.473122	0.465804	0.322394	0.333228	0.77732	0.472041	0.492474	0.377017	0.321511	0.550321	0.631866	0.404543	0.362824	0.389893	0.439761	0.385106	0.781739	0.171289	0.109032	0.273509	0.647792	0.0964908	0.516575	0.837402	0.180287	1.09483	1.02947	0.23428	1.10131	0.763413	1.41179	1.31875	0.5244	0.679326
ENSG00000160094.14	ZNF362	27.5923	20.0573	16.77	59.969	46.3107	56.277	36.1953	15.1249	18.4685	17.0645	41.1994	43.3181	24.0714	24.3409	14.0138	15.2696	17.4523	15.089	16.1994	12.4279	28.1457	17.0061	5.14892	32.8305	48.1689	33.61	17.2151	29.5251	17.3749	29.211	37.479	15.3975	12.4809	13.8342	16.3872	5.95045	26.2072	24.1018	11.8286	42.7767	35.3463	8.75851	34.0856	39.1095	27.4125	29.0756	19.1127	27.4947
ENSG00000270115.1	RP11-415J8.7	0.498088	0.308222	0.467777	2.01584	1.27846	0.999556	0.762337	0.133327	0.155885	0.219324	1.23852	1.63358	0.218141	0.180405	0.142552	0.286242	0.195514	0.153078	0.238323	0.208533	0.633823	0.350991	0.186227	0.561887	1.45563	0.495846	0.304588	0.540299	0.545842	0.446816	0.411109	0.21688	0.154143	0.447992	1.19529	0.162575	0.495598	0.810802	0.184538	0.981631	0.984671	0.225896	1.22855	1.38184	0.645238	0.60964	0.397567	0.846228
ENSG00000184389.9	A3GALT2	0.189237	0.197069	0.105753	0.27905	0.26279	0.24977	0.165661	0.0364026	0.0341926	0.0544023	0.506193	0.484797	0.0828223	0.0711962	0.0558583	0.0710885	0.0581241	0.0369089	0.10308	0.04683	0.206404	0.0920123	0	0.257029	0.14892	0.146907	0.0835969	0.137272	0.066098	0.121453	0.263125	0.0510706	0.0272188	0.092375	0.126398	0.0551014	0.282671	0.127023	0.0748424	0.320611	0.162587	0.0416937	0.228452	0.222465	0.0890218	0.0797287	0.113512	0.290747
ENSG00000225313.5	RP11-415J8.3	4.83996	3.68978	3.04524	5.2355	4.92828	6.20813	3.12419	0.542276	0.560811	0.795847	3.39234	4.18485	1.05769	0.740893	0.717249	0.884335	0.826991	0.652958	1.46525	0.979547	4.04721	4.96106	0.468451	3.57188	4.46248	3.12674	2.33594	3.2876	1.733	3.31868	4.68386	1.85307	1.18641	2.55028	3.44538	1.76792	5.96946	2.74256	1.51787	7.92497	3.18924	1.05731	3.72766	3.77395	1.73254	2.05074	3.01051	8.76104
ENSG00000134686.18	PHC2	109.604	98.7578	60.6316	142.323	123.909	184.228	101.946	24.8997	26.138	30.0838	72.5606	77.0711	37.5503	34.6174	29.6757	32.269	28.6603	28.909	61.3411	32.5279	102.416	124.203	14.8847	100.212	112.836	105.921	56.8841	101.172	39.8306	101.561	120.93	48.626	35.8808	73.1981	76.9518	40.3066	145.282	61.1775	104.319	174.756	78.4392	20.4471	65.0203	82.4827	47.8769	59.197	56.1633	125.676
ENSG00000284154.1	MIR3605	0.858993	0.520137	0.451742	1.05198	0.90286	1.38121	0.457059	0	0	0	0.35123	0.418627	0	0	0	0	0	0	0	0	0.819293	0.597716	0	0.566022	0.743033	0.485437	0.348768	0.472752	0	0.509916	1.21801	0.330611	0	0.408517	0	0.310669	1.42806	0.514708	0	1.42548	0.449426	0	0.667955	0.585209	0.357423	0.469788	0.325751	0.903744
ENSG00000222112.1	RN7SKP16	4.86072	3.87484	2.01503	4.34753	3.91354	5.51732	2.61614	0.227621	0.218019	0.433777	1.42507	2.40653	0.647218	0.340816	0.344511	0.392519	0.369983	0.248807	0.9196	0.354515	4.40608	5.43172	0.437723	3.16687	2.88056	2.9613	1.8436	3.09081	1.36109	3.35398	4.08405	2.40117	1.70485	1.52512	1.32088	1.10556	6.55027	3.10153	2.41611	9.98421	3.34694	0.922537	2.65441	2.69246	1.74773	1.97344	1.91006	3.02257
ENSG00000233246.1	RP11-415J8.5	0.0772511	0.0763827	0.0680321	0.112474	0.125368	0.182304	0.354451	0	0	0	0.100532	0.147933	0	0	0	0	0	0	0	0	0.140971	0.112161	0.108121	0.112254	0.251681	0.376168	0.119003	0.315832	0.090538	0.359572	0.39349	0.0453656	0	0.0495178	0.13382	0	0.0746128	0.102431	0	0.0978266	0.219597	0.0393547	0.152758	0.269175	0	0	0.100934	0
ENSG00000234512.1	TLR12P	0	0	0	0	0	0	0	0	0	0	0	0	0	0	0	0	0	0	0	0	0	0	0	0	0	0	0	0	0	0	0	0	0	0	0	0	0	0	0	0	0	0	0	0	0	0	0	0
ENSG00000121903.14	ZSCAN20	1.40185	1.26804	1.09145	1.87878	1.64651	1.42664	1.77354	0.407364	0.432417	0.577774	1.54362	1.56552	0.604407	0.561041	0.457285	0.542376	0.525487	0.490086	0.699144	0.519207	1.44687	3.43943	3.03072	1.58623	1.72985	1.56479	1.28189	1.685	1.00127	1.82645	1.76943	0.776963	0.69913	0.669294	1.14112	0.28259	1.12603	1.28042	0.522883	2.1756	2.30015	0.514022	1.62542	1.47627	0.735832	0.882947	1.27159	0.951899
ENSG00000235907.2	RP4-580O19.2	0.146555	0.0886903	0.0593137	0.186595	0.172004	0.169823	0.276898	0.062573	0.0825485	0.0999297	0.430376	0.419993	0.102819	0.107946	0.0881483	0.0810123	0.100301	0.0905344	0.136257	0.11264	0.133004	0.0921711	0.0633159	0.224203	0.393185	0.177361	0.121066	0.171777	0.0697935	0.141359	0.0919758	0.0811604	0	0.0566801	0.276764	0	0.131158	0.0596547	0.0644226	0.292674	0.170332	0.0535209	0.405746	0.140658	0.0463353	0.0844446	0.118011	0.134028
ENSG00000121904.17	CSMD2	0.313441	0.156317	0.536397	0.67133	0.223356	0.280061	0.166505	1.32471	1.57572	1.62885	2.66164	3.30493	2.71634	2.20582	1.53286	2.49935	2.51102	1.30303	0.793087	1.20401	0.145522	1.2638	0.00718664	0.117778	0.304347	0.203916	0.127556	0.240948	0.0553112	0.236956	0.10973	0.158409	0.0455442	0.0785171	0.0723495	0.0121628	0.142354	0.0800575	0.0218606	0.92544	0.0468959	0.0953988	0.172706	0.25583	0.124633	0.13505	0.162765	0.250783
ENSG00000227000.2	HSPD1P14	0	0	0	0	0	0	0	0	0	0	0	0	0	0	0	0	0	0	0	0	0	0	0	0	0	0	0	0	0	0	0	0	0	0	0	0	0	0	0	0	0	0	0	0	0	0	0	0
ENSG00000176256.10	HMGB4	0	0	0.019052	0	0	0	0.0318452	0	0	0.00904343	0	0.0319514	0	0	0	0	0.00719319	0.00788551	0	0.0176782	0	0	0	0.085911	0.0232762	0	0.0166144	0	0.0192629	0.0125931	0.0528654	0	0	0.010344	0.00841279	0.0185805	0	0.0242216	0	0	0.024781	0	0.026236	0.0299222	0	0	0.0156124	0.0144782
ENSG00000231163.5	CSMD2-AS1	0	0	0	0	0	0	0	0	0	0	0	0	0	0	0	0	0	0	0	0	0	0	0	0	0	0	0	0	0	0	0	0	0	0	0	0	0	0	0	0	0	0	0	0	0	0	0	0
ENSG00000201148.1	RNA5SP42	0	0	0	0	0	0	0	0	0	0	0	0	0	0	0	0	0	0	0	0	0	0	0	0	0	0	0	0	0	0	0	0	0	0	0	0	0	0	0	0	0	0	0	0	0	0	0	0
ENSG00000142698.14	C1orf94	0	0	0.155834	0	0.00462939	0	0	0.49216	0.341232	0.260637	0.192081	0.271775	0.364395	0.358717	0.358688	0.67442	0.429141	0.288645	0.627617	0.454789	0	0	0	0	0	0.0290683	0.0567007	0.0478569	0	0.0429451	0	0	0	0	0.0083638	0	0	0	0	0.259556	0	0	0	0.0246614	0	0	0.0270391	0
ENSG00000270241.1	RP4-657M3.2	0	0	0	0	0	0	0	0	0	0	0	0	0	0	0	0	0	0	0	0	0	0	0	0	0	0	0	0	0	0	0	0	0	0	0	0	0	0	0	0	0	0	0	0	0	0	0	0
ENSG00000207941.1	MIR552	0	0	0	0	0	0	0	0	0	0	0	0	0	0	0	0	0	0	0	0	0	0	0	0	0	0	0	0	0	0	0	0	0	0	0	0	0	0	0	0	0	0	0	0	0	0	0	0
ENSG00000163866.8	SMIM12	11.2214	10.4719	11.8733	13.6067	14.1052	16.1617	8.37854	4.14038	5.72107	5.92371	7.33655	7.31121	8.24222	9.22172	4.14607	7.12819	7.56812	5.26785	5.02946	4.38816	9.83853	11.2895	9.93739	7.10794	7.35998	8.84979	8.31792	9.5163	9.4941	10.3477	9.63414	6.2758	5.53458	6.80035	8.46442	9.33052	11.035	6.64576	5.97949	10.823	6.04855	3.05157	8.56346	6.27171	8.02597	8.75481	8.80572	9.68343
ENSG00000189280.3	GJB5	0.246228	0.239521	0.21904	0.341357	0.364614	0.501665	1.64915	0.689289	0.81225	0.456945	0.607862	1.28701	1.36469	1.46256	0.935748	0.247721	0.353927	0.68228	0.221372	0.442312	0.632777	0.241854	0.0672759	0.280573	0.330195	0.177584	0.165143	0.180811	138.733	0.188255	0.311527	0.0835085	0.0711433	0.0978332	0.291938	0.219205	0.38833	5.07379	0.0995606	0.515745	0.210513	0.133793	1.20662	6.78717	140.58	136.013	0.34056	0.15491
ENSG00000189433.5	GJB4	0.0302633	0.0335561	0.0252261	0.0411998	0.0391145	0.0436222	0.286727	0.0218556	0.0268324	0.0295852	0.0287656	0.0643819	0.0614214	0.0388896	0.0240677	0.00919476	0.0321014	0.0281095	0	0.00934605	0.0451596	0.0353149	0.01542	0.0315954	0.033957	0.0228558	0.0378722	0.0190995	2.42961	0.0202308	0.0537825	0.00977879	0.00513194	0.0233004	0.0534515	0.0248544	0.0625257	0.343695	0.0198881	0.0446309	0.0263902	0.0302747	0.0169408	0.911026	44.3068	43.5618	0.0969006	0.0166059
ENSG00000188910.7	GJB3	0.178352	0.129344	0.226083	0.452019	0.271457	0.27742	2.00364	0.378051	0.334439	0.139469	1.73408	2.87843	0.566813	0.445242	0.0881368	0.0696111	0.255268	0.0940505	0.0823669	0.0415555	0.4425	0.153192	0.0527085	0.29214	0.261313	0.151633	2.13469	0.148863	87.3008	0.146329	0.397891	0.0757636	0.0566464	0.222054	0.406645	0.349575	0.70271	2.93144	0.0990959	0.936163	0.142112	0.143474	0.13402	4.52784	182.882	183.998	1.31392	0.113428
ENSG00000255811.1	RP1-34M23.5	0	0	0	0	0	0	0	0	0	0	0	0	0	0	0	0	0	0	0	0	0	0	0	0	0	0	0	0	0	0	0	0	0	0	0	0	0	0	0	0	0	0	0	0	0	0	0	0
ENSG00000187513.8	GJA4	113.908	109.017	23.2032	64.6042	85.6547	178.128	42.4755	4.53257	4.36085	6.20891	3.04517	3.88204	6.16217	4.96125	4.78053	5.40034	5.50504	6.10563	5.62007	7.84792	87.6675	0.121431	0.128375	51.8049	50.8125	19.7138	12.9027	32.2722	8.38146	33.0221	60.3861	32.2919	38.5717	17.5112	41.5413	8.21264	64.9266	12.8866	22.3678	85.3027	23.0128	4.08897	6.37959	28.127	11.3559	19.0228	16.5785	15.2327
ENSG00000230163.1	RP5-997D16.2	5.56745	4.17423	5.58151	4.9295	5.64542	6.54044	4.86006	1.03862	1.12926	1.27277	3.39519	3.89612	1.45431	1.4473	1.0999	2.02898	1.47941	1.16822	1.82983	1.43246	4.79524	2.75282	2.30702	3.74842	5.76013	4.8317	5.32664	5.28811	4.04235	5.87173	5.38231	1.82931	1.27245	2.91889	5.24475	3.36849	6.34054	5.06176	1.11711	6.93852	5.88913	1.99742	7.03446	4.5477	4.75569	5.48245	6.07823	6.62414
ENSG00000116544.11	DLGAP3	0.381208	0.488996	0.507546	0.536736	0.474059	0.314475	0.491251	33.6516	44.2292	39.8413	44.2299	46.3793	56.0343	50.5269	32.2741	12.6863	46.037	33.5998	2.09877	6.95455	0.455725	0.0888837	0.586767	0.503981	0.63026	0.575046	0.550653	0.351131	0.214765	0.348249	0.670284	0.118548	0.0770991	0.595425	1.83139	0.109674	0.448269	0.474458	0.0693763	0.554799	0.3889	0.762069	9.60194	0.483115	0.343849	0.321519	0.831909	3.1611
ENSG00000241014.1	RP11-244H3.1	6.76179	3.57703	3.95605	5.97822	5.59937	6.12168	5.32188	1.515	1.72698	1.647	6.24609	6.12658	2.14337	1.90825	1.35236	2.39268	2.52251	1.4654	1.82826	1.4314	5.80204	4.67599	4.47264	9.48393	9.63618	4.07335	3.64688	5.08088	2.22729	4.3578	11.6203	1.49284	0.832531	2.72586	4.86064	1.56968	7.33868	3.28297	0.574408	10.4345	8.0788	1.7637	6.34558	6.95367	3.1814	3.66839	6.05439	8.36622
ENSG00000243749.1	TMEM35B	69.9262	71.1745	48.67	75.8576	73.9352	62.3452	60.4287	8.23525	7.0601	9.60399	11.3491	11.5666	6.96328	7.16802	8.73532	10.3138	8.46688	9.00386	20.8364	11.9722	65.8151	68.6048	48.2082	90.2394	91.8375	42.4628	33.6572	49.9046	18.1472	43.5395	82.2896	25.5989	10.7058	29.1395	48.503	17.6017	80.8259	38.1021	5.75157	92.0774	63.5394	17.8607	39.4411	55.2573	19.7512	21.7911	41.045	51.7595
ENSG00000163867.16	ZMYM6	8.29336	6.37288	7.58997	9.08367	8.51912	8.5448	8.45113	2.95831	3.47034	4.46433	10.6415	9.45665	4.40658	4.74271	3.2805	4.12376	4.70897	3.62207	5.42703	3.67604	7.69897	8.31039	12.6935	10.8444	10.8432	8.40323	7.11488	7.76414	6.68929	7.35023	10.1229	4.12822	2.84394	4.32509	5.91534	3.07711	9.41375	6.46636	2.2883	11.5242	12.3216	3.24474	11.8168	8.78515	8.35335	7.80602	8.3811	12.4174
ENSG00000233940.1	RPL12P45	0	0	0	0	0	0	0	0	0	0	0	0	0	0	0	0	0	0	0	0	0	0	0	0	0	0	0	0	0	0	0	0	0	0	0	0	0	0	0	0	0	0	0	0	0	0	0	0
ENSG00000197056.9	ZMYM1	5.8442	4.31768	3.8903	4.72135	5.36695	5.32769	6.69701	1.09198	1.1113	1.36737	4.03633	3.72129	1.33565	1.2645	1.1416	1.67905	1.41171	1.0351	2.11239	1.29985	5.87339	10.2887	1.88223	10.3974	9.38604	6.27476	5.00514	5.43091	5.95218	4.97891	7.59947	1.88361	1.24956	2.24367	3.85859	2.42249	5.10186	4.71341	1.20708	8.15304	10.1962	2.11644	5.25687	6.3684	4.98426	4.62354	5.4547	6.19782
ENSG00000228348.1	EFCAB14P1	0	0	0	0	0	0	0	0	0	0	0	0	0	0	0	0	0	0	0	0	0	0	0	0	0	0	0	0	0	0	0	0	0	0	0	0	0	0	0	0	0	0	0	0	0	0	0	0
ENSG00000116560.10	SFPQ	120.367	109.103	76.327	97.5916	102.365	104.697	109.089	39.2315	43.3415	44.5417	181.141	162.607	47.4598	54.6821	40.035	47.7789	49.5716	36.2619	55.4741	38.8484	125.677	143.288	173.037	141.926	165.88	97.9044	84.4469	94.2986	88.1882	86.2579	161.642	45.8447	29.4083	41.9796	87.3159	33.6236	109.545	102.921	44.3656	185.657	224.651	46.9582	108.785	120.336	134.343	140.016	97.2465	113.953
ENSG00000201868.1	Y_RNA	0	0	0	0	0	0	0	0	0	0	0	0	0	0	0	0	0	0	0	0	0	0	0	0	0	0	0	0	0	0	0	0	0	0	0	0	0	0	0	0	0	0	0	0	0	0	0	0
ENSG00000146463.11	ZMYM4	17.9335	16.2334	13.3175	16.8991	18.1287	19.4297	18.461	8.47408	10.1999	9.64236	31.2137	22.7584	10.7494	14.3838	8.76853	11.6971	10.3536	7.48034	11.4548	9.01421	17.8667	34.8264	21.4719	23.5357	26.2241	18.6792	11.9555	14.8158	11.8786	14.4099	23.0046	7.27061	5.50226	8.18783	11.7181	5.38317	17.6459	16.8249	7.94074	23.1661	30.6075	5.93375	17.2598	21.8635	13.5899	14.1302	13.1967	16.166
ENSG00000240374.3	RN7SL503P	0	0	0	0	0	0	0	0	0	0	0	0	0	0	0	0	0	0	0	0	0	0	0	0	0	0	0	0	0	0	0	0	0	0	0	0	0	0	0	0	0	0	0	0	0	0	0	0
ENSG00000201542.1	SNORA62	0	0	0	0	0	0	0	0	0	0	0	0	0	0	0	0	0	0	0	0	0	0	0	0	0	0	0	0	0	0	0	0	0	0	0	0	0	0	0	0	0	0	0	0	0	0	0	0
ENSG00000229994.1	RPL5P4	4.54481	4.88561	4.40907	5.34191	5.13513	5.95125	5.35832	1.14452	0.93606	1.09095	2.66946	2.31579	0.914717	1.02483	1.02365	1.36884	1.30907	0.918571	1.7738	1.26553	5.42087	7.46639	7.25326	7.62799	8.08845	5.75242	4.04927	5.20052	5.71245	4.93718	6.67005	1.59905	1.06201	2.62509	3.61982	1.88832	4.0312	4.77702	1.31914	3.77189	12.1625	3.69146	4.57811	6.29909	4.32259	3.93914	3.69749	3.93004
ENSG00000227409.1	ZMYM4-AS1	0	0	0	0	0	0	0	0	0	0	0	0	0	0	0	0	0	0	0	0	0	0	0	0	0.0936647	0	0	0	0	0	0	0	0	0	0	0	0	0	0	0	0	0	0	0	0	0	0	0
ENSG00000278702.1	Metazoa_SRP	0	0	0	0	0	0	0	0	0	0	0	0	0	0	0	0	0	0	0	0	0	0	0	0	0	0	0	0	0	0	0	0	0	0	0	0	0	0	0	0	0	0	0	0	0	0	0	0
ENSG00000142687.17	KIAA0319L	17.775	15.4748	24.8806	15.9728	15.6938	14.3859	18.2554	12.5914	16.5602	16.3146	30.81	29.948	22.0267	22.8945	12.1851	14.8575	18.0863	13.9068	14.5635	13.0758	19.8564	19.1	22.2963	21.1846	26.3163	15.3122	16.3754	14.5589	16.9744	14.2082	21.2208	15.6185	15.9841	13.7091	14.2171	13.3514	29.5769	25.0604	17.2749	31.46	24.0308	15.174	34.9337	26.8602	19.5113	20.9367	21.374	24.7338
ENSG00000236274.1	RP4-728D4.3	0	0	0	0	0	0	0	0	0	0	0	0	0	0	0	0	0	0	0	0	0	0	0	0	0	0	0	0	0	0	0	0	0	0	0	0	0	0	0	0	0	0	0	0	0	0	0	0
ENSG00000020129.15	NCDN	11.52	14.2158	27.6981	29.1717	24.41	21.3725	25.6718	138.841	244.754	543.945	288.943	305.246	411.771	409.494	188.306	130.157	839.053	349.443	45.1774	48.3091	13.955	31.8302	22.9367	37.9607	36.9509	25.0252	14.5576	23.875	13.9146	24.6388	29.2836	16.6201	11.67	9.12183	14.9926	5.24263	19.4074	13.7522	8.45079	40.6655	32.5287	5.15355	59.3349	28.2709	13.1875	12.9348	13.1363	15.5865
ENSG00000239636.1	RP4-728D4.2	0.960123	0.931699	0.43429	0.980226	1.00352	0.562115	0.775079	0.406233	0.429447	0.566043	4.43662	5.1941	0.674667	0.602205	0.463214	0.687132	0.735245	0.480498	0.80104	0.388875	0.832195	0.701936	3.10689	1.45207	1.49408	0.578659	0.52215	0.689119	0.424448	0.606038	1.79131	0.222612	0.122868	0.210554	0.306367	0.148177	1.99363	0.582146	0.104194	1.50126	0.885764	0.21079	0.798147	0.910498	1.00764	1.08361	1.18792	4.52354
ENSG00000116819.6	TFAP2E	2.02791	1.86814	0.775407	1.93563	2.03937	1.43246	1.78259	5.01834	5.61069	7.25513	71.1239	76.8678	9.25875	7.36933	5.10466	7.2166	8.84426	6.28922	8.14636	4.34388	2.28219	1.10021	1.60417	10.0276	6.90662	2.15571	1.41582	2.58719	1.87188	2.27622	6.73358	0.762984	0.495751	0.692822	1.88277	0.264969	3.27583	1.58273	0.405404	7.11129	5.31386	0.453722	7.06382	3.80133	9.35543	10.2724	2.0849	3.85304
ENSG00000126067.11	PSMB2	33.2657	30.2462	29.7199	36.0202	36.0338	38.8764	32.2494	17.3601	21.832	19.2325	27.2188	22.9617	20.9994	30.21	18.4893	25.3419	20.6547	15.8267	32.362	19.9286	31.9984	57.5421	88.2838	36.6887	35.8696	31.6536	25.9501	31.1344	31.9162	32.0316	33.9705	15.265	13.6039	16.1149	21.0697	22.5675	37.384	23.2457	32.0757	37.9948	31.9292	11.377	27.9892	29.69	34.7297	36.2261	27.0467	31.5583
ENSG00000142686.7	C1orf216	15.7175	14.1693	14.3332	34.2759	25.686	27.1022	20.0731	29.8752	48.4232	23.3146	35.22	32.6024	70.1871	90.411	30.2551	33.0518	37.934	19.1945	25.8714	18.8656	12.8268	28.2419	15.6261	22.4232	23.4382	30.0333	14.18	25.1203	4.86752	25.7951	20.1286	9.92762	6.19199	3.58898	5.96672	3.30088	19.3781	7.81665	10.9091	30.1976	16.3753	2.70248	15.6991	16.0877	9.02494	10.3092	11.5065	14.269
ENSG00000092853.13	CLSPN	0.232553	0.222201	0.167744	0.170507	0.192845	0.111192	0.177206	0.121264	0.147118	0.0680964	0.0332461	0.034616	0.312961	0.362692	0.173478	0.0926252	0.13665	0.050066	0.11411	0.0819445	0.190167	4.37232	13.3475	0.0989385	0.140058	0.0772692	0.452114	0.0685786	1.07813	0.0705206	0.109162	0.0641888	0.0507941	0.0523489	0.0570267	0.0417601	0.536508	0.257713	0.0229681	0.180052	0.0711498	0.0569397	0.0888142	0.134109	0.392695	0.361458	0.739986	1.47122
ENSG00000232335.1	RP11-435D7.3	0	0	0	0	0	0	0	0	0	0	0	0	0	0	0	0	0	0	0	0	0	0.132827	0.398896	0	0	0	0	0	0	0	0	0	0	0	0	0	0	0	0	0	0	0	0	0	0	0	0	0
ENSG00000134698.10	AGO4	18.5368	13.6725	7.90186	19.9407	18.2223	19.2336	18.6229	5.59185	6.04401	7.10722	22.4877	20.2725	7.96827	7.6453	6.08051	6.86851	7.41807	5.65352	7.45936	6.39593	16.2523	10.0183	6.16458	22.6944	21.1856	19.7992	12.0502	20.0423	12.1051	21.719	18.9664	9.31636	6.43576	5.21021	6.5697	5.68536	26.7316	15.4288	10.5803	18.9676	17.2477	6.41785	12.9049	18.3783	25.5302	27.156	14.5102	27.6249
ENSG00000092847.11	AGO1	8.65828	6.95683	9.86149	11.7156	10.1284	11.9258	10.4134	6.13971	6.36588	7.0762	18.135	17.2883	7.96026	8.20932	6.19594	6.75472	7.4687	6.01155	7.50045	6.11107	8.08951	8.94253	11.8197	13.1742	13.6856	9.87148	7.3956	8.95333	6.78346	8.6915	11.0826	4.81819	3.06137	3.45768	4.2777	2.52826	10.5223	7.68697	3.63676	12.1592	12.0362	3.4881	11.3221	11.9603	10.5834	11.2132	9.8576	11.2106
ENSG00000271164.1	RP4-789D17.4	0	0	0	0	0	0	0	0	0	0	0	0	0	0	0	0	0	0	0	0	0	0	0	0	0	0	0	0	0	0	0	0	0	0	0	0	0	0	0	0	0	0	0	0	0	0	0	0
ENSG00000126070.19	AGO3	5.0604	4.28099	3.14241	4.81838	4.78236	5.41547	5.01745	1.74226	1.84183	2.39071	7.68678	7.03913	2.12582	2.388	2.08114	2.72259	2.5532	1.88329	4.43172	2.40595	4.49519	4.09582	4.00903	6.72868	6.72705	5.13321	3.302	5.38236	2.50071	5.25134	5.44902	2.16263	1.17959	1.62082	2.69556	1.76376	5.23393	3.42594	1.737	8.11113	6.8206	1.44895	10.8811	5.26174	3.89735	4.0457	3.86478	4.1129
ENSG00000271554.1	RP4-665N4.8	0.187272	0.224986	0.0955008	0.401764	0.521936	0.414836	0.319634	0	0	0.0364175	0.187621	0.150359	0.0423001	0.0419402	0	0.0417192	0.0382328	0.0286651	0.0580573	0.0354025	0.229506	0	2.77932	0.434642	0.364205	0.156205	0.150694	0.211353	0.173532	0.144816	0.560821	0.0579884	0.0319947	0.153044	0.384572	0.120539	0.413234	0.198313	0	0.293779	0.387957	0.11239	0.245792	0.463724	0.184945	0.136214	0.276052	0.698934
ENSG00000232862.5	RP4-665N4.4	0.026127	0.0223581	0.104943	0	0	0	0	0.171202	0.0865468	0.139864	0.0448772	0.0456686	0.0795444	0.0807715	0.185621	0.297	0.191127	0.0759601	0.153049	0.0942605	0.0569504	0	0.0157995	0.0567765	0.0979964	0.063292	0.0248397	0	0.0196193	0.0232974	0.289532	0	0	0.109808	0.196512	0	0.1704	0.104002	0	0.130014	0.0416453	0.242196	0.976054	0.116527	0.0454979	0.0427086	0.0311195	0
ENSG00000092850.11	TEKT2	0.216458	0.364144	0.649809	0.113048	0.128364	0.0720125	0.216508	1.42967	1.29485	1.6428	1.05808	1.19517	1.48638	1.10048	1.6744	3.28505	2.5573	0.885806	1.2976	1.00022	0.851977	0.104518	0.152519	1.29736	2.59397	1.01238	0.46056	0.370391	0.236872	0.326936	12.7111	0.123436	0.0301919	1.9483	3.03354	0.098916	4.07029	0.774835	0.0288545	1.05238	0.959396	1.76507	9.66231	1.4714	0.366032	0.421518	0.298515	0.134482
ENSG00000116863.10	ADPRHL2	35.0414	30.3616	50.8971	36.4131	35.5614	36.6252	42.4675	19.3192	19.948	21.8405	40.3391	35.2982	23.0731	26.0382	21.1217	28.5884	23.9823	18.1412	40.8434	21.8326	34.2368	45.4166	78.1364	44.7751	49.1498	34.6458	27.6642	31.1999	52.2762	31.6042	46.1285	13.745	12.7967	28.2455	32.711	14.3558	42.6456	31.5393	25.6119	47.7094	41.8359	11.5306	35.0968	39.7139	50.4779	57.9715	27.48	40.0041
ENSG00000171812.12	COL8A2	7.80587	5.00264	1.33978	77.1588	38.7685	56.8244	22.0889	0.923252	0.422935	0.745509	11.3939	12.0083	0.424051	0.391087	0.899651	1.37677	0.639702	0.492046	3.19168	1.55802	10.3965	2.44362	0.128213	22.6009	17.5708	9.81831	4.43123	25.3566	6.74752	18.8013	9.4185	4.56776	0.656726	0.629779	1.3086	0.367412	7.573	12.6166	0.313368	37.7964	6.391	0.431959	6.77422	10.9609	7.18866	8.84753	3.4973	13.2419
ENSG00000054116.11	TRAPPC3	33.603	28.9318	44.5528	43.1217	38.2672	40.5876	35.8746	14.1786	16.6567	17.7004	37.724	34.9653	21.1706	24.1023	14.5105	20.3729	18.83	14.0135	21.687	16.8188	34.8818	42.9033	32.1294	36.7955	38.856	43.4362	28.8411	39.3295	36.9499	40.5202	36.9876	17.7674	14.5121	20.8436	26.1265	13.5007	35.198	30.9781	14.0406	35.9772	27.9183	12.4231	44.2069	39.0046	37.552	38.7608	27.7202	36.434
ENSG00000116871.15	MAP7D1	118.44	104.137	45.2573	155.299	148.855	152.117	150.412	68.754	86.26	78.5193	164.704	177.095	135.539	128.141	87.5323	103.525	97.9353	73.4241	184.091	100.115	102.892	108.915	59.9497	100.186	94.7266	193.601	74.9616	163.523	78.7659	167.744	93.9905	133.596	126.757	26.1057	42.0157	8.55187	135.501	57.4922	171.611	133.733	63.7687	10.8713	95.1031	102.362	126.034	145.519	60.6403	87.5565
ENSG00000264592.2	RN7SL131P	0	0	0	0	0	0	0	0	0	0	0	0	0	0	0	0	0	0	0	0	0	0	0	0	0	0	0	0	0	0	0	0	0	0	0	0	0	0	0	0	0	0	0	0	0	0	0	0
ENSG00000054118.13	THRAP3	72.7072	59.889	62.0262	84.0665	75.4611	89.4512	77.11	22.8489	27.3821	28.4598	78.5648	67.3258	31.6492	35.6683	24.2519	30.2666	29.6143	22.0372	33.7988	24.7378	70.5813	127.112	128.52	91.9118	92.0901	77.5858	54.2286	83.7114	64.1483	83.4594	83.0812	35.2231	31.5244	26.3679	38.7447	30.3196	76.8314	63.9627	89.2358	88.149	84.2081	23.7033	63.0569	89.8922	66.4308	71.0737	58.2608	73.136
ENSG00000231849.1	UBE2V2P4	0	0	0	0	0	0	0	0	0	0	0	0	0	0	0	0	0	0	0	0	0	0	0	0	0	0	0	0	0	0	0	0	0	0	0	0	0	0	0	0	0	0	0	0	0	0	0	0
ENSG00000214193.10	SH3D21	2.70186	2.39775	1.45775	4.66113	2.83728	2.29505	2.73867	1.63731	2.77155	1.75643	9.9091	11.0391	5.16586	4.14988	1.79959	2.90471	2.66652	1.31123	2.41179	1.85121	16.2195	7.63552	13.1868	10.4658	9.80941	1.98635	4.09954	1.9827	12.0891	2.00938	5.27152	2.50154	0.927176	8.95017	11.6532	0.685302	9.62058	25.3043	0.94865	4.73511	15.0512	0.50886	4.54054	14.4397	33.9667	34.8523	7.42766	4.24609
ENSG00000142694.6	EVA1B	47.8821	41.5141	26.0575	104.001	74.2382	58.3759	41.0712	5.75176	5.60486	6.18368	6.95637	8.53035	6.59211	5.63789	6.23378	7.19324	6.02848	6.07725	8.25275	8.0019	57.4132	133.846	9.2171	86.0314	105.327	33.9641	20.6634	35.1904	14.9334	31.5656	53.6003	13.7378	8.643	33.6263	51.0107	5.52065	52.073	42.5115	4.01628	46.8873	63.7545	4.857	16.3657	56.044	32.7801	36.9682	23.7322	62.5608
ENSG00000116883.8	RP11-268J15.5	8.12045	5.33483	3.05006	17.9734	8.74861	8.8898	7.65733	10.3663	13.9432	10.8762	44.671	49.9305	27.4707	20.2815	9.85971	13.6051	15.8702	8.23789	6.59727	7.67688	19.6092	15.0331	5.47157	27.8456	28.7644	5.1292	5.01329	5.3315	9.11527	4.84322	15.8355	6.05422	1.99552	14.8232	18.0007	1.67896	17.7068	24.8816	2.81833	14.4246	47.5885	0.84447	13.1674	25.7759	40.5732	42.7156	9.12799	17.0873
ENSG00000196182.10	STK40	33.4087	34.7749	13.9989	57.148	46.9145	59.133	52.6684	8.95287	11.6657	8.60234	19.8243	22.9453	16.0424	13.7427	9.56284	10.2225	8.85055	7.38186	11.4186	10.3622	31.1101	14.3076	37.7246	36.6988	39.9639	55.767	31.5383	51.522	41.5931	53.4382	39.55	25.1584	17.8167	23.3493	24.1564	18.9437	53.0896	35.8148	61.5205	35.3052	59.9465	20.9348	38.885	37.2783	42.8486	46.8718	27.3636	44.4003
ENSG00000181817.5	LSM10	30.1331	32.5382	21.2738	38.5887	37.7387	33.8341	38.8498	21.8453	27.2572	25.7884	27.7413	25.1699	28.1924	32.0201	21.8504	29.2137	27.9036	22.5201	21.6834	22.539	29.9596	36.0804	47.0137	38.2539	39.6413	56.9228	29.485	45.5222	18.9558	47.6132	37.4671	31.6779	24.2637	19.7924	26.8308	17.7831	32.3091	22.328	59.4412	34.138	33.3568	9.96939	39.7335	39.8359	24.5569	23.6019	32.0019	48.4
ENSG00000222821.1	RNU4-27P	0	0	0	0	0	0	0	0	0	0	0	0	0	0	0	0	0	0	0	0	0	0	0	0	0	0	0	0	0	0	0	0	0	0	0	0	0	0	0	0	0	0	0	0	0	0	0	0
ENSG00000116885.18	OSCP1	5.6235	5.78331	6.17709	5.17131	5.89941	5.10641	6.13689	5.29051	7.06843	9.24269	7.58897	7.48686	9.78018	11.4357	5.44546	9.77407	11.6117	6.02681	3.18118	4.06244	7.24799	5.77206	1.36036	7.37153	8.59592	7.6031	3.16915	7.44717	3.03551	7.50745	10.0737	3.11232	2.15407	5.98201	8.22995	0.674247	7.14043	6.37708	1.88559	8.71785	9.86723	2.24141	25.7333	8.43102	4.95261	5.41612	1.86234	1.26217
ENSG00000201448.1	SNORA63	0.272634	0.368203	0.201723	0.50295	0.517515	0.361771	0.283954	1.75269	1.30306	0.80741	0.342284	0.354071	1.04157	1.26267	1.51442	1.26158	1.20805	0.634542	0.340434	0.681888	0.365828	0	0	0.852783	1.15153	0.357214	0	0.414654	0	0.367336	0.81806	0.217129	0	0.307612	0.701738	0	0.386915	0.251127	0	0.61254	0.554464	0	1.98737	0.690671	0	0	0	0
ENSG00000116898.11	MRPS15	38.7092	43.7689	34.4533	32.8361	35.9429	34.3863	37.7941	18.747	21.2821	21.5147	25.351	21.884	21.0257	25.4362	17.7044	22.6945	21.3606	19.0366	21.8813	20.3262	37.5502	55.6541	60.8196	35.0738	33.9463	39.8027	29.2467	35.675	37.4541	37.4587	32.1791	28.0567	31.1563	27.806	33.8418	31.9658	37.4529	28.9005	59.1459	30.9082	28.1564	15.4189	35.9572	36.9024	30.6826	30.6731	25.1981	30.3902
ENSG00000119535.17	CSF3R	11.9558	23.0714	5.94589	7.31103	9.16016	3.44496	10.1857	4.14013	2.5126	3.64057	1.66708	1.89673	3.26819	2.48769	4.08634	5.7703	2.95504	2.83334	14.9935	7.94995	13.6972	0.125335	0.340895	4.46172	8.694	4.61493	4.08824	3.81085	2.83561	3.88852	29.1648	6.18703	3.38165	4.95661	3.04398	8.39904	177.396	4.99102	1.67832	12.2551	2.89804	1.22131	6.25635	7.75772	1.22819	1.44452	7.42822	383
ENSG00000230214.1	FTLP18	0	0	0	0	0	0	0	0	0	0	0	0	0	0	0	0	0	0	0	0	0	0	0	0	0	0	0	0	0	0	0	0	0	0	0	0	0	0	0	0	0	0	0	0	0	0	0	0
ENSG00000234481.1	RP4-614N24.1	0	0	0	0	0	0	0	0	0	0	0	0	0	0	0	0	0	0	0	0	0	0	0	0	0	0	0	0	0	0	0	0	0	0	0	0	0	0	0	0	0	0	0	0	0	0	0	0
ENSG00000163873.9	GRIK3	0.38006	0.217341	0.250881	0.138645	1.135	0.317616	1.53607	3.20641	6.34624	2.67861	5.72555	7.84441	6.86699	7.19378	2.12355	7.58949	3.50578	2.80233	3.06319	5.84654	1.41954	0.00626927	0.0107116	1.49602	1.75442	10.9374	3.27195	6.15163	0.525979	6.66434	0.634598	0.745411	0.167802	0.066092	0.0749367	0.0336573	0.0830774	0.614504	0.0451767	32.0896	0.253716	0.155602	1.33716	2.25447	0.406424	0.391896	1.47476	0.15475
ENSG00000264698.1	MIR4255	0	0	0	0	0	0	0	0	0	0	0	0	0	0	0	0	0	0	0	0	0	0	0	0	0	0	0	0	0	0	0	0	0	0	0	0	0	0	0	0	0	0	0	0	0	0	0	0
ENSG00000207328.1	RNU6-636P	0	0	0	0	0	0	0	0	0	0	0	0	0	0	0	0	0	0	0	0	0	0	0	0	0	0	0	0	0	0	0	0	0	0	0	0	0	0	0	0	0	0	0	0	0	0	0	0
ENSG00000223944.1	RP5-1180C18.1	0	0	0	0	0	0	0	0.160136	0.257035	0.0838895	0	0	0.183038	0.234556	0.119773	0.263082	0.167331	0.146936	2.66882	0.453949	0	0	0	0	0	0	0	0	0	0	0	0	0	0	0	0	0	0	0	0	0	0	0	0	0	0	0	0
ENSG00000252368.1	RNA5SP43	0	0	0	0	0	0	0	0	0	0	0	0	0	0	0	0	0	0	0	0	0	0	0	0	0	0	0	0	0	0	0	0	0	0	0	0	0	0	0	0	0	0	0	0	0	0	0	0
ENSG00000230451.2	RPS29P6	0	0	0	0	0	0	0	0.178641	0	0.136895	0	0	0.113146	0	0.180525	0.255135	0	0.15693	0.890087	0.436292	0	0	0	0	0	0	0	0	0	0	0	0	0	0	0	0	0	0	0	0	0	0	0	0	0	0	0	0
ENSG00000233621.1	LINC01137	5.27291	4.46687	12.29	14.2074	9.79188	7.58164	5.94404	1.37281	1.5077	1.45477	1.7806	1.76861	1.62	1.81544	1.86496	2.24776	1.11203	1.49708	6.03383	2.78987	6.43437	4.8452	1.63141	7.99815	4.13291	3.74234	4.43329	4.11149	7.00392	3.75659	5.071	2.68376	1.64963	4.92852	7.54989	5.74709	9.51298	7.17467	3.67549	7.25798	4.99114	2.7711	7.321	15.6121	12.2432	12.9618	6.42249	5.64075
ENSG00000163874.10	ZC3H12A	12.0003	23.7065	17.703	27.3481	23.6996	17.9013	17.7664	0.724588	0.64382	0.878756	3.23568	3.46409	0.967515	0.715883	0.877692	1.5059	0.644051	0.810452	1.93959	1.33265	24.6207	15.9885	39.8054	6.01545	7.95101	12.7209	18.5487	13.7888	41.542	12.6126	18.0668	8.89904	3.22412	13.3768	22.8432	10.2785	54.7088	25.9714	6.42776	10.8353	11.5087	7.06825	11.2749	49.3221	70.7977	49.6423	29.3532	27.5804
ENSG00000283724.1	MIR6732	0	0	0	0	0	0	0	0	0	0	0	0	0	0	0	0	0	0	0	0	0	0	0	0	0	0	0	0	0	0	0	0	0	0	0	0	0	0	0	0	0	0	0	0	0	0	0	0
ENSG00000163875.15	MEAF6	33.1856	25.536	22.396	44.9335	39.1506	49.1647	38.6179	26.5856	36.1068	28.5198	53.895	35.6646	27.5722	49.8707	24.6563	44.6816	36.7088	21.3048	27.4557	26.2613	34.7441	38.9574	31.6189	48.3455	43.6482	40.9815	24.2688	33.2621	25.4784	35.1574	38.2411	12.9861	9.47622	16.9202	26.0866	10.084	33.835	30.44	17.3897	39.9979	42.3295	13.5049	77.1532	56.8032	36.591	35.5954	25.9363	24.9287
ENSG00000263675.1	MIR5581	0	0	0	0	0	0	0	0	0	0	0	0	0	0	0	0	0	0	0	0	0	0	0	0	0	0	0	0	0	0	0	0	0	0	0	0	0	0	0	0	0	0	0	0	0	0	0	0
ENSG00000163877.10	SNIP1	8.42066	7.8706	6.97671	9.47048	8.52922	7.48338	8.61854	2.86287	3.49974	3.60608	9.94801	8.89696	4.23406	4.78194	3.0144	3.99706	3.99992	3.06057	4.19672	2.9294	9.07763	12.7334	12.4159	9.11199	10.7285	9.16513	7.31225	9.53456	8.44044	9.37682	10.4159	3.16811	2.58394	3.14925	6.02159	4.12314	9.02658	7.61943	3.36203	9.97315	10.7058	3.02734	9.23162	9.66885	9.72579	9.91989	8.65529	10.6419
ENSG00000232273.1	FTH1P1	0.86638	0.444481	0.190873	0.432052	0.296471	0.315612	0.396094	0.0849307	0.0606493	0.0535799	0.144961	0.257645	0.11688	0.0911487	0.065179	0.0695957	0.0590814	0.0493286	0.149257	0.0518151	0.851849	0.253481	0.357762	0.496795	0.359897	0.281598	0.326272	0.268458	0.264421	0.245476	0.579475	0.18104	0.0751796	0.191596	0.170158	0.154594	0.783442	0.507402	0.132094	0.841631	0.671165	0.205411	0.300336	0.539513	1.31145	1.21995	0.550123	0.43666
ENSG00000237749.4	RP3-423B22.5	0.516956	0.452989	0.281622	0.445956	0.515632	0.570758	0.603058	0.15536	0.105395	0.196885	0.135159	0.150899	0.122789	0.113086	0.130869	0.161474	0.251267	0.160446	0.250041	0.170476	0.514389	0.40157	0.803549	0.751336	0.780868	0.458256	0.362163	0.435794	0.381621	0.371825	0.802698	0.186369	0.126923	0.208214	0.100096	0.147554	0.460063	0.38722	0.220517	0.502413	1.37611	0.254742	0.47803	0.607382	0.611268	0.599375	0.416589	0.619004
ENSG00000163879.10	DNALI1	3.34898	4.14411	8.27103	6.66964	6.17813	4.41919	7.43595	7.16685	6.22708	7.24918	6.29017	6.91299	7.58335	7.0429	6.11425	12.8127	6.16956	4.69212	10.5593	7.93146	8.15092	3.40148	0.0591318	6.41201	11.5405	9.49148	4.63014	10.7429	1.31492	11.0002	15.889	3.25119	1.21797	8.62077	15.3947	4.10128	11.4864	8.46137	0.764035	14.1446	19.6538	7.56061	39.3382	15.7141	1.20577	1.09784	3.41353	1.65826
ENSG00000134697.12	GNL2	19.9232	20.8326	13.9304	18.9076	18.7331	19.1975	15.5793	4.95228	5.4183	5.57134	11.4339	9.15106	6.09269	7.77051	5.29761	7.20604	4.88909	4.92051	10.9793	6.25359	21.6758	39.4306	37.8441	23.0788	24.5866	16.4499	14.6093	15.2858	18.6472	15.2944	20.9597	9.10054	6.75861	6.76325	10.659	7.02881	22.2239	17.5443	17.5559	21.7451	21.5973	7.16685	17.675	17.1153	21.7226	22.3025	14.9649	16.0205
ENSG00000169218.13	RSPO1	0.675915	10.568	0.128652	0.571873	0.536916	8.51411	1.97655	0.0166082	0.0492685	0.0199759	0.358168	0.450546	0.0831021	0.0774816	0.0248315	0.0436585	0.0228975	0.0178715	0.0294772	0.0122893	3.89374	0.438908	0	52.6104	59.1262	1.67896	1.68971	2.01254	3.38161	1.30356	38.9778	0.197382	0.0104245	0.364185	0.561977	0.0341014	6.26468	1.57008	0.0136597	0.231043	2.62598	0.222599	0.241647	9.81215	8.20181	9.48196	4.45959	0.591746
ENSG00000116922.14	C1orf109	9.34284	7.91001	6.71615	8.42293	8.57069	9.14081	7.9443	3.29478	4.27955	3.98577	9.86175	8.24986	4.74838	5.92476	3.06948	4.66395	4.48612	3.20818	4.13807	3.44169	9.7387	12.3207	12.0042	8.90249	10.2291	7.47058	5.83366	7.87323	6.43735	7.84322	9.94844	2.87219	1.88525	3.31516	5.98841	2.55641	6.5866	7.62268	3.77127	10.2465	12.1273	3.25009	7.57816	8.44024	8.71414	9.06397	6.09662	6.80365
ENSG00000134690.10	CDCA8	1.51799	0.953564	1.3393	1.08514	1.20194	0.786651	1.07517	0.506476	0.556529	0.869806	1.11365	1.0818	0.898277	0.894381	0.570187	0.726644	0.937085	0.735485	1.04565	0.667608	1.57869	21.6853	89.3877	1.53405	1.15895	0.778885	6.50341	0.793841	12.5114	0.862521	1.00074	0.36564	0.260853	0.548681	1.02481	0.589708	2.21385	2.08511	0.285661	1.52771	1.04049	0.540242	1.22078	1.31562	5.44652	6.01257	7.92464	6.31732
ENSG00000183317.16	EPHA10	0.0291134	0.0331214	0.332174	0.0206309	0.0389874	0.0194898	0.212374	2.96889	4.85948	4.01872	1.31152	1.42177	8.99076	7.71139	2.07176	4.59323	7.55127	2.87246	1.94907	1.57935	0.486023	0.00797855	0.0621564	0.216391	0.323757	0.542615	14.7195	0.359148	0.429213	0.367969	0.176782	0.108306	0.0223121	0.131797	0.160643	0.0268754	0.217789	0.725358	0.0121237	0.227124	0.0321854	1.13791	11.2995	0.753229	0.231779	0.211158	6.90962	0.11442
ENSG00000200421.1	Y_RNA	0	0	0	0	0	0	0	0	0	0	0	0	0	0	0	0	0	0	0	0	0	0	0	0	0	0	0	0	0	0	0	0	0	0	0	0	0	0	0	0	0	0	0	0	0	0	0	0
ENSG00000214141.4	ACTN4P2	0	0	0	0	0	0	0	0.0172422	0.0261848	0.035589	0.0718343	0.0638528	0.0396245	0.0310127	0.0131452	0.0233203	0.0711425	0.025356	0	0	0	0	0	0	0	0	0	0	0	0	0	0	0	0	0	0	0	0	0	0	0	0	0	0	0	0	0	0
ENSG00000227416.2	RP11-109P14.2	0	0	0	0	0	0	0	0	0.0524762	0.120541	0.276591	0.274164	0.170792	0.12123	0	0	0.305229	0.0750209	0	0	0	0	0	0	0	0	0	0	0	0	0	0	0	0	0	0	0	0	0	0	0	0	0.11805	0	0	0	0	0
ENSG00000185090.14	MANEAL	0.801916	0.702231	3.56705	1.40726	1.053	0.952283	2.04065	5.51159	8.02737	6.60813	11.5951	12.3392	10.5568	11.1316	5.21855	11.5351	8.83116	5.10805	4.20831	4.61437	1.49174	0.393587	4.81103	2.66517	2.29035	1.91809	2.4483	1.38015	3.14431	1.35686	1.24153	0.40092	0.330851	0.936635	2.07795	2.40993	1.40285	2.27398	1.48327	1.90502	0.892127	3.04468	18.3297	2.64959	3.01623	2.90093	1.90448	1.59232
ENSG00000196449.3	YRDC	17.834	21.8806	15.6237	15.823	17.3974	15.5509	17.6553	8.37663	10.8244	9.18112	23.6601	22.9296	13.0871	15.4656	9.41408	12.6501	10.3444	8.00404	13.1131	9.13784	20.5551	24.8643	54.0316	16.6642	18.0793	15.2414	16.2465	15.9588	27.351	16.2451	23.3976	6.54312	5.0548	11.6478	15.7339	11.2512	21.9311	18.1261	7.86747	18.6228	17.9592	11.7298	26.4772	18.1653	31.9147	30.1539	17.3211	20.3387
ENSG00000197982.13	C1orf122	41.4593	41.9421	58.6083	74.0142	64.9608	53.318	45.6906	76.2698	70.5634	56.9266	42.5801	48.0227	70.9915	72.975	70.5146	75.5619	59.9664	60.326	139.749	98.5781	40.4448	47.466	20.62	49.9504	43.382	49.7795	34.308	53.8167	40.0107	53.4161	46.7768	34.6548	22.6536	37.8711	47.3803	29.503	38.0119	32.8084	22.5922	55.2309	35.2476	20.6127	106.3	60.1035	29.8837	28.4879	27.1082	30.3149
ENSG00000188786.9	MTF1	6.27179	6.61289	5.2786	6.71951	6.79819	6.63518	6.68482	3.17536	2.83533	3.48744	8.83102	8.76157	3.60028	3.58134	3.32701	3.59576	3.35089	2.98234	5.50665	3.6731	5.84696	10.9006	10.6395	8.59134	7.69242	6.35481	5.78811	6.04796	12.5329	6.15824	9.0303	2.19721	1.95687	2.46588	3.99247	1.81255	7.95946	5.37766	4.27217	8.40876	8.7257	2.07583	7.29672	5.64081	7.11117	7.53768	5.6898	7.12696
ENSG00000235673.1	RP11-109P14.8	0	0	0.0395435	0	0	0	0	0	0	0	0	0	0	0	0	0	0	0	0	0	0	0	0	0	0	0	0	0	0	0	0	0	0	0	0.0187321	0	0	0	0	0	0	0	0	0	0	0	0	0
ENSG00000204084.12	INPP5B	11.2271	9.70204	5.80617	18.2386	16.0581	20.6732	15.1199	2.6563	3.05253	3.14528	17.3086	16.858	4.39053	4.08971	2.84599	3.49898	2.82537	2.61362	5.95861	3.50404	10.1102	8.57057	23.3184	15.2071	17.789	15.006	8.73712	16.5121	4.64543	15.552	14.5402	5.34032	2.71749	4.38451	5.91384	4.97722	13.2668	5.96526	3.16274	16.465	22.3144	3.11168	10.1609	8.75502	7.46015	8.35812	9.83783	12.8163
ENSG00000252448.1	SNORA63	0	0	0	0	0	0	0	0	0	0	0.476046	0.682278	0	0	0	0	0	0	0	0	0	0	0	0	0	0	0	0	0	0	0	0	0	0	0.159801	0	0	0	0	0	0.49454	0	0	0	0	0	0	0
ENSG00000222282.1	RNU6-584P	0	0	0	0	0	0	0	0	0	0	0.309774	0.479368	0	0	0	0	0	0	0	0	0	0	0	0	0.266453	0	0	0	0	0	0	0	0	0	0	0	0	0	0	0	0.334129	0	0	0	0	0	0	0
ENSG00000277168.1	Metazoa_SRP	0	0	0	0	0	0	0	0	0	0	0	0	0	0	0	0	0	0	0	0	0	0	0	0	0	0	0	0	0	0	0	0	0	0	0	0	0	0	0	0	0	0	0	0	0	0	0	0
ENSG00000183431.11	SF3A3	36.1722	29.7461	26.4021	40.98	37.8613	43.8395	36.8988	10.8796	12.6471	14.4352	35.9991	29.8268	17.3825	19.0468	10.6383	13.9294	14.6331	11.4391	15.2777	12.3334	35.2835	64.0012	64.3763	40.7937	42.5474	35.4583	26.4042	35.7042	28.9256	34.8332	42.5268	12.6332	9.46239	12.7826	24.7093	10.1495	35.6316	26.0978	24.5676	44.4002	45.1621	12.0939	27.6436	31.9208	32.138	34.5013	30.0522	36.2087
ENSG00000212541.1	RNU6-510P	0.41722	0.317512	0.385127	0.482724	0.448815	0.378964	0.377572	0.589722	0.481569	0.337095	0.37827	0.205086	0.318641	0.399297	0.540397	0.497574	0.472801	0.261219	0.392158	0.285462	0.333786	0.688212	0	0.461203	0.457693	0.374184	0	0.389102	0	0.426121	0.333086	0	0	0	0.273803	0	0.703368	0.410548	1.93055	0.883746	0.506344	0	0	0.31273	0.404671	0.45382	0	0.373298
ENSG00000183386.9	FHL3	27.9693	20.2696	17.1759	70.6347	47.9196	66.6278	93.815	6.7744	7.47405	4.2614	2.93291	3.62701	10.1276	8.99978	6.67685	6.46092	3.78745	4.31919	9.03168	8.83294	27.1074	53.8463	13.0784	57.9723	65.0756	81.1764	26.699	58.0775	16.8719	61.4059	74.1804	11.5393	9.06554	8.14274	14.6469	3.91699	36.2128	20.5793	924.897	48.2883	46.0562	7.82432	9.37317	33.0953	22.8991	26.6324	14.5763	21.8045
ENSG00000183520.11	UTP11	16.1625	17.2073	19.2284	18.6638	19.1697	19.8088	25.4698	7.77705	8.92815	8.49582	16.2857	13.0313	9.18217	11.9692	8.0771	10.7134	9.08562	7.20081	11.907	8.56218	15.9695	32.5754	26.4674	16.9318	20.0302	27.3859	14.8733	22.8527	19.313	23.6846	23.4106	9.68225	9.71482	6.62569	10.455	5.86827	16.1778	13.2052	61.0462	22.5354	16.7321	7.6924	13.9022	16.5886	15.3041	14.9971	11.6657	13.2412
ENSG00000185668.7	POU3F1	0.145942	0.100838	1.38747	0.110547	0.253056	0.110972	0.613409	0.754978	2.23873	3.85766	0.437361	0.863166	2.4597	2.91905	1.49741	0.524976	4.62644	2.48651	0.200679	0.401119	0.187079	0.0257688	1.52132	0.251852	0.244362	0.0897488	0.042588	0.177869	3.51211	0.163903	0.116353	0.0680747	0.0283364	0.0261412	0.0799914	0.0180837	0.0769213	0.202962	0.169813	34.0327	0.188181	0.0516659	0.0408264	0.204315	26.9338	27.6177	0.0728157	0.173253
ENSG00000224592.5	RP5-884C9.2	0.0927292	0	0.398079	0.366466	0.24786	0.233783	0.267764	1.1785	2.5384	3.91397	0.269586	0.423261	2.95778	3.22398	1.38063	0.811285	4.69325	2.44464	0.306285	1.03229	0.109642	0.153433	0.646422	0.321664	0.464716	0.0986916	0	0.15156	1.37166	0.168056	0.105185	0.0305337	0	0	0.0740473	0	0.0874311	0.119925	0.0616885	2.10347	0.253611	0.0475105	0.0684811	0.512322	10.0274	7.07293	0	0
ENSG00000223589.2	RP5-884C9.3	0	0	0	0	0	0	0	0	0	0	0	0	0	0	0	0	0	0	0	0	0	0	0	0	0	0	0	0	0	0	0	0	0	0	0	0	0	0	0	0	0	0	0	0	0.231025	0.229108	0	0
ENSG00000265596.1	MIR3659	0	0	0	0	0	0	0	0	0	0	0	0	0	0	0	0	0	0	0	0	0	0	0	0	0	0	0	0	0	0	0	0	0	0	0	0	0	0	0	0	0	0	0	0	0	0	0	0
ENSG00000237290.1	LINC01343	0	0	0	0	0	0	0	0.0121825	0.0460243	0.041679	0	0	0.0515496	0.0463284	0.0263458	0	0.0689348	0.0220489	0	0.0103743	0	0	0	0	0	0	0	0	0.0585458	0	0	0	0	0	0	0	0	0	0	0.0713211	0	0	0	0	0.456338	0.459449	0	0
ENSG00000275350.1	RP11-329N22.2	0	0	0	0	0	0	0	0	0	0	0	0	0	0	0	0	0	0	0	0	0	0	0	0	0	0	0	0	0	0	0	0	0	0	0	0	0	0	0	0	0	0	0	0	0	0	0	0
ENSG00000200796.1	RNU6-753P	0	0	0	0	0	0	0	0	0	0	0	0	0	0	0	0	0	0	0	0	0	0	0	0	0	0	0	0	0	0	0	0	0	0	0	0	0	0	0	0	0	0	0	0	0	0	0	0
ENSG00000238063.2	LINC01685	0	0	0	0	0	0	0	0	0	0.0162589	0	0	0	0	0	0	0	0	0	0	0	0	0.31551	0	0	0	0	0	0	0	0	0	0	0.0110895	0.0143922	0	0	0	0	0	0	0	0	0	0	0	0.0566521	0.270553
ENSG00000215895.4	RP11-334L9.1	0.0637918	0.0810618	0.0418387	0.124966	0.0916975	0.0944864	0.153587	0.0169319	0.0161598	0.0278147	0.0277267	0.0274049	0.0196074	0.0302731	0.0249009	0.034655	0.0301439	0.0237757	0.0371348	0.0198492	0.0685764	0.176148	0.123596	0.0603886	0.0874299	0.0501424	0.0632377	0.0418516	0.286155	0.043216	0.0983726	0.0704981	0.0369749	0.0393458	0.0279587	0.0559081	0.127181	0.318209	0.0248375	0.0685064	0.093629	0.0486181	0.105753	0.0781454	0.242746	0.24218	0.0422987	0.0559435
ENSG00000116954.7	RRAGC	59.9522	48.0505	22.9795	37.0331	39.0871	51.7717	33.5864	12.2971	14.568	14.65	22.2448	22.0886	17.6433	18.5099	11.8205	17.3744	16.2345	12.1752	23.6633	15.3645	42.6196	52.7152	34.5303	37.5986	38.2378	38.9767	27.0452	34.0944	36.0186	35.0474	30.547	13.4321	11.3245	15.8728	15.8061	8.95999	37.4201	22.0763	13.212	40.3459	35.6063	7.78566	19.5539	24.2419	46.7826	50.3557	24.2568	25.6313
ENSG00000228436.2	RP5-864K19.4	4.60562	4.99596	1.63111	1.66191	1.97816	1.58531	1.31056	2.71322	2.59123	3.66831	1.80147	1.94648	2.8684	3.16726	2.47921	2.3739	3.24143	3.19359	4.27042	3.34871	3.07978	3.34176	1.62186	2.16137	1.93029	1.49541	0.832102	1.31031	0.655546	1.15632	1.51732	5.13744	3.40646	1.04083	0.712332	0.674203	1.8413	1.17058	1.7207	2.77664	2.48247	0.31294	3.20705	1.60157	1.07233	1.34753	1.15868	1.06565
ENSG00000214114.8	MYCBP	14.2179	15.7738	16.6144	19.8994	18.3347	19.9489	19.1846	3.36681	2.82671	3.05451	5.9224	5.64647	2.95543	3.18713	3.14408	4.52104	3.20428	2.45418	4.5924	3.385	17.7925	22.7503	53.9042	18.9165	20.4875	17.6774	20.7341	19.5245	36.187	23.1184	18.8119	6.55752	5.50836	14.6673	18.4188	7.05118	18.7544	20.6722	9.98877	13.3583	13.6434	10.3619	17.8297	20.5387	19.3359	19.0604	19.5521	19.9784
ENSG00000131233.9	GJA9	0.190414	0.218548	0.193719	0.159244	0.212457	0.113711	0.367658	0.330119	0.184723	0.317796	0.494477	0.640646	0.228397	0.25264	0.525621	0.360442	0.241108	0.353601	1.47556	0.659089	0.20101	0.236372	0.221641	0.385435	0.382589	0.220688	0.44702	0.174897	0.803644	0.159221	0.274316	0.181183	0.102494	0.127947	0.20441	0.088279	0.25204	0.531556	0.0858625	0.310969	0.450829	0.089994	0.845824	0.512861	0.978024	0.940888	0.206697	0.199814
ENSG00000158315.10	RHBDL2	1.05984	1.35399	0.473853	0.34124	0.547756	0.296229	1.40425	3.0216	1.81618	2.85149	1.71156	1.50494	1.85067	2.0892	4.06511	2.63841	2.05523	3.36033	12.729	5.51745	1.21897	1.84634	0.10098	0.776209	0.584722	0.512839	6.09554	0.401146	20.1972	0.354693	0.820208	0.319507	0.184988	0.532229	0.820474	0.179024	0.832185	6.00774	0.118871	0.736438	0.62949	0.208973	1.93926	1.77179	14.5772	15.5975	0.607256	0.437231
ENSG00000199963.1	RNU6-605P	0	0	0	0	0	0	0	0	0	0	0	0	0	0	0	0	0	0	0	0	0	0	0	0	0	0	0	0	0	0	0	0	0	0	0	0	0	0	0	0	0	0	0	0	0	0	0	0
ENSG00000207466.1	Y_RNA	0	0	0	0	0	0	0	0	0	0	0	0	0	0	0	0	0	0	0	0	0	0	0	0	0	0	0	0	0	0	0	0	0	0	0	0	0	0	0	0	0	0	0	0	0	0	0	0
ENSG00000235549.1	EIF1P2	0	0	0	0	0	0	0	0	0	0	0	0	0	0	0	0	0	0	0	0	0	0	0	0	0	0	0	0	0	0	0	0	0	0	0	0	0	0	0	0	0	0	0	0	0	0	0	0
ENSG00000174574.15	AKIRIN1	41.0278	49.6293	35.1893	54.1994	59.035	64.7835	52.7821	33.1078	38.5025	36.5687	40.0505	40.1336	42.6872	49.3569	35.0475	49.9175	41.5551	31.1262	69.9504	39.802	39.6737	61.3008	86.9622	41.1055	35.4895	65.5077	45.455	59.4517	37.7023	66.055	57.2501	27.4853	27.2177	31.3588	50.9503	26.5878	54.1003	38.1939	22.8322	43.849	40.8994	13.7988	79.3996	50.4463	29.373	27.3262	45.1656	49.2952
ENSG00000168653.10	NDUFS5	367.753	397.288	365.063	483.315	493.058	512.036	359.755	412.923	548.736	437.798	475.382	386.507	458.565	613.234	370.826	428.624	516.55	394.595	326.923	339.895	365.997	560.863	478.559	440.137	403.465	589.199	367.146	554.448	380.633	541.168	467.587	627.262	647.361	286.537	378.037	168.473	342.262	306.669	513.67	362.137	466.429	112.179	467.627	396.519	328.902	319.827	257.199	223.209
ENSG00000127603.23	MACF1	23.2135	17.3829	13.6089	40.9764	42.8034	50.3548	25.0352	15.5212	16.2941	18.9695	27.1515	30.3765	20.1502	18.0525	13.6169	14.5617	17.674	14.4233	20.5813	15.8667	18.5232	24.2746	17.8854	24.6322	27.467	43.1392	16.685	34.606	10.2509	37.379	33.9706	15.6409	9.87864	9.62807	12.6591	5.64984	65.001	15.749	7.40018	16.8105	34.0923	4.93627	18.1466	18.8493	32.6433	37.043	16.208	20.3398
ENSG00000206654.1	RNU6-608P	0	0	0	0	0	0	0	0	0	0	0	0	0	0	0	0	0	0	0	0	0	0	0	0	0	0	0	0	0	0	0	0	0	0	0	0	0	0	0	0	0	0	0	0	0	0	0	0
ENSG00000222378.1	RNA5SP44	0	0	0	0	0	0	0	0	0	0	0	0	0	0	0	0	0	0	0	0	0	0	0	0	0	0	0	0	0	0	0	0	0	0	0	0	0	0	0	0	0	0	0	0	0	0	0	0
ENSG00000270040.1	RP11-416A14.1	0.786355	0.777371	0.233175	1.73715	1.23071	1.02256	0.821302	0.450015	0.484	0.442092	1.85	1.64446	0.520584	0.582659	0.394531	0.453529	0.443046	0.366866	0.620796	0.314243	0.59455	0	0.0641316	2.13103	1.74299	0.915908	0.407677	0.76496	0.178387	0.599346	1.63008	0.443156	0.164838	0.21417	0.468363	0.256824	1.21729	0.206012	0	0.678005	3.14082	0	0.4314	1.10339	0.50745	0.372765	0.40943	0.632811
ENSG00000226438.1	RP11-420K8.1	0	0	0	0	0	0	0	0	0	0	0	0	0	0	0	0	0	0	0	0	0	0	0	0	0	0	0	0	0	0	0	0	0	0	0	0	0	0	0	0	0	0	0.249137	0	0	0	0	0
ENSG00000217897.2	HSPE1P8	0	0	0	0	0	0	0	0	0	0	0.122364	0.205241	0	0	0	0	0	0	0	0	0	0	0	0.227723	0.0699233	0	0	0	0	0	0	0	0	0	0	0	0.136734	0	0	0	0	0	0	0	0.303245	0.185305	0	0
ENSG00000183682.7	BMP8A	0.653129	0.76468	0.625686	0.532228	0.644969	0.452441	0.721195	0.863935	1.13848	0.90112	1.31315	1.53041	1.80314	1.48017	0.995167	0.843815	1.21264	0.676517	3.53387	0.833698	0.631496	0.372489	0.95773	1.75411	1.64356	0.849453	1.05656	0.756166	0.54519	0.695663	2.2588	0.681989	0.213216	0.567557	1.26883	0.417223	0.992704	0.894029	0.415508	4.217	3.93714	0.806033	1.65743	1.76629	0.927745	0.860506	1.22412	1.44643
ENSG00000237624.1	OXCT2P1	0.456498	0.373165	0.273107	0.886407	0.914433	0.774905	0.442556	0.155697	0.240075	0.155228	0.466932	0.501709	0.363395	0.353215	0.183412	0.302201	0.179759	0.150496	0.673555	0.243102	0.363638	1.46434	0.4949	0.154795	0.766212	0.806029	0.569561	0.620902	0.21714	0.60867	0.803338	3.97639	0.778449	0.249147	0.303979	0.10975	0.436005	0.135116	0.105108	1.37042	3.33486	0.138601	0.25697	1.39818	0.239294	0.302509	0.543	0.579694
ENSG00000182109.7	RP11-69E11.4	4.9598	5.33865	6.3139	6.68171	6.54097	5.25531	8.05948	4.52384	4.55939	5.0946	17.2159	18.3342	6.32143	5.33326	4.69147	5.93257	5.15301	4.57383	7.09481	4.60872	5.89891	3.89831	6.08348	8.75582	15.7291	7.46388	7.20741	6.82847	5.31771	6.00703	11.5324	2.99089	1.31526	5.8627	8.06679	4.0398	8.03849	7.62969	2.91611	14.3491	20.1887	3.82998	19.4039	17.328	8.61659	7.80807	7.36318	12.079
ENSG00000243970.1	PPIEL	2.44142	2.07106	2.25733	4.12706	3.26196	3.53821	3.31808	1.12397	1.28527	1.27446	4.95872	5.76366	1.85196	1.56486	1.19115	1.40584	1.37427	1.09993	1.40202	1.04857	2.93731	2.57424	2.14684	4.85906	5.87982	3.993	2.27843	3.69309	1.72971	3.38934	6.52943	0.920583	0.353619	1.24488	1.91652	0.599054	2.54698	2.78659	0.670568	5.0905	7.0385	0.82089	4.72629	4.07465	3.49186	3.48861	2.36558	2.14048
ENSG00000090621.13	PABPC4	108.166	107.256	86.6509	84.1662	101.281	108.96	133.936	23.2457	26.0874	22.0502	46.1311	44.6752	27.8354	28.6368	22.596	22.7162	23.7381	18.0681	34.7274	22.509	92.0727	241.774	215.853	110.808	115.697	103.617	71.5211	81.8578	70.638	85.2981	108.376	88.7158	63.3169	31.9259	54.6625	36.2891	103.082	76.4662	269.198	92.3562	177.55	196.403	52.299	82.8396	69.949	72.7176	76.2822	84.6933
ENSG00000201457.1	SNORA55	1.73072	2.02772	1.24238	1.73292	1.53954	1.84046	1.628	0	0	0.120431	0.480951	0.751752	0.217477	0	0	0	0	0	0.311973	0	1.86432	1.1577	2.23857	2.00634	2.05274	1.01596	1.31757	0.843636	0.999611	0.978854	2.25647	1.37352	0.379503	0.503354	1.23331	0.467501	2.61665	1.76745	0.662575	2.51409	4.15964	1.78212	1.42522	1.29393	1.60654	1.25621	1.6693	1.07015
ENSG00000228060.1	RP11-69E11.8	0.551796	0.465924	0.379879	0.41258	0.463219	0.623045	0.306101	0	0	0	0.21819	0.379903	0.0786358	0	0	0	0	0	0.0774619	0	0.525396	0.37046	0.566079	0.459648	0.51998	0.247558	0.439412	0.247448	0.395289	0.226595	0.895126	0.289658	0.0681594	0.141947	0.215265	0.112438	0.673242	0.636409	0.0845969	1.06094	1.18623	1.13785	0.402696	0.490473	0.516193	0.536304	0.588912	0.273773
ENSG00000163909.7	HEYL	15.6679	26.3018	17.1615	116.293	160.958	106.951	12.6062	4.08392	4.06787	7.09988	2.32385	3.35874	3.40109	2.62903	3.34826	9.82366	8.1905	6.15281	3.53936	12.4887	14.198	0.884804	0.162815	22.2179	30.6377	12.0558	7.43164	12.3313	2.3563	9.89649	38.2234	50.8117	23.4379	7.60639	11.7757	2.29616	48.5238	3.85936	4.39036	28.7017	17.1335	43.4521	26.2262	29.1311	4.15807	4.95869	6.71162	11.1105
ENSG00000225903.1	RP1-144F13.3	0	0	0	0.321727	0.449195	0.290098	0	0	0	0	0	0	0	0	0	0	0	0	0	0.0804569	0	0	0	0.156322	0	0	0	0	0	0	0	0.326101	0.0842039	0	0	0	0.0991863	0	0	0.283734	0	0.151395	0.143092	0.124961	0	0	0	0
ENSG00000116981.3	NT5C1A	0.0344473	0.114105	0.151916	0.168057	0.756999	0.220987	0.102692	0.330148	0.644504	0.385758	4.91648	5.71126	0.97562	1.06052	0.342144	0.806256	0.381842	0.453378	0.443971	0.79006	0.0524699	0	0.336729	0.160382	0.080949	0	0	0.0861451	0.0796247	0.0294335	0.387299	3.0097	1.66384	0.18768	0.128524	0	0.0472286	0.0636375	10.9525	0.110088	0.254827	0.71949	0.0368927	0.101879	0	0	0.0474471	0
ENSG00000116983.12	HPCAL4	0.0637566	0.114421	0.145101	0.0659165	0.213492	0.0682637	0.0516748	79.2855	139.098	44.038	196.879	182.977	141.639	143.221	65.8847	55.8543	123.312	25.741	13.2965	18.447	0.056377	0.0188058	0.132973	0.0478859	0.0558795	0.547752	0.224183	0.18033	0.263696	0.138774	0.116572	0.735147	0.238806	3.55595	2.29572	0.0233772	0.675116	0.081398	1.85745	0.116354	3.42147	2.70842	2.68143	0.237381	0.0574944	0.0556024	0.60283	0.369567
ENSG00000084072.16	PPIE	12.3167	10.7594	9.44029	18.0591	14.9621	16.7999	16.2993	5.75218	6.03659	5.95422	12.8501	11.5046	8.01964	8.62643	5.566	7.06331	5.92042	5.25991	10.7791	7.04061	13.364	17.0117	23.3695	20.4532	20.6173	16.0277	13.0051	14.4238	11.5131	13.9054	17.8177	6.61083	4.83898	7.46646	9.73478	5.94194	13.8271	11.9593	7.44315	21.495	20.1901	7.55927	13.926	16.0378	14.2718	14.1231	13.9743	15.4987
ENSG00000225333.6	RP1-144F13.4	0	0	0	0	0	0	0	0.0783998	0.107131	0.0945091	0.181176	0.172034	0.125061	0.0823646	0.050634	0.0889867	0.161494	0.0559671	0	0	0	0	0	0	0	0	0	0	0	0	0	0	0	0	0	0	0	0	0	0	0.618678	0	0.153115	0	0	0	0	0
ENSG00000252413.1	RNU7-121P	0	0	0	0	0	0	0	0	0	0	0	0	0	0	0	0	0	0	0	0	0	0	0	0	0	0	0	0	0	0	0	0	0	0	0	0	0	0	0	0	0	0	0	0	0	0	0	0
ENSG00000116985.11	BMP8B	1.55326	1.2498	0.657374	1.19926	2.30249	1.04525	3.12242	2.92351	1.98883	2.31077	2.60372	3.0781	2.24978	1.97527	2.46197	2.2363	4.0295	1.75889	2.1007	1.51472	1.67861	0.193969	3.94414	4.72155	5.07408	4.14956	5.1141	4.40271	1.52718	3.61382	2.91296	0.88472	0.393261	0.943058	1.2489	0.493377	2.71808	2.87704	0.410213	66.3659	1.96252	4.24858	5.53362	4.05665	2.76738	2.61763	5.02727	2.63441
ENSG00000198754.5	OXCT2	0.152748	0.157667	0.111782	0.224128	0.282204	0.202841	0.30437	0.299871	0.433201	0.216278	1.60026	1.38657	0.730547	0.796036	0.33166	0.276444	0.326308	0.219169	0.449858	0.2752	0.200428	0.317258	1.61061	0.266999	0.316231	0.346735	0.536563	0.30254	0.210561	0.282073	0.398146	1.28488	0.271272	0.134542	0.10681	0.116316	0.375566	0.246982	0.0685478	4.1482	0.866481	0.372463	0.798997	0.746603	0.456871	0.522188	0.643253	0.62458
ENSG00000261798.1	RP1-118J21.25	0.0553588	0.0436133	0.0340129	0.0555194	0.0994073	0	0.0918814	0.225954	0.137798	0.270933	0.058931	0.0606078	0.172694	0.147181	0.225074	0.194342	0.515513	0.183928	0.224796	0.211655	0.173956	0	0.96017	0.0905872	0.420617	0.155553	0.67611	0.142426	0.318681	0.141768	0.176471	0.0308361	0	0.255813	0.3318	0.0525991	0.422917	0.506027	0	2.04379	0	0.505216	1.37336	0.652656	0.218273	0.215969	0.786622	0.990163
ENSG00000229213.1	RP1-118J21.24	0	0	0	0	0	0	0	0	0	0	0	0	0	0	0	0	0	0	0	0	0	0	0	0	0	0	0	0	0	0	0	0	0	0	0	0	0	0	0	0	0	0	0	0	0	0	0	0
ENSG00000043514.15	TRIT1	17.1926	15.0524	12.7788	16.2963	19.3685	19.0584	27.4085	7.24372	8.25204	9.48767	31.7449	27.5514	10.2911	10.8862	9.07268	11.2778	11.2427	7.7896	10.1608	7.59853	20.9616	23.3187	36.5468	30.8004	35.654	24.4525	17.5545	22.6577	25.4439	23.9634	30.2103	12.9749	9.83285	11.327	19.8966	8.3285	19.1802	21.9947	7.28721	30.4066	30.9198	13.9064	31.2297	38.0973	34.5562	37.584	18.4112	20.88
ENSG00000202222.1	Y_RNA	0	0	0	0	0	0	0	0	0	0	0	0	0	0	0	0	0	0	0	0	0	0	0	0	0	0	0	0	0	0	0	0	0	0	0	0	0	0	0	0	0	0	0	0	0	0	0	0
ENSG00000116990.10	MYCL	0.221846	0.186324	0.112595	0.199113	0.286724	0.118342	2.90251	0.616206	0.524833	0.867571	0.949526	1.02974	0.678087	0.621107	0.68526	0.693449	1.04343	0.717601	0.679663	0.388538	0.622218	0.0850048	1.83542	0.238804	0.650629	0.715586	3.17031	0.23273	19.003	0.332312	0.469069	0.226914	0.150188	0.413115	1.28222	3.20228	1.6199	3.58791	0.107871	1.26983	0.123008	9.18718	2.28807	4.07146	38.4302	40.4579	4.16573	2.46751
ENSG00000236546.1	RP1-118J21.5	0	0	0	0	0	0	0.199714	0	0	0	0	0	0	0	0	0.0591459	0.0797152	0	0	0	0	0.128701	0	0	0	0	0	0	0.152927	0	0	0	0	0	0.0385423	0.106531	0	0	0	0	0	0.109992	0.0936151	0.0976092	0.179498	0.158801	0.0797282	0
ENSG00000207356.1	Y_RNA	0	0	0	0	0	0	0	0	0	0	0	0	0	0	0	0	0	0	0	0	0	0	0	0	0	0	0	0	0	0	0	0	0	0	0	0	0	0	0	0	0	0	0	0	0	0	0	0
ENSG00000168389.17	MFSD2A	0.927645	4.54241	0.334189	0.705354	1.09349	0.342379	1.70276	9.21225	8.16481	9.33801	6.11403	9.25793	13.3525	10.9832	12.3751	12.0455	7.80326	10.0259	16.7839	13.3073	2.7281	5.54586	10.3751	1.28037	2.23747	4.97878	6.219	0.958922	15.7165	1.16779	4.07759	0.655457	0.19356	3.71562	2.02414	80.9743	32.1461	2.69493	0.148584	23.7649	2.62148	0.163362	13.8153	2.32742	125.165	86.5147	12.7671	2.18874
ENSG00000228477.1	RP3-342P20.2	0.439763	1.20837	0.199003	0.309822	0.399702	0.243867	1.07745	0.937498	0.89246	1.05234	0.568037	1.98497	2.97533	1.396	1.19923	1.30637	1.00458	0.866476	2.52882	1.56908	0.796039	1.21755	2.50988	0.821907	0.864714	1.25515	1.4379	0.355209	3.72521	0.40465	1.03489	0.273182	0.108384	0.690265	0.363379	11.976	7.03634	0.878268	0.177906	6.40845	1.42891	0.223575	3.43565	0.826225	29.8807	15.3949	2.87789	0.60819
ENSG00000131236.16	CAP1	199.401	170.869	91.0926	385.869	334.018	401.744	187.814	59.3644	59.1538	76.958	60.2967	57.1115	62.5359	75.9695	51.5699	60.9476	65.0639	62.552	111.011	66.6031	162.856	338.436	313.445	161.88	166.027	178.772	163.821	298.698	164.163	306.871	181.588	48.4397	26.2327	67.2074	94.9345	37.3393	246.38	118.212	22.7911	282.06	114.235	30.0612	82.486	120.752	121.708	136.301	162.64	228.905
ENSG00000131238.16	PPT1	61.086	66.9081	50.0426	114.553	95.4425	83.1422	77.5598	56.1746	67.5383	73.7919	111.487	89.6982	71.6416	93.6524	50.0873	69.0489	71.5469	59.1503	73.446	55.1787	69.3198	94.6676	72.4755	85.5402	96.5318	73.7512	44.0304	64.2744	31.3414	58.8011	75.8913	26.4558	14.4882	31.0278	40.4707	8.14932	100.364	55.2287	10.9998	82.8404	77.7484	19.0739	65.8608	64.5207	40.3399	41.7242	49.8763	145.781
ENSG00000226745.2	RP11-115D7.3	0	0	0	0	0	0	0	0.0965311	0.0986831	0.0823038	0	0	0.0863024	0.097989	0.0626049	0.159	0.0682064	0.0644236	0	0.069152	0.164089	0	0	0	0	0	0	0	0	0	0	0	0	0	0	0	0	0	0	0	0	0	0	0.106157	0	0	0	0
ENSG00000117000.8	RLF	16.8674	13.8994	6.64826	16.0882	12.6797	20.5161	18.1401	4.25956	5.48234	5.85015	23.2672	22.5509	9.21161	8.45826	5.19776	5.46969	6.11191	4.67886	7.40217	4.58235	16.3164	13.7541	23.9527	19.9111	18.2461	14.3126	9.12986	13.1352	10.6087	12.6041	16.082	6.18762	3.33472	4.20208	6.91118	4.67134	16.3395	9.49332	6.9156	20.6249	18.0667	3.1556	10.1845	13.6627	20.8204	21.2304	10.6105	10.9987
ENSG00000207508.1	RNU6-1237P	0	0	0	0	0	0	0	0	0	0	0	0	0	0	0	0	0	0	0	0	0	0	0	0	0	0	0	0	0	0	0	0	0	0	0	0	0	0	0	0	0	0	0	0	0	0	0	0
ENSG00000188800.5	TMCO2	0	0	0	0	0	0	0	0	0	0	0.179932	0.165756	0	0	0	0.0117163	0	0	0	0	0	0	0	0	0.0331479	0	0.0301077	0	0	0	0.118706	0	0	0.0203803	0.0888459	0	0.080371	0	0.0263651	0	0	0	0.055903	0.0603799	0	0	0.0448544	0.0894719
ENSG00000259943.1	RP1-39G22.7	12.3377	6.18702	7.11426	14.0762	14.5595	17.0249	14.3283	11.4323	12.6804	13.8402	32.5182	27.413	13.3679	14.5364	10.7266	15.1392	19.7169	11.0094	15.3857	9.53614	13.037	8.34835	12.5538	17.6484	17.3943	14.4261	10.2086	14.2887	6.54898	14.892	18.6478	5.2754	4.77381	8.01907	13.0331	3.07468	10.5921	9.69349	6.78952	22.6759	15.8548	3.54797	21.8223	18.19	8.60589	9.50782	11.8755	13.5548
ENSG00000084073.8	ZMPSTE24	31.2422	30.581	32.2845	70.7994	43.627	41.2399	36.0379	14.1629	15.7986	17.2404	17.3692	13.5204	13.2116	19.8106	13.6712	17.2251	16.7428	13.7194	22.8709	16.5704	30.6216	63.1741	27.3148	36.2765	35.1928	36.4923	30.1098	38.9085	29.7711	37.8644	49.5313	16.1214	12.2486	20.5483	22.3812	16.5002	29.8708	27.5779	12.2346	35.3647	31.011	10.3163	19.0188	29.5691	24.7464	25.3054	26.1591	18.0123
ENSG00000231296.1	RP1-39G22.4	0.164087	0.107646	0	0.261048	0.0369292	0.165212	0.211029	0	0	0	0	0	0	0	0	0	0	0	0	0	0.166488	0.270154	0.174289	0.20668	0.227309	0	0	0.153595	0.0882319	0	0.263605	0	0	0	0	0	0	0.152648	0	0.183419	0.138715	0	0	0	0.166003	0.132648	0.141775	0
ENSG00000049089.13	COL9A2	2.03428	2.93777	3.52075	30.3733	6.54367	5.52349	14.8292	43.8154	25.67	38.8114	10.8351	11.6761	26.458	24.3557	53.589	41.2743	31.9329	47.1473	136.771	81.0785	7.12493	0.924463	50.5548	2.70547	5.91593	3.53639	7.64874	4.87635	1.52379	2.76655	21.3311	1.54676	0.303503	13.3703	31.1416	0.512168	7.41822	21.7492	0.181062	10.8764	1.67894	1.1957	193.715	21.0124	6.01837	5.29022	10.5471	13.1774
ENSG00000227311.3	RP1-228H13.1	0.182093	0.150193	0.108649	0.208775	0.194914	0.226453	0.157761	0.0700153	0.0666878	0.0735327	0.157901	0.193141	0.0821856	0.080213	0.0919988	0.0817685	0.10033	0.0751958	0.0989174	0.0810412	0.186889	0.229842	0.27981	0.225713	0.0627954	0.192914	0.147462	0.175029	0.167281	0.181019	0.239087	0.0761715	0.0541525	0.0822778	0.0224429	0.0400547	0.212939	0.164223	0.11046	0.230327	0.515585	0.114856	0.195546	0.18384	0.196986	0.21408	0.127021	0.127174
ENSG00000084070.11	SMAP2	48.8741	43.0361	20.8063	28.9665	34.2207	42.8678	42.6562	33.3838	49.2127	38.9155	69.3331	63.905	62.2374	82.1302	34.9074	41.3393	46.8836	29.8125	35.6736	26.2693	34.1275	26.1247	188.818	25.3923	35.824	24.0161	31.4734	21.8876	23.7084	21.2438	47.0122	11.3385	7.64427	11.4721	13.5478	29.5618	87.9153	34.8333	11.1638	40.7344	18.0679	11.102	63.5731	29.4419	38.969	43.2469	83.8079	302.104
ENSG00000213172.3	RP1-228H13.2	0	0	0	0	0	0	0	0	0	0	0	0	0	0	0	0	0	0	0	0	0	0	0	0	0	0	0	0	0	0	0	0	0	0	0	0	0.0890554	0	0	0	0	0	0	0	0	0	0	0.101988
ENSG00000187801.14	ZFP69B	0.665262	0.678994	0.570204	1.0782	1.00681	0.670599	1.11164	1.0796	1.3786	1.51632	2.45201	2.49378	1.9608	2.13265	0.91816	1.48089	2.06566	1.06941	1.0349	0.781492	0.807018	3.66515	5.30711	1.11682	1.54728	0.581625	0.694622	0.436827	0.809479	0.481845	0.994051	0.4013	0.26382	0.376115	0.631154	0.286626	0.942362	0.884393	0.155208	0.779009	1.06003	0.776516	1.85059	0.900143	0.614904	0.56601	0.864361	1.09699
ENSG00000260920.2	RP1-228H13.5	0.813852	0.708746	0.706161	1.31191	1.2165	0.78908	1.2992	2.1808	3.24499	3.57514	3.83073	3.439	3.88649	5.12258	2.09646	3.11481	4.8567	2.61199	1.56254	1.51598	0.869584	3.10062	3.96206	1.53297	1.77205	0.723493	0.805026	0.512608	0.94903	0.601504	0.959807	0.431239	0.27465	0.460189	0.872781	0.457188	1.00372	0.923566	0.164517	0.925601	0.89851	0.868783	2.75992	0.984184	0.864715	0.914741	1.10985	1.50221
ENSG00000279667.1	RP11-656D10.7	0.122447	0.107495	0.0958192	0.173833	0.198645	0.202849	0.226046	0.614709	1.01724	1.22109	1.23165	1.11837	1.11253	1.57878	0.723341	0.696025	1.29998	0.904647	0.410391	0.516077	0.146269	0.24953	0.446667	0.261032	0.280543	0.112311	0.141708	0.0812295	0.118158	0.0796904	0.357943	0.0415845	0	0.0698064	0.137904	0.036318	0.282362	0.141934	0	0.171495	0.160756	0.117347	0.484447	0.203822	0.168436	0.161653	0.3392	0.631183
ENSG00000187815.9	ZFP69	3.16581	2.69842	1.43639	4.1794	4.16237	3.61049	4.38243	2.30876	2.07611	2.86048	3.78401	3.36993	2.11369	2.31777	2.14534	2.30693	2.99807	2.2985	4.26308	2.37698	3.14971	4.29286	4.87449	4.41861	4.92979	4.13333	2.74678	3.16596	2.37143	3.49373	4.98195	1.26232	0.811906	1.34932	2.61423	1.03387	3.02247	2.30507	0.344214	4.43609	3.86867	1.3512	2.37695	4.15138	2.05224	2.01251	3.37358	4.50581
ENSG00000238287.1	RP11-656D10.3	1.0721	0.969727	1.21611	1.26224	1.50007	1.4782	1.74277	0.636333	0.565412	0.863123	1.10327	1.15323	0.599953	0.595828	0.609036	0.701613	0.911777	0.664837	0.745925	0.68479	1.28664	2.07057	1.3466	1.31729	2.08279	2.00303	1.05499	1.59466	0.622493	1.70499	2.02164	0.736865	0.488917	1.0293	1.68931	0.461681	1.06459	1.03821	0.599406	1.24677	2.02341	0.538184	2.91471	2.11663	0.437815	0.430076	1.18455	1.67201
ENSG00000164002.11	EXO5	3.90786	2.91607	3.20336	3.22933	3.65917	2.8367	3.61431	1.04037	1.29557	1.93684	6.7215	6.23381	2.10781	2.0673	1.09072	1.49857	2.14496	1.47945	1.60529	1.01542	4.01532	5.75669	6.84663	4.89606	6.05203	4.11585	3.64085	3.42188	3.09081	3.57958	5.02145	1.3362	0.988779	1.62857	2.32797	1.97454	3.88983	3.55353	1.07057	3.51731	3.9636	1.49383	3.45483	4.30958	3.11279	3.00959	4.40521	6.33712
ENSG00000227278.1	RP11-656D10.5	0	0	0	0	0	0	0	0	0	0	0	0	0	0	0	0	0	0	0	0	0	0	0	0	0	0	0	0	0	0	0	0	0	0	0	0	0	0	0	0	0	0	0	0	0	0	0	0
ENSG00000238186.1	RP11-656D10.6	0.688263	0.606608	0.565589	0.610158	0.836993	0.533799	0.814818	0.425722	0.660119	0.778582	3.4886	2.95225	0.901117	0.854724	0.476493	0.497984	0.764114	0.498886	0.494088	0.399756	0.81907	1.1713	0.606111	1.64391	1.61853	0.77941	0.677265	0.693735	0.490384	0.688832	0.637564	0.318373	0.246338	0.630203	1.3961	0.482797	0.820036	0.713463	0.192227	0.785646	1.15118	0.423	0.747001	0.977467	0.532133	0.524902	0.782485	1.11574
ENSG00000117010.15	ZNF684	2.89987	1.93567	3.67129	2.9525	3.04126	2.21829	2.5715	1.37061	1.52937	1.91622	2.958	2.77235	1.84143	2.09007	1.43856	1.42966	1.68145	1.66479	2.80598	1.86736	2.46779	2.60908	3.20335	3.65611	3.22498	2.71417	2.63645	2.4638	1.24845	2.36682	3.16977	2.29065	2.09367	3.80482	5.70665	6.10468	2.66951	2.10799	0.839499	3.94915	3.02369	1.38718	1.9566	2.75549	1.55441	1.62388	2.32727	3.67175
ENSG00000236505.1	RP1-63P18.2	0	0	0	0	0	0	0	0	0	0	0	0	0	0	0	0	0	0	0	0	0	0	0	0	0	0	0	0	0	0	0	0	0	0	0	0	0	0	0	0	0	0	0	0	0	0	0	0
ENSG00000233910.1	GTF2F2P2	0	0	0	0	0	0	0	0	0	0	0	0	0.0809867	0.070376	0	0	0	0	0	0	0	0	0	0	0	0	0	0	0	0	0	0	0	0	0	0	0	0	0	0	0	0	0	0	0	0	0	0
ENSG00000117016.9	RIMS3	1.62833	1.0777	1.06644	20.7613	12.2648	19.559	3.82477	23.1741	73.6033	21.3913	85.3566	85.4161	146.248	144.463	7.08962	30.7643	24.6453	15.386	5.79277	9.57621	2.32187	0.204632	1.16527	4.40258	3.61191	8.56487	6.06488	6.92111	1.31786	6.05758	6.72731	1.70009	0.427166	1.55799	2.37203	0.279687	7.11499	1.99548	0.252909	5.74322	4.22523	0.470736	0.979086	4.44843	2.98041	3.08956	3.63194	2.29519
ENSG00000237899.1	RP4-739H11.3	0	0	0	0	0	0	0	0	0	0	0	0	0	0	0	0	0	0	0	0	0	0	0	0	0	0	0	0	0	0	0	0	0	0	0.0274817	0	0	0	0	0	0	0	0	0	0	0	0	0
ENSG00000272145.1	NFYC-AS1	2.13744	1.46376	2.82776	3.61517	3.88584	3.08457	6.04529	1.81132	1.70906	2.31502	9.76759	9.98904	2.27932	1.99771	2.12774	2.31651	2.62189	1.84384	4.1219	2.46536	2.41755	3.26898	5.41781	5.12193	8.62142	6.04676	4.19915	4.65287	2.85984	4.86341	6.97618	1.27872	1.32223	3.45822	4.99663	1.75377	3.11194	5.6334	2.49418	6.20098	8.24208	1.31551	8.03989	9.11142	1.22647	1.59518	4.95846	6.0195
ENSG00000066136.20	NFYC	26.3592	21.5404	19.8446	30.386	25.8208	31.9692	31.3759	10.1941	13.1768	13.053	41.8276	34.7015	17.2211	20.5288	10.9709	11.4666	14.1489	11.0923	13.9394	9.82716	29.6391	18.0906	36.1048	39.889	39.1344	29.9157	24.4063	26.7872	25.4006	26.303	37.575	20.1731	16.2151	15.9474	22.8924	14.1855	28.03	28.0417	24.1702	31.1625	39.6687	10.7843	22.2091	29.8074	37.0818	37.4943	25.9838	39.5299
ENSG00000198974.3	MIR30E	0	0	0	0	0	0	0	0	0	0	0	0	0	0	0	0	0	0	0	0	0	0	0	0	0	0	0	0	0	0	0	0	0	0	0	0	0	0	0	0	0	0	0	0	0	0	0	0
ENSG00000207962.1	MIR30C1	0	0	0	0	0	0	0	0	0	0	0	0	0	0	0	0	0	0	0	0	0	0	0	0	0	0	0	0	0	0	0	0	0	0	0	0	0	0	0	0	0	0	0	0	0	0	0	0
ENSG00000117013.14	KCNQ4	4.29501	2.39098	0.426815	17.7571	16.8874	20.7018	12.6385	1.63872	3.79771	3.39945	10.0559	11.8263	8.69573	7.51026	1.14772	2.11494	3.45574	2.32434	4.82529	1.7895	3.68345	0.0850439	0.902487	7.3834	7.64692	34.3986	11.1226	26.6644	3.36574	29.5014	15.9821	1.32421	1.8035	0.588162	0.999109	0.336144	3.14791	6.25134	5.26016	4.24557	2.38884	1.31626	2.57943	7.84404	2.39716	3.49744	2.87007	0.691622
ENSG00000264582.2	RN7SL326P	0	0	0	0	0	0	0	0	0	0	0	0	0	0	0	0	0	0	0	0	0	0	0	0	0	0	0	0	0	0	0	0	0	0	0	0	0	0	0	0	0	0	0	0	0	0	0	0
ENSG00000179862.6	CITED4	10.7445	13.7086	18.8256	34.568	16.4626	14.5812	15.4032	5.02953	6.77186	6.92271	11.4579	11.7693	10.9113	9.68246	4.23825	12.2816	8.65121	5.82704	7.22595	6.82984	34.4207	3.49101	0.295389	15.7083	21.8525	46.8182	13.626	13.5872	34.0829	12.0909	31.5978	13.2405	13.8504	15.4149	24.959	22.437	17.7084	47.202	16.3873	7.62749	20.1748	28.3268	8.86386	29.6955	64.4552	78.375	5.09414	44.2987
ENSG00000229528.1	RP5-1066H13.4	0	0	0	0	0	0	0	0	0	0	0	0	0	0	0	0	0	0	0	0	0	0	0	0	0	0	0	0	0	0	0	0	0	0	0.0274817	0	0	0	0	0	0	0	0	0	0	0	0	0
ENSG00000228940.1	RP11-348A7.1	0	0	0	0	0	0	0	0	0	0	0	0	0	0	0	0	0	0	0	0	0	0	0	0	0	0	0	0	0	0	0	0	0	0	0	0	0	0	0	0	0	0	0	0	0	0	0	0
ENSG00000233118.2	UBE2V1P8	0	0	0	0	0	0	0	0	0	0	0	0	0	0	0	0	0	0	0	0	0	0	0	0	0	0	0	0	0	0	0	0	0	0	0	0	0	0	0	0	0	0	0	0	0	0	0	0
ENSG00000171793.13	CTPS1	8.84899	8.81112	13.3617	60.656	48.6867	37.1626	30.9579	2.79304	4.04964	4.15573	8.92229	10.3719	7.94965	7.26626	3.43164	4.90653	5.96534	3.39421	4.1191	3.40215	7.95245	25.4396	34.2611	29.813	29.8668	42.567	14.6524	19.6355	14.5386	20.0175	40.732	5.36283	2.801	5.51238	11.5226	15.9797	12.6816	9.03519	7.76113	16.4376	14.5751	3.37852	9.61095	21.2018	8.73663	9.37455	19.5948	11.6646
ENSG00000281207.1	SLFNL1-AS1	0.473227	0.489381	0.58936	3.56975	2.17137	1.41641	1.57232	0.114796	0.123295	0.157037	0.564919	0.657935	0.185559	0.163458	0.118947	0.189673	0.223295	0.122307	0.18018	0.116539	0.583045	0.56183	1.22839	3.1841	2.21109	2.2617	0.845916	0.857917	0.612555	0.775329	2.67693	0.340721	0.142375	0.509866	0.830571	1.46467	0.872501	0.902105	0.148099	1.09907	1.70347	0.429273	1.03856	1.98261	0.602403	0.595733	1.78455	0.766535
ENSG00000171790.15	SLFNL1	0.338035	0.411573	0.428335	2.27387	1.56556	1.08146	1.3374	0.146312	0.197635	0.254847	1.13236	1.42085	0.357255	0.276269	0.151931	0.262106	0.372277	0.168469	0.160313	0.117276	0.428172	0.514367	0.814918	2.20479	1.91596	1.94546	0.795701	0.800629	0.532146	0.732837	1.94317	0.281126	0.133371	0.419584	0.634591	0.998722	0.911711	0.714461	0.187263	0.821661	1.88672	0.357609	1.17493	1.91747	0.584878	0.589602	1.61621	0.570904
ENSG00000010803.16	SCMH1	31.2029	27.3129	24.4691	61.6852	49.9223	68.1823	49.7154	11.128	15.1871	10.3631	20.345	22.3249	17.1112	15.264	9.45358	11.8116	12.1688	8.17223	8.92978	7.35895	33.8399	24.0286	26.7859	52.0005	52.2884	75.4129	32.4845	71.1069	14.4406	72.3574	54.2223	25.6901	17.8759	21.586	26.3129	8.8519	32.6723	31.6573	22.602	41.0168	58.773	18.6141	40.6628	58.9153	15.5144	17.656	25.6276	19.4384
ENSG00000215893.3	RPL23AP17	0	0	0	0	0	0	0	0	0	0	0	0	0	0	0	0	0	0	0	0	0	0	0	0	0.0994116	0	0	0	0	0	0.105741	0	0	0	0	0	0	0	0	0	0	0	0	0	0	0	0	0
ENSG00000235358.1	RP11-399E6.1	0.114263	0.059526	0.103935	0.198929	0.151005	0.166409	0.361547	0.0482237	0.0807667	0.0562092	0.383237	0.372936	0.109477	0.0956018	0.048927	0.134525	0.0648485	0.0511531	0.144333	0.0911352	0.121768	0.034392	0.0805364	0.134855	0.213288	0.295531	0.0973022	0.260706	0.0241523	0.259363	0.166099	0.112513	0.0632958	0.0812063	0.111527	0.0449316	0.0413311	0.171674	0.0850836	0.152519	0.269558	0.0351776	0.466279	0.289231	0.0237878	0.0298582	0.102108	0.0879506
ENSG00000213987.4	RP11-399E6.2	0	0	0	0	0	0	0	0	0	0	0	0	0	0	0	0	0	0	0	0	0	0	0	0	0	0	0	0	0	0	0	0	0	0	0	0	0	0	0	0	0	0	0	0	0	0	0	0
ENSG00000204060.6	FOXO6	0.997766	1.18222	0.924694	5.08354	2.46648	3.69496	4.44446	2.15928	2.9081	4.1251	0.846453	1.01373	2.22374	2.19988	3.85401	5.00989	4.78529	3.47582	1.20534	1.21723	1.89648	0.210363	0.119833	4.93452	5.51971	3.98118	1.40244	4.41052	0.681951	3.54047	8.84451	1.72526	0.64844	0.663154	1.84052	0.165475	1.3887	2.68773	1.47499	3.21428	12.8689	0.750357	23.2182	5.19171	3.13803	2.6552	0.852564	0.964547
ENSG00000229901.1	RP11-399E6.4	0.514551	0.600795	0.306316	2.00434	1.50566	1.30921	2.14151	0.131386	0.1002	0.310279	0	0	0.0898389	0.0667792	0.185809	0.236008	0.266685	0.161212	0.0837106	0.0833526	1.04107	0.074922	0	2.17105	3.42327	2.49988	0.89035	2.63933	0.334145	2.37254	3.09263	0.488808	0.146269	0.73184	3.29333	0.080559	1.1091	1.47432	0.0711677	2.25672	4.60805	0.702839	2.55952	6.05509	0.388585	0.331063	0.468605	0.767199
ENSG00000252563.1	RNA5SP45	0	0	0	0	0	0	0	0	0	0	0	0	0	0	0	0	0	0	0	0	0	0	0	0	0	0	0	0	0	0	0	0	0	0	0	0	0	0	0	0	0	0	0	0	0	0	0	0
ENSG00000127129.9	EDN2	0.0702937	0.137969	0.0920023	1.1233	0.0861853	0.192151	1.21068	0.017391	0	0.0364221	0.0562529	0.0639523	0	0	0	0.0242868	0.0382172	0.029224	0	0	1.16332	0	0.456518	0.434917	0.453882	0.350419	0.918421	0.782763	7.67445	0.638519	0.997993	0.271027	0.210694	2.91705	3.43535	0.373837	1.13458	2.17248	0.0474714	0.798226	0.100042	0.918689	1.71455	4.40213	9.754	7.19671	9.52034	0.0386578
ENSG00000127124.14	HIVEP3	2.07917	3.05637	1.33986	1.32431	1.49938	0.997449	1.55121	1.77605	2.60225	1.32836	7.90655	8.94213	3.39198	3.06275	1.72784	2.07853	1.57571	0.932669	3.86181	1.88618	3.68998	5.02475	5.95451	1.44954	1.76724	1.22047	1.04174	1.10484	3.52997	1.00677	1.84699	1.09634	0.712295	0.784111	1.32397	0.443865	4.97166	3.26373	0.55284	2.68145	1.58612	0.668611	5.2456	3.05037	7.79071	6.3719	1.37425	2.34703
ENSG00000230881.1	RP11-486B10.3	0	0	0	0	0	0	0	0	0	0	0	0	0	0	0	0	0	0	0	0	0	0	0	0	0	0	0	0	0	0	0	0	0	0	0	0	0	0.0433576	0	0	0	0	0	0	0.25745	0.191396	0	0
ENSG00000230638.4	RP11-486B10.4	0.0389851	0.0614262	0.0348048	0.0284464	0.0365891	0	0.212629	0.0628785	0.0969285	0.0769921	0.334931	0.412149	0.0795203	0.101157	0.0798974	0.0792317	0.0712413	0.058591	0.119918	0.0543571	1.02309	0.156735	0.304639	0.0490674	0.0611754	0.0312641	0.52013	0.0167559	7.88689	0.0153894	0.0962709	0.0296417	0.0128754	0.120444	0.228335	0.0686505	2.26365	3.50178	0	0.0493117	0.0309003	0.655817	0.789938	1.99208	14.7943	11.5602	0.188599	0.0477382
ENSG00000227538.1	HNRNPFP1	0	0	0	0	0	0	0	0	0	0	0	0	0	0	0	0	0	0	0	0	0	0	0	0	0	0	0	0	0	0	0	0	0	0	0	0	0	0	0	0	0	0	0	0	0	0	0	0
ENSG00000228776.2	RP11-319C21.1	0	0	0	0	0	0	0	0	0	0	0	0	0	0	0	0	0	0	0	0	0	0	0	0	0	0	0	0	0	0	0	0	0	0	0	0	0	0	0	0	0	0	0	0	0	0	0	0
ENSG00000044012.3	GUCA2B	0	0	0	0	0	0	0	0	0	0	0	0	0	0	0	0	0	0	0	0	0	0	0	0	0	0.264007	15.1613	0	0	0	0	0	0	0.0541904	0	1.71342	0	0	0	0	0	0.200206	0	0	0.124766	0.143783	40.0156	0
ENSG00000197273.3	GUCA2A	0	0	0.170994	0	0	0	0	0	0	0	0	0	0	0	0	0	0	0	0	0	0	0	0	0.132712	0	0.73775	118.255	0	0	0	0	0	0.0290869	0	0.0454969	0.101851	0.322322	0	0	0	0	0.485983	0.14947	0.0529713	0	0	484.135	0.295928
ENSG00000198815.8	FOXJ3	33.7119	26.6028	14.7047	27.1853	26.306	32.866	29.6434	9.85395	13.5821	13.3685	46.4207	33.5135	14.1412	20.0618	11.6263	13.9542	15.5999	9.89515	12.1978	8.80858	32.3245	26.3486	32.2051	41.8043	39.8631	25.5288	19.2333	24.8355	17.2989	24.1503	30.7954	13.8255	9.18324	9.68729	13.7344	7.56972	29.6408	21.1022	25.6108	42.5701	36.0838	9.8618	25.6875	25.9429	29.4821	30.8289	21.9923	21.6235
ENSG00000227527.2	RP11-223A3.1	0.976841	0.872907	0.37004	0.253184	0.362467	0.252373	0.538816	0.41868	0.460051	0.46495	0.68711	0.647829	0.465119	0.522795	0.522194	0.562169	0.512347	0.408912	0.614319	0.457463	0.802326	0.295369	0.4652	0.268597	0.591293	0.580868	0.469652	0.536723	0.264248	0.644557	1.00821	0.369231	0.241701	0.415905	0.947903	0.334494	0.299025	0.437185	0.146516	0.565555	0.578948	0.258329	2.059	0.980881	0.294891	0.354544	0.548227	0.84667
ENSG00000177181.14	RIMKLA	0.261784	0.175689	0.198589	0.185444	0.165221	0.103819	0.526692	3.49402	7.16363	4.64528	11.2047	10.5659	11.3371	13.6345	3.59024	4.87099	5.54356	3.73489	3.04717	3.74447	0.342253	0.00978772	4.1741	0.246477	0.245063	2.66793	2.65908	2.11231	0.145857	2.01765	0.330547	1.47234	1.89423	0.715165	0.688627	0.0642785	2.57102	0.699293	0.516159	0.25598	0.0975406	0.615387	2.08506	0.859149	0.224185	0.293515	0.50358	0.310393
ENSG00000235002.1	RP11-157D18.2	0	0	0	0	0	0	0	0	0	0	0.188964	0.225236	0.072288	0	0	0.063658	0	0	0	0	0	0	0.187495	0	0	0	0.099595	0	0	0	0	0	0	0	0	0	0	0	0	0	0	0	0.236655	0	0	0	0	0
ENSG00000066185.12	ZMYND12	1.28943	1.6628	3.95049	1.10799	1.36752	0.704291	1.44355	3.53248	3.80076	4.58233	2.04167	1.88218	3.76178	4.43345	2.80254	5.94818	4.66361	3.24183	5.99274	4.41573	1.9066	0.855063	1.22739	1.66783	2.80696	1.35375	1.37506	0.880079	0.537427	0.794216	2.77743	1.09995	0.860974	3.92372	6.29311	2.59407	2.43035	1.36142	1.45336	2.13896	3.26684	1.51629	9.90129	2.71322	0.926206	0.818714	0.889887	1.50587
[truncated: 54,962 more rows]
[truncated: 6 more columns]

## Sheet: gtex_29_tissues
Gene	Adipose.Tissue	Adrenal.Gland	Artery	Bladder	Brain	Breast	Cervix.Uteri	Colon	Esophagus	Fallopian.Tube	Heart	Kidney	Liver	Lung	Muscle	Nerve	Ovary	Pancreas	Pituitary	Prostate	Salivary.Gland	Skin	Small.Intestine	Spleen	Stomach	Testis	Thyroid	Uterus	Vagina
[truncated: 19,139 more rows]
