# Supplementary material for: Analysis of Evolutionary Conservation, Expression Level, and Genetic Association at a Genome-wide Scale Reveals Heterogeneity Across Polygenic Phenotypes
Source: Mol Biol Evol. 2024 Jun 12;41(7):msae115. doi: 10.1093/molbev/msae115 (PMC11247350; doi:10.1093/molbev/msae115)
Supplement: msae115_Supplementary_Data [file msae115_supplementary_data.zip › Table_S3.xlsx]

## Sheet: Monogenic disease genes
Gene	identifier	domain_summary_url	annotation	other_names_and_aliases
AAAS	9606.ENSP00000209873	Aladin; Plays a role in the normal development of the peripheral and central nervous system. Required for the correct localization of aurora kinase AURKA and the microtubule minus end-binding protein NUMA1 as well as a subset of AURKA targets which ensures proper spindle formation and timely chromosome alignment.	https://smart.embl.de/smart/DDvec.cgi?smart=546:WD40(136|179)+WD40(181|221)+WD40(232|273)+WD40(278|315)+	8086,AAA,AAAS,AAAS-201,AAAS-202,AAAS-203,AAAS-204,AAAS-205,AAAS-206,AAAS-207,AAAS-208,AAAS-209,AAAS-210,AAAS-211,AAAS-212,AAAS-213,AAAS-214,AAAS-215,AAAS-216,AAAS-217,AAAS-218,AAAS-219,AAAS-220,AAAS-221,AAAS-222,AAAS_HUMAN,AAASb,AAF86948.1,AAH00659.1,AAP35558.1,AAP69911.1,AC073611,ADRACALA,ADRACALIN,AF226048,AJ289841,AJ289842,AJ289843,AJ289844,AJ289845,AJ289846,AJ289847,AJ289848,AJ289849,AJ289850…
AASS	9606.ENSP00000403768	Alpha-aminoadipic semialdehyde synthase, mitochondrial; Bifunctional enzyme that catalyzes the first two steps in lysine degradation. The N-terminal and the C-terminal contain lysine- ketoglutarate reductase and saccharopine dehydrogenase activity, respectively.	https://smart.embl.de/smart/DDvec.cgi?smart=926:AlaDh_PNT_N(27|157)+AlaDh_PNT_C(197|399)+Pfam_Sacchrp_dh_NADP(483|598)+Pfam_Sacchrp_dh_C(602|916)+	1.5.1.8,1.5.1.9,10157,5L76,5L78,5O1N,5O1O,5O1P,A4D0W4,AAF03526.1,AAF44328.1,AASS,AASS-201,AASS-202,AASS-203,AASS-204,AASS-205,AASS-206,AASS-207,AASS_HUMAN,AC006020,AF229180,AJ007714,Alpha-aminoadipic semialdehyde synthase,Aminoadipate-semialdehyde synthase,CAA07619.2,CCDS5783,CCDS5783.1,CH236947,CH471070,EAL24343.1,EAW83564.1,EAW83565.1,EC 1.5.1.8,EC 1.5.1.9,ENSG00000008311,ENSP00000222418,ENSP00…
ABCA12	9606.ENSP00000272895	ATP-binding cassette sub-family A member 12; Probable transporter involved in lipid homeostasis; Belongs to the ABC transporter superfamily. ABCA family.	https://smart.embl.de/smart/DDvec.cgi?smart=2595:TRANS(24|43)+Pfam_ABC2_membrane_3(896|1270)+AAA(1370|1554)+Pfam_ABC2_membrane_3(1744|2203)+AAA(2282|2467)+	26154,AAK54355.1,AAN40735.1,AAP21093.1,AAY24230.1,AAY24276.1,ABC12,ABCA12,ABCA12-201,ABCA12-202,ABCA12-203,ABCAC_HUMAN,AC072062,AC114780,AF418105,AL080207,ARCI4A,ARCI4B,ATP binding cassette subfamily A member 12,ATP-binding cassette 12,ATP-binding cassette sub-family A member 12,ATP-binding cassette transporter 12,AY033486,AY219711,CAB45776.1,CCDS33372,CCDS33372.1,CCDS33373,CCDS33373.1,DKFZP434G2…
ABCB11	9606.ENSP00000497931	Bile salt export pump; Catalyzes the secretion of conjugated bile salts across the canalicular membrane of hepatocytes in an ATP-dependent manner. Transports taurine-conjugated bile salts more rapidly than glycine-conjugated bile salts. Belongs to the ABC transporter superfamily. ABCB family. Multidrug resistance exporter (TC 3.A.1.201) subfamily.	https://smart.embl.de/smart/DDvec.cgi?smart=1321:Pfam_ABC_membrane(62|371)+AAA(447|633)+Pfam_ABC_membrane(755|1029)+AAA(1105|1299)+	7.6.2.-,8647,A0A3B3IS78,A0A3B3ISD4,A0A3B3ITV9,AAC77455.1,AAD28285.1,AAY24305.1,ABC member 16, MDR/TAP subfamily,ABC16,ABCB11,ABCB11-201,ABCB11-202,ABCB11-203,ABCB11-204,ABCB11-205,ABCB11-206,ABCBB_HUMAN,AC008177,AC069137,AC093723,AF091582,AF136523,ATP binding cassette subfamily B member 11,ATP-binding cassette sub-family B member 11,BRIC2,BSEP,Bile salt export pump,CCDS46444,CCDS46444.1,CHEMBL602…
ABCB7	9606.ENSP00000253577	ATP-binding cassette sub-family B member 7, mitochondrial; Could be involved in the transport of heme from the mitochondria to the cytosol. Plays a central role in the maturation of cytosolic iron-sulfur (Fe/S) cluster-containing proteins.	https://smart.embl.de/smart/DDvec.cgi?smart=753:Pfam_ABC_membrane(141|425)+AAA(498|684)+	22,A0A087WW65,A0A0S2Z2Z3,A0A2R8Y3N2,A0A2R8Y473,A0A2R8YF35,AAC39865.1,AAD33045.1,AAD47141.1,AAH06323.1,AAK20173.1,AAP88920.1,AB005289,ABC transporter 7 protein,ABC7,ABCB7,ABCB7-201,ABCB7-202,ABCB7-203,ABCB7-204,ABCB7-205,ABCB7-206,ABCB7-207,ABCB7-208,ABCB7-209,ABCB7-210,ABCB7-211,ABCB7-212,ABCB7-213,ABCB7-214,ABCB7-215,ABCB7-216,ABCB7-217,ABCB7_HUMAN,AF038950,AF078777,AF133659,AF241872,AF241873,AF…
ABCC2	9606.ENSP00000497274	Canalicular multispecific organic anion transporter 1; Mediates hepatobiliary excretion of numerous organic anions and conjugated organic anions such as methotrexate, 17beta-estradiol 17-glucosiduronic acid and leukotriene C4. Also transports sulfated bile salt such as taurolithocholate sulfate. May function as a cellular cisplatin transporter. Belongs to the ABC transporter superfamily. ABCC fam…	https://smart.embl.de/smart/DDvec.cgi?smart=1545:TRANS(30|52)+TRANS(64|86)+TRANS(96|117)+TRANS(129|151)+TRANS(161|183)+Pfam_ABC_membrane(322|593)+AAA(663|838)+Pfam_ABC_membrane(979|1251)+AAA(1326|1511)+	1244,7.6.2.2,A0A3B3IRU4,A0A3B3IRZ2,A0A3B3IS94,A0A3B3ITG8,AAB09422.1,AAB39892.1,AAI36420.1,ABC30,ABCC2,ABCC2-201,ABCC2-202,ABCC2-203,ABCC2-204,ABCC2-205,ABCC2-206,ABCC2-207,ABCC2-208,ABCC2-209,ABCC2-210,AJ132244,AJ132287,AJ132288,AJ132289,AJ132290,AJ132291,AJ132292,AJ132293,AJ132294,AJ132295,AJ132296,AJ132297,AJ132298,AJ132299,AJ132300,AJ132301,AJ132302,AJ132303,AJ132304,AJ132305,AJ132306,AJ132307…
ABCC6	9606.ENSP00000205557	Multidrug resistance-associated protein 6; [Isoform 1]: May participate directly in the active transport of drugs into subcellular organelles or influence drug distribution indirectly. Transports glutathione conjugates as leukotriene-c4 (LTC4) and N-ethylmaleimide S-glutathione (NEM-GS). Belongs to the ABC transporter superfamily. ABCC family. Conjugate transporter (TC 3.A.1.208) subfamily.	https://smart.embl.de/smart/DDvec.cgi?smart=1503:TRANS(36|55)+TRANS(68|90)+TRANS(105|122)+TRANS(135|152)+TRANS(167|186)+Pfam_ABC_membrane(311|581)+AAA(655|845)+Pfam_ABC_membrane(947|1216)+AAA(1291|1478)+	368,6BZR,6BZS,A0A1W2PQX7,A2RRN8,A8KIG6,A8Y988,AAC15785.1,AAC79696.1,AAD51293.1,AAH50733.1,AAI31733.1,AAL83711.1,ABC34,ABCC6,ABCC6-201,ABCC6-202,ABCC6-203,ABCC6-204,ABCC6-205,ABCC6-206,ABCC6-207,ABCC6-208,ABCC6-209,AC136624,AC243824,AF076622,AF168791,AM711638,AM774324,ARA,ATP binding cassette subfamily C member 6,ATP-binding cassette sub-family C member 6,AY078405,Anthracycline resistance-associat…
ABCC8	9606.ENSP00000494321	ATP-binding cassette sub-family C member 8; Subunit of the beta-cell ATP-sensitive potassium channel (KATP). Regulator of ATP-sensitive K(+) channels and insulin release. Belongs to the ABC transporter superfamily. ABCC family. Conjugate transporter (TC 3.A.1.208) subfamily.	https://smart.embl.de/smart/DDvec.cgi?smart=1603:TRANS(30|52)+TRANS(73|95)+TRANS(105|124)+TRANS(136|158)+TRANS(168|190)+Pfam_ABC_membrane(299|590)+AAA(727|935)+Pfam_ABC_membrane(1034|1316)+AAA(1392|1585)+	6833,6C3O,6C3P,A0A2R8Y3M7,A0A2R8Y475,A0A2R8Y4V0,A0A2R8Y4Z4,A0A2R8Y5D8,A0A2R8Y5I7,A0A2R8Y5V4,A0A2R8Y5X1,A0A2R8Y605,A0A2R8Y698,A0A2R8Y6B7,A0A2R8Y6I7,A0A2R8Y6Q0,A0A2R8Y775,A0A2R8Y781,A0A2R8Y7I1,A0A2R8YCG4,A0A2R8YD94,A0A2R8YDB5,A0A2R8YDE9,A0A2R8YDG0,A0A2R8YDG6,A0A2R8YDX3,A0A2R8YEE5,A0A2R8YFB3,A0A2R8YFU3,A0A2R8YG67,A0A2R8YGQ6,A0A2R8YHG6,A6NMX8,AAA99227.1,AAB02278.1,AAB02417.1,AAB02418.1,AAB36699.1,AAB…
ABCC9	9606.ENSP00000261200	ATP-binding cassette sub-family C member 9; Subunit of ATP-sensitive potassium channels (KATP). Can form cardiac and smooth muscle-type KATP channels with KCNJ11. KCNJ11 forms the channel pore while ABCC9 is required for activation and regulation. Belongs to the ABC transporter superfamily. ABCC family. Conjugate transporter (TC 3.A.1.208) subfamily.	https://smart.embl.de/smart/DDvec.cgi?smart=1549:TRANS(28|50)+TRANS(71|93)+TRANS(103|122)+TRANS(129|146)+TRANS(166|188)+Pfam_ABC_membrane(297|585)+AAA(697|905)+Pfam_ABC_membrane(994|1266)+AAA(1338|1523)+	10060,A0A024RAV7,AAC16057.1,AAC16058.1,AAH33804.1,ABC37,ABCC9,ABCC9-201,ABCC9-202,ABCC9-203,ABCC9-204,ABCC9-205,ABCC9-206,ABCC9-207,ABCC9_HUMAN,AC008250,AC084806,AF061289,AF061290,AF061291,AF061292,AF061293,AF061294,AF061295,AF061296,AF061297,AF061298,AF061299,AF061300,AF061301,AF061302,AF061303,AF061304,AF061305,AF061306,AF061307,AF061308,AF061309,AF061310,AF061311,AF061312,AF061313,AF061314,AF0…
ABCD3	9606.ENSP00000359233	ATP-binding cassette sub-family D member 3; Probable transporter involved in the transport of branched- chain fatty acids and C27 bile acids into the peroxisome; the latter function is a crucial step in bile acid biosynthesis. The nucleotide-binding fold acts as an ATP-binding subunit with ATPase activity.	https://smart.embl.de/smart/DDvec.cgi?smart=659:Pfam_ABC_membrane_2(57|338)+AAA(465|640)+	5825,70 kDa peroxisomal membrane protein,A0A3B3ITW3,AAA60128.1,AAH09712.1,AAH68509.1,AAP35290.1,ABC43,ABCD3,ABCD3-201,ABCD3-202,ABCD3-203,ABCD3-204,ABCD3-205,ABCD3-206,ABCD3-207,ABCD3_HUMAN,AC093117,AC118469,AL138758,ATP binding cassette subfamily D member 3,ATP-binding cassette sub-family D member 3,BC009712,BC068509,BT006644,CAA41416.1,CAA58470.1,CAB032516,CAB075749,CBAS5,CCDS44175,CCDS44175.1,…
ABCG5	9606.ENSP00000384513	ATP-binding cassette sub-family G member 5; ABCG5 and ABCG8 form an obligate heterodimer that mediates Mg(2+)- and ATP-dependent sterol transport across the cell membrane. Plays an essential role in the selective transport of dietary plant sterols and cholesterol in and out of the enterocytes and in the selective sterol excretion by the liver into bile. Required for normal sterol homeostasis. The…	https://smart.embl.de/smart/DDvec.cgi?smart=651:AAA(78|270)+Pfam_ABC2_membrane(366|580)+TRANS(620|642)+	5DO7,64240,7.6.2.-,AAG40003.1,AAG53099.1,AAI11542.1,AAK85387.1,AAK85388.1,ABCG5,ABCG5-201,ABCG5-202,ABCG5-203,ABCG5-204,ABCG5_HUMAN,AC011242,AC108476,AF312715,AF320293,AF404106,AF404107,ATP binding cassette subfamily G member 5,ATP-binding cassette sub-family G member 5,BC111541,CCDS1814,CCDS1814.1,CH471053,E7EX35,EAX00286.1,ENSG00000138075,ENSP00000260645,ENSP00000367846,ENSP00000384513,ENSP0000…
ABCG8	9606.ENSP00000272286	ATP-binding cassette sub-family G member 8; ABCG5 and ABCG8 form an obligate heterodimer that mediates Mg(2+)- and ATP-dependent sterol transport across the cell membrane. Plays an essential role in the selective transport of the dietary cholesterol in and out of the enterocytes and in the selective sterol excretion by the liver into bile. Required for normal sterol homeostasis. The heterodimer w…	https://smart.embl.de/smart/DDvec.cgi?smart=673:Pfam_ABC_tran(88|241)+Pfam_ABC2_membrane(397|608)+TRANS(640|662)+	5DO7,64241,7.6.2.-,A0A2R8Y6M1,AAG40004.1,AAK84078.1,AAK84663.1,AAY24011.1,ABCG8,ABCG8-201,ABCG8-202,ABCG8-203,ABCG8_HUMAN,AC108476,AF320294,AF324494,AF351812,AF351813,AF351814,AF351815,AF351816,AF351817,AF351818,AF351819,AF351820,AF351821,AF351822,AF351823,AF351824,ATP binding cassette subfamily G member 8,ATP-binding cassette sub-family G member 8,CCDS1815,CCDS1815.1,ENSG00000143921,ENSP00000272…
ABHD5	9606.ENSP00000495778	1-acylglycerol-3-phosphate O-acyltransferase ABHD5; Coenzyme A-dependent lysophosphatidic acid acyltransferase that catalyzes the transfert of an acyl group on a lysophosphatidic acid. Functions preferentially with 1-oleoyl- lysophosphatidic acid followed by 1-palmitoyl-lysophosphatidic acid, 1- stearoyl-lysophosphatidic acid and 1-arachidonoyl-lysophosphatidic acid as lipid acceptor. Functions p…	https://smart.embl.de/smart/DDvec.cgi?smart=349:Pfam_Abhydrolase_1(76|334)+	2.3.1.51,51099,A0A0S2Z5D6,A0A2R8Y7S6,A0A2R8YER6,A0A2R8YEZ7,A0A2R8YG22,A0A2R8YG27,A0A2U3TZT9,AAD34053.1,AAH21958.1,ABHD5,ABHD5-201,ABHD5-202,ABHD5-203,ABHD5-204,ABHD5-205,ABHD5-206,ABHD5-207,ABHD5-208,ABHD5-209,ABHD5-210,ABHD5-211,ABHD5-212,ABHD5-213,ABHD5-214,ABHD5-215,ABHD5-216,ABHD5_HUMAN,AC006055,AC105903,AF007132,AF151816,AK313811,AL606838,ALQ34083.1,Abhydrolase domain containing 5,Abhydrolas…
ABL1	9606.ENSP00000361423	Tyrosine-protein kinase ABL1; Non-receptor tyrosine-protein kinase that plays a role in many key processes linked to cell growth and survival such as cytoskeleton remodeling in response to extracellular stimuli, cell motility and adhesion, receptor endocytosis, autophagy, DNA damage response and apoptosis. Coordinates actin remodeling through tyrosine phosphorylation of proteins controlling cytos…	https://smart.embl.de/smart/DDvec.cgi?smart=1149:SH3(83|139)+SH2(144|227)+TyrKc(261|512)+FABD(1023|1149)+	1AB2,1ABL,1AWO,1BBZ,1JU5,1OPL,1ZZP,2.7.10.2,25,2ABL,2E2B,2F4J,2FO0,2G1T,2G2F,2G2H,2G2I,2GQG,2HIW,2HYY,2HZ0,2HZ4,2HZI,2O88,2V7A,3CS9,3EG0,3EG1,3EG2,3EG3,3EGU,3K2M,3PYY,3QRI,3QRJ,3QRK,3T04,3UE4,3UYO,4J9B,4J9C,4J9D,4J9E,4J9F,4J9G,4J9H,4J9I,4JJB,4JJC,4JJD,4TWP,4WA9,4XEY,4YC8,4ZOG,5DC0,5DC4,5DC9,5HU9,5MO4,5NP2,5OAZ,6AMV,6AMW,6BL8,6NPE,6NPU,6NPV,A0A024R8E2,A3KFJ3,AAA51561.1,AAB60393.1,AAB60394.1,AAD140…
ACADL	9606.ENSP00000233710	Long-chain specific acyl-CoA dehydrogenase, mitochondrial; Long-chain specific acyl-CoA dehydrogenase is one of the acyl-CoA dehydrogenases that catalyze the first step of mitochondrial fatty acid beta-oxidation, an aerobic process breaking down fatty acids into acetyl-CoA and allowing the production of energy from fats (By similarity). The first step of fatty acid beta-oxidation consists in the …	https://smart.embl.de/smart/DDvec.cgi?smart=430:Pfam_Acyl-CoA_dh_N(54|165)+Pfam_Acyl-CoA_dh_M(169|266)+Pfam_Acyl-CoA_dh_2(293|416)+	1.3.8.8,33,AAA51565.1,AAH39063.1,AAH64549.1,AAY14881.1,AC006994,ACAD4,ACADL,ACADL-201,ACADL-202,ACADL-203,ACADL-204,ACADL-205,ACADL_HUMAN,AK313498,Acyl-CoA dehydrogenase long chain,B2R8T3,BAG36280.1,BC039063,BC064549,CCDS2389,CCDS2389.1,CH471063,EAW70481.1,EC 1.3.8.8,ENSG00000115361,ENSP00000233710,ENST00000233710,ENST00000233710.3,ENST00000482502,ENST00000482502.1,ENST00000482523,ENST00000482523…
ACADM	9606.ENSP00000359871	Medium-chain specific acyl-CoA dehydrogenase, mitochondrial; Acyl-CoA dehydrogenase specific for acyl chain lengths of 4 to 16 that catalyzes the initial step of fatty acid beta-oxidation. Utilizes the electron transfer flavoprotein (ETF) as an electron acceptor to transfer electrons to the main mitochondrial respiratory chain via ETF-ubiquinone oxidoreductase (ETF dehydrogenase).	https://smart.embl.de/smart/DDvec.cgi?smart=454:Pfam_Acyl-CoA_dh_N(42|109)+Pfam_Acyl-CoA_dh_N(120|185)+Pfam_Acyl-CoA_dh_M(190|288)+Pfam_Acyl-CoA_dh_2(315|438)+	1.3.8.7,1EGC,1EGD,1EGE,1T9G,2A1T,34,4P13,A0A0S2Z366,AAA51566.1,AAA59567.1,AAB59625.1,AAF63626.1,AAH05377.1,ACAD1,ACADM,ACADM-201,ACADM-202,ACADM-203,ACADM-204,ACADM-205,ACADM-206,ACADM-207,ACADM-208,ACADM-209,ACADM-210,ACADM-211,ACADM-212,ACADM-213,ACADM-214,ACADM-215,ACADM-216,ACADM-217,ACADM-218,ACADM_HUMAN,AEE60920.1,AF251043,AK312629,AK315946,AL357314,ALQ33334.1,ALQ33335.1,B7Z9I1,BAG35514.1,B…
ACADS	9606.ENSP00000242592	Short-chain specific acyl-CoA dehydrogenase, mitochondrial; Short-chain specific acyl-CoA dehydrogenase is one of the acyl-CoA dehydrogenases that catalyze the first step of mitochondrial fatty acid beta-oxidation, an aerobic process breaking down fatty acids into acetyl-CoA and allowing the production of energy from fats (By similarity). The first step of fatty acid beta-oxidation consists in th…	https://smart.embl.de/smart/DDvec.cgi?smart=412:Pfam_Acyl-CoA_dh_N(35|147)+Pfam_Acyl-CoA_dh_M(151|246)+Pfam_Acyl-CoA_dh_2(273|396)+	1.3.8.1,2VIG,35,AAA60307.1,AAD00552.1,AAH25963.1,AC069234,ACAD3,ACADS,ACADS-201,ACADS-202,ACADS-203,ACADS_HUMAN,ADP91814.1,ADP91815.1,ADP91816.1,ADP91817.1,ADP91818.1,ADP91819.1,ADP91820.1,ADP91821.1,ADP91822.1,ADP91823.1,ADP91824.1,ADP91825.1,ADP91827.1,ADP91828.1,ADP91829.1,ADP91830.1,ADP91831.1,ADP91832.1,ADP91833.1,ADP91834.1,ADP91835.1,ADP91836.1,ADP91838.1,ADP91839.1,ADP91840.1,ADP91841.1,A…
ACADVL	9606.ENSP00000438689	Very long-chain specific acyl-CoA dehydrogenase, mitochondrial; Active toward esters of long-chain and very long chain fatty acids such as palmitoyl-CoA, myristoyl-CoA and stearoyl-CoA. Can accommodate substrate acyl chain lengths as long as 24 carbons, but shows little activity for substrates of less than 12 carbons. Belongs to the acyl-CoA dehydrogenase family.	https://smart.embl.de/smart/DDvec.cgi?smart=678:Pfam_Acyl-CoA_dh_N(118|232)+Pfam_Acyl-CoA_dh_M(236|338)+Pfam_Acyl-CoA_dh_2(365|489)+	1.3.8.9,2UXW,37,3B96,AAA79002.1,AAH00399.1,AAH12912.1,AAH20218.1,AC120057,ACAD6,ACADVL,ACADVL-201,ACADVL-202,ACADVL-203,ACADVL-204,ACADVL-205,ACADVL-206,ACADVL-207,ACADVL-208,ACADVL-209,ACADVL-210,ACADVL-211,ACADVL-212,ACADVL-213,ACADVL-214,ACADVL-215,ACADVL-216,ACADVL-217,ACADVL-218,ACADVL-219,ACADVL-220,ACADVL-221,ACADVL-222,ACADVL-223,ACADVL-224,ACADVL-225,ACADVL-226,ACADVL-227,ACADVL-228,ACAD…
ACAT1	9606.ENSP00000265838	Acetyl-CoA acetyltransferase, mitochondrial; This is one of the enzymes that catalyzes the last step of the mitochondrial beta-oxidation pathway, an aerobic process breaking down fatty acids into acetyl-CoA. Using free coenzyme A/CoA, catalyzes the thiolytic cleavage of medium- to long-chain 3-oxoacyl-CoAs into acetyl-CoA and a fatty acyl-CoA shortened by two carbon atoms. The activity of the enz…	https://smart.embl.de/smart/DDvec.cgi?smart=427:Pfam_ketoacyl-synt(112|167)+Pfam_Thiolase_C(306|426)+	2.3.1.9,2F2S,2IB7,2IB8,2IB9,2IBU,2IBW,2IBY,38,A0A140VJX1,AAH10942.1,ACAT,ACAT1,ACAT1-201,ACAT1-202,ACAT1-203,ACAT1-204,ACAT1-205,ACAT1-206,ACAT1-207,ACAT1-208,ACAT1-209,ACAT1-210,ACAT1-211,ACAT1-212,ACAT1-213,ACAT1-214,ACAT1-215,ACAT1-216,ACAT1-217,ACAT1-218,ACAT1-219,ACAT1-220,ACAT1-221,ACAT1-222,AEE61108.1,AK312574,AP002433,Acetoacetyl-CoA thiolase,Acetyl-CoA C-acetyltransferase,Acetyl-CoA acet…
ACOX1	9606.ENSP00000293217	Peroxisomal acyl-CoA oxidase 1, A chain; Catalyzes the desaturation of acyl-CoAs to 2-trans-enoyl-CoAs. Isoform 1 shows highest activity against medium-chain fatty acyl-CoAs and activity decreases with increasing chain length. Isoform 2 is active against a much broader range of substrates and shows activity towards very long-chain acyl-CoAs. Isoform 2 is twice as active as isoform 1 against 16-hy…	https://smart.embl.de/smart/DDvec.cgi?smart=660:Pfam_Acyl-CoA_ox_N(15|133)+Pfam_Acyl-CoA_dh_M(135|245)+Pfam_ACOX(479|657)+	1.3.3.6,51,A8K6X8,A8KAA0,AAA18595.1,AAA19113.1,AAA19114.1,AAB30019.2,AAH08767.1,AAH10425.1,AC040980,AC087289,ACOX,ACOX1,ACOX1-201,ACOX1-202,ACOX1-203,ACOX1-204,ACOX1-205,ACOX1-206,ACOX1-207,ACOX1-208,ACOX1-209,ACOX1-210,ACOX1-211,ACOX1-212,ACOX1-213,ACOX1_HUMAN,AK291793,AK292965,AK296409,AOX,Acyl-CoA oxidase,Acyl-CoA oxidase 1,B4DK61,BAF84482.1,BAF85654.1,BAG59073.1,BC008767,BC010425,BX537380,CAA…
ACSL4	9606.ENSP00000339787	Long-chain-fatty-acid--CoA ligase 4; Catalyzes the conversion of long-chain fatty acids to their active form acyl-CoA for both synthesis of cellular lipids, and degradation via beta-oxidation. Preferentially activates arachidonate and eicosapentaenoate as substrates. Preferentially activates 8,9-EET > 14,15-EET > 5,6-EET > 11,12-EET. Modulates glucose- stimulated insulin secretion by regulating t…	https://smart.embl.de/smart/DDvec.cgi?smart=711:TRANS(12|34)+Pfam_AMP-binding(103|578)+	2182,6.2.1.15,6.2.1.3,A0A0C4DGB7,AAC17493.1,AAH34959.1,ACS4,ACSL4,ACSL4-201,ACSL4-202,ACSL4-203,ACSL4-204,ACSL4-205,ACSL4-206,ACSL4-207,ACSL4-208,ACSL4-209,ACSL4-210,ACSL4-211,ACSL4-212,ACSL4-213,ACSL4-214,ACSL4-215,ACSL4_HUMAN,AF030555,AK292070,AL118496,AL138968,Acyl-CoA synthetase long chain family member 4,Arachidonate--CoA ligase,BAF84759.1,BC034959,CAA73314.1,CAA73501.1,CCDS14548,CCDS14548.1…
ACTA1	9606.ENSP00000355645	Actin, alpha skeletal muscle, intermediate form; Actins are highly conserved proteins that are involved in various types of cell motility and are ubiquitously expressed in all eukaryotic cells; Belongs to the actin family.	https://smart.embl.de/smart/DDvec.cgi?smart=377:ACTIN(7|377)+	58,A6NL76,AAA60296.1,AAB59376.1,AAF02694.1,AAH12597.1,ACTA,ACTA1,ACTA1-201,ACTA1-202,ACTS_HUMAN,AF182035,AL160004,ASMA,Actin alpha 1, skeletal muscle,Actin, alpha skeletal muscle,Actin, alpha skeletal muscle, intermediate form,Alpha-actin-1,BC012597,CAB000045,CAG38754.1,CAG46595.1,CCDS1578,CCDS1578.1,CFTD,CFTD1,CFTDM,CH471098,CR536516,CR541796,EAW69898.1,ENSG00000143632,ENSP00000271952,ENSP000003…
ACTC1	9606.ENSP00000290378	Actin, alpha cardiac muscle 1, intermediate form; Actins are highly conserved proteins that are involved in various types of cell motility and are ubiquitously expressed in all eukaryotic cells.	https://smart.embl.de/smart/DDvec.cgi?smart=377:ACTIN(7|377)+	70,AAB59619.1,AAH09978.1,ACTC,ACTC1,ACTC1-201,ACTC1-202,ACTC1-203,ACTC1-204,ACTC1-205,ACTC1-206,ACTC_HUMAN,ASD5,Actin alpha cardiac muscle 1,Actin, alpha cardiac muscle,Actin, alpha cardiac muscle 1,Actin, alpha cardiac muscle 1, intermediate form,Alpha-cardiac actin,BC009978,CAB037330,CAG46594.1,CCDS10041,CCDS10041.1,CMD1R,CMH11,CR541795,ENSG00000159251,ENSP00000290378,ENSP00000445797,ENST000002…
ACTN4	9606.ENSP00000252699	Alpha-actinin-4; F-actin cross-linking protein which is thought to anchor actin to a variety of intracellular structures. This is a bundling protein (Probable). Probably involved in vesicular trafficking via its association with the CART complex. The CART complex is necessary for efficient transferrin receptor recycling but not for EGFR degradation. Involved in tight junction assembly in epitheli…	https://smart.embl.de/smart/DDvec.cgi?smart=911:CH(52|152)+CH(165|264)+SPEC(296|402)+SPEC(416|517)+SPEC(531|638)+SPEC(652|751)+EFh(769|797)+EFh(810|838)+efhand_Ca_insen(841|907)+	1WLX,1YDI,2R0O,81,A0A0S2Z3G9,A4K467,AAC17470.1,AAH05033.1,ABD96103.1,AC008649,AC022144,ACTININ-4,ACTN4,ACTN4-201,ACTN4-202,ACTN4-203,ACTN4-204,ACTN4-205,ACTN4-206,ACTN4-207,ACTN4-208,ACTN4-209,ACTN4-210,ACTN4-211,ACTN4_HUMAN,ADG03678.1,AL047603,ALQ33339.1,AU118403,Actinin alpha 1/4,Actinin alpha 4,Alpha-actinin-4,BAA24447.1,BC005033,CCDS12518,CCDS12518.1,D6PXK4,D89980,DQ431186,ENSG00000130402,ENS…
ACVR2B	9606.ENSP00000340361	Activin receptor type-2B; Transmembrane serine/threonine kinase activin type-2 receptor forming an activin receptor complex with activin type-1 serine/threonine kinase receptors (ACVR1, ACVR1B or ACVR1c). Transduces the activin signal from the cell surface to the cytoplasm and is thus regulating many physiological and pathological processes including neuronal differentiation and neuronal survival…	https://smart.embl.de/smart/DDvec.cgi?smart=512:Pfam_Activin_recp(17|113)+TRANS(138|160)+Pfam_Pkinase(193|477)+	2.7.11.30,2H62,2QLU,4FAO,5NGV,5NHR,93,AAC64515.1,AAH96243.1,AAH96244.1,AAH99642.1,AB008681,ACTR-IIB,ACTRIIB,ACVR2B,ACVR2B-201,ACVR2B-202,ACVR2B-203,AF060199,AF060200,AF060201,AF060202,AVR2B_HUMAN,ActR-IIB,Activin A receptor type 2B,Activin receptor type IIB,Activin receptor type-2B,BAA24180.2,BC096243,BC096244,BC099642,CAA54671.1,CAB025115,CCDS2679,CCDS2679.1,CHEMBL5466,EC 2.7.11.30,ENSG000001147…
ADGRV1	9606.ENSP00000384582	Adhesion G-protein coupled receptor V1; G-protein coupled receptor which has an essential role in the development of hearing and vision. Couples to G-alpha(i)-proteins, GNAI1/2/3, G-alpha(q)-proteins, GNAQ, as well as G-alpha(s)-proteins, GNAS, inhibiting adenylate cyclase (AC) activity and cAMP production. Required for the hair bundle ankle formation, which connects growing stereocilia in develo…	https://smart.embl.de/smart/DDvec.cgi?smart=6306:Calx_beta(21|117)+Calx_beta(133|237)+Pfam_Calx-beta(252|363)+Pfam_Calx-beta(379|488)+Pfam_Calx-beta(562|615)+Pfam_Calx-beta(666|746)+Calx_beta(763|861)+Calx_beta(876|979)+Calx_beta(993|1093)+Pfam_Calx-beta(1107|1208)+Pfam_Laminin_G_3(1337|1496)+Pfam_Calx-beta(1496|1546)+Pfam_Calx-beta(1561|1666)+Calx_beta(1710|1809)+Calx_beta(1850|1952)+Calx_beta(1…	3.4.-.-,84059,A0A1W2PNS5,A0A1W2PP32,A0A1W2PPA4,A0A1W2PQK7,A0A1W2PQP9,A0A1W2PQU5,A0A1W2PR51,A0A1W2PR84,A0A1W2PRC7,A0A1W2PRR5,A0A1W2PS08,A0A1W2PS99,A0A1X7SBU6,AAD55586.1,AAL30811.1,AB014586,AB075823,AC027323,AC034215,AC074132,AC093281,AC093529,AC094109,AC099512,ADGRV1,ADGRV1 subunit alpha,ADGRV1 subunit beta,ADGRV1-201,ADGRV1-202,ADGRV1-203,ADGRV1-204,ADGRV1-205,ADGRV1-206,ADGRV1-207,ADGRV1-208,ADG…
ADIPOQ	9606.ENSP00000389814	Adiponectin; Important adipokine involved in the control of fat metabolism and insulin sensitivity, with direct anti-diabetic, anti-atherogenic and anti-inflammatory activities. Stimulates AMPK phosphorylation and activation in the liver and the skeletal muscle, enhancing glucose utilization and fatty-acid combustion. Antagonizes TNF-alpha by negatively regulating its expression in various tissue…	https://smart.embl.de/smart/DDvec.cgi?smart=244:SIGNAL(1|17)+C1Q(106|242)+	30 kDa adipocyte complement-related protein,4DOU,9370,A8K660,AAH54496.1,AAH96308.1,AAH96309.1,AAH96310.1,AAH96311.1,AB012165,ABZ10942.1,ACDC,ACRP30,ADIPOQ,ADIPOQ-201,ADIPOQ-202,ADIPO_HUMAN,ADIPQTL1,ADPN,AJ131460,AJ131461,AK291525,APM-1,APM1,AdipoQ,Adipocyte complement-related 30 kDa protein,Adiponectin,Adiponectin, C1Q and collagen domain containing,Adipose most abundant gene transcript 1 protein…
AFF2	9606.ENSP00000359489	AF4/FMR2 family member 2; RNA-binding protein. Might be involved in alternative splicing regulation through an interaction with G-quartet RNA structure.	https://smart.embl.de/smart/DDvec.cgi?smart=1311:Pfam_AF-4(18|1308)+	2334,A2RTY4,AAA99416.1,AAB71534.1,AAC82513.1,AAD45878.1,AAI32684.1,AAI43741.1,AAI43745.1,AB101711,AB101712,AB101713,AB101714,AB101715,AB101716,AB101717,AB101718,AB101719,AB101720,AB101721,AB101722,AB101723,AB101724,AB101725,AB101726,AB101727,AB101728,AB101729,AB101730,AB102644,AC002368,AC005731,AC006516,AC015552,AC231841,AF012603,AF012604,AF012605,AF012606,AF012607,AF012608,AF012609,AF012610,AF01…
AFP	9606.ENSP00000379138	Alpha-fetoprotein; Binds copper, nickel, and fatty acids as well as, and bilirubin less well than, serum albumin. Only a small percentage (less than 2%) of the human AFP shows estrogen-binding properties; Belongs to the ALB/AFP/VDB family.	https://smart.embl.de/smart/DDvec.cgi?smart=609:SIGNAL(1|18)+ALBUMIN(20|205)+ALBUMIN(212|397)+ALBUMIN(404|595)+	174,3MRK,AAA51674.1,AAA51675.1,AAB58754.1,AAH27881.1,AC108157,AFP,AFP-201,AFP-202,AFP-203,AFP-204,AFP-205,AFP-206,AFP-207,AFPD,AK314817,Alpha fetoprotein,Alpha-1-fetoprotein,Alpha-fetoglobulin,Alpha-fetoprotein,B2RBU3,BAG37340.1,BC027881,CAA24758.1,CAA79592.1,CAB024283,CAB025339,CCDS3556,CCDS3556.1,CHEMBL3712864,ENSG00000081051,ENSP00000226359,ENSP00000379138,ENST00000226359,ENST00000226359.2,ENS…
AGA	9606.ENSP00000264595	N(4)-(beta-N-acetylglucosaminyl)-L-asparaginase; Cleaves the GlcNAc-Asn bond which joins oligosaccharides to the peptide of asparagine-linked glycoproteins.	https://smart.embl.de/smart/DDvec.cgi?smart=346:SIGNAL(1|23)+Pfam_Asparaginase_2(32|336)+	175,1APY,1APZ,3.5.1.26,AAA35901.1,AAA35902.1,AAA35903.1,AAA35904.1,AAA35905.1,AAB60655.1,AAH12392.1,AAY40915.1,AC027627,AC078881,AGA,AGA-201,AGA-202,AGA-203,AGA-204,AGA-205,AGA-206,AGU,AK312982,ASPG_HUMAN,ASRG,Aspartylglucosaminidase,B2R7H2,BAG35819.1,BC012392,CAA39029.1,CAA39288.1,CAA43958.1,CAG46516.1,CCDS3829,CCDS3829.1,CH471056,CR541715,D3DP47,EAX04714.1,EAX04715.1,EC 3.5.1.26,ENSG00000038002…
AGGF1	9606.ENSP00000316109	Angiogenic factor with G patch and FHA domains 1; Promotes angiogenesis and the proliferation of endothelial cells. Able to bind to endothelial cells and promote cell proliferation, suggesting that it may act in an autocrine fashion.	https://smart.embl.de/smart/DDvec.cgi?smart=714:FHA(433|487)+G_patch(617|663)+	55109,AAB60856.1,AAH02828.1,AAH29382.2,AAR97615.1,AAR97617.1,AGGF1,AGGF1-201,AGGF1-202,AGGF1-203,AGGF1-204,AGGF1_HUMAN,AK001145,AY500994,AY500996,Angiogenic factor VG5Q,Angiogenic factor with G patch and FHA domains 1,Angiogenic factor with G-patch and FHA domains 1,BAA91519.1,BC002828,BC029382,CCDS4035,CCDS4035.1,ENSG00000164252,ENSP00000296678,ENSP00000316109,ENSP00000369787,ENSP00000420874,ENS…
AGL	9606.ENSP00000294724	Amylo-alpha-1,6-glucosidase; Multifunctional enzyme acting as 1,4-alpha-D-glucan:1,4- alpha-D-glucan 4-alpha-D-glycosyltransferase and amylo-1,6-glucosidase in glycogen degradation.	https://smart.embl.de/smart/DDvec.cgi?smart=1532:Pfam_hGDE_N(31|116)+Pfam_hDGE_amylase(120|551)+Pfam_hGDE_central(697|974)+Pfam_GDE_C(1042|1527)+	178,2.4.1.25,3.2.1.33,4-alpha-glucanotransferase,A0A0S2A4E4,A0A1C7CYW1,A6NCX7,A6NEK2,AAB41040.1,AAB48466.1,AAB48467.1,AAB48468.1,AAB48469.1,AAB48470.1,AAH78663.1,AB035443,AB208867,AC096949,AGL,AGL-201,AGL-202,AGL-203,AGL-204,AGL-205,AGL-206,AGL-207,AGL-208,ALN12516.1,Amylo-1,6-glucosidase,Amylo-alpha-1,6-glucosidase,BAA88405.1,BAD92104.1,BC078663,CCDS759,CCDS759.1,CCDS760,CCDS760.1,CH471097,CHEMB…
AGPAT2	9606.ENSP00000360761	1-acyl-sn-glycerol-3-phosphate acyltransferase beta; Converts 1-acyl-sn-glycerol-3-phosphate (lysophosphatidic acid or LPA) into 1,2-diacyl-sn-glycerol-3-phosphate (phosphatidic acid or PA) by incorporating an acyl moiety at the sn-2 position of the glycerol backbone.	https://smart.embl.de/smart/DDvec.cgi?smart=278:SIGNAL(1|23)+TRANS(28|50)+PlsC(92|207)+	1-AGP acyltransferase 2,1-AGPAT 2,1-AGPAT2,1-acylglycerol-3-phosphate O-acyltransferase 2,10555,2.3.1.51,A0A024R8F9,A0A024R8I7,AAB58776.2,AAB64299.1,AAC51649.1,AAH00026.1,AAH04529.1,AEE61054.1,AF000237,AF011374,AGPAT2,AGPAT2-201,AGPAT2-202,AGPAT2-203,AGPAT2-204,AGPAT2-205,AL590226,BC000026,BC004529,BSCL,BSCL1,Berardinelli-Seip congenital lipodystrophy,CCDS35181,CCDS35181.1,CCDS7003,CCDS7003.1,CH4…
AGPS	9606.ENSP00000264167	Alkyldihydroxyacetonephosphate synthase, peroxisomal; Catalyzes the exchange of the acyl chain in acyl- dihydroxyacetonephosphate (acyl-DHAP) for a long chain fatty alcohol, yielding the first ether linked intermediate, i.e. alkyl- dihydroxyacetonephosphate (alkyl-DHAP), in the pathway of ether lipid biosynthesis; Belongs to the FAD-binding oxidoreductase/transferase type 4 family.	https://smart.embl.de/smart/DDvec.cgi?smart=658:Pfam_FAD_binding_4(206|348)+Pfam_FAD-oxidase_C(384|657)+	2.5.1.26,8540,A0A1B0GWA2,A0A2R8YEL0,A5D8U9,AAG5,AAI41821.1,AAT11152.1,AC016762,AC019080,AC073834,ADAP-S,ADAS,ADAS_HUMAN,ADHAPS,ADPS,AGPS,AGPS-201,AGPS-202,AGPS-203,AGPS-204,AGPS-205,AK314259,ALDHPSY,AY544121,Aging-associated gene 5 protein,Alkyl-DHAP synthase,Alkyldihydroxyacetonephosphate synthase,Alkylglycerone phosphate synthase,Alkylglycerone-phosphate synthase,B8ZZ81,BAG36924.1,BC141820,CAA7…
AGTR2	9606.ENSP00000360973	Type-2 angiotensin II receptor; Receptor for angiotensin II. Cooperates with MTUS1 to inhibit ERK2 activation and cell proliferation.	https://smart.embl.de/smart/DDvec.cgi?smart=363:Pfam_7tm_1(61|318)+	186,5UNF,5UNG,5UNH,AAA50762.1,AAA61794.1,AAA67753.1,AAA84900.1,AAA85851.1,AAA98990.1,AAH95504.1,AAP72969.1,AAP84355.1,AAS45437.1,AGTR2,AGTR2-201,AGTR2_HUMAN,AK313927,AL732602,AT2,ATGR2,AY322542,AY324607,AY536522,Angiotensin II receptor type 2,Angiotensin II type-2 receptor,B2R9V1,BAG36648.1,BC095504,CAA61022.1,CAG46767.1,CCDS14569,CCDS14569.1,CH471234,CHEMBL4607,CR541969,EAW51502.1,ENSG0000018077…
AGXT	9606.ENSP00000302620	Alanine--glyoxylate and serine--pyruvate aminotransferase.	https://smart.embl.de/smart/DDvec.cgi?smart=392:Pfam_Aminotran_5(23|376)+	189,1H0C,1J04,2.6.1.44,2.6.1.45,2.6.1.51,2YOB,3R9A,4CBR,4CBS,4I8A,4KXK,4KYO,5F9S,5HHY,5LUC,5OFY,5OG0,AAA51680.1,AAI32820.1,AAY24168.1,AC104809,AGT,AGT1,AGXT,AGXT-201,AGXT-202,AGXT-203,AGXT-204,AGXT1,AK292754,Alanine--glyoxylate aminotransferase,BAA02632.1,BAF85443.1,BC132819,CAA37493.1,CAA39572.1,CCDS2543,CCDS2543.1,CH471063,D13368,EAW71222.1,EC 2.6.1.44,EC 2.6.1.45,EC 2.6.1.51,ENSG00000172482,EN…
AICDA	9606.ENSP00000229335	Single-stranded DNA cytosine deaminase; Single-stranded DNA-specific cytidine deaminase. Involved in somatic hypermutation (SHM), gene conversion, and class-switch recombination (CSR) in B-lymphocytes by deaminating C to U during transcription of Ig-variable (V) and Ig-switch (S) region DNA. Required for several crucial steps of B-cell terminal differentiation necessary for efficient antibody res…	https://smart.embl.de/smart/DDvec.cgi?smart=198:Pfam_APOBEC_C(102|180)+	3.5.4.38,57379,5JJ4,5W0R,5W0U,5W0Z,5W1C,AAH06296.1,AAM95406.1,AAM95410.1,AAM95413.1,AAP36066.1,AAS92920.1,AB040430,AB040431,AC092184,ACJ13641.1,AF529819,AF529823,AF529826,AICDA,AICDA-201,AICDA-202,AICDA-203,AICDA-204,AICDA-205,AICDA-206,AICDA_HUMAN,AID,ARP2,AY536516,Activation induced cytidine deaminase,Activation-induced cytidine deaminase,BAB12720.1,BAB12721.1,BC006296,BT007402,CCDS41747,CCDS41…
AIPL1	9606.ENSP00000370521	Aryl-hydrocarbon-interacting protein-like 1; May be important in protein trafficking and/or protein folding and stabilization.	https://smart.embl.de/smart/DDvec.cgi?smart=384:Pfam_FKBP_C(26|154)+	23746,5U9A,5U9I,5U9J,5U9K,5V35,6PX0,AAF26708.1,AAF74023.1,AAH12055.1,AAM88405.1,AB593042,AB593043,AB593044,AB593045,AB593046,AB593049,AB593050,AB593051,AB593052,AB593053,AB593054,AB593055,AC055872,AF148864,AF180472,AF525970,AH receptor-interacting protein,AIPL1,AIPL1-201,AIPL1-202,AIPL1-203,AIPL1-204,AIPL1-205,AIPL1-206,AIPL1-207,AIPL1-208,AIPL1-209,AIPL1-210,AIPL1-211,AIPL1_HUMAN,AIPL2,AJ633677,…
AIRE	9606.ENSP00000291582	Autoimmune regulator; Transcription factor playing an essential role to promote self-tolerance in the thymus by regulating the expression of a wide array of self-antigens that have the commonality of being tissue- restricted in their expression pattern in the periphery, called tissue restricted antigens (TRA). Binds to G-doublets in an A/T-rich environment; the preferred motif is a tandem repeat …	https://smart.embl.de/smart/DDvec.cgi?smart=545:Pfam_HSR(3|103)+SAND(197|262)+PHD(298|341)+PHD(433|476)+	1XWH,2KE1,2KFT,2LRI,326,AAI37269.1,AAI37271.1,AB006682,AB006683,AB006684,AB006685,AIRE,AIRE-201,AIRE-202,AIRE-203,AIRE-204,AIRE-205,AIRE1,AIRE_HUMAN,AJ009610,AP001060,AP001754,APECED,APECED protein,APS1,APSI,Autoimmune regulator,B2RP50,BAA23988.1,BAA23989.1,BAA23990.1,BAA23991.1,BAA23992.1,BAA23993.1,BAA95560.1,BC137268,BC137270,CAA08759.1,CAB10790.1,CCDS13706,CCDS13706.1,CH471079,EAX09443.1,ENSG…
AK1	9606.ENSP00000223836	Adenylate kinase isoenzyme 1; Catalyzes the reversible transfer of the terminal phosphate group between ATP and AMP. Also displays broad nucleoside diphosphate kinase activity. Plays an important role in cellular energy homeostasis and in adenine nucleotide metabolism.	https://smart.embl.de/smart/DDvec.cgi?smart=210:Pfam_AAA_18(27|165)+	1Z83,2.7.4.3,2.7.4.6,203,2C95,AAA51686.1,AAH01116.1,AAI00023.1,AAV38387.1,AB021871,ACJ13682.1,ADO22152.1,AK 1,AK1,AK1-201,AK1-202,AK1-203,AK1-204,AK1-205,AK1-206,AK313758,AL157935,ATP-AMP transphosphorylase 1,ATP:AMP phosphotransferase,Adenylate kinase,Adenylate kinase 1,Adenylate kinase isoenzyme 1,Adenylate monophosphate kinase,BAA78534.1,BAG36497.1,BC001116,BC100022,BT019580,CAB009893,CAG46775…
ALAD	9606.ENSP00000386284	Delta-aminolevulinic acid dehydratase; Catalyzes an early step in the biosynthesis of tetrapyrroles. Binds two molecules of 5-aminolevulinate per subunit, each at a distinct site, and catalyzes their condensation to form porphobilinogen; Belongs to the ALAD family.	https://smart.embl.de/smart/DDvec.cgi?smart=330:ALAD(2|327)+	1E51,1PV8,210,4.2.1.24,5HMS,5HNR,A0A140VJL9,A8K375,AAA51687.1,AAC60581.1,AAC60582.1,AAH00977.3,AAP72012.1,AEE61006.1,AK290490,AK312552,AL137066,ALAD,ALAD-201,ALAD-202,ALAD-203,ALAD-204,ALAD-205,ALAD-206,ALAD-207,ALAD-208,ALAD-209,ALADH,AY319481,Aminolevulinate dehydratase,B2R6F2,B7ZBK6,B7ZBK7,B7ZBK8,BAF83179.1,BAG35449.1,BC000977,CAA45796.1,CCDS6794,CCDS6794.2,CHEMBL3126,Delta-aminolevulinic acid…
ALAS2	9606.ENSP00000497236	5-aminolevulinate synthase, erythroid-specific, mitochondrial; 5'-aminolevulinate synthase 2.	https://smart.embl.de/smart/DDvec.cgi?smart=587:Pfam_Preseq_ALAS(5|100)+Pfam_Aminotran_5(198|366)+	2.3.1.37,212,5'-aminolevulinate synthase 2,5-aminolevulinate synthase,5-aminolevulinic acid synthase 2,5QQQ,5QQR,5QQS,5QQT,5QQU,5QQV,5QQW,5QQX,5QQY,5QQZ,5QR0,5QR1,5QR2,5QR3,5QR4,5QR5,5QR6,5QR7,5QR8,5QR9,5QRA,5QRB,5QRC,5QRD,5QRE,5QT3,6HRH,A0A2R8Y6N3,A0A2R8Y6R4,A0A2R8Y782,A0A2R8Y836,A8K3F0,A8K6C4,AAC39838.1,AAH30230.2,AF068624,AK290565,AK291589,AK313118,AL020991,ALAS-E,ALAS2,ALAS2-201,ALAS2-202,ALA…
ALB	9606.ENSP00000295897	Serum albumin; Serum albumin, the main protein of plasma, has a good binding capacity for water, Ca(2+), Na(+), K(+), fatty acids, hormones, bilirubin and drugs (Probable). Its main function is the regulation of the colloidal osmotic pressure of blood (Probable). Major zinc transporter in plasma, typically binds about 80% of all plasma zinc. Major calcium and magnesium transporter in plasma, bind…	https://smart.embl.de/smart/DDvec.cgi?smart=609:SIGNAL(1|18)+ALBUMIN(20|205)+ALBUMIN(212|397)+ALBUMIN(404|595)+	1AO6,1BJ5,1BKE,1BM0,1E78,1E7A,1E7B,1E7C,1E7E,1E7F,1E7G,1E7H,1E7I,1GNI,1GNJ,1H9Z,1HA2,1HK1,1HK2,1HK3,1HK4,1HK5,1N5U,1O9X,1TF0,1UOR,1YSX,213,2BX8,2BXA,2BXB,2BXC,2BXD,2BXE,2BXF,2BXG,2BXH,2BXI,2BXK,2BXL,2BXM,2BXN,2BXO,2BXP,2BXQ,2ESG,2I2Z,2I30,2N0X,2VDB,2VUE,2VUF,2XSI,2XVQ,2XVU,2XVV,2XVW,2XW0,2XW1,2YDF,3A73,3B9L,3B9M,3CX9,3JQZ,3JRY,3LU6,3LU7,3LU8,3SQJ,3TDL,3UIV,4BKE,4E99,4EMX,4G03,4G04,4HGK,4HGM,4IW1,…
ALDH18A1	9606.ENSP00000360268	Delta-1-pyrroline-5-carboxylate synthase; Bifunctional enzyme that converts glutamate to glutamate 5- semialdehyde, an intermediate in the biosynthesis of proline, ornithine and arginine.	https://smart.embl.de/smart/DDvec.cgi?smart=795:Pfam_AA_kinase(71|329)+Pfam_Aldedh(355|658)+	1.2.1.41,2.7.2.11,2H5G,5832,AAD00169.1,AAD17454.1,AAI06055.1,AAI17241.1,AAI17243.1,AAI43931.1,ADCL3,AK295487,AK299557,AK312271,AL356632,ALDH18A1,ALDH18A1-201,ALDH18A1-202,ALDH18A1-203,ALDH18A1-204,ALDH18A1-205,ARCL3A,Aldehyde dehydrogenase 18 family member A1,Aldehyde dehydrogenase family 18 member A1,B2R5Q4,B7Z350,B7Z5X8,B7ZLP1,BAG35201.1,BAH12086.1,BAH13064.1,BC106054,BC117240,BC117242,BC143930…
ALDH3A2	9606.ENSP00000345774	Aldehyde dehydrogenase family 3 member A2; Catalyzes the oxidation of medium and long chain aliphatic aldehydes to fatty acids. Active on a variety of saturated and unsaturated aliphatic aldehydes between 6 and 24 carbons in length. Responsible for conversion of the sphingosine 1-phosphate (S1P) degradation product hexadecenal to hexadecenoic acid.	https://smart.embl.de/smart/DDvec.cgi?smart=508:Pfam_Aldedh(2|424)+TRANS(463|480)+	1.2.1.3,1.2.1.94,224,4QGK,AAB01003.1,AAC50965.1,AAC50966.1,AAC51121.1,AAH02430.1,AC005722,AC115989,AK292381,AK315096,AL3A2_HUMAN,ALDH10,ALDH3A2,ALDH3A2-201,ALDH3A2-202,ALDH3A2-203,ALDH3A2-204,ALDH3A2-205,ALDH3A2-206,ALDH3A2-207,ALDH3A2-208,ALDH3A2-209,ALDH3A2-210,ALDH3A2-211,ALDH3A2-212,ALDH3A2-213,ALDH3A2-214,ALDH3A2-215,ALDH3A2-216,ALDH3A2-217,ALDH3A2-218,ALDH3A2-219,ALDH3A2-220,ALDH3A2-221,ALD…
ALDH5A1	9606.ENSP00000314649	Succinate-semialdehyde dehydrogenase, mitochondrial; Catalyzes one step in the degradation of the inhibitory neurotransmitter gamma-aminobutyric acid (GABA).	https://smart.embl.de/smart/DDvec.cgi?smart=548:Pfam_Aldedh(69|543)+	1.2.1.24,2W8N,2W8O,2W8P,2W8Q,2W8R,7915,AAA67057.1,AAH34321.1,AHW56407.1,AHW56409.1,AJ427354,AJ427355,AK315380,AL031230,ALDH5A1,ALDH5A1-201,ALDH5A1-202,ALDH5A1-203,ALDH5A1-204,ALDH5A1-205,ALDH5A1-206,ALDH5A1-207,ALDH5A1-208,ALDH5A1-209,Aldehyde dehydrogenase 5 family member A1,Aldehyde dehydrogenase family 5 member A1,B2RD26,BAG37773.1,BC034321,C9J8Q5,CAA72076.1,CAD20883.2,CAD20884.1,CCDS4555,CCDS…
ALDH6A1	9606.ENSP00000450436	Methylmalonate-semialdehyde dehydrogenase [acylating], mitochondrial; Plays a role in valine and pyrimidine metabolism. Binds fatty acyl-CoA; Belongs to the aldehyde dehydrogenase family.	https://smart.embl.de/smart/DDvec.cgi?smart=535:Pfam_Aldedh(48|512)+	1.2.1.18,1.2.1.27,4329,A0A024R6G4,AAA36328.1,AAF04489.1,AAF80380.1,AAG29581.1,AAH04909.1,AAH32371.1,AC005484,AEE61033.1,AF148505,AF148855,AF159889,AJ249994,AK294243,AK312389,ALDH6A1,ALDH6A1-201,ALDH6A1-202,ALDH6A1-203,ALDH6A1-204,ALDH6A1-205,ALDH6A1-206,ALDH6A1-207,Aldehyde dehydrogenase 6 family member A1,Aldehyde dehydrogenase family 6 member A1,B2R609,B4DFS8,BAG35306.1,BAG57539.1,BC004909,BC03…
ALDOB	9606.ENSP00000497767	Aldolase, fructose-bisphosphate B.	https://smart.embl.de/smart/DDvec.cgi?smart=364:Pfam_Glycolytic(15|364)+	1QO5,1XDL,1XDM,229,4.1.2.13,A0A024R145,A0A087WXX2,A0A3B3IS80,A0A3B3ITZ0,AAA51691.1,AL353621,ALDB,ALDO2,ALDOB,ALDOB-201,ALDOB-202,ALDOB-203,ALDOB-204,ALDOB-205,ALDOB-206,ALDOB-207,ALDOB-208,ALDOB-209,ALDOB_HUMAN,Aldolase, fructose-bisphosphate B,BAA00125.1,CAA25072.1,CAA25572.1,CAA26526.1,CAB020827,CCDS6756,CCDS6756.1,CH471105,D00183,EAW58951.1,EAW58952.1,EC 4.1.2.13,ENSG00000136872,ENSP0000025939…
ALG6	9606.ENSP00000263440	Dolichyl pyrophosphate Man9GlcNAc2 alpha-1,3-glucosyltransferase; Adds the first glucose residue to the lipid-linked oligosaccharide precursor for N-linked glycosylation. Transfers glucose from dolichyl phosphate glucose (Dol-P-Glc) onto the lipid-linked oligosaccharide Man(9)GlcNAc(2)-PP-Dol.	https://smart.embl.de/smart/DDvec.cgi?smart=507:Pfam_Alg6_Alg8(14|488)+	2.4.1.267,29929,A0A3B3IS62,A0A3B3ITD6,A0A3B3ITI5,A0A3B3ITL6,A2A2G4,AAD41466.1,AAG43163.1,AAH01253.1,AF063604,AF102851,AK022700,AL049636,AL592218,ALG6,ALG6 alpha-1,3-glucosyltransferase,ALG6-201,ALG6-202,ALG6-203,ALG6-204,ALG6-205,ALG6-206,ALG6-207,ALG6-208,ALG6-209,ALG6-210,ALG6-211,ALG6-212,ALG6_HUMAN,Alpha-1,3-glucosyltransferase,B3KMU2,BAG51104.1,BC001253,CCDS30735,CCDS30735.1,CDG1C,CH471059,E…
ALMS1	9606.ENSP00000482968	Alstrom syndrome protein 1; Involved in PCM1-dependent intracellular transport. Required, directly or indirectly, for the localization of NCAPD2 to the proximal ends of centrioles. Required for proper formation and/or maintenance of primary cilia (PC), microtubule-based structures that protrude from the surface of epithelial cells.	https://smart.embl.de/smart/DDvec.cgi?smart=4168:Pfam_ALMS_motif(4032|4164)+	7840,A0A087WTU9,A0A087WV20,A0A087WZY3,A0A2R8Y7Z9,A0A494BZW1,A0A494C003,A0A494C0F1,A0A494C1N9,AAH35025.1,AAH50330.1,AAX82023.1,AAY24208.1,AB002326,AC074008,AC092653,AC096546,AJ417593,ALMS1,ALMS1-201,ALMS1-202,ALMS1-203,ALMS1-204,ALMS1-205,ALMS1-206,ALMS1-207,ALMS1-208,ALMS1-209,ALMS1-210,ALMS1-211,ALMS1-212,ALMS1_HUMAN,ALSS,Alstrom syndrome 1,Alstrom syndrome protein 1,BAA20786.3,BC035025,BC050330…
ALPL	9606.ENSP00000363973	Alkaline phosphatase, tissue-nonspecific isozyme; This isozyme plays a key role in skeletal mineralization by regulating levels of diphosphate (PPi); Belongs to the alkaline phosphatase family.	https://smart.embl.de/smart/DDvec.cgi?smart=524:SIGNAL(1|17)+alkPPc(52|491)+	249,3.1.3.1,A0A024RAG0,A1A4E7,AAB59378.1,AAH21289.3,AAH66116.2,AAH90861.2,AAI10910.2,AAI26166.1,AAI36326.1,AB011406,AB209814,AK295608,AK298085,AL359815,AL592309,ALPL,ALPL-201,ALPL-202,ALPL-203,ALPL-204,ALPL-205,ALPL-206,ALPL-207,AP-TNAP,APTNAP,Alkaline phosphatase,Alkaline phosphatase liver/bone/kidney isozyme,Alkaline phosphatase, tissue-nonspecific isozyme,B1ANL0,B2RMP8,B7Z387,B7Z4Y6,BAA32129.1…
ALS2	9606.ENSP00000264276	Alsin; May act as a GTPase regulator. Controls survival and growth of spinal motoneurons (By similarity).	https://smart.embl.de/smart/DDvec.cgi?smart=1657:Pfam_RCC1_2(93|122)+Pfam_RCC1(170|216)+Pfam_RCC1_2(561|590)+Pfam_RhoGEF(694|882)+PH(901|1007)+MORN(1047|1068)+MORN(1070|1091)+MORN(1098|1119)+MORN(1121|1142)+MORN(1149|1170)+MORN(1173|1194)+MORN(1196|1217)+MORN(1219|1241)+Pfam_VPS9(1552|1656)+	57679,AAH29174.1,AAL14103.1,AAX93181.1,AAY15058.1,AB046783,AB053305,AB053306,AC007242,AC007279,AF391100,AK023024,ALS2,ALS2-201,ALS2-202,ALS2-203,ALS2-204,ALS2-205,ALS2-206,ALS2-207,ALS2-208,ALS2-209,ALS2-210,ALS2-211,ALS2-212,ALS2CR6,ALS2_HUMAN,ALSJ,Alsin,Amyotrophic lateral sclerosis 2 protein,BAB13389.2,BAB14362.1,BAB69014.1,BAB69015.1,BC029174,CCDS42800,CCDS42800.1,CCDS46492,CCDS46492.1,CH4710…
ALX4	9606.ENSP00000498217	Homeobox protein aristaless-like 4; Transcription factor involved in skull and limb development. Plays an essential role in craniofacial development, skin and hair follicle development; Belongs to the paired homeobox family.	https://smart.embl.de/smart/DDvec.cgi?smart=411:HOX(214|276)+Pfam_OAR(387|405)+	2M0C,60529,AAG23961.1,AAK38835.1,AB058691,AF294629,AF308822,AF308823,AF308824,AF308825,AJ279074,AJ279075,AJ279076,AJ279077,AJ404888,ALX homeobox 4,ALX4,ALX4-201,ALX4_HUMAN,BAB47417.1,CAC15060.1,CAC15120.1,CCDS31468,CCDS31468.1,CRS5,ENSG00000052850,ENSP00000263763,ENSP00000332744,ENSP00000498217,ENST00000263763,ENST00000329255,ENST00000329255.4,ENST00000652299,FND2,FPP,HGNC:450,HPA001903,Homeobox …
AMH	9606.ENSP00000221496	Muellerian-inhibiting factor; This glycoprotein, produced by the Sertoli cells of the testis, causes regression of the Muellerian duct. It is also able to inhibit the growth of tumors derived from tissues of Muellerian duct origin.	https://smart.embl.de/smart/DDvec.cgi?smart=560:SIGNAL(1|24)+Pfam_AMH_N(77|442)+TGFB(462|560)+	268,AAA98805.1,AAC25614.1,AAH49194.1,AC005263,AMH,AMH-201,AMH-202,AMH-203,Anti-Muellerian hormone,Anti-Mullerian hormone,Anti-mullerian hormone,BC049194,CCDS12085,CCDS12085.1,ENSG00000104899,ENSP00000221496,ENSP00000465325,ENST00000221496,ENST00000221496.4,ENST00000589313,ENST00000589313.2,ENST00000592276,ENST00000592877,ENST00000592877.1,ENST00000609455,HGNC:464,HPA066973,K03474,MIF,MIS,MIS_HUMA…
AMHR2	9606.ENSP00000257863	Anti-Muellerian hormone type-2 receptor; On ligand binding, forms a receptor complex consisting of two type II and two type I transmembrane serine/threonine kinases. Type II receptors phosphorylate and activate type I receptors which autophosphorylate, then bind and activate SMAD transcriptional regulators. Receptor for anti-Muellerian hormone; Belongs to the protein kinase superfamily. TKL Ser/T…	https://smart.embl.de/smart/DDvec.cgi?smart=573:SIGNAL(1|17)+Pfam_Activin_recp(45|120)+TRANS(148|170)+Pfam_Pkinase(205|505)+	2.7.11.30,269,A0AVE1,AAC50328.1,AAD48497.1,AAI26317.1,AAI36357.1,AAU21221.1,AC068889,AF172932,AK313593,AMH type II receptor,AMHR,AMHR2,AMHR2-201,AMHR2-202,AMHR2-203,AMHR2-204,AMHR2-205,AMHR2-206,AMHR2-207,AMHR2_HUMAN,AY714878,Anti-Muellerian hormone type II receptor,Anti-Muellerian hormone type-2 receptor,Anti-Mullerian hormone receptor type 2,Anti-mullerian hormone receptor type-2,B9EGB7,BC12631…
AMN	9606.ENSP00000299155	Soluble protein amnionless; Membrane-bound component of the endocytic receptor formed by AMN and CUBN. Required for normal CUBN glycosylation and trafficking to the cell surface. The complex formed by AMN and CUBN is required for efficient absorption of vitamin B12. Required for normal CUBN-mediated protein transport in the kidney (Probable).	https://smart.embl.de/smart/DDvec.cgi?smart=453:SIGNAL(1|19)+Pfam_Amnionless(21|447)+	6GJE,81693,AAK28532.1,AAQ89949.1,AF328788,AL117209,AMN,AMN-201,AMN-202,AMN-203,AMN-204,AMN-205,AMN-206,AMN-207,AMNLS_HUMAN,AY358468,Amnion associated transmembrane protein,CCDS9977,CCDS9977.1,ENSG00000166126,ENSP00000299155,ENSP00000444035,ENSP00000452831,ENSP00000453786,ENST00000299155,ENST00000299155.9,ENST00000541086,ENST00000541086.5,ENST00000558590,ENST00000558590.1,ENST00000559442,ENST00000…
AMPD1	9606.ENSP00000430075	AMP deaminase 1; AMP deaminase plays a critical role in energy metabolism; Belongs to the metallo-dependent hydrolases superfamily. Adenosine and AMP deaminases family.	https://smart.embl.de/smart/DDvec.cgi?smart=780:Pfam_A_deaminase(329|736)+	270,3.5.4.6,A0A1B0GTL6,A8K5N4,AAA57281.1,AAG24258.1,AK291349,AK314252,AL096773,AMP deaminase,AMP deaminase 1,AMP deaminase isoform M,AMPD isoform M,AMPD1,AMPD1-201,AMPD1-202,AMPD1-203,AMPD1-204,AMPD1-205,AMPD1-206,AMPD1-207,AMPD1_HUMAN,Adenosine monophosphate deaminase 1,B2RAM1,BAF84038.1,BAG36918.1,CCDS53349,CCDS53349.1,CCDS876,CCDS876.2,CH471122,CHEMBL2869,EAW56607.1,EC 3.5.4.6,ENSG00000116748,…
AMPD3	9606.ENSP00000379802	AMP deaminase 3; AMP deaminase plays a critical role in energy metabolism; Belongs to the metallo-dependent hydrolases superfamily. Adenosine and AMP deaminases family.	https://smart.embl.de/smart/DDvec.cgi?smart=776:Pfam_A_deaminase(319|726)+	272,3.5.4.6,A0AUX0,AAA58365.1,AAA58366.1,AAA58367.1,AAB60408.1,AAB60409.1,AAB60410.1,AAI26119.1,AC021914,AC080023,AC084117,AK289998,AK295046,AK301507,AK302970,AMP deaminase,AMP deaminase 3,AMP deaminase isoform E,AMPD3,AMPD3-201,AMPD3-202,AMPD3-203,AMPD3-204,AMPD3-205,AMPD3-206,AMPD3-207,AMPD3-208,AMPD3-209,AMPD3-210,AMPD3-211,AMPD3-212,AMPD3-213,AMPD3-214,AMPD3-215,AMPD3-216,AMPD3-217,AMPD3-218,…
AMT	9606.ENSP00000273588	Aminomethyltransferase, mitochondrial; The glycine cleavage system catalyzes the degradation of glycine; Belongs to the GcvT family.	https://smart.embl.de/smart/DDvec.cgi?smart=403:Pfam_GCV_T(38|291)+Pfam_GCV_T_C(300|392)+	1WSR,1WSV,2.1.2.10,275,A0A024R2U7,A0A1B0GTA8,A0A1B0GTB6,A0A1B0GTM2,A0A1B0GTV8,A0A1B0GU55,A0A1B0GUK9,A0A1B0GUU7,A0A1B0GV07,A0A1B0GVD0,A0A1B0GVP5,A0A1B0GWC4,A8K3I5,AAH07546.2,AC104452,AK096062,AK290600,AK293481,AK296177,AMT,AMT-201,AMT-202,AMT-203,AMT-204,AMT-205,AMT-206,AMT-207,AMT-208,AMT-209,AMT-210,AMT-211,AMT-212,AMT-213,AMT-214,AMT-215,AMT-216,AMT-217,AMT-218,AMT-219,AMT-220,AMT-221,AMT-222,A…
ANK1	9606.ENSP00000265709	Ankyrin-1; Attaches integral membrane proteins to cytoskeletal elements; binds to the erythrocyte membrane protein band 4.2, to Na-K ATPase, to the lymphocyte membrane protein GP85, and to the cytoskeletal proteins fodrin, tubulin, vimentin and desmin. Erythrocyte ankyrins also link spectrin (beta chain) to the cytoplasmic domain of the erythrocytes anion exchange protein; they retain most or all…	https://smart.embl.de/smart/DDvec.cgi?smart=1897:ANK(44|73)+ANK(77|106)+ANK(110|139)+ANK(143|172)+ANK(176|204)+ANK(205|234)+ANK(238|267)+ANK(271|300)+ANK(304|333)+ANK(337|366)+ANK(370|399)+ANK(403|432)+ANK(436|465)+ANK(469|498)+ANK(502|531)+ANK(535|564)+ANK(568|597)+ANK(601|630)+ANK(634|663)+ANK(667|698)+ANK(700|729)+ANK(733|762)+ANK(766|795)+ZU5(952|1056)+DEATH(1434|1528)+	1N11,286,2YQF,2YVI,3F59,3KBT,3KBU,3UD1,3UD2,A0A2R8Y4B0,A0PJN8,A6NJ23,AAA51732.1,AAB47805.1,AAC01950.1,AAH07930.1,AAH30957.1,AAI17122.1,AB209418,AC027702,AC113133,AF005213,AK223578,ANK,ANK-1,ANK1,ANK1-201,ANK1-202,ANK1-203,ANK1-204,ANK1-205,ANK1-206,ANK1-207,ANK1-208,ANK1-209,ANK1-210,ANK1-211,ANK1-212,ANK1-213,ANK1-214,ANK1_HUMAN,Ankyrin,Ankyrin 1,Ankyrin-1,Ankyrin-R,BAD92655.1,BAD97298.1,BC00793…
ANK2	9606.ENSP00000349588	Ankyrin-2; Plays an essential role in the localization and membrane stabilization of ion transporters and ion channels in several cell types, including cardiomyocytes, as well as in striated muscle cells. In skeletal muscle, required for proper localization of DMD and DCTN4 and for the formation and/or stability of a special subset of microtubules associated with costameres and neuromuscular junc…	https://smart.embl.de/smart/DDvec.cgi?smart=3957:ANK(30|59)+ANK(63|92)+ANK(96|125)+ANK(129|158)+ANK(162|190)+ANK(191|220)+ANK(232|261)+ANK(265|294)+ANK(298|327)+ANK(331|360)+ANK(364|393)+ANK(397|426)+ANK(430|459)+ANK(463|492)+ANK(496|525)+ANK(529|558)+ANK(562|591)+ANK(595|624)+ANK(628|657)+ANK(661|690)+ANK(694|723)+ANK(727|756)+ANK(760|789)+Pfam_ZU5(969|1049)+Pfam_ZU5(1043|1100)+Pfam_ZU5(1159|124…	287,4D8O,4RLV,4RLY,5Y4D,5Y4E,5Y4F,5YIR,5YIS,A0A024RDI4,A0A024RDK2,A0A087WZU3,A0A0U1RQN6,AAA62828.1,AAI25236.1,AAI25237.1,AC004057,AC017007,AC093617,AC093879,AC093900,AC108042,AK299815,ANK-2,ANK2,ANK2-201,ANK2-202,ANK2-203,ANK2-204,ANK2-205,ANK2-206,ANK2-207,ANK2-208,ANK2-209,ANK2-210,ANK2-211,ANK2-212,ANK2-213,ANK2-214,ANK2-215,ANK2-216,ANK2-217,ANK2-218,ANK2-219,ANK2-220,ANK2-221,ANK2-222,ANK2-2…
ANKH	9606.ENSP00000284268	Progressive ankylosis protein homolog; Regulates intra- and extracellular levels of inorganic pyrophosphate (PPi), probably functioning as PPi transporter; Belongs to the ANKH family.	https://smart.embl.de/smart/DDvec.cgi?smart=492:Pfam_ANKH(1|345)+TRANS(361|383)+TRANS(404|426)+TRANS(430|452)+	56172,A0A2R8Y5E7,AAF88039.1,AAH09835.1,AAH14526.1,AAQ88867.1,AB046801,AC010491,AC016575,AC025456,AF274753,AK001799,AK315012,ANK,ANKH,ANKH inorganic pyrophosphate transport regulator,ANKH-201,ANKH-202,ANKH-203,ANKH-204,ANKH-205,ANKH-206,ANKH-207,ANKH-208,ANKH-209,ANKH_HUMAN,AY358503,B2RCA7,B3KMG4,BAB13407.1,BAG37504.1,BAG50976.1,BC009835,BC014526,CCAL2,CCDS3885,CCDS3885.1,CH471102,CMDJ,CPPDD,D3DTD…
ANTXR2	9606.ENSP00000306185	Anthrax toxin receptor 2; Necessary for cellular interactions with laminin and the extracellular matrix; Belongs to the ATR family.	https://smart.embl.de/smart/DDvec.cgi?smart=489:SIGNAL(1|33)+VWA(42|214)+Pfam_Anth_Ig(216|317)+TRANS(319|341)+Pfam_Ant_C(394|484)+	118429,1SHT,1SHU,1T6B,1TZN,A0A0C4DG84,AAH34001.2,AAK77222.1,AAP04016.1,AAY40907.1,AB209913,AC097711,AC109518,AC114773,AK055636,AK091721,AL832851,ANTR2_HUMAN,ANTXR cell adhesion molecule 2,ANTXR2,ANTXR2-201,ANTXR2-202,ANTXR2-203,ANTXR2-204,ANTXR2-205,ANTXR2-206,ANTXR2-207,ANTXR2-208,ANTXR2-209,AY040326,AY233452,Anthrax toxin receptor,Anthrax toxin receptor 2,BAB70976.1,BAC03731.1,BAD93150.1,BC0340…
AP3B1	9606.ENSP00000255194	AP-3 complex subunit beta-1; Subunit of non-clathrin- and clathrin-associated adaptor protein complex 3 (AP-3) that plays a role in protein sorting in the late-Golgi/trans-Golgi network (TGN) and/or endosomes. The AP complexes mediate both the recruitment of clathrin to membranes and the recognition of sorting signals within the cytosolic tails of transmembrane cargo molecules. AP-3 appears to be…	https://smart.embl.de/smart/DDvec.cgi?smart=1094:Pfam_Cnd1(130|255)+Pfam_SEEEED(671|801)+AP3B1_C(811|958)+	8546,A0A0S2Z5J4,AAB61638.1,AAD03778.1,AAG01739.1,AAH38444.1,AC024568,AC024578,AC104108,AC112197,ADTB3,ADTB3A,AF247736,ALQ33884.1,AP-3 complex subunit beta,AP-3 complex subunit beta-1,AP3B1,AP3B1-201,AP3B1-202,AP3B1-203,AP3B1-204,AP3B1-205,AP3B1-206,AP3B1-207,AP3B1-208,AP3B1_HUMAN,Adaptor protein complex AP-3 subunit beta-1,Adaptor related protein complex 3 subunit beta 1,Adaptor-related protein c…
APC	9606.ENSP00000257430	Adenomatous polyposis coli protein; Tumor suppressor. Promotes rapid degradation of CTNNB1 and participates in Wnt signaling as a negative regulator. APC activity is correlated with its phosphorylation state. Activates the GEF activity of SPATA13 and ARHGEF4. Plays a role in hepatocyte growth factor (HGF)- induced cell migration. Required for MMP9 up-regulation via the JNK signaling pathway in co…	https://smart.embl.de/smart/DDvec.cgi?smart=2843:Pfam_APC_N_CC(4|55)+Pfam_Suppressor_APC(127|207)+ARM(340|392)+ARM(459|510)+ARM(512|553)+ARM(556|597)+ARM(599|644)+ARM(649|689)+Pfam_Arm_APC_u3(732|1019)+Pfam_APC_15aa(1020|1034)+Pfam_APC_u5(1036|1135)+Pfam_APC_15aa(1155|1169)+Pfam_APC_15aa(1172|1186)+Pfam_APC_r(1257|1280)+Pfam_APC_u9(1282|1368)+Pfam_APC_r(1371|1393)+Pfam_APC_r(1486|1509)+Pfam_SAMP(…	1DEB,1EMU,1JPP,1M5I,1T08,1TH1,1V18,2RQU,324,3AU3,3NMW,3NMX,3NMZ,3QHE,3RL7,3RL8,3T7U,4G69,4YJE,4YJL,4YK6,5B6G,5IZ6,5IZ8,5IZ9,5IZA,5Z8H,A0A087WYF3,A0A087X2F3,A0A2Q2SV78,AAA03586.1,AAA60353.1,AAA60354.1,AAB21145.2,AC008575,AC136500,AK294544,APC,APC regulator of WNT signaling pathway,APC, WNT signaling pathway regulator,APC-201,APC-202,APC-203,APC-204,APC-205,APC-206,APC-207,APC-208,APC-209,APC-210,A…
APOA1	9606.ENSP00000236850	Truncated apolipoprotein A-I; Participates in the reverse transport of cholesterol from tissues to the liver for excretion by promoting cholesterol efflux from tissues and by acting as a cofactor for the lecithin cholesterol acyltransferase (LCAT). As part of the SPAP complex, activates spermatozoa motility.	https://smart.embl.de/smart/DDvec.cgi?smart=267:SIGNAL(1|18)+Pfam_Apolipoprotein(69|262)+	1AV1,1GW3,1GW4,1ODP,1ODQ,1ODR,2MSC,2MSD,2MSE,2N5E,335,3K2S,3R2P,4V6M,6CC9,6CCH,6CCX,6CLZ,6CM1,A0A024R3E3,A14829,A8K866,AAA35545.1,AAA51747.1,AAA62829.1,AAB59514.1,AAH05380.1,AAI10287.1,AAQ91811.1,AAS68227.1,ACA05932.1,ACA05933.1,ACA05934.1,ACA05935.1,ACA05936.1,ADO22247.1,AK292231,AP006216,APOA1,APOA1-201,APOA1-202,APOA1-203,APOA1-204,APOA1-205,APOA1_HUMAN,AY422952,AY555191,Apo-AI,ApoA-I,Apolipop…
APOA2	9606.ENSP00000356969	Truncated apolipoprotein A-II; May stabilize HDL (high density lipoprotein) structure by its association with lipids, and affect the HDL metabolism; Belongs to the apolipoprotein A2 family.	https://smart.embl.de/smart/DDvec.cgi?smart=100:SIGNAL(1|18)+Pfam_ApoA-II(24|98)+	336,AAA51701.1,AAH05282.1,AAM49807.1,AAP35432.1,AB106565,AK312034,AL590714,APOA2,APOA2-201,APOA2-202,APOA2-203,APOA2-204,APOA2-205,APOA2-206,APOA2-207,APOA2-208,APOA2-209,APOA2-210,APOA2_HUMAN,AY100524,Apo-AII,ApoA-II,Apolipoprotein A-II,Apolipoprotein A-II(1-76),Apolipoprotein A2,B2R524,BAD05173.1,BAG34971.1,BC005282,BT006786,CAA25467.1,CAA26474.1,CAA26665.1,CAA28583.1,CAB025885,CCDS1226,CCDS122…
APOB	9606.ENSP00000233242	Apolipoprotein B-100; Apolipoprotein B is a major protein constituent of chylomicrons (apo B-48), LDL (apo B-100) and VLDL (apo B-100). Apo B- 100 functions as a recognition signal for the cellular binding and internalization of LDL particles by the apoB/E receptor.	https://smart.embl.de/smart/DDvec.cgi?smart=4563:SIGNAL(1|27)+LPD_N(46|598)+DUF1943(632|945)+Pfam_DUF1081(960|1071)+Pfam_ApoB100_C(4494|4550)+	338,A8MUN2,AC010872,AC115619,APOB,APOB-201,APOB-202,APOB-203,APOB-204,APOB_HUMAN,Apo B-100,Apo B-48,Apolipoprotein B,Apolipoprotein B-100,Apolipoprotein B-48,CAB016070,CCDS1703,CCDS1703.1,ENSG00000084674,ENSP00000233242,ENSP00000325537,ENSP00000370431,ENSP00000382200,ENSP00000439731,ENSP00000477990,ENSP00000501110,ENSP00000501253,ENST00000233242,ENST00000233242.5,ENST00000317293,ENST00000381043,E…
APOE	9606.ENSP00000252486	Apolipoprotein E; APOE is an apolipoprotein, a protein associating with lipid particles, that mainly functions in lipoprotein-mediated lipid transport between organs via the plasma and interstitial fluids. APOE is a core component of plasma lipoproteins and is involved in their production, conversion and clearance. Apoliproteins are amphipathic molecules that interact both with lipids of the lipo…	https://smart.embl.de/smart/DDvec.cgi?smart=317:SIGNAL(1|18)+Pfam_Apolipoprotein(81|292)+	1B68,1BZ4,1EA8,1GS9,1H7I,1LE2,1LE4,1LPE,1NFN,1NFO,1OEF,1OEG,1OR2,1OR3,2KC3,2KNY,2L7B,348,6NCN,6NCO,A0A0S2Z3D5,AAB59397.1,AAB59518.1,AAB59546.1,AAD02505.1,AAG27089.1,AAH03557.1,AB035149,AC011481,ACN81314.1,AD2,AF050154,AF261279,AK314898,ALQ33368.1,APO-E,APOE,APOE-201,APOE-202,APOE-203,APOE-204,APOE-205,APOE_HUMAN,Apo-E,ApoE4,Apolipoprotein E,B2RC15,BAA96080.1,BAG37412.1,BC003557,C0JYY5,CAB008363,C…
APOH	9606.ENSP00000205948	Beta-2-glycoprotein 1; Binds to various kinds of negatively charged substances such as heparin, phospholipids, and dextran sulfate. May prevent activation of the intrinsic blood coagulation cascade by binding to phospholipids on the surface of damaged cells.	https://smart.embl.de/smart/DDvec.cgi?smart=345:SIGNAL(1|19)+CCP(23|79)+CCP(84|137)+CCP(142|200)+CCP(205|260)+Pfam_Sushi_2(261|345)+	1C1Z,1G4F,1G4G,1QUB,2KRI,350,3OP8,4JHS,A0A384NKM6,AAA51766.1,AAB21330.1,AAH20703.1,AAH26283.1,AAP72014.1,AC006120,ADO22193.1,AK313838,APC inhibitor,APOH,APOH-201,APOH-202,APOH-203,APOH-204,APOH_HUMAN,AY322156,Activated protein C-binding protein,Anticardiolipin cofactor,Apo-H,Apolipoprotein H,B2G1,B2GP1,B2GPI,B2R9M3,BAG36570.1,BC020703,BC026283,BG,Beta(2)GPI,Beta-2-glycoprotein 1,Beta-2-glycoprote…
APP	9606.ENSP00000284981	Gamma-secretase C-terminal fragment 50; Functions as a cell surface receptor and performs physiological functions on the surface of neurons relevant to neurite growth, neuronal adhesion and axonogenesis. Interaction between APP molecules on neighboring cells promotes synaptogenesis. Involved in cell mobility and transcription regulation through protein-protein interactions. Can promote transcript…	https://smart.embl.de/smart/DDvec.cgi?smart=770:SIGNAL(1|17)+A4_EXTRA(24|188)+KU(289|342)+Pfam_APP_E2(366|548)+Pfam_Beta-APP(675|713)+Pfam_APP_amyloid(716|766)+	1AAP,1AMB,1AMC,1AML,1BA4,1BA6,1BJB,1BJC,1BRC,1CA0,1HZ3,1IYT,1MWP,1OWT,1QCM,1QWP,1QXC,1QYT,1TAW,1TKN,1UO7,1UO8,1UOA,1UOI,1X11,1Z0Q,1ZE7,1ZE9,1ZJD,2BEG,2BOM,2BP4,2FJZ,2FK1,2FK2,2FK3,2FKL,2FMA,2G47,2IPU,2LFM,2LLM,2LMN,2LMO,2LMP,2LMQ,2LNQ,2LOH,2LP1,2LZ3,2LZ4,2M4J,2M9R,2M9S,2MGT,2MJ1,2MPZ,2MVX,2MXU,2NAO,2OTK,2R0W,2WK3,2Y29,2Y2A,2Y3J,2Y3K,2Y3L,351,3AYU,3BAE,3BKJ,3DXC,3DXD,3DXE,3GCI,3IFL,3IFN,3IFO,3IFP,…
APTX	9606.ENSP00000369145	Aprataxin; DNA-binding protein involved in single-strand DNA break repair, double-strand DNA break repair and base excision repair. Resolves abortive DNA ligation intermediates formed either at base excision sites, or when DNA ligases attempt to repair non-ligatable breaks induced by reactive oxygen species. Catalyzes the release of adenylate groups covalently linked to 5'-phosphate termini, resu…	https://smart.embl.de/smart/DDvec.cgi?smart=342:Pfam_FHA(25|90)+Pfam_HIT(174|269)+ZnF_C2H2(317|339)+	3.1.11.7,3.1.12.2,3.6.1.70,3.6.1.71,3.6.1.72,3KT9,4NDF,4NDG,4NDH,4NDI,54840,6CVO,6CVP,6CVQ,6CVR,6CVS,6CVT,A0A0A0MRW7,A8MTN4,AAQ74132.1,AAQ74136.1,AK000164,AL162590,AL353717,AOA,AOA1,APTX,APTX-201,APTX-202,APTX-203,APTX-204,APTX-205,APTX-206,APTX-207,APTX-208,APTX-209,APTX-210,APTX-211,APTX-212,APTX-213,APTX-214,APTX-215,APTX-216,APTX-217,APTX-218,APTX-219,APTX-220,APTX-221,APTX-222,APTX-223,APTX-…
ARFGEF2	9606.ENSP00000360985	Brefeldin A-inhibited guanine nucleotide-exchange protein 2; Promotes guanine-nucleotide exchange on ARF1 and ARF3 and to a lower extent on ARF5 and ARF6. Promotes the activation of ARF1/ARF5/ARF6 through replacement of GDP with GTP. Involved in the regulation of Golgi vesicular transport. Required for the integrity of the endosomal compartment. Involved in trafficking from the trans-Golgi networ…	https://smart.embl.de/smart/DDvec.cgi?smart=1785:Pfam_DCB(6|200)+Pfam_Sec7_N(370|529)+Sec7(640|827)+Pfam_DUF1981(1167|1250)+	10564,3L8N,3SWV,AAD38428.1,AF084521,AL049537,AL121903,ARFGEF2,ARFGEF2-201,ARFGEF2-202,ARFGEP2,BIG2,BIG2_HUMAN,Brefeldin A-inhibited GEP 2,CAB026382,CCDS13411,CCDS13411.1,CHEMBL4105732,ENSG00000124198,ENSP00000262983,ENSP00000360985,ENSP00000438915,ENST00000262983,ENST00000371917,ENST00000371917.4,ENST00000493140,ENST00000493140.1,ENST00000538445,HGNC:15853,HPA026078,NM_006420,NM_006420.2,NM_00642…
ARG1	9606.ENSP00000349446	Arginase-1; Key element of the urea cycle converting L-arginine to urea and L-ornithine, which is further metabolized into metabolites proline and polyamides that drive collagen synthesis and bioenergetic pathways critical for cell proliferation, respectively; the urea cycle takes place primarily in the liver and, to a lesser extent, in the kidneys. Belongs to the arginase family.	https://smart.embl.de/smart/DDvec.cgi?smart=330:Pfam_Arginase(6|313)+	1WVA,1WVB,2AEB,2PHA,2PHO,2PLL,2ZAV,3.5.3.1,383,3DJ8,3E6K,3E6V,3F80,3GMZ,3GN0,3KV2,3LP4,3LP7,3MFV,3MFW,3MJL,3SJT,3SKK,3TF3,3TH7,3THE,3THH,3THJ,4FCI,4FCK,4GSM,4GSV,4GSZ,4GWC,4GWD,4HWW,4HXQ,4IE1,A6NEA0,AAA51776.1,AAH05321.1,AAH20653.1,AAL71547.1,AAP35387.1,AL121575,ARG1,ARG1-201,ARG1-202,ARG1-203,ARG1-204,ARG1-205,ARG1-206,ARG1-207,ARG1-208,ARG1-209,ARG1-210,ARG1-211,ARGI1_HUMAN,AY074488,Arginase,Ar…
ARHGEF6	9606.ENSP00000250617	Rho guanine nucleotide exchange factor 6; Acts as a RAC1 guanine nucleotide exchange factor (GEF).	https://smart.embl.de/smart/DDvec.cgi?smart=776:CH(3|106)+Pfam_RhoGEF67_u1(114|160)+SH3(163|218)+RhoGEF(245|420)+PH(450|550)+Pfam_RhoGEF67_u2(570|678)+Pfam_betaPIX_CC(681|769)+	1UJY,1WYR,9459,?Pix,A6NMW9,A8K6S7,AAG27169.1,AAH39856.1,AAH43505.1,AF207831,AK291742,AK294929,AL135783,AL683813,ARHG6_HUMAN,ARHGEF6,ARHGEF6-201,ARHGEF6-202,ARHGEF6-203,Alpha-Pix,B1AL37,BAA02796.1,BAA04985.1,BAF84431.1,BAH11929.1,BC039856,BC043505,BX537390,CAD97632.1,CCDS14660,CCDS14660.1,CCDS78509,CCDS78509.1,CH471150,COOL-2,COOL2,Cool-2,Cool2,D13631,D25304,EAW88460.1,EAW88461.1,ENSG00000129675,E…
ARSA	9606.ENSP00000216124	Arylsulfatase A component B; Hydrolyzes cerebroside sulfate.	https://smart.embl.de/smart/DDvec.cgi?smart=509:SIGNAL(1|20)+Pfam_Sulfatase(23|348)+Pfam_Sulfatase_C(370|504)+	1AUK,1E1Z,1E2S,1E33,1E3C,1N2K,1N2L,2AIJ,2AIK,2HI8,3.1.6.8,410,A0A0C4DFZ2,ARSA,ARSA-201,ARSA-202,ARSA-203,ARSA-204,ARSA-205,ARSA-206,ARSA-207,ARSA-208,ARSA_HUMAN,ASA,Arylsulfatase A,Arylsulfatase A component B,Arylsulfatase A component C,B2RCA6,B7XD04,CAB025183,CCDS14100,CCDS14100.2,CCDS46736,CCDS46736.1,Cerebroside-sulfatase,EC 3.1.6.8,ENSG00000100299,ENSP00000216124,ENSP00000336675,ENSP000003484…
ARSB	9606.ENSP00000264914	Arylsulfatase B; Removes sulfate groups from chondroitin-4-sulfate (C4S) and regulates its degradation. Involved in the regulation of cell adhesion, cell migration and invasion in colonic epithelium. In the central nervous system, is a regulator of neurite outgrowth and neuronal plasticity, acting through the control of sulfate glycosaminoglycans and neurocan levels (By similarity). Belongs to th…	https://smart.embl.de/smart/DDvec.cgi?smart=533:SIGNAL(1|38)+Pfam_Sulfatase(45|364)+	1FSU,3.1.6.1,3.1.6.12,411,A0A024RAJ9,A0A2U3U034,AAA51779.1,AAA51784.1,AAB19988.1,AAH29051.1,AC020937,AC025755,AC099485,AC114963,AK314903,ARSB,ARSB-201,ARSB-202,ARSB-203,ARSB-204,ARSB-205,ARSB-206,ARSB_HUMAN,ASB,Arylsulfatase B,B2RC20,BAG37417.1,BC029051,CAA51272.1,CCDS4043,CCDS4043.1,CCDS43334,CCDS43334.1,CH471084,CHEMBL2399,E5RHC4,EAW95821.1,EAW95822.1,EAW95823.1,EC 3.1.6.1,EC 3.1.6.12,ENSG00000…
ARX	9606.ENSP00000368332	Homeobox protein ARX; Transcription factor required for normal brain development. May be important for maintenance of specific neuronal subtypes in the cerebral cortex and axonal guidance in the floor plate; Belongs to the paired homeobox family. Bicoid subfamily.	https://smart.embl.de/smart/DDvec.cgi?smart=562:HOX(328|390)+Pfam_OAR(526|544)+	170302,A0A1B0GUI3,AAK93901.1,ARX,ARX-201,ARX-202,ARX-203,ARX-204,ARX-205,ARX_HUMAN,AY038071,Aristaless related homeobox,Aristaless-related homeobox,CCDS14215,CCDS14215.1,CT121,EIEE1,ENSG00000004848,ENSP00000005545,ENSP00000368332,ENSP00000490122,ENST00000005545,ENST00000379044,ENST00000379044.4,ENST00000636609,ENST00000636609.1,ENST00000636885,ENST00000636885.1,ENST00000637394,ENST00000637394.1,E…
ASAH1	9606.ENSP00000371152	Acid ceramidase subunit alpha; Lysosomal ceramidase that hydrolyzes sphingolipid ceramides into sphingosine and free fatty acids at acidic pH. Ceramides, sphingosine, and its phosphorylated form sphingosine-1-phosphate are bioactive lipids that mediate cellular signaling pathways regulating several biological processes including cell proliferation, apoptosis and differentiation. Has a higher cata…	https://smart.embl.de/smart/DDvec.cgi?smart=411:Pfam_NAAA-beta(61|124)+Pfam_CBAH(159|404)+	3.5.1.-,3.5.1.23,427,5U7Z,6MHM,A0A1B0GTA6,A0A1B0GTD4,A0A1B0GTM3,A0A1B0GTP7,A0A1B0GTQ7,A0A1B0GTX9,A0A1B0GTZ5,A0A1B0GU06,A0A1B0GU62,A0A1B0GU70,A0A1B0GUA4,A0A1B0GUB3,A0A1B0GUE3,A0A1B0GUG1,A0A1B0GUH5,A0A1B0GUJ2,A0A1B0GUJ3,A0A1B0GUP1,A0A1B0GUQ5,A0A1B0GUW4,A0A1B0GV06,A0A1B0GV88,A0A1B0GV95,A0A1B0GVA3,A0A1B0GVA8,A0A1B0GVC9,A0A1B0GVE7,A0A1B0GVG2,A0A1B0GVJ1,A0A1B0GVL2,A0A1B0GVY5,A0A1B0GW30,A0A1B0GW48,A0A1B…
ASPA	9606.ENSP00000263080	Aspartoacylase; Catalyzes the deacetylation of N-acetylaspartic acid (NAA) to produce acetate and L-aspartate. NAA occurs in high concentration in brain and its hydrolysis NAA plays a significant part in the maintenance of intact white matter. In other tissues it act as a scavenger of NAA from body fluids.	https://smart.embl.de/smart/DDvec.cgi?smart=313:Pfam_AstE_AspA(10|301)+	2I3C,2O4H,2O53,2Q51,3.5.1.15,443,4MRI,4MXU,4NFR,4TNU,AAB29190.1,AAH29128.1,AC025125,ACY-2,ACY2,ACY2_HUMAN,AK312901,ASP,ASPA,ASPA-201,ASPA-202,ASPA-203,ASPA-204,Aminoacylase-2,Aspartoacylase,BAG35747.1,BC029128,CAG46706.1,CCDS11028,CCDS11028.1,CH471108,CR541908,Canavan disease,EAW90506.1,EC 3.5.1.15,ENSG00000108381,ENSP00000263080,ENSP00000371361,ENSP00000409976,ENSP00000458324,ENSP00000461358,ENS…
ATCAY	9606.ENSP00000390941	Caytaxin; Functions in the development of neural tissues, particularly the postnatal maturation of the cerebellar cortex. May play a role in neurotransmission through regulation of glutaminase/GLS, an enzyme responsible for the production in neurons of the glutamate neurotransmitter. Alternatively, may regulate the localization of mitochondria within axons and dendrites.	https://smart.embl.de/smart/DDvec.cgi?smart=371:Pfam_BNIP2(59|187)+Pfam_CRAL_TRIO(207|317)+	85300,A0A0S2Z5T8,AAH26217.1,AAO63019.1,AB058775,AC011488,AK092309,ALQ34272.1,ATCAY,ATCAY kinesin light chain interacting caytaxin,ATCAY, caytaxin,ATCAY-201,ATCAY-202,ATCAY-203,ATCAY-204,ATCAY-205,ATCAY-206,ATCAY_HUMAN,AY220297,Ataxia cayman type protein,BAB47501.1,BAC03859.1,BC008736,BC026217,BNIP-2-homology,BNIP-H,CCDS45923,CCDS45923.1,CH471139,CLAC,Cayman ataxia,Caytaxin,EAW69280.1,ENSG00000167…
ATN1	9606.ENSP00000379915	Atrophin-1; Transcriptional corepressor. Recruits NR2E1 to repress transcription. Promotes vascular smooth cell (VSMC) migration and orientation (By similarity). Corepressor of MTG8 transcriptional repression. Has some intrinsic repression activity which is independent of the number of poly-Gln (polyQ) repeats.	https://smart.embl.de/smart/DDvec.cgi?smart=1190:Pfam_Atrophin-1(1|212)+Pfam_Atrophin-1(409|1189)+	1822,AAB50276.1,AAB51321.1,ATN1,ATN1-201,ATN1-202,ATN1-203,ATN1-204,ATN1_HUMAN,Atrophin 1,Atrophin-1,B37,BAA06626.1,BAA07534.1,BAA23631.1,CCDS31734,CCDS31734.1,CHEDDA,D12S755E,D31840,D38529,D63808,DRPLA,Dentatorubral-pallidoluysian atrophy protein,ENSG00000111676,ENSP00000229279,ENSP00000324873,ENSP00000341738,ENSP00000349076,ENSP00000379915,ENSP00000441744,ENST00000229279,ENST00000317162,ENST000…
ATP1A2	9606.ENSP00000354490	Sodium/potassium-transporting ATPase subunit alpha-2; This is the catalytic component of the active enzyme, which catalyzes the hydrolysis of ATP coupled with the exchange of sodium and potassium ions across the plasma membrane. This action creates the electrochemical gradient of sodium and potassium, providing the energy for active transport of various nutrients; Belongs to the cation transport …	https://smart.embl.de/smart/DDvec.cgi?smart=1020:Cation_ATPase_N(40|114)+TRANS(128|147)+Pfam_E1-E2_ATPase(161|352)+Pfam_Cation_ATPase(424|518)+Pfam_Cation_ATPase_C(796|1005)+	3.6.3.9,477,7.2.2.13,A0A0S2Z3W6,AAA35575.1,AAA51797.1,AAA51799.1,AAH52271.2,AB018321,AL121987,ALQ33385.1,AT1A2_HUMAN,ATP1A2,ATP1A2-201,ATP1A2-202,ATP1A2-203,ATP1A2-204,ATP1A2-205,ATP1A2-206,ATP1A2-207,ATP1A2-208,ATPase Na+/K+ transporting subunit alpha 2,ATPase, Na+/K+ transporting, alpha 2 polypeptide,B1AKY9,BAA34498.2,BC052271,CAA68793.1,CAB022230,CCDS1196,CCDS1196.1,CH471121,CHEMBL2095186,D3DV…
ATP2A2	9606.ENSP00000440045	Sarcoplasmic/endoplasmic reticulum calcium ATPase 2; This magnesium-dependent enzyme catalyzes the hydrolysis of ATP coupled with the translocation of calcium from the cytosol to the sarcoplasmic reticulum lumen. Isoform 2 is involved in the regulation of the contraction/relaxation cycle. Acts as a regulator of TNFSF11-mediated Ca(2+) signaling pathways via its interaction with TMEM64 which is cr…	https://smart.embl.de/smart/DDvec.cgi?smart=1042:Cation_ATPase_N(3|77)+TRANS(84|106)+Pfam_E1-E2_ATPase(121|329)+Pfam_Cation_ATPase(418|527)+Pfam_Hydrolase_3(682|746)+TRANS(759|781)+Pfam_Cation_ATPase_C(783|986)+TRANS(1013|1030)+	3.6.3.8,488,5ZTF,6JJU,7.2.2.10,A0A0C4DH86,A0A0S2Z3L2,A6NDN7,AAA52757.1,AAA52758.1,AAA53193.1,AAA53194.1,AAH35588.1,AAO47398.1,AC006088,AK293877,ALQ33387.1,AT2A2_HUMAN,ATP2A2,ATP2A2-201,ATP2A2-202,ATP2A2-203,ATP2A2-204,ATP2A2-205,ATP2A2-206,ATP2A2-207,ATP2A2-208,ATP2A2-209,ATP2A2-210,ATP2A2-211,ATP2A2-212,ATP2B,AY186578,B4DF05,BAG57266.1,BC035588,CCDS9143,CCDS9143.1,CCDS9144,CCDS9144.1,CH471054,CH…
ATP2C1	9606.ENSP00000421326	Calcium-transporting ATPase type 2C member 1; This magnesium-dependent enzyme catalyzes the hydrolysis of ATP coupled with the transport of the calcium; Belongs to the cation transport ATPase (P-type) (TC 3.A.3) family. Type IIA subfamily.	https://smart.embl.de/smart/DDvec.cgi?smart=973:Cation_ATPase_N(59|133)+TRANS(138|153)+Pfam_E1-E2_ATPase(167|362)+Pfam_Cation_ATPase(443|527)+TRANS(735|757)+Pfam_Cation_ATPase_C(760|932)+	27032,3.6.3.8,7.2.2.10,AAF26295.1,AAF26296.1,AAF27813.2,AAF35375.1,AAH28139.1,AAP30008.1,AAP30009.1,AB037768,AC055733,AC097105,AF181120,AF181121,AF189723,AF225981,AJ010953,AK001684,AK074692,AK296470,AK299945,AK304374,AK314342,AT2C1_HUMAN,ATP-dependent Ca(2+) pump PMR1,ATP2C1,ATP2C1-201,ATP2C1-202,ATP2C1-203,ATP2C1-204,ATP2C1-205,ATP2C1-206,ATP2C1-207,ATP2C1-208,ATP2C1-209,ATP2C1-210,ATP2C1-211,AT…
ATP6V0A4	9606.ENSP00000308122	V-type proton ATPase 116 kDa subunit a isoform 4; Part of the proton channel of the V-ATPase that is involved in normal vectorial acid transport into the urine by the kidney.	https://smart.embl.de/smart/DDvec.cgi?smart=840:Pfam_V_ATPase_I(27|830)+	50617,A0A024R791,A0A2R8Y6X9,A0A2R8Y7G6,A0A2R8YE46,A0A2R8YGN5,A4,A4D1R4,A8KA80,AAG11415.1,AAI09305.1,AAI09306.1,AC018663,AC020983,AF245517,AK292945,ATP6N1B,ATP6N2,ATP6V0A4,ATP6V0A4-201,ATP6V0A4-202,ATP6V0A4-203,ATP6V0A4-204,ATP6V0A4-205,ATP6V0A4-206,ATP6V0A4-207,ATP6V0A4-208,ATP6V0A4-209,ATP6V0A4-210,ATPase H+ transporting V0 subunit a4,ATPase, H+ transporting, lysosomal V0 subunit A4,ATPase, H+ t…
ATP6V1B1	9606.ENSP00000234396	V-type proton ATPase subunit B, kidney isoform; Non-catalytic subunit of the peripheral V1 complex of vacuolar ATPase. V-ATPase is responsible for acidifying a variety of intracellular compartments in eukaryotic cells; Belongs to the ATPase alpha/beta chains family.	https://smart.embl.de/smart/DDvec.cgi?smart=513:Pfam_ATP-synt_ab_N(44|110)+Pfam_ATP-synt_ab(167|393)+	3.6.3.14,525,AAA36498.1,AAH63411.1,AC007040,AF107466,AK223151,AK291121,AK313194,ATP6B1,ATP6V1B1,ATP6V1B1-201,ATP6V1B1-202,ATP6V1B1-203,ATP6V1B1-204,ATP6V1B1-205,ATP6V1B1-206,ATP6V1B1-207,ATPase H+ transporting V1 subunit B1,BAD96871.1,BAF83810.1,BAG36011.1,BC063411,C9JL73,C9JNS9,C9JZ02,CAB009523,CCDS1912,CCDS1912.1,CH471053,CHEMBL3217,EAW99790.1,EC 3.6.3.14,ENSG00000116039,ENSP00000234396,ENSP000…
ATP7A	9606.ENSP00000345728	Copper-transporting ATPase 1; May supply copper to copper-requiring proteins within the secretory pathway, when localized in the trans-Golgi network. Under conditions of elevated extracellular copper, it relocalized to the plasma membrane where it functions in the efflux of copper from cells; Belongs to the cation transport ATPase (P-type) (TC 3.A.3) family. Type IB subfamily.	https://smart.embl.de/smart/DDvec.cgi?smart=1500:Pfam_HMA(11|72)+Pfam_HMA(174|235)+Pfam_HMA(280|340)+Pfam_HMA(380|441)+Pfam_HMA(492|552)+Pfam_HMA(567|628)+TRANS(654|673)+TRANS(711|733)+TRANS(748|770)+Pfam_E1-E2_ATPase(814|1022)+Pfam_Hydrolase_3(1281|1345)+TRANS(1359|1381)+TRANS(1385|1407)+	1AW0,1KVI,1KVJ,1Q8L,1S6O,1S6U,1Y3J,1Y3K,1YJR,1YJT,1YJU,1YJV,2AW0,2G9O,2GA7,2K1R,2KIJ,2KMV,2KMX,3.6.3.4,3CJK,538,5T7L,7.2.2.8,A0A2R8YD60,AAA16974.1,AAA35580.1,AAA96010.1,AAG47452.1,AL356235,AL645821,AL772330,ATP7A,ATP7A-201,ATP7A-202,ATP7A-203,ATP7A-204,ATP7A-205,ATP7A-206,ATP7A_HUMAN,ATPase copper transporting alpha,ATPase, Cu++ transporting, alpha polypeptide,AY011418,B1AT72,CAA49145.1,CAB08160.…
ATP7B	9606.ENSP00000242839	Copper-transporting ATPase 2; Copper ion transmembrane transporter involved in the export of copper out of the cells. It is involved in copper homeostasis in the liver, where it ensures the efflux of copper from hepatocytes into the bile in response to copper overload. Belongs to the cation transport ATPase (P-type) (TC 3.A.3) family. Type IB subfamily.	https://smart.embl.de/smart/DDvec.cgi?smart=1465:Pfam_HMA(61|122)+Pfam_HMA(146|207)+Pfam_HMA(260|320)+Pfam_HMA(362|423)+Pfam_HMA(491|552)+Pfam_HMA(567|628)+TRANS(654|673)+TRANS(688|710)+TRANS(731|753)+TRANS(763|780)+Pfam_E1-E2_ATPase(797|1005)+Pfam_Hydrolase_3(1246|1311)+TRANS(1325|1347)+	2ARF,2EW9,2KOY,2LQB,2N7Y,2ROP,3.6.3.4,540,6A71,6A72,7.2.2.8,A0A024RDX3,A0A0U1RQY8,A0A0U1RRG1,AAA16173.1,AAA79211.1,AAA79212.1,AAA92667.1,AAB34086.1,AAB34087.1,AAB52902.1,AAD01998.1,AAD14987.1,AAI43977.1,AAY41166.1,AB209461,AF034838,AL138821,AL139082,AL162377,ATP7B,ATP7B-201,ATP7B-202,ATP7B-203,ATP7B-204,ATP7B-205,ATP7B-206,ATP7B-207,ATP7B-208,ATP7B-209,ATP7B-210,ATP7B-211,ATP7B-212,ATP7B-213,ATP7…
ATP8B1	9606.ENSP00000497896	Phospholipid-transporting ATPase IC; Catalytic component of a P4-ATPase flippase complex which catalyzes the hydrolysis of ATP coupled to the transport of aminophospholipids from the outer to the inner leaflet of various membranes and ensures the maintenance of asymmetric distribution of phospholipids. Phospholipid translocation seems also to be implicated in vesicle formation and in uptake of li…	https://smart.embl.de/smart/DDvec.cgi?smart=1251:Pfam_PhoLip_ATPase_N(66|145)+Pfam_E1-E2_ATPase(172|413)+Pfam_Cation_ATPase(532|632)+Pfam_PhoLip_ATPase_C(919|1173)+	3.6.3.1,5205,7.6.2.1,A0A2R8Y5C5,A0A3B3IRQ1,AAC04328.1,AAC63461.1,AAH03534.1,AC022724,AC027097,AF032442,AF038007,AT8B1_HUMAN,ATP8B1,ATP8B1-201,ATP8B1-202,ATP8B1-203,ATP8B1-204,ATP8B1-205,ATP8B1-206,ATP8B1-207,ATP8B1-208,ATPIC,ATPase class I type 8B member 1,ATPase phospholipid transporting 8B1,ATPase, Class I, type 8B, member 1,ATPase, class I, type 8B, member 1,BC003534,BRIC,CCDS11965,CCDS11965.1…
ATXN1	9606.ENSP00000244769	Ataxin-1; Chromatin-binding factor that repress Notch signaling in the absence of Notch intracellular domain by acting as a CBF1 corepressor. Binds to the HEY promoter and might assist, along with NCOR2, RBPJ- mediated repression. Binds RNA in vitro. May be involved in RNA metabolism. In concert with CIC and ATXN1L, involved in brain development (By similarity).	https://smart.embl.de/smart/DDvec.cgi?smart=815:Pfam_ATXN-1_C(426|445)+AXH(569|688)+	1OA8,2M41,4APT,4AQP,4J2J,4J2L,6310,A0A2R8YCF3,AAD14401.1,AAI17126.1,AL009031,AL031120,AL034375,AL137003,ATX1,ATX1_HUMAN,ATXN1,ATXN1-201,ATXN1-202,ATXN1-203,ATXN1-204,ATXN1-205,ATXN1-206,ATXN1-207,ATXN1-208,ATXN1-209,ATXN1-210,ATXN1-211,ATXN1-212,ATXN1-213,Ataxin 1,Ataxin 1/1L,Ataxin-1,BC117125,CAA55793.1,CCDS34342,CCDS34342.1,CCDS87367,CCDS87367.1,D6S504E,ENSG00000124788,ENSP00000244769,ENSP00000…
ATXN7	9606.ENSP00000295900	Ataxin-7; Acts as component of the STAGA transcription coactivator-HAT complex. Mediates the interaction of STAGA complex with the CRX and is involved in CRX-dependent gene activation. Necessary for microtubule cytoskeleton stabilization.	https://smart.embl.de/smart/DDvec.cgi?smart=892:ZnF_C2H2(148|170)+Pfam_SCA7(327|395)+	2KKR,6314,A0A1B0GX67,A0A2R8YDD6,AA398030,AAC19162.1,AAC19163.1,AAC39765.1,AC012557,AC104162,ADCAII,AF032102,AF032103,AF032105,AJ000517,AK304062,ATX7_HUMAN,ATXN7,ATXN7-212,ATXN7-213,ATXN7-214,Ataxin 7,Ataxin-7,B4E207,BAG64969.1,CAA04154.1,CCDS43102,CCDS43102.1,CCDS46861,CCDS54603,CH471055,E9PHP9,EAW65422.1,ENSG00000163635,ENSG00000285258,ENSP00000295900,ENSP00000418203,ENSP00000493724,ENST00000295…
AUH	9606.ENSP00000364883	Methylglutaconyl-CoA hydratase, mitochondrial; Catalyzes the conversion of 3-methylglutaconyl-CoA to 3- hydroxy-3-methylglutaryl-CoA. Also has itaconyl-CoA hydratase activity by converting itaconyl-CoA into citramalyl-CoA in the C5-dicarboxylate catabolism pathway. The C5-dicarboxylate catabolism pathway is required to detoxify itaconate, a vitamin B12-poisoning metabolite. Has very low enoyl-CoA…	https://smart.embl.de/smart/DDvec.cgi?smart=339:Pfam_ECH_2(89|273)+	1HZD,2ZQQ,2ZQR,4.2.1.18,4.2.1.56,549,AAH20722.1,AL158071,AL353645,AL513353,AU RNA binding methylglutaconyl-CoA hydratase,AU RNA binding protein/enoyl-CoA hydratase,AU-binding protein/enoyl-CoA hydratase,AU-specific RNA-binding enoyl-CoA hydratase,AUH,AUH-201,AUH-202,AUH-203,AUH-204,AUH-205,AUHM_HUMAN,B1ALV7,B1ALV8,BC020722,CAA56260.1,CCDS6689,CCDS6689.1,CCDS78409,CCDS78409.1,CH471089,EAW62794.1,E…
AXIN2	9606.ENSP00000302625	Axin-2; Inhibitor of the Wnt signaling pathway. Down-regulates beta- catenin. Probably facilitate the phosphorylation of beta-catenin and APC by GSK3B.	https://smart.embl.de/smart/DDvec.cgi?smart=843:Pfam_AXIN1_TNKS_BD(9|73)+RGS(81|200)+Pfam_Axin_b-cat_bind(432|471)+DAX(761|843)+	8313,A0A087WXP8,A0A1B0GX50,AC115994,AF078165,AXIL,AXIN2,AXIN2-201,AXIN2-202,AXIN2-203,AXIN2-204,AXIN2-205,AXIN2-206,AXIN2-207,AXIN2-208,AXIN2-209,AXIN2_HUMAN,Axil,Axin 2,Axin-2,Axin-like protein,Axis inhibition protein 2,CAB012283,CAB017783,CCDS11662,CCDS11662.1,CCDS86634,CCDS86634.1,Conductin,DKFZp781B0869,E7ES00,ENSG00000168646,ENSP00000302625,ENSP00000310287,ENSP00000364854,ENSP00000441151,ENS…
B4GALT7	9606.ENSP00000029410	Beta-1,4-galactosyltransferase 7; Required for the biosynthesis of the tetrasaccharide linkage region of proteoglycans, especially for small proteoglycans in skin fibroblasts; Belongs to the glycosyltransferase 7 family.	https://smart.embl.de/smart/DDvec.cgi?smart=327:TRANS(30|52)+Pfam_Glyco_transf_7N(60|177)+Pfam_Glyco_transf_7C(181|259)+	11285,2.4.1.-,2.4.1.133,4IRP,4IRQ,AAF22225.1,AAH07317.1,AAH62983.1,AAH72403.1,AAQ88941.1,AB028600,AC139795,AF142675,AJ005382,AK023506,AY358578,B3KN39,B4GALT7,B4GALT7-201,B4GALT7-202,B4GALT7-203,B4GALT7-204,B4GALT7-205,B4GALT7-206,B4GALT7-207,B4GALT7-208,B4GT7_HUMAN,BAA83414.1,BAG51201.1,BC007317,BC062983,BC072403,Beta-1,4-GalTase 7,Beta-1,4-galactosyltransferase 7,Beta4Gal-T7,CAB56424.1,CCDS4429,…
BBS1	9606.ENSP00000317469	Bardet-Biedl syndrome 1 protein; The BBSome complex is thought to function as a coat complex required for sorting of specific membrane proteins to the primary cilia. The BBSome complex is required for ciliogenesis but is dispensable for centriolar satellite function. This ciliogenic function is mediated in part by the Rab8 GDP/GTP exchange factor, which localizes to the basal body and contacts th…	https://smart.embl.de/smart/DDvec.cgi?smart=593:Pfam_BBS1(23|276)+	582,AAI09065.1,AAI09066.1,AAM92770.1,AF503941,AK027645,AP002748,BAB55261.1,BBS1,BBS1-201,BBS1-202,BBS1-203,BBS1-204,BBS1-205,BBS1-206,BBS1-207,BBS1-208,BBS1-209,BBS1-210,BBS1-211,BBS1-212,BBS1-213,BBS1-214,BBS1-215,BBS1-216,BBS1-217,BBS1-218,BBS1-219,BBS1-220,BBS1-221,BBS1-222,BBS1-223,BBS1-224,BBS1-225,BBS1_HUMAN,BBS2-like protein 2,BBS2L2,BC109064,BC109065,Bardet-Biedl syndrome 1,Bardet-Biedl s…
BBS2	9606.ENSP00000245157	Bardet-Biedl syndrome 2 protein; The BBSome complex is thought to function as a coat complex required for sorting of specific membrane proteins to the primary cilia. The BBSome complex is required for ciliogenesis but is dispensable for centriolar satellite function. This ciliogenic function is mediated in part by the Rab8 GDP/GTP exchange factor, which localizes to the basal body and contacts th…	https://smart.embl.de/smart/DDvec.cgi?smart=721:Pfam_BBS2_N(20|126)+Pfam_BBS2_Mid(165|272)+Pfam_BBS2_C(276|715)+	583,AC009155,AC026461,AC092140,AF342736,BBS,BBS2,BBS2-201,BBS2-202,BBS2-203,BBS2-204,BBS2-205,BBS2-206,BBS2-207,BBS2-208,BBS2-209,BBS2-210,BBS2-211,BBS2-212,BBS2-213,BBS2-214,BBS2-215,BBS2-216,BBS2-217,BBS2-218,BBS2-219,BBS2-220,BBS2-221,BBS2_HUMAN,Bardet-Biedl syndrome 2,Bardet-Biedl syndrome 2 protein,CCDS32451,CCDS32451.1,ENSG00000125124,ENSP00000245157,ENSP00000373386,ENSP00000373387,ENSP0000…
BBS4	9606.ENSP00000268057	Bardet-Biedl syndrome 4 protein; The BBSome complex is thought to function as a coat complex required for sorting of specific membrane proteins to the primary cilia. The BBSome complex is required for ciliogenesis but is dispensable for centriolar satellite function. This ciliogenic function is mediated in part by the Rab8 GDP/GTP exchange factor, which localizes to the basal body and contacts th…	https://smart.embl.de/smart/DDvec.cgi?smart=519:TPR(67|100)+TPR(101|134)+TPR(135|168)+TPR(169|201)+TPR(202|235)+TPR(270|303)+TPR(304|337)+TPR(338|371)+	585,A0A0S2Z3A9,AAH08923.2,AAH27624.1,AAK58868.1,AAS13441.1,AC009712,AF090947,AF359281,AK075321,AK303706,ALQ33394.1,AY457143,B4E178,BAC11547.1,BAG64690.1,BBS4,BBS4-201,BBS4-202,BBS4-203,BBS4-204,BBS4-205,BBS4-206,BBS4-207,BBS4-208,BBS4-209,BBS4-210,BBS4-211,BBS4-212,BBS4-213,BBS4-214,BBS4-215,BBS4-216,BBS4-217,BBS4-218,BBS4_HUMAN,BC008923,BC027624,Bardet-Biedl syndrome 4,Bardet-Biedl syndrome 4 pr…
BBS7	9606.ENSP00000264499	Bardet-Biedl syndrome 7 protein; The BBSome complex is thought to function as a coat complex required for sorting of specific membrane proteins to the primary cilia. The BBSome complex is required for ciliogenesis but is dispensable for centriolar satellite function. This ciliogenic function is mediated in part by the Rab8 GDP/GTP exchange factor, which localizes to the basal body and contacts th…	http://smart.embl.de/smart/DDvec.cgi?smart=715:	55212,AAH32691.1,AAO16025.1,AAO16026.1,AAY40970.1,AC079341,AF521643,AF521644,AK001577,BAA91767.1,BBS2-like protein 1,BBS2L1,BBS7,BBS7-201,BBS7-202,BBS7-203,BBS7-204,BBS7-205,BBS7-206,BBS7_HUMAN,BC032691,Bardet-Biedl syndrome 7,Bardet-Biedl syndrome 7 protein,CCDS3724,CCDS3724.1,CCDS54799,CCDS54799.1,ENSG00000138686,ENSP00000264499,ENSP00000423250,ENSP00000423626,ENST00000264499,ENST00000264499.8,…
BCKDHB	9606.ENSP00000318351	2-oxoisovalerate dehydrogenase subunit beta, mitochondrial; The branched-chain alpha-keto dehydrogenase complex catalyzes the overall conversion of alpha-keto acids to acyl-CoA and CO(2). It contains multiple copies of three enzymatic components: branched-chain alpha-keto acid decarboxylase (E1), lipoamide acyltransferase (E2) and lipoamide dehydrogenase (E3).	https://smart.embl.de/smart/DDvec.cgi?smart=392:SIGNAL(1|19)+Transket_pyr(71|246)+Pfam_Transketolase_C(261|382)+	1.2.4.4,1DTW,1OLS,1OLU,1OLX,1U5B,1V11,1V16,1V1M,1V1R,1WCI,1X7W,1X7X,1X7Y,1X7Z,1X80,2BEU,2BEV,2BEW,2BFB,2BFC,2BFD,2BFE,2BFF,2J9F,594,A0A140VKB3,AAA51812.1,AAB16763.1,AAH34481.1,AAH40139.1,AAV38866.1,AEE61250.1,AK289977,AL049696,AL391595,BAA14389.1,BAF82666.1,BC034481,BC040139,BCKDE1B,BCKDH E1-beta,BCKDHB,BCKDHB-201,BCKDHB-202,BCKDHB-203,BCKDHB-204,BCKDHB-205,BCKDHB-206,BCKDH_E1-beta,BT020063,CAA36…
BCOR	9606.ENSP00000367705	BCL-6 corepressor; Transcriptional corepressor. May specifically inhibit gene expression when recruited to promoter regions by sequence-specific DNA- binding proteins such as BCL6 and MLLT3. This repression may be mediated at least in part by histone deacetylase activities which can associate with this corepressor. Involved in the repression of TFAP2A; impairs binding of BCL6 and KDM2B to TFAP2A …	https://smart.embl.de/smart/DDvec.cgi?smart=1755:Pfam_BCOR(1202|1414)+ANK(1462|1492)+ANK(1496|1525)+ANK(1529|1558)+Pfam_PUFD(1634|1747)+	2N1L,3BIM,4HPL,54880,6B7G,A1A564,AAG41429.1,AAG41430.1,AAH09675.2,AAH63536.1,AAI14221.1,AAI28388.1,AAR08265.1,AB046795,AC091806,AC092198,AF317391,AF317392,AK000292,AK074286,AL591802,ANOP2,AY316592,BAA91061.1,BAB13401.2,BAB85037.1,BC009675,BC063536,BC114220,BC128387,BCL-6 coreceptor,BCL-6 corepressor,BCL6 co-repressor,BCL6 corepressor,BCL6 interacting corepressor,BCOR,BCOR-201,BCOR-202,BCOR-203,BC…
BCS1L	9606.ENSP00000413908	Mitochondrial chaperone BCS1; Chaperone necessary for the assembly of mitochondrial respiratory chain complex III. Plays an important role in the maintenance of mitochondrial tubular networks, respiratory chain assembly and formation of the LETM1 complex.	https://smart.embl.de/smart/DDvec.cgi?smart=419:BCS1_N(23|191)+AAA(222|357)+	617,A0A024R467,A0A2R8Y7T3,AAB97365.1,AAD08638.1,AAH00416.1,AAH07500.1,AAK29417.1,AAN05490.1,AC009974,AC079810,AF026849,AF038195,AF346835,AF516670,AK096210,ALQ33399.1,B3KTW9,BAG53231.1,BC000416,BC007500,BCS,BCS1,BCS1 (yeast homolog)-like,BCS1-like (S. cerevisiae),BCS1-like (yeast),BCS1-like protein,BCS1L,BCS1L-201,BCS1L-202,BCS1L-203,BCS1L-204,BCS1L-205,BCS1L-206,BCS1L-207,BCS1L-208,BCS1L-209,BCS1…
BEST1	9606.ENSP00000399709	Bestrophin-1; Forms calcium-sensitive chloride channels. Highly permeable to bicarbonate.	https://smart.embl.de/smart/DDvec.cgi?smart=604:Pfam_Bestrophin(1|256)+	7439,A0A0C4DGE9,A8K0W6,AAC33766.1,AAC64343.1,AAC64344.1,AAC64926.1,AAH15220.1,AAH41664.1,AAR99654.1,AF057169,AF057170,AF073491,AF073492,AF073493,AF073494,AF073495,AF073496,AF073497,AF073498,AF073499,AF073500,AF073501,AK289681,AK293701,AK295998,AK301392,AP003733,ARB,AY515704,B7Z1N8,B7Z3J8,B7Z736,BAF82370.1,BAH11574.1,BAH12234.1,BAH13472.1,BC015220,BC041664,BEST,BEST1,BEST1-201,BEST1-202,BEST1-203,…
BFSP2	9606.ENSP00000304987	Phakinin; Required for the correct formation and organization of lens intermediate filaments as part of a complex composed of BFSP1, BFSP2 and CRYAA.	https://smart.embl.de/smart/DDvec.cgi?smart=415:Filament(101|415)+	49 kDa cytoskeletal protein,8419,AAC50414.1,AAG30728.1,AAI13519.1,AAI13521.1,AF195044,BC113518,BC113520,BFSP2,BFSP2-201,BFSP2-202,BFSP2-203,BFSP2-204,BFSP2-205,BFSP2-206,BFSP2_HUMAN,Beaded filament structural protein 2,CCDS33859,CCDS33859.1,CP47,CP49,CTRCT12,ENSG00000170819,ENSP00000304987,ENSP00000376832,ENST00000302334,ENST00000302334.2,ENST00000393124,ENST00000503047,ENST00000503047.1,ENST0000…
BLNK	9606.ENSP00000224337	B-cell linker protein; Functions as a central linker protein, downstream of the B- cell receptor (BCR), bridging the SYK kinase to a multitude of signaling pathways and regulating biological outcomes of B-cell function and development. Plays a role in the activation of ERK/EPHB2, MAP kinase p38 and JNK. Modulates AP1 activation. Important for the activation of NF-kappa-B and NFAT. Plays an import…	https://smart.embl.de/smart/DDvec.cgi?smart=456:SH2(344|435)+	29760,AAC39936.1,AAC39937.1,AAF20382.1,AAF20383.1,AAH18906.1,AC021037,AF068180,AF068181,AF180740,AF180741,AF180742,AF180743,AF180744,AF180745,AF180746,AF180747,AF180748,AF180749,AF180750,AF180751,AF180752,AF180753,AF180754,AF180755,AF180756,AGM4,AM180327,AM180337,AM180339,B cell adaptor containing SH2 domain,B cell linker,B-cell activation,B-cell adapter containing a SH2 domain protein,B-cell lin…
BMPR1A	9606.ENSP00000361107	Bone morphogenetic protein receptor type-1A; On ligand binding, forms a receptor complex consisting of two type II and two type I transmembrane serine/threonine kinases. Type II receptors phosphorylate and activate type I receptors which autophosphorylate, then bind and activate SMAD transcriptional regulators. Receptor for BMP2, BMP4, GDF5 and GDF6. Positively regulates chondrocyte differentiati…	https://smart.embl.de/smart/DDvec.cgi?smart=532:SIGNAL(1|23)+Pfam_Activin_recp(59|134)+TRANS(153|175)+GS(204|234)+	10q23del,1ES7,1REW,2.7.11.30,2GOO,2H62,2H64,2K3G,2QJ9,2QJA,2QJB,3NH7,3QB4,657,A0A087X0P8,A8K6U9,AAH28383.1,AC021036,AC025268,AC067750,ACVRLK3,AK291764,ALK-3,ALK3,Activin receptor-like kinase 3,BAF84453.1,BC028383,BMP type-1A receptor,BMPR-1A,BMPR1A,BMPR1A-201,BMPR1A-202,BMPR1A-203,BMPR1A-204,BMPR1A-205,BMR1A_HUMAN,Bone morphogenetic protein receptor type 1A,Bone morphogenetic protein receptor typ…
BPGM	9606.ENSP00000376840	Bisphosphoglycerate mutase; Plays a major role in regulating hemoglobin oxygen affinity by controlling the levels of its allosteric effector 2,3- bisphosphoglycerate (2,3-BPG). Also exhibits mutase (EC 5.4.2.11) activity.	https://smart.embl.de/smart/DDvec.cgi?smart=259:PGAM(5|195)+	1T8P,2,3-bisphosphoglycerate mutase,2,3-bisphosphoglycerate mutase, erythrocyte,2,3-bisphosphoglycerate synthase,2,3-diphosphoglycerate mutase,2A9J,2F90,2H4X,2H4Z,2H52,2HHJ,3.1.3.13,3NFY,5.4.2.11,5.4.2.4,669,A0A024R782,A4D1N9,AAA51840.1,AAH17050.1,AC009276,AEE61212.1,AK315439,BAG37827.1,BC017050,BPG-dependent PGAM,BPGM,BPGM-201,BPGM-202,BPGM-203,BPGM-204,Bisphosphoglycerate mutase,Bisphosphoglyce…
BRCA1	9606.ENSP00000418960	Breast cancer type 1 susceptibility protein; E3 ubiquitin-protein ligase that specifically mediates the formation of 'Lys-6'-linked polyubiquitin chains and plays a central role in DNA repair by facilitating cellular responses to DNA damage. It is unclear whether it also mediates the formation of other types of polyubiquitin chains. The E3 ubiquitin-protein ligase activity is required for its tum…	https://smart.embl.de/smart/DDvec.cgi?smart=1884:RING(24|64)+Pfam_BRCT_assoc(345|508)+BRCT(1665|1747)+BRCT(1779|1866)+	1JM7,1JNX,1N5O,1OQA,1T15,1T29,1T2U,1T2V,1Y98,2.3.2.27,2ING,3COJ,3K0H,3K0K,3K15,3K16,3PXA,3PXB,3PXC,3PXD,3PXE,4IFI,4IGK,4JLU,4OFB,4U4A,4Y18,4Y2G,672,6G2I,A0A024R1V0,A0A024R1Z8,A0A0A0MSN1,A0A0U1RRA9,A0A2R8Y587,A0A2R8Y6Y9,A0A2R8Y7V5,A0A494C182,AAA73985.1,AAB61673.1,AAC00049.1,AAC37594.1,AAH72418.1,AAI06746.1,AAI15038.1,AAP12647.1,AAQ92977.1,AB621825,ABA29208.1,ABA29211.1,ABA29214.1,ABA29217.1,ABA292…
BRCA2	9606.ENSP00000369497	Breast cancer type 2 susceptibility protein; Involved in double-strand break repair and/or homologous recombination. Binds RAD51 and potentiates recombinational DNA repair by promoting assembly of RAD51 onto single-stranded DNA (ssDNA). Acts by targeting RAD51 to ssDNA over double-stranded DNA, enabling RAD51 to displace replication protein-A (RPA) from ssDNA and stabilizing RAD51- ssDNA filament…	https://smart.embl.de/smart/DDvec.cgi?smart=3418:Pfam_BRCA2(1003|1035)+Pfam_BRCA2(1213|1245)+Pfam_BRCA2(1422|1454)+Pfam_BRCA2(1518|1550)+Pfam_BRCA2(1665|1696)+Pfam_BRCA2(1838|1869)+Pfam_BRCA2(1973|2004)+Pfam_BRCA2(2052|2084)+Pfam_BRCA-2_helical(2481|2667)+Pfam_BRCA-2_OB1(2670|2796)+Tower(2831|2872)+Pfam_BRCA-2_OB3(3052|3186)+	1N0W,3EU7,675,6GY2,AAN28944.1,AAN61409.1,AAN61410.1,AAN61411.1,AAN61412.1,AAN61413.1,AAN61414.1,AAN61415.1,AAN61416.1,AAN61417.1,AAN61418.1,AAN61419.1,AAN61420.1,AAN61421.1,AAN61422.1,AF489725,AF489726,AF489727,AF489728,AF489729,AF489730,AF489731,AF489732,AF489733,AF489734,AF489735,AF489736,AF489737,AF489738,AL137247,AL445212,AY151039,BRCA1/BRCA2-containing complex, subunit 2,BRCA2,BRCA2 DNA repa…
BRIP1	9606.ENSP00000259008	Fanconi anemia group J protein; DNA-dependent ATPase and 5' to 3' DNA helicase required for the maintenance of chromosomal stability. Acts late in the Fanconi anemia pathway, after FANCD2 ubiquitination. Involved in the repair of DNA double-strand breaks by homologous recombination in a manner that depends on its association with BRCA1.	https://smart.embl.de/smart/DDvec.cgi?smart=1249:DEXDc(17|441)+HELICc(698|851)+	1T15,1T29,3.6.4.12,3.6.4.13,3AL3,83990,A0A024QZ45,AAI01473.1,AAI01475.1,AAK38111.1,AC002994,AC005969,AC060798,AF360549,AK074713,ATP-dependent RNA helicase BRIP1,BAC11156.1,BACH1,BC101472,BC101474,BRCA1 interacting protein C-terminal helicase 1,BRCA1-associated C-terminal helicase 1,BRCA1-interacting protein 1,BRCA1-interacting protein C-terminal helicase 1,BRCA1/BRCA2-associated helicase 1,BRIP1,…
BSG	9606.ENSP00000333769	Basigin; Plays an important role in targeting the monocarboxylate transporters SLC16A1, SLC16A3, SLC16A8, SLC16A11 and SLC16A12 to the plasma membrane. Plays pivotal roles in spermatogenesis, embryo implantation, neural network formation and tumor progression. Stimulates adjacent fibroblasts to produce matrix metalloproteinases (MMPS). Seems to be a receptor for oligomannosidic glycans. In vitro,…	https://smart.embl.de/smart/DDvec.cgi?smart=385:SIGNAL(1|18)+IGc2(35|115)+IG(227|319)+TRANS(323|345)+	3B5H,3I84,3I85,3QQN,3QR2,4U0Q,5F7,5X0T,5XF0,682,A0A087WUV8,A0A087X215,A0A087X2B5,A0A2R8YDZ0,A6NJW1,AAA68936.1,AAA91084.1,AAB41120.1,AAC33279.1,AAD10704.1,AAH09040.1,AAN40694.1,AAQ88480.1,AAX20110.1,AB072923,AB085790,AB091680,AC005559,AC009005,ADD31881.1,ADD31882.1,AF042848,AF042849,AF042850,AF042851,AF042852,AF042853,AF042854,AF548371,AK093337,AY358113,AY942196,BAA08109.1,BAB88938.1,BAC67168.1,BA…
BSND	9606.ENSP00000498282	Barttin; Functions as a beta-subunit for CLCNKA and CLCNKB chloride channels. In the kidney CLCNK/BSND heteromers mediate chloride reabsorption by facilitating its basolateral efflux. In the stria, CLCNK/BSND channels drive potassium secretion by recycling chloride for the basolateral SLC12A2 cotransporter.	https://smart.embl.de/smart/DDvec.cgi?smart=320:TRANS(7|26)+Pfam_Barttin(27|251)+	7809,AAI03899.1,AAI03900.1,AAI03901.1,AAK57750.1,AY034632,BART,BC069510,BC103898,BC103899,BC103900,BSND,BSND-201,BSND_HUMAN,Barttin,Barttin (chloride channel Ka/b beta subunit),Barttin CLCNK type accessory beta subunit,Barttin CLCNK type accessory subunit beta,CCDS602,CCDS602.1,CH471059,DFNB73,EAX06661.1,ENSG00000162399,ENSP00000294379,ENSP00000360308,ENSP00000360312,ENSP00000498282,ENST000002943…
BTD	9606.ENSP00000500193	Biotinidase; Catalytic release of biotin from biocytin, the product of biotin-dependent carboxylases degradation.	https://smart.embl.de/smart/DDvec.cgi?smart=545:Pfam_CN_hydrolase(77|305)+	3.5.1.12,686,A0A2R8Y5J9,A6NHF2,AAC04318.1,AAC21679.1,AAH12099.1,AC027129,AC090950,AF018630,AF018631,AK294301,AK297033,AK301838,AK313252,B2R865,B4DFX1,B4DLJ9,B7Z7C9,BAG36062.1,BAG57582.1,BAG59561.1,BAH13565.1,BC012099,BTD,BTD-201,BTD-202,BTD-203,BTD-204,BTD-205,BTD-206,BTD-207,BTD-208,BTD-209,BTD-210,BTD-211,BTD-212,BTD-213,BTD-214,BTD-215,BTD-216,BTD-217,BTD-218,BTD-219,BTD-220,BTD-221,BTD-222,BT…
BTK	9606.ENSP00000483570	Tyrosine-protein kinase BTK; Non-receptor tyrosine kinase indispensable for B lymphocyte development, differentiation and signaling. Binding of antigen to the B-cell antigen receptor (BCR) triggers signaling that ultimately leads to B-cell activation. After BCR engagement and activation at the plasma membrane, phosphorylates PLCG2 at several sites, igniting the downstream signaling pathway throug…	https://smart.embl.de/smart/DDvec.cgi?smart=693:PH(38|169)+BTK(169|205)+SH3(251|307)+SH2(313|402)+TyrKc(436|685)+	1AWW,1AWX,1B55,1BTK,1BWN,1K2P,1QLY,2.7.10.1,2.7.10.2,2GE9,2Z0P,3GEN,3K54,3OCS,3OCT,3P08,3PIX,3PIY,3PIZ,3PJ1,3PJ2,3PJ3,4NWM,4OT5,4OT6,4OTF,4OTQ,4OTR,4RFY,4RFZ,4RG0,4RX5,4YHF,4Z3V,4ZLY,4ZLZ,5BPY,5BQ0,5FBN,5FBO,5J87,5JRS,5KUP,5P9F,5P9G,5P9H,5P9I,5P9J,5P9K,5P9L,5P9M,5T18,5U9D,5VFI,5VGO,5XYZ,5ZZ4,695,6AUA,6AUB,6BIK,6BKE,6BKH,6BKW,6BLN,6DI0,6DI1,6DI3,6DI5,6DI9,6E4F,6EP9,6HRP,6HRT,6J6M,6N9P,6NFH,6NFI,6N…
C1QB	9606.ENSP00000313967	Complement C1q subcomponent subunit B; C1q associates with the proenzymes C1r and C1s to yield C1, the first component of the serum complement system. The collagen-like regions of C1q interact with the Ca(2+)-dependent C1r(2)C1s(2) proenzyme complex, and efficient activation of C1 takes place on interaction of the globular heads of C1q with the Fc regions of IgG or IgM antibody present in immune …	https://smart.embl.de/smart/DDvec.cgi?smart=253:SIGNAL(1|27)+Pfam_Collagen(30|86)+C1Q(115|250)+	1PK6,2JG8,2JG9,2WNU,2WNV,5HKJ,5HZF,6FCZ,713,A0A024RAB9,A0A0A0MSV6,AAC41692.1,AAH08983.1,AL158086,BC008983,C1QB,C1QB-201,C1QB-202,C1QB-203,C1QB-204,C1QB_HUMAN,CAA26880.1,CCDS228,CCDS228.1,CH471134,Complement C1q B chain,Complement C1q subcomponent subunit B,D6R934,D6RGJ1,EAW95019.1,EAW95020.1,EAW95021.1,ENSG00000173369,ENSP00000308250,ENSP00000313967,ENSP00000351692,ENSP00000404606,ENSP00000423689…
C1QC	9606.ENSP00000363770	Complement C1q subcomponent subunit C; C1q associates with the proenzymes C1r and C1s to yield C1, the first component of the serum complement system. The collagen-like regions of C1q interact with the Ca(2+)-dependent C1r(2)C1s(2) proenzyme complex, and efficient activation of C1 takes place on interaction of the globular heads of C1q with the Fc regions of IgG or IgM antibody present in immune …	https://smart.embl.de/smart/DDvec.cgi?smart=245:SIGNAL(1|28)+C1Q(113|245)+	1PK6,2JG8,2JG9,2WNU,2WNV,5HKJ,5HZF,6FCZ,714,A0A024RAA7,AAH09016.1,AAP97191.1,AF087892,AK057792,AL158086,BAB71575.1,BC009016,C1Q-C,C1QC,C1QC-201,C1QC-202,C1QC-203,C1QC_HUMAN,C1QG,CAB009828,CCDS227,CCDS227.1,CH471134,Complement C1q C chain,Complement C1q subcomponent subunit C,EAW95016.1,EAW95017.1,EAW95018.1,ENSG00000159189,ENSP00000290301,ENSP00000340863,ENSP00000363768,ENSP00000363770,ENSP000003…
C1QTNF3	9606.ENSP00000371497	Complement C1q tumor necrosis factor-related protein 3; C1q and TNF related 3.	https://smart.embl.de/smart/DDvec.cgi?smart=319:SIGNAL(1|22)+C1Q(184|318)+	114899,2310005P21Rik,AAI12926.1,AAI20991.1,AAK17961.1,AAK70344.1,AAQ13635.1,AAQ88754.1,ABY86416.1,ABY86417.1,AC139783,AC139792,AF173888,AF326976,AF329837,AK075533,AK295968,AK315921,AY358388,BAC11676.1,BAG58744.1,BAH14292.1,BC112925,BC120990,BX640995,C1QT3_HUMAN,C1QTNF3,C1QTNF3-201,C1QTNF3-202,C1QTNF3-203,C1QTNF3-204,C1QTNF3-205,C1QTNF3-206,C1q and TNF related 3,C1q and tumor necrosis factor relat…
C2	9606.ENSP00000299367	Complement C2a fragment; Component C2 which is part of the classical pathway of the complement system is cleaved by activated factor C1 into two fragments: C2b and C2a. C2a, a serine protease, then combines with complement factor C4b to generate the C3 or C5 convertase; Belongs to the peptidase S1 family.	https://smart.embl.de/smart/DDvec.cgi?smart=752:SIGNAL(1|20)+CCP(24|76)+CCP(89|144)+CCP(151|204)+VWA(252|457)+Tryp_SPc(461|739)+	2I6Q,2I6S,2ODP,2ODQ,3.4.21.43,3ERB,717,A2ABG0,AAA35614.1,AAA59624.1,AAA59649.1,AAB67975.1,AAB97607.1,AAH29781.1,AAH43484.1,AAQ15273.1,AF019413,AK298311,AK298808,AK300892,AK312581,AL645922,AL662834,AL662849,AL671762,AL844853,AQY77241.1,AQY77244.1,AQY77246.1,ARMD14,AY349611,B4DPF3,B4DQI1,B4DV20,BAG35475.1,BAG60565.1,BAG60943.1,BAG62532.1,BC029781,BC043484,BX005143,C2,C2-201,C2-202,C2-203,C2-204,C2-…
C5	9606.ENSP00000223642	Complement C5 alpha' chain; Activation of C5 by a C5 convertase initiates the spontaneous assembly of the late complement components, C5-C9, into the membrane attack complex. C5b has a transient binding site for C6. The C5b-C6 complex is the foundation upon which the lytic complex is assembled.	https://smart.embl.de/smart/DDvec.cgi?smart=1676:SIGNAL(1|18)+Pfam_A2M_N(125|219)+A2M_N_2(465|612)+ANATO(698|732)+A2M(772|859)+Pfam_A2M_comp(1051|1302)+A2M_recep(1419|1509)+C345C(1549|1662)+	1CFA,1KJS,1XWE,3CU7,3HQA,3HQB,3KLS,3KM9,3PRX,3PVM,4A5W,4E0S,4P39,4UU9,5B4P,5B71,5HCC,5HCD,5HCE,5I5K,6H03,6H04,727,AAA51856.1,AAA51925.1,AAI13739.1,AAI13741.1,ABD48959.1,BC113738,BC113740,C5,C5-201,C5-202,C5-203,C5-204,C5-205,C5D,C5a,C5a anaphylatoxin,C5b,CCDS6826,CCDS6826.1,CH471090,CHEMBL2364163,CO5_HUMAN,CPAMD4,Complement C5,Complement C5 alpha chain,Complement C5 alpha' chain,Complement C5 bet…
C6	9606.ENSP00000263413	Complement component C6; Constituent of the membrane attack complex (MAC) that plays a key role in the innate and adaptive immune response by forming pores in the plasma membrane of target cells.	https://smart.embl.de/smart/DDvec.cgi?smart=934:SIGNAL(1|21)+TSP1(26|79)+TSP1(84|134)+LDLa(139|175)+MACPF(312|516)+TSP1(568|617)+CCP(644|699)+CCP(704|761)+KAZAL(785|837)+FIMAC(861|934)+	3T5O,4A5W,4E0S,6H03,6H04,729,AAA51860.1,AAA59668.1,AAB59433.1,AAH35723.1,AB126592,AC008863,AC091871,BAD02321.1,BC035723,C6,C6-201,C6-202,C6-203,C6-204,C6-205,C6-206,C6-207,C6-208,C9JC72,C9JX36,CAA50994.1,CAB069427,CCDS3936,CCDS3936.1,CO6_HUMAN,Complement C6,Complement component 6,Complement component C6,ENSG00000039537,ENSP00000263413,ENSP00000338861,ENSP00000396565,ENSP00000401578,ENST0000026341…
C7	9606.ENSP00000322061	Complement component C7; Constituent of the membrane attack complex (MAC) that plays a key role in the innate and adaptive immune response by forming pores in the plasma membrane of target cells. C7 serves as a membrane anchor; Belongs to the complement C6/C7/C8/C9 family.	https://smart.embl.de/smart/DDvec.cgi?smart=843:SIGNAL(1|22)+TSP1(30|80)+LDLa(84|121)+MACPF(249|450)+TSP1(503|551)+CCP(571|626)+CCP(631|688)+FIMAC(696|765)+FIMAC(772|840)+	2WCY,6H03,6H04,730,A8K2T4,AAA51861.1,AAH63851.1,AK290349,BAF83038.1,BC063851,C7,C7-201,C7-202,C7-203,C7-204,C7-205,C7-206,C7-207,CAA60121.1,CCDS47201,CCDS47201.1,CO7_HUMAN,Complement C7,Complement component 7,Complement component C7,ENSG00000112936,ENSP00000263412,ENSP00000322061,ENSP00000391486,ENSP00000422257,ENST00000263412,ENST00000313164,ENST00000313164.9,ENST00000440677,ENST00000464864,ENST…
C8A	9606.ENSP00000354458	Complement component C8 alpha chain; Constituent of the membrane attack complex (MAC) that plays a key role in the innate and adaptive immune response by forming pores in the plasma membrane of target cells. C8A inserts into the target membrane, but does not form pores by itself. Belongs to the complement C6/C7/C8/C9 family.	https://smart.embl.de/smart/DDvec.cgi?smart=584:SIGNAL(1|20)+TSP1(41|91)+LDLa(95|132)+MACPF(288|492)+TSP1(542|584)+	2QOS,2QQH,2RD7,3OJY,6H03,6H04,731,A2RUI4,A2RUI5,AAA52200.1,AAA82124.1,AAI32912.1,AAI32914.1,AL121998,BC132911,BC132913,C8A,C8A-201,CCDS606,CCDS606.1,CO8A_HUMAN,Complement C8 alpha chain,Complement component 8 subunit alpha,Complement component C8 alpha chain,ENSG00000157131,ENSP00000287797,ENSP00000342856,ENSP00000354458,ENSP00000360282,ENST00000287797,ENST00000340792,ENST00000361249,ENST00000361…
C8B	9606.ENSP00000360281	Complement component C8 beta chain; Constituent of the membrane attack complex (MAC) that plays a key role in the innate and adaptive immune response by forming pores in the plasma membrane of target cells; Belongs to the complement C6/C7/C8/C9 family.	https://smart.embl.de/smart/DDvec.cgi?smart=591:SIGNAL(1|32)+TSP1(67|117)+LDLa(121|157)+MACPF(291|498)+TSP1(548|591)+	3OJY,6H03,6H04,732,A1L4K7,AL121998,C82,C8B,C8B-201,C8B-202,C8B-203,C8B-204,C8B-205,C8B-206,CCDS30730,CCDS30730.1,CCDS60151,CCDS60151.1,CCDS60152,CCDS60152.1,CO8B_HUMAN,Complement C8 beta chain,Complement component 8 subunit beta,Complement component C8 beta chain,ENSG00000021852,ENSP00000234643,ENSP00000344246,ENSP00000360281,ENSP00000440113,ENSP00000442548,ENST00000234643,ENST00000340651,ENST000…
C9	9606.ENSP00000263408	Complement component C9a; Constituent of the membrane attack complex (MAC) that plays a key role in the innate and adaptive immune response by forming pores in the plasma membrane of target cells. C9 is the pore-forming subunit of the MAC.	https://smart.embl.de/smart/DDvec.cgi?smart=559:SIGNAL(1|26)+TSP1(45|95)+LDLa(100|136)+MACPF(293|503)+	5FMW,6DLW,6H03,6H04,735,AAA51889.1,AAA51890.1,AAH20721.1,ARMD15,BC020721,C9,C9-201,C9-202,C9-203,C9-204,C9D,CAA26117.1,CAA69849.1,CAB002151,CCDS3929,CCDS3929.1,CO9_HUMAN,Complement C9,Complement component 9,Complement component C9,Complement component C9a,Complement component C9b,ENSG00000113600,ENSP00000263408,ENSP00000371156,ENST00000263408,ENST00000263408.4,ENST00000381737,ENST00000467285,ENST…
CA2	9606.ENSP00000285379	Carbonic anhydrase 2; Essential for bone resorption and osteoclast differentiation (By similarity). Reversible hydration of carbon dioxide. Can hydrate cyanamide to urea. Involved in the regulation of fluid secretion into the anterior chamber of the eye. Contributes to intracellular pH regulation in the duodenal upper villous epithelium during proton- coupled peptide absorption. Stimulates the ch…	https://smart.embl.de/smart/DDvec.cgi?smart=260:Carb_anhydrase(5|259)+	12CA,1A42,1AM6,1AVN,1BCD,1BIC,1BN1,1BN3,1BN4,1BNM,1BNN,1BNQ,1BNT,1BNU,1BNV,1BNW,1BV3,1CA2,1CA3,1CAH,1CAI,1CAJ,1CAK,1CAL,1CAM,1CAN,1CAO,1CAY,1CAZ,1CCS,1CCT,1CCU,1CIL,1CIM,1CIN,1CNB,1CNC,1CNG,1CNH,1CNI,1CNJ,1CNK,1CNW,1CNX,1CNY,1CRA,1CVA,1CVB,1CVC,1CVD,1CVE,1CVF,1CVH,1DCA,1DCB,1EOU,1F2W,1FQL,1FQM,1FQN,1FQR,1FR4,1FR7,1FSN,1FSQ,1FSR,1G0E,1G0F,1G1D,1G3Z,1G45,1G46,1G48,1G4J,1G4O,1G52,1G53,1G54,1H4N,1H9N…
CACNA1A	9606.ENSP00000489829	Voltage-dependent P/Q-type calcium channel subunit alpha-1A; Voltage-sensitive calcium channels (VSCC) mediate the entry of calcium ions into excitable cells and are also involved in a variety of calcium-dependent processes, including muscle contraction, hormone or neurotransmitter release, gene expression, cell motility, cell division and cell death. The isoform alpha-1A gives rise to P and/or Q…	https://smart.embl.de/smart/DDvec.cgi?smart=2512:Pfam_Ion_trans(97|371)+Pfam_PKD_channel(576|719)+Pfam_Ion_trans(1246|1524)+Pfam_Ion_trans(1568|1827)+Pfam_GPHH(1828|1898)+Ca_chan_IQ(1953|1987)+AT_hook(2107|2119)+	3BXK,773,A0A087WW63,A0A1B0GTG6,A0A1B0GTI4,A0A1B0GTN7,A0A1B0GTW2,A0A1B0GU74,A0A1B0GU81,A0A1B0GUE5,A0A1B0GUM7,A0A1B0GUP3,A0A1B0GUS3,A0A1B0GVD8,A0A1B0GVQ9,A0A1B0GVX1,A0A1C7CYY9,A0A384DVW2,AAB33068.1,AAB49674.1,AAB49675.1,AAB49676.1,AAB49677.1,AAB49678.1,AAB61612.1,AAB61613.1,AAB64179.1,AAC26839.1,AB035727,AC005305,AC005513,AC008540,AC011446,AC022436,AC026805,AC093062,AC098781,AC124224,ACH89974.1,AF0…
CACNA1F	9606.ENSP00000365441	Voltage-dependent L-type calcium channel subunit alpha-1F; [Isoform 1]: Voltage-sensitive calcium channels (VSCC) mediate the entry of calcium ions into excitable cells and are also involved in a variety of calcium-dependent processes, including muscle contraction, hormone or neurotransmitter release, gene expression, cell motility, cell division and cell death. The isoform alpha-1F gives rise to…	https://smart.embl.de/smart/DDvec.cgi?smart=1977:Pfam_Ion_trans(91|383)+Pfam_Ion_trans(528|768)+Pfam_Ion_trans(870|1148)+Pfam_PKD_channel(1282|1447)+Pfam_GPHH(1453|1523)+Ca_chan_IQ(1575|1609)+Pfam_CAC1F_C(1619|1976)+	778,A6NI29,AA019975,AAB92359.1,AAD03587.1,AAF15290.1,AC232271,AED89557.1,AF067227,AF196779,AF201304,AF235097,AIED,AJ006216,AJ224874,CAA06916.1,CAA12175.1,CAC1F_HUMAN,CACNA1F,CACNA1F-201,CACNA1F-202,CACNA1F-203,CACNA1F-204,CACNA1F-205,CACNA1F-206,CACNAF1,CCDS35253,CCDS35253.1,CCDS59166,CCDS59166.1,CCDS59167,CCDS59167.1,CHEMBL2363032,COD3,COD4,CORDX,CORDX3,CSNB2,CSNB2A,CSNBX2,Calcium voltage-gated …
CACNA1S	9606.ENSP00000355192	Voltage-dependent L-type calcium channel subunit alpha-1S; Pore-forming, alpha-1S subunit of the voltage-gated calcium channel that gives rise to L-type calcium currents in skeletal muscle. Calcium channels containing the alpha-1S subunit play an important role in excitation-contraction coupling in skeletal muscle via their interaction with RYR1, which triggers Ca(2+) release from the sarcplasmic…	https://smart.embl.de/smart/DDvec.cgi?smart=1873:Pfam_Ion_trans(50|345)+Pfam_Ion_trans(431|672)+Pfam_Ion_trans(798|1076)+Pfam_PKD_channel(1126|1387)+Pfam_GPHH(1393|1463)+Ca_chan_IQ(1515|1548)+	2VAY,6B27,779,A4IF51,AAA20531.1,AAA51902.1,AAB37235.1,AAI33672.1,AL139159,AL358473,B1ALM2,B1ALM3,BC133671,CAB009507,CAC1S_HUMAN,CACH1,CACN1,CACNA1S,CACNA1S-201,CACNA1S-202,CACNL1A3,CCDS1407,CCDS1407.1,CCHL1A3,CHEMBL3805,Calcium voltage-gated channel subunit alpha1 S,Cav1.1,ENSG00000081248,ENSP00000263942,ENSP00000355192,ENSP00000356305,ENSP00000356306,ENSP00000356307,ENST00000263942,ENST000003620…
CACNB4	9606.ENSP00000438949	Voltage-dependent L-type calcium channel subunit beta-4; The beta subunit of voltage-dependent calcium channels contributes to the function of the calcium channel by increasing peak calcium current, shifting the voltage dependencies of activation and inactivation, modulating G protein inhibition and controlling the alpha-1 subunit membrane targeting.	https://smart.embl.de/smart/DDvec.cgi?smart=520:Pfam_VGCC_beta4Aa_N(50|91)+SH3(95|160)+GuKc(218|399)+	2D46,785,A0A1B0GTA9,A0A1B0GTF6,A0A1B0GTH0,A0A1B0GTK1,A0A1B0GTL1,A0A1B0GTN2,A0A1B0GTN8,A0A1B0GTP5,A0A1B0GTP6,A0A1B0GTS4,A0A1B0GTX2,A0A1B0GTX6,A0A1B0GTX8,A0A1B0GU05,A0A1B0GU07,A0A1B0GU32,A0A1B0GU42,A0A1B0GU53,A0A1B0GUI5,A0A1B0GUI8,A0A1B0GUJ7,A0A1B0GUK3,A0A1B0GUK4,A0A1B0GUM9,A0A1B0GUU5,A0A1B0GUU8,A0A1B0GUW8,A0A1B0GV16,A0A1B0GVB2,A0A1B0GVF0,A0A1B0GVG1,A0A1B0GVP7,A0A1B0GVT6,A0A1B0GVU5,A0A1B0GW58,A0A1B…
CAPN3	9606.ENSP00000380349	Calpain-3; Calcium-regulated non-lysosomal thiol-protease; Belongs to the peptidase C2 family.	https://smart.embl.de/smart/DDvec.cgi?smart=821:CysPc(56|425)+calpain_III(428|582)+Pfam_Calpain_u2(583|653)+EFh(696|724)+EFh(726|754)+EFh(791|819)+	1Y9V,3.4.22.52,3.4.22.54,4OKH,6BDT,6BGP,6BJD,6BKJ,825,A0A0S2Z3E1,A0A0S2Z3E6,A6H8K6,AAD28253.1,AAD28254.3,AAH03169.1,AAH03521.1,AAH04883.1,AAH07810.3,AAH67126.1,AAI00783.1,AAI07792.1,AAI28606.1,AAI46650.1,AAI46673.1,AAL40183.1,AAP35986.1,AAW69391.1,AC012651,AF127764,AF127765,AF209502,ALQ33412.1,ALQ33413.1,AY902237,BC003169,BC003521,BC004883,BC007810,BC067126,BC100782,BC107791,BC128605,BC146649,BC1…
CASQ2	9606.ENSP00000261448	Calsequestrin-2; Calsequestrin is a high-capacity, moderate affinity, calcium- binding protein and thus acts as an internal calcium store in muscle. Calcium ions are bound by clusters of acidic residues at the protein surface, especially at the interface between subunits. Can bind around 60 Ca(2+) ions. Regulates the release of lumenal Ca(2+) via the calcium release channel RYR2; this plays an im…	https://smart.embl.de/smart/DDvec.cgi?smart=399:Pfam_Thioredoxin_6(171|364)+	2VAF,845,AAH22288.1,AK295502,AK313041,AL449264,AL450389,B2R7M6,B4DIB0,BAA23494.1,BAG35873.1,BAG58422.1,BC022288,CASQ2,CASQ2-201,CASQ2-202,CASQ2_HUMAN,CCDS884,CCDS884.1,CH471122,Calsequestrin 2,Calsequestrin, cardiac muscle isoform,Calsequestrin-2,D55655,EAW56635.1,ENSG00000118729,ENSP00000261448,ENSP00000358521,ENSP00000403858,ENSP00000407285,ENST00000261448,ENST00000261448.5,ENST00000369508,ENST…
CAV3	9606.ENSP00000341940	Caveolin-3; May act as a scaffolding protein within caveolar membranes. Interacts directly with G-protein alpha subunits and can functionally regulate their activity. May also regulate voltage-gated potassium channels. Plays a role in the sarcolemma repair mechanism of both skeletal muscle and cardiomyocytes that permits rapid resealing of membranes disrupted by mechanical stress (By similarity).…	https://smart.embl.de/smart/DDvec.cgi?smart=151:Pfam_Caveolin(15|148)+	859,A0A024R2D8,A8K777,AAC14931.1,AAC39756.1,AAC39758.1,AAH69368.1,AAI02034.1,AAI02037.1,AAI02038.1,AC068312,AF036365,AF036366,AF036367,AF043101,AK291892,BAF84581.1,BC069368,BC102033,BC102036,BC102037,CAA75042.1,CAB017518,CAB018557,CAV3,CAV3-201,CAV3-202,CAV3-203,CAV3_HUMAN,CCDS2569,CCDS2569.1,CH471055,Caveolin 3,Caveolin-3,EAW63945.1,EAW63946.1,ENSG00000182533,ENSP00000331718,ENSP00000341940,ENSP…
CBLIF	9606.ENSP00000257248	Cobalamin binding intrinsic factor; Promotes absorption of the essential vitamin cobalamin (Cbl) in the ileum. After interaction with CUBN, the CBLIF-cobalamin complex is internalized via receptor-mediated endocytosis; Belongs to the eukaryotic cobalamin transport proteins family.	https://smart.embl.de/smart/DDvec.cgi?smart=417:Pfam_Cobalamin_bind(8|309)+Pfam_DUF4430(340|416)+	2694,2CKT,2PMV,3KQ4,AAA66354.1,AAH37958.1,AK301295,AK314275,AP002347,B2RAN8,B4DVZ1,BAG36935.1,BAG62853.1,BC037958,CAA54061.1,CBLIF,CBLIF-201,CBLIF-202,CBLIF-203,CBLIF-204,CBLIF-205,CCDS7977,CCDS7977.1,Cobalamin binding intrinsic factor,E9PM21,ENSG00000134812,ENSP00000257248,ENSP00000433196,ENSP00000440427,ENST00000257248,ENST00000257248.2,ENST00000525058,ENST00000525058.5,ENST00000532070,ENST0000…
CBS	9606.ENSP00000381231	Cystathionine beta-synthase-like protein; Hydro-lyase catalyzing the first step of the transsulfuration pathway, where the hydroxyl group of L-serine is displaced by L- homocysteine in a beta-replacement reaction to form L-cystathionine, the precursor of L-cysteine. This catabolic route allows the elimination of L-methionine and the toxic metabolite L-homocysteine. Also involved in the production…	https://smart.embl.de/smart/DDvec.cgi?smart=551:Pfam_PALP(80|376)+CBS(421|469)+	102724560,1JBQ,1M54,4.2.1.22,4COO,4L0D,4L27,4L28,4L3V,4PCU,4UUU,5MMS,875,AAA19874.1,AAA98524.1,AAC64683.1,AAC64684.1,AAH00440.1,AAH07257.1,AAH10242.1,AAH11381.1,AAP35818.1,AF042836,AK313691,AP001630,BAG36440.1,BC000440,BC007257,BC010242,BC011381,BT007154,Beta-thionase,C9JMA6,CAA57656.1,CAA61252.1,CBS,CBS-201,CBS-202,CBS-203,CBS-204,CBS-205,CBS-206,CBS-207,CBS-208,CBS-209,CBS-210,CBS-211,CBS-212,C…
CCM2	9606.ENSP00000370503	Cerebral cavernous malformations 2 protein; Component of the CCM signaling pathway which is a crucial regulator of heart and vessel formation and integrity. May act through the stabilization of endothelial cell junctions (By similarity). May function as a scaffold protein for MAP2K3-MAP3K3 signaling. Seems to play a major role in the modulation of MAP3K3-dependent p38 activation induced by hypero…	https://smart.embl.de/smart/DDvec.cgi?smart=465:Pfam_CCM2_C(308|408)+	4FQN,4TVQ,4WJ7,4Y5O,4YKC,4YKD,4YL6,83605,A0A0A0MT72,A0A3B3IRS0,A4D2L4,AAH04903.1,AAH08859.1,AAH16832.1,AAH25958.1,AAQ15228.1,AC004847,AC013416,AF370392,AK098005,B3KUV0,BAG53562.1,BC004903,BC008859,BC016832,BC025958,C7orf22,C9JUH3,CCDS34630,CCDS34630.1,CCDS5500,CCDS5500.1,CCDS55108,CCDS55108.1,CCDS55109,CCDS55109.1,CCM2,CCM2 scaffold protein,CCM2 scaffolding protein,CCM2-201,CCM2-202,CCM2-203,CCM2…
CCN6	9606.ENSP00000357655	Cellular communication network factor 6; Plays a role in mitochondrial electron transport and mitochondrial respiration. Through its regulation of the mitochondrial function may play a role in normal postnatal skeletal growth and cartilage homeostasis.	https://smart.embl.de/smart/DDvec.cgi?smart=372:SIGNAL(1|33)+IB(64|134)+TSP1(229|271)+CT(291|360)+	8838,A0A1W2PPX1,A0A384NYW3,AAC96323.1,AAI02032.1,AAI05942.1,AAQ88715.1,AAQ88716.1,ADO22527.1,AF100781,AL512299,AY358349,AY358350,BC102031,BC105941,CCDS5097,CCDS5097.1,CCDS5098,CCDS5098.1,CCN family member 6,CCN6,CCN6-201,CCN6-202,CCN6-203,CCN6-204,CCN6-205,CCN6-206,CCN6-207,CCN6-208,CCN6-209,CCN6-210,CCN6-211,CCN6_HUMAN,CH471051,Cellular communication network factor 6,EAW48273.1,EAW48274.1,EAW482…
CD36	9606.ENSP00000415743	Platelet glycoprotein 4; Multifunctional glycoprotein that acts as receptor for a broad range of ligands. Ligands can be of proteinaceous nature like thrombospondin, fibronectin, collagen or amyloid-beta as well as of lipidic nature such as oxidized low-density lipoprotein (oxLDL), anionic phospholipids, long-chain fatty acids and bacterial diacylated lipopeptides. They are generally multivalent …	https://smart.embl.de/smart/DDvec.cgi?smart=472:Pfam_CD36(14|463)+	5LGD,948,A4D1B1,AAA16068.1,AAA35534.1,AAA58412.1,AAA58413.1,AAB28992.1,AAD13993.1,AAG60625.1,AAG60626.1,AAG60627.1,AAG60632.1,AAG60633.1,AAG60634.1,AAG60638.1,AAG60639.1,AAH08406.1,AAM14636.2,AC004862,AC073182,AC073850,AC092108,AC124834,ADI80543.1,ADI80544.1,ADI80545.1,ADI80546.1,AF300626,AF300627,AF300628,AF300633,AF300634,AF300635,AF300639,AF300640,AK312920,ALQ33419.1,AY095373,BAG35765.1,BC0084…
CD3G	9606.ENSP00000431445	T-cell surface glycoprotein CD3 gamma chain; Part of the TCR-CD3 complex present on T-lymphocyte cell surface that plays an essential role in adaptive immune response. When antigen presenting cells (APCs) activate T-cell receptor (TCR), TCR- mediated signals are transmitted across the cell membrane by the CD3 chains CD3D, CD3E, CD3G and CD3Z. All CD3 chains contain immunoreceptor tyrosine-based a…	https://smart.embl.de/smart/DDvec.cgi?smart=182:SIGNAL(1|22)+IGc2(37|94)+TRANS(115|137)+ITAM(157|177)+	1SY6,6JXR,917,A0A3B3IUD8,A8MUH3,AAI13831.1,ACA05963.1,AK313966,AP001582,B0YIY5,BAG36681.1,BC113830,CAA27764.1,CAA29428.1,CAB017520,CCDS8395,CCDS8395.1,CD3-GAMMA,CD3G,CD3G-201,CD3G-202,CD3G-203,CD3G-204,CD3G-205,CD3G-206,CD3G-207,CD3G_HUMAN,CD3g,CD3g antigen, gamma polypeptide (TiT3 complex),CD3g molecule,CD3g molecule, gamma (CD3-TCR complex),CH471065,CHEMBL2364168,EAW67368.1,EF444965,ENSG0000016…
CD4	9606.ENSP00000011653	T-cell surface glycoprotein CD4; Integral membrane glycoprotein that plays an essential role in the immune response and serves multiple functions in responses against both external and internal offenses. In T-cells, functions primarily as a coreceptor for MHC class II molecule:peptide complex. The antigens presented by class II peptides are derived from extracellular proteins while class I peptid…	https://smart.embl.de/smart/DDvec.cgi?smart=458:IGv(36|111)+IG(128|202)+IG(208|317)+TRANS(398|420)+Pfam_Tcell_CD4_C(426|453)+	1CDH,1CDI,1CDJ,1CDU,1CDY,1G9M,1G9N,1GC1,1JL4,1OPN,1OPT,1OPW,1Q68,1RZJ,1RZK,1WBR,1WIO,1WIP,1WIQ,2B4C,2JKR,2JKT,2KLU,2NXY,2NXZ,2NY0,2NY1,2NY2,2NY3,2NY4,2NY5,2NY6,2QAD,3B71,3CD4,3J70,3JCB,3JCC,3JWD,3JWO,3LQA,3O2D,3S4S,3S5L,3T0E,4H8W,4JM2,4P9H,4Q6I,4R2G,4R4H,4RQS,5A7X,5A8H,5CAY,5THR,5U1F,5VN3,6CM3,6EDU,6MEO,6MET,920,A0A4Y5UGE4,AAA16069.1,AAA35572.1,AAB51309.1,AAH25782.1,AAV38594.1,AAV38614.1,AAY22175…
CD40LG	9606.ENSP00000359663	CD40 ligand, membrane form; Cytokine that acts as a ligand to CD40/TNFRSF5. Costimulates T-cell proliferation and cytokine production. Its cross-linking on T-cells generates a costimulatory signal which enhances the production of IL4 and IL10 in conjunction with the TCR/CD3 ligation and CD28 costimulation. Induces the activation of NF-kappa-B. Induces the activation of kinases MAPK8 and PAK2 in T…	https://smart.embl.de/smart/DDvec.cgi?smart=261:TRANS(23|45)+TNF(122|261)+	1ALY,1I9R,3LKJ,3QD6,6BRB,959,AAA35662.1,AAH71754.1,AAH74950.1,AAP37943.1,AL135783,AY197739,BAA06599.1,BC071754,BC074950,CAA48077.1,CAA48554.1,CAA78737.1,CCDS14659,CCDS14659.1,CD154,CD40 antigen ligand,CD40 ligand,CD40 ligand, membrane form,CD40 ligand, soluble form,CD40-L,CD40L,CD40LG,CD40LG-201,CD40LG-202,CD40L_HUMAN,CHEMBL3580491,D31797,ENSG00000102245,ENSP00000218368,ENSP00000359661,ENSP000003…
CDC73	9606.ENSP00000356405	Parafibromin; Tumor suppressor probably involved in transcriptional and post-transcriptional control pathways. May be involved in cell cycle progression through the regulation of cyclin D1/PRAD1 expression. Component of the PAF1 complex (PAF1C) which has multiple functions during transcription by RNA polymerase II and is implicated in regulation of development and maintenance of embryonic stem ce…	https://smart.embl.de/smart/DDvec.cgi?smart=531:Pfam_CDC73_N(1|297)+Pfam_CDC73_C(356|521)+	5YDE,5YDF,79577,A0A1B0GUB2,A0A2R8Y640,A0A2R8YHB3,A0A3B3IRP5,A0A3B3ISN2,A6NLZ8,AAG45339.1,AAH07325.1,AAH14351.2,AAH65037.1,AF312865,AK026969,AK314772,AL139133,AL390863,B2RBR2,BAB15608.1,BAG37309.1,BC007325,BC014351,BC065037,C1orf28,CAB016359,CCDS1382,CCDS1382.1,CDC73,CDC73-201,CDC73-202,CDC73-203,CDC73-204,CDC73-205,CDC73-206,CDC73-207,CDC73-208,CDC73-209,CDC73-210,CDC73-211,CDC73-212,CDC73-213,CD…
CDH1	9606.ENSP00000261769	Cadherin-1; Cadherins are calcium-dependent cell adhesion proteins. They preferentially interact with themselves in a homophilic manner in connecting cells; cadherins may thus contribute to the sorting of heterogeneous cell types. CDH1 is involved in mechanisms regulating cell-cell adhesions, mobility and proliferation of epithelial cells. Has a potent invasive suppressor role. It is a ligand for…	https://smart.embl.de/smart/DDvec.cgi?smart=882:SIGNAL(1|22)+Cadherin_pro(27|116)+CA(177|260)+CA(284|373)+CA(396|485)+CA(508|593)+Pfam_Cadherin(598|686)+TRANS(709|731)+Pfam_Cadherin_C(733|879)+	1O6S,2O72,2OMT,2OMU,2OMV,2OMX,2OMY,2OMZ,3FF7,3FF8,3L6X,3L6Y,4ZT1,4ZTE,6CXY,6OLE,6OLF,6OLG,999,A0A087WU43,A0A087WX17,A0A087WXI5,A0A0U2ZQU7,A8K1U7,AAA21764.1,AAA61259.1,AAD14108.1,AAY68225.1,AB025105,AC099314,ADO22273.1,AK290012,AK312551,ALS87660.1,Arc-1,BAA08537.1,BAA88956.1,BAF82701.1,BAG35448.1,BCDS1,CAA31279.1,CAA36522.1,CAA78353.1,CAA79356.1,CAA84586.1,CAB000087,CAB028364,CAB072855,CAB072856,C…
CDH3	9606.ENSP00000264012	Cadherin-3; Cadherins are calcium-dependent cell adhesion proteins. They preferentially interact with themselves in a homophilic manner in connecting cells; cadherins may thus contribute to the sorting of heterogeneous cell types.	https://smart.embl.de/smart/DDvec.cgi?smart=829:SIGNAL(1|24)+CA(132|213)+CA(237|326)+CA(349|439)+CA(462|546)+TRANS(655|677)+Pfam_Cadherin_C(678|826)+	1001,4OY9,4ZML,4ZMN,4ZMO,4ZMP,4ZMQ,4ZMT,4ZMV,4ZMW,4ZMX,4ZMY,4ZMZ,5JYL,5JYM,AAH14462.1,AAH41846.1,AC099314,AC126773,AK312554,B2R6F4,BAG35451.1,BC014462,BC041846,CAA45177.1,CAA65093.1,CAB002487,CADH3_HUMAN,CCDS10868,CCDS10868.1,CCDS82004,CCDS82004.1,CDH3,CDH3-201,CDH3-202,CDH3-203,CDH3-204,CDH3-205,CDH3-206,CDH3-207,CDH3-208,CDH3-209,CDH3-210,CDHP,CH471092,CHEMBL3989384,Cadherin 3,Cadherin 3, type …
CDKL5	9606.ENSP00000369325	Cyclin-dependent kinase-like 5; Mediates phosphorylation of MECP2. May regulate ciliogenesis.	https://smart.embl.de/smart/DDvec.cgi?smart=1030:S_TKc(13|297)+	2.7.11.22,4BGQ,6792,A0A096LNR9,A0A096LP32,A0A096LPG3,A0A096LPI4,A0A1B0GTX4,A0A1B0GUM4,AAO64440.1,ADN38258.1,AL109798,AY217744,CAA61445.1,CAA75342.1,CAB011577,CCDS14186,CCDS14186.1,CCDS83458,CCDS83458.1,CDKL5,CDKL5-201,CDKL5-202,CDKL5-203,CDKL5-204,CDKL5-205,CDKL5-206,CDKL5-207,CDKL5-208,CDKL5-209,CDKL5-210,CDKL5-211,CDKL5-212,CDKL5-213,CDKL5_HUMAN,CFAP247,CHEMBL1163112,Cyclin dependent kinase lik…
CDKN1C	9606.ENSP00000413720	Cyclin-dependent kinase inhibitor 1C; Potent tight-binding inhibitor of several G1 cyclin/CDK complexes (cyclin E-CDK2, cyclin D2-CDK4, and cyclin A-CDK2) and, to lesser extent, of the mitotic cyclin B-CDC2. Negative regulator of cell proliferation. May play a role in maintenance of the non-proliferative state throughout life; Belongs to the CDI family.	https://smart.embl.de/smart/DDvec.cgi?smart=316:Pfam_CDI(32|82)+	1028,A0A2R8YFP9,A6NK88,AAA85095.1,AAB05896.1,AAH67842.1,AC001228,AC013791,BAA11014.1,BAA11015.1,BC067842,BWCR,BWS,Beckwith-Wiedemann syndrome,CCDS44519,CCDS44519.1,CCDS7738,CCDS7738.1,CCDS86169,CCDS86169.1,CDKN1C,CDKN1C-201,CDKN1C-202,CDKN1C-203,CDKN1C-204,CDKN1C-205,CDKN1C-206,CDN1C_HUMAN,Cyclin dependent kinase inhibitor 1C,Cyclin-dependent kinase inhibitor 1C,Cyclin-dependent kinase inhibitor …
CDKN2A	9606.ENSP00000418915	Cyclin-dependent kinase inhibitor 2A; Acts as a negative regulator of the proliferation of normal cells by interacting strongly with CDK4 and CDK6. This inhibits their ability to interact with cyclins D and to phosphorylate the retinoblastoma protein; Belongs to the CDKN2 cyclin-dependent kinase inhibitor family.	https://smart.embl.de/smart/DDvec.cgi?smart=167:ANK(44|72)+ANK(77|106)+	1029,1A5E,1BI7,1DC2,2A5E,A5X2G7,AAA82236.1,AAA92554.1,AAB01737.1,AAB60645.1,AAC60649.1,AAD11437.1,AAD14048.1,AAD14050.1,AAH15960.3,AAH21998.3,AAM77919.1,AAP35666.1,AAR05391.1,AB060808,ABC47036.1,AF115544,AF527803,AFN61598.1,AFN61599.1,AFN61600.1,AH007355,AL449423,ARF,BAB91133.1,BC015960,BC021998,BT007020,CAA63870.1,CAB000093,CAB000445,CAB018232,CAH70601.1,CCDS56565,CCDS56565.1,CCDS6510,CCDS6510.1…
CENPI	9606.ENSP00000362018	Centromere protein I; Component of the CENPA-CAD (nucleosome distal) complex, a complex recruited to centromeres which is involved in assembly of kinetochore proteins, mitotic progression and chromosome segregation. May be involved in incorporation of newly synthesized CENPA into centromeres via its interaction with the CENPA-NAC complex. Required for the localization of CENPF, MAD1L1 and MAD2 (M…	https://smart.embl.de/smart/DDvec.cgi?smart=756:Pfam_CENP-I(8|521)+	2491,A0A024RCG4,AAH12462.1,AL109963,BC012462,CAA65884.1,CCDS14479,CCDS14479.1,CCDS83482,CCDS83482.1,CENP-I,CENPI,CENPI-201,CENPI-202,CENPI-203,CENPI-204,CENPI-205,CENPI_HUMAN,CH471115,Centromere protein I,EAX02841.1,EAX02842.1,EAX02843.1,ENSG00000102384,ENSP00000218507,ENSP00000313594,ENSP00000314051,ENSP00000345783,ENSP00000362017,ENSP00000362018,ENSP00000384546,ENSP00000391424,ENSP00000399274,E…
CFP	9606.ENSP00000247153	Properdin; A positive regulator of the alternate pathway (AP) of complement. It binds to and stabilizes the C3- and C5-convertase enzyme complexes. Inhibits CFI-CFH mediated degradation of Complement C3 beta chain (C3b).	https://smart.embl.de/smart/DDvec.cgi?smart=469:SIGNAL(1|27)+TSP1(80|134)+TSP1(139|191)+TSP1(196|255)+TSP1(260|313)+TSP1(318|377)+TSP1(382|462)+	1W0R,1W0S,5199,6RUR,6RUS,6RUV,6RV6,6S08,6S0A,6S0B,6SEJ,A0A0S2Z4I5,AAA36489.1,AAB62886.1,AAB63279.1,AAB63280.1,AAC51626.1,AAH15756.1,AAP43692.1,AF005664,AF005665,AF005666,AF005667,AF005668,AL009172,ALQ33707.1,AY297813,BC015756,BFD,C9J7V5,CAA40914.1,CAA50220.1,CCDS14282,CCDS14282.1,CFP,CFP-201,CFP-202,CFP-203,CFP-204,CFP-205,CFP-206,CFP-207,CFP-208,CH471164,Complement factor P,Complement factor pro…
CFTR	9606.ENSP00000003084	Cystic fibrosis transmembrane conductance regulator; Epithelial ion channel that plays an important role in the regulation of epithelial ion and water transport and fluid homeostasis. Mediates the transport of chloride ions across the cell membrane. Channel activity is coupled to ATP hydrolysis. The ion channel is also permeable to HCO(3-); selectivity depends on the extracellular chloride concen…	https://smart.embl.de/smart/DDvec.cgi?smart=1480:Pfam_ABC_membrane(81|350)+AAA(450|639)+Pfam_ABC_membrane(862|1147)+AAA(1236|1418)+	1080,1NBD,1XMI,1XMJ,2BBO,2BBS,2BBT,2LOB,2PZE,2PZF,2PZG,3GD7,3ISW,4WZ6,5.6.1.6,5D2D,5D3E,5D3F,5TF7,5TF8,5TFA,5TFB,5TFC,5TFD,5TFF,5TFG,5TFI,5TFJ,5TGK,5UAK,6HEP,6MSM,6O1V,6O2P,A0A024R730,A0A3B3IT97,A0A3B3ITE0,A0A3B3ITW0,A0A3B3ITW5,AAA35680.1,AAA51979.1,AAA51980.1,AAC13657.1,ABC35,ABC79050.1,ABC79052.1,ABC79054.1,ABC79056.1,ABC87055.1,ABC87057.1,ABC87061.1,ABC87063.1,ABC87065.1,ABC87067.1,ABCC7,ABD72…
CHAT	9606.ENSP00000337103	Choline O-acetyltransferase; Catalyzes the reversible synthesis of acetylcholine (ACh) from acetyl CoA and choline at cholinergic synapses. Belongs to the carnitine/choline acetyltransferase family.	https://smart.embl.de/smart/DDvec.cgi?smart=748:Pfam_Carn_acyltransf(131|719)+	1103,2.3.1.6,2FY2,2FY3,2FY4,2FY5,A0A1W2PP46,A0A1W2PRG4,A2BDF4,A2BDF5,AAA14245.1,AAB23557.2,AAI30616.1,AAI30618.1,AAK08950.1,AAK08951.1,AAK08952.1,AAK08953.1,AAK08954.1,AAK08955.1,AC073366,AF305894,AF305895,AF305896,AF305897,AF305898,AF305899,AF305900,AF305901,AF305902,AF305903,AF305904,AF305905,AF305906,AF305907,AF305908,AF305909,BC130615,BC130617,CAA39923.1,CAA40201.1,CAB002313,CAB079053,CCDS443…
CHRNA1	9606.ENSP00000261007	Acetylcholine receptor subunit alpha; After binding acetylcholine, the AChR responds by an extensive change in conformation that affects all subunits and leads to opening of an ion-conducting channel across the plasma membrane.	https://smart.embl.de/smart/DDvec.cgi?smart=482:SIGNAL(1|20)+Pfam_Neur_chan_LBD(24|79)+Pfam_Neur_chan_LBD(97|256)+Pfam_Neur_chan_memb(263|403)+Pfam_Neur_chan_memb(394|471)+	1134,1Y5P,1Y5T,1Y6C,4ZJS,5HBT,A0A1B0GV17,AAD14247.1,AAY14687.1,AC018890,ACHA_HUMAN,ACHRA,ACHRD,AK291338,AK299445,AK315312,Acetylcholine receptor subunit alpha,B4DRV6,B8ZZD3,BAF84027.1,BAG37716.1,BAG61418.1,CAA26344.1,CAA34960.1,CAA49705.1,CAA68731.1,CCDS2261,CCDS2261.1,CCDS33331,CCDS33331.1,CH471058,CHEMBL4808,CHNRA,CHRNA,CHRNA1,CHRNA1-201,CHRNA1-202,CHRNA1-203,CHRNA1-204,CHRNA1-205,CHRNA1-206,CH…
CHRNA4	9606.ENSP00000359285	Neuronal acetylcholine receptor subunit alpha-4; After binding acetylcholine, the AChR responds by an extensive change in conformation that affects all subunits and leads to opening of an ion-conducting channel across the plasma membrane permeable to sodium ions; Belongs to the ligand-gated ion channel (TC 1.A.9) family. Acetylcholine receptor (TC 1.A.9.1) subfamily. Alpha-4/CHRNA4 sub- subfamily.	https://smart.embl.de/smart/DDvec.cgi?smart=627:SIGNAL(1|26)+Pfam_Neur_chan_LBD(37|243)+Pfam_Neur_chan_memb(250|618)+	1137,2GVT,2LLY,5KXI,6CNJ,6CNK,A0A0D9SFU6,AAA64743.1,AAB40111.1,AAH96290.1,AAH96291.1,AAY88737.1,ACHA4_HUMAN,AL121827,BC096290,BC096291,BFNC,CAA60959.1,CAA61893.1,CAA69698.1,CAB034064,CCDS13517,CCDS13517.1,CHEMBL1882,CHRNA4,CHRNA4-201,CHRNA4-202,CHRNA4-203,CHRNA4-204,CHRNA4-205,CHRNA4-206,CHRNA4-207,CHRNA4-208,CHRNA4-209,CHRNA4-210,CHRNA4-211,CHRNA4-212,CHRNA4-213,CHRNA4-214,CHRNA4-215,CHRNA4-216,…
CHRNB1	9606.ENSP00000304290	Acetylcholine receptor subunit beta; After binding acetylcholine, the AChR responds by an extensive change in conformation that affects all subunits and leads to opening of an ion-conducting channel across the plasma membrane. Belongs to the ligand-gated ion channel (TC 1.A.9) family. Acetylcholine receptor (TC 1.A.9.1) subfamily. Beta-1/CHRNB1 sub- subfamily.	https://smart.embl.de/smart/DDvec.cgi?smart=501:SIGNAL(1|23)+Pfam_Neur_chan_LBD(27|245)+Pfam_Neur_chan_memb(252|487)+	1140,AAH11371.1,AAH23553.1,AC113189,ACHB_HUMAN,ACHRB,AK298938,Acetylcholine receptor subunit beta,B7Z5H1,BAH12907.1,BC011371,BC023553,CAA32939.1,CAB011200,CCDS11106,CCDS11106.1,CHEMBL1907588,CHEMBL3885508,CHEMBL4106145,CHRNB,CHRNB1,CHRNB1-201,CHRNB1-202,CHRNB1-203,CHRNB1-204,CHRNB1-205,CHRNB1-206,CHRNB1-207,CHRNB1-208,CMS1D,CMS2A,CMS2C,Cholinergic receptor nicotinic beta 1 subunit,ENSG00000170175…
CHRNB2	9606.ENSP00000357461	Neuronal acetylcholine receptor subunit beta-2; After binding acetylcholine, the AChR responds by an extensive change in conformation that affects all subunits and leads to opening of an ion-conducting channel across the plasma membrane permeable to sodiun ions.	https://smart.embl.de/smart/DDvec.cgi?smart=502:SIGNAL(1|25)+Pfam_Neur_chan_LBD(29|234)+Pfam_Neur_chan_memb(241|478)+	1141,2GVT,2K58,2K59,2KSR,2LM2,5KXI,6CNJ,6CNK,A0A1B0GTH5,A0A1B0GUQ6,A0A1B0GVD7,AAB40115.1,AAD45422.1,AAH75040.1,AAH75041.1,ACHB2_HUMAN,AF077186,AJ001935,AJ001936,AJ001937,AJ001938,AJ001939,AK313470,AL592078,BAG36255.1,BC075040,BC075041,CAA05108.1,CAA37320.1,CAA69692.1,CCDS1070,CCDS1070.1,CH471121,CHEMBL1883,CHRNB2,CHRNB2-201,CHRNB2-202,CHRNB2-203,CHRNB2-204,CHRNB2-205,Cholinergic receptor nicotini…
CHRNE	9606.ENSP00000497829	Acetylcholine receptor subunit epsilon; After binding acetylcholine, the AChR responds by an extensive change in conformation that affects all subunits and leads to opening of an ion-conducting channel across the plasma membrane.	https://smart.embl.de/smart/DDvec.cgi?smart=493:SIGNAL(1|20)+Pfam_Neur_chan_LBD(24|240)+Pfam_Neur_chan_memb(247|474)+	1145,2DF9,A0A3B3IRM1,AAD24503.1,AC233723,ACHE_HUMAN,ACHRE,AF105999,Acetylcholine receptor subunit epsilon,CAA47030.1,CCDS11058,CCDS11058.1,CH471108,CHEMBL2484,CHRNE,CHRNE-201,CHRNE-202,CHRNE-203,CHRNE-204,CHRNE-205,CMS1D,CMS1E,CMS2A,CMS4A,CMS4B,CMS4C,Cholinergic receptor nicotinic epsilon subunit,D3DTK6,EAW90395.1,EAW90396.1,ENSG00000108556,ENSP00000293780,ENSP00000346159,ENSP00000496907,ENSP0000…
CLCN2	9606.ENSP00000265593	Chloride channel protein 2; Voltage-gated chloride channel. Chloride channels have several functions including the regulation of cell volume, membrane potential stabilization, signal transduction and transepithelial transport. Involved in the regulation of aldosterone production. The opening of CLCN2 channels at hyperpolarized membrane potentials in the glomerulosa causes cell membrane depolariza…	https://smart.embl.de/smart/DDvec.cgi?smart=898:TRANS(91|113)+Pfam_Voltage_CLC(143|547)+CBS(793|840)+	1181,A0A1B0GTJ3,A0A1B0GTY0,A0A1B0GUY6,A0A1B0GUZ8,A0A1B0GV52,A0A1B0GVL9,A0A1B0GVU4,A0A1B0GVW7,A0A1B0GWC8,AAB34722.2,AAB88807.1,AAH21578.1,AAH72004.1,AC078797,AF026004,AK298952,AK302759,B4DQT9,B4DZ58,BAG61051.1,BAG63970.1,BC021578,BC072004,CAB009397,CCDS3263,CCDS3263.1,CCDS54690,CCDS54690.1,CCDS54691,CCDS54691.1,CCDS54692,CCDS54692.1,CHEMBL1628478,CIC-2,CLC2,CLCN2,CLCN2-201,CLCN2-202,CLCN2-203,CLCN…
CLCN5	9606.ENSP00000365256	H(+)/Cl(-) exchange transporter 5; Proton-coupled chloride transporter. Functions as antiport system and exchanges chloride ions against protons. Important for normal acidification of the endosome lumen. May play an important role in renal tubular function; Belongs to the chloride channel (TC 2.A.49) family. ClC- 5/CLCN5 subfamily.	https://smart.embl.de/smart/DDvec.cgi?smart=816:TRANS(125|147)+Pfam_Voltage_CLC(219|621)+CBS(665|715)+CBS(756|803)+	1184,2J9L,2JA3,A0A2R8Y6C4,A0A2R8YF14,A0A2R8YGW0,A1L475,AAI30430.1,AAI30432.1,AC231645,AC236430,AK056560,B3KPN6,BAG51748.1,BC130429,BC130431,BK000969,CAA57430.1,CAA63000.1,CCDS14328,CCDS14328.1,CCDS48115,CCDS48115.1,CCDS69763,CCDS69763.1,CLC5,CLCK2,CLCN5,CLCN5-201,CLCN5-202,CLCN5-203,CLCN5-204,CLCN5-205,CLCN5-206,CLCN5-207,CLCN5-208,CLCN5-209,CLCN5_HUMAN,Chloride channel 3/4/5,Chloride channel pro…
CLCN7	9606.ENSP00000372193	H(+)/Cl(-) exchange transporter 7; Slowly voltage-gated channel mediating the exchange of chloride ions against protons. Functions as antiporter and contributes to the acidification of the lysosome lumen. Belongs to the chloride channel (TC 2.A.49) family. ClC- 7/CLCN7 subfamily.	https://smart.embl.de/smart/DDvec.cgi?smart=805:TRANS(126|148)+Pfam_Voltage_CLC(185|596)+CBS(634|689)+CBS(744|792)+	1186,A6NEJ7,A8K5T9,A8K7X1,AAB48530.1,AAF34711.1,AAH12737.1,AF224741,AJ001910,AK056551,AK291404,AK292136,AL031600,AL031705,B3KPN3,BAF84093.1,BAF84825.1,BAG51745.1,BC012737,CAA05083.1,CAA91556.1,CCDS32361,CCDS32361.1,CCDS45378,CCDS45378.1,CH471112,CLC-7,CLC7,CLCN7,CLCN7-201,CLCN7-202,CLCN7-203,CLCN7-204,CLCN7-205,CLCN7-206,CLCN7-207,CLCN7-208,CLCN7-209,CLCN7-210,CLCN7-211,CLCN7-212,CLCN7-213,CLCN7-…
CLDN14	9606.ENSP00000382090	Claudin-14; Plays a major role in tight junction-specific obliteration of the intercellular space, through calcium-independent cell-adhesion activity; Belongs to the claudin family.	https://smart.embl.de/smart/DDvec.cgi?smart=239:Pfam_PMP22_Claudin(4|181)+	23562,AAG60052.1,AAH12126.1,AAQ88897.1,AAR05858.1,AAR05859.1,AF314090,AJ132445,AJ566765,AJ566766,AP001726,AY355348,AY355349,AY358533,BAA95509.1,BC012126,CAA10669.1,CAD97762.1,CAD97763.1,CCDS13645,CCDS13645.1,CLD14_HUMAN,CLDN14,CLDN14-201,CLDN14-202,CLDN14-203,CLDN14-204,CLDN14-205,Claudin,Claudin 14,Claudin-14,DFNB29,ENSG00000159261,ENSP00000290393,ENSP00000339292,ENSP00000341074,ENSP00000382087,…
CLDN16	9606.ENSP00000264734	Claudin-16; Plays a major role in tight junction-specific obliteration of the intercellular space, through calcium-independent cell-adhesion activity. Involved in paracellular magnesium reabsorption. Required for a selective paracellular conductance. May form, alone or in partnership with other constituents, an intercellular pore permitting paracellular passage of magnesium and calcium ions down …	https://smart.embl.de/smart/DDvec.cgi?smart=305:Pfam_PMP22_Claudin(72|253)+	10686,A0SDD8,AAD43096.1,AAH69662.1,AAH69682.1,AAH69759.1,AAH69777.1,ABC47832.1,AC009520,AF152101,BC069662,BC069682,BC069759,BC069777,CCDS3296,CCDS3296.1,CLD16_HUMAN,CLDN16,CLDN16-201,CLDN16-202,CLDN16-203,Claudin,Claudin 16,Claudin-16,DQ305102,ENSG00000113946,ENSP00000264734,ENSP00000414136,ENST00000264734,ENST00000264734.2,ENST00000456423,ENST00000456423.1,ENST00000468220,ENST00000468220.1,HGNC:…
CLN5	9606.ENSP00000498772	Ceroid-lipofuscinosis neuronal protein 5, secreted form; Plays a role in influencing the retrograde trafficking of lysosomal sorting receptors SORT1 and IGF2R from the endosomes to the trans-Golgi network by controlling the recruitment of retromer complex to the endosomal membrane. Regulates the localization and activation of RAB7A which is required to recruit the retromer complex to the endosoma…	https://smart.embl.de/smart/DDvec.cgi?smart=407:Pfam_CLN5(100|398)+	1203,A0A024R644,A0A087WZY0,A0A0A0MRU5,A0A1B0GTR6,A0A1B0GTV7,A0A1B0GU14,A0A1B0GUE8,A0A1B0GV94,A0A1B0GVL0,A0A1B0GWI2,A0A1C7CYZ2,AAC27614.1,AC001226,AF068227,AK075109,B3KQK7,BAG52069.1,CCDS9456,CCDS9456.1,CH471093,CLN5,CLN5 intracellular trafficking protein,CLN5, intracellular trafficking protein,CLN5-201,CLN5-202,CLN5-203,CLN5-204,CLN5-205,CLN5-206,CLN5-207,CLN5-208,CLN5-209,CLN5-210,CLN5-211,CLN5-…
CLN6	9606.ENSP00000249806	CLN6 transmembrane ER protein.	https://smart.embl.de/smart/DDvec.cgi?smart=311:Pfam_CLN6(30|309)+	54982,A0A024R601,A0A0S2Z5D0,A0A1B0GTD3,A0A1B0GTU6,A0A1B0GTV3,A0A1B0GU39,A0A1B0GU90,A0A1B0GUD2,A0A1B0GUQ7,A0A1B0GUY3,A0A1B0GVR8,A8K560,AAH10849.1,AAH13130.1,AC107871,AK000568,AK027604,AK291175,AK293197,ALQ34129.1,ALQ34130.1,ALQ34132.1,B4DDH6,BAA91260.1,BAB55226.1,BAF83864.1,BAG56737.1,BC010849,BC013130,CAG33525.1,CCDS10227,CCDS10227.1,CH471082,CLN4A,CLN6,CLN6 transmembrane ER protein,CLN6, transme…
CNBP	9606.ENSP00000410769	Cellular nucleic acid-binding protein; Single-stranded DNA-binding protein, with specificity to the sterol regulatory element (SRE). Involved in sterol-mediated repression.	https://smart.embl.de/smart/DDvec.cgi?smart=179:ZnF_C2HC(5|21)+ZnF_C2HC(53|69)+ZnF_C2HC(75|91)+ZnF_C2HC(99|115)+ZnF_C2HC(120|136)+ZnF_C2HC(138|154)+ZnF_C2HC(159|175)+	7555,A0A0S2Z4K2,A0A0S2Z4Q3,A8K7V4,AAA61975.1,AAA91782.1,AAH00288.1,AAH14911.1,AAH93058.1,AAR89462.1,AAV38419.1,AAY89856.1,AAY96754.1,AAY96755.1,AC108673,AC135587,AK054592,AK292119,AK298154,AK314380,ALQ33855.1,ALQ33857.1,AY329622,B2RAV9,B4DP17,BAB70769.1,BAF84808.1,BAG37006.1,BAG60429.1,BC000288,BC014911,BC093058,BT019613,CCDS3056,CCDS3056.1,CCDS46906,CCDS46906.1,CCDS46907,CCDS46907.1,CCDS46908,CC…
COCH	9606.ENSP00000216361	Cochlin; Plays a role in the control of cell shape and motility in the trabecular meshwork.	https://smart.embl.de/smart/DDvec.cgi?smart=615:SIGNAL(1|24)+LCCL(95|177)+VWA(228|400)+VWA(430|603)+	1690,1JBI,A0A2R8Y3T0,A0A2U3TZE7,A8K9K9,AAC39545.1,AAH07230.1,AAQ89259.1,AAW82432.1,AF006740,AK292724,AL049830,AY358900,AY916789,BAF85413.1,BC007230,CCDS86382,CCDS86382.1,CCDS9640,CCDS9640.1,CH471078,COCH,COCH-201,COCH-202,COCH-203,COCH-204,COCH-205,COCH-206,COCH-207,COCH-208,COCH-209,COCH-210,COCH-211,COCH-212,COCH-213,COCH-214,COCH-5B2,COCH5B2,COCH_HUMAN,Cochlin,D3DS84,DFNA31,DFNA9,EAW65963.1,EA…
COL10A1	9606.ENSP00000327368	Collagen alpha-1(X) chain; Type X collagen is a product of hypertrophic chondrocytes and has been localized to presumptive mineralization zones of hyaline cartilage.	https://smart.embl.de/smart/DDvec.cgi?smart=680:SIGNAL(1|18)+Pfam_Collagen(104|154)+Pfam_Collagen(298|359)+Pfam_Collagen(464|524)+C1Q(545|680)+	1300,1GR3,A1L4P2,AAA61221.1,AAC60615.1,AAI30622.1,AAI30624.1,AL121963,BC130621,BC130623,CAA41686.1,CAA42933.1,CAA46236.1,CAA51170.1,CAA67178.1,CCDS5105,CCDS5105.1,CH471051,COAA1_HUMAN,COL10A1,COL10A1-201,COL10A1-202,COL10A1-203,COL10A1-204,COL10A1-205,Collagen alpha-1(X) chain,Collagen type X alpha,Collagen type X alpha 1 chain,EAW48240.1,ENSG00000123500,ENSP00000243222,ENSP00000327368,ENSP000003…
COL11A1	9606.ENSP00000359114	Collagen alpha-1(XI) chain; May play an important role in fibrillogenesis by controlling lateral growth of collagen II fibrils.	https://smart.embl.de/smart/DDvec.cgi?smart=1806:TSPN(38|229)+Pfam_Collagen(435|493)+Pfam_Collagen(527|589)+Pfam_Collagen(583|643)+Pfam_Collagen(634|700)+Pfam_Collagen(1483|1545)+COLFI(1576|1805)+	1301,A0A0U1RRA7,A0A2R8Y4I5,A0A2R8Y4M5,A0A2R8Y5N4,A0A2R8YDU3,AAA51891.1,AAA79171.1,AAF04724.1,AAF04725.1,AAF04726.1,AAI17698.1,AC093150,AC099567,AF101079,AF101080,AF101081,AF101082,AF101083,AF101084,AF101085,AF101086,AF101087,AF101088,AF101089,AF101090,AF101091,AF101092,AF101093,AF101094,AF101095,AF101096,AF101097,AF101098,AF101099,AF101100,AF101101,AF101102,AF101103,AF101104,AF101105,AF101106,AF1…
COL17A1	9606.ENSP00000497653	120 kDa linear IgA disease antigen; May play a role in the integrity of hemidesmosome and the attachment of basal keratinocytes to the underlying basement membrane.	https://smart.embl.de/smart/DDvec.cgi?smart=1497:TRANS(467|489)+Pfam_Collagen(561|624)+Pfam_Collagen(749|809)+Pfam_Collagen(1434|1488)+	120 kDa linear IgA dermatosis antigen,120 kDa linear IgA disease antigen,1308,180 kDa bullous pemphigoid antigen 2,97 kDa LAD antigen,97 kDa linear IgA bullous dermatosis antigen,97 kDa linear IgA disease antigen,97-LAD,A0A3B3ISI7,A0A3B3ITM2,A0A3B3ITP5,A0A3B3IUC2,A2A2Y8,AAA35605.1,AAA51839.1,AAB51499.1,AAH04478.1,AL138761,BA16H23.2,BC004478,BP180,BPA-2,BPAG2,Bullous pemphigoid antigen 2,CCDS7554,…
COL18A1	9606.ENSP00000352798	Collagen alpha-1(XVIII) chain; Probably plays a major role in determining the retinal structure as well as in the closure of the neural tube. Endostatin: Potently inhibits endothelial cell proliferation and angiogenesis. May inhibit angiogenesis by binding to the heparan sulfate proteoglycans involved in growth factor signaling (By similarity). Inhibits VEGFA-induced endothelial cell proliferatio…	https://smart.embl.de/smart/DDvec.cgi?smart=1754:Pfam_DUF959(13|194)+FRI(333|448)+TSPN(456|644)+Pfam_Collagen(791|857)+Pfam_Collagen(927|990)+Pfam_Collagen(1070|1128)+Pfam_Collagen(1186|1246)+Pfam_Endostatin(1443|1750)+	1BNL,3HON,3HSH,80781,A8MVI4,AAA51864.1,AAC39658.1,AAC39659.1,AAF01310.1,AAH33715.1,AAH63833.1,AAK50626.1,AAL37720.1,AAR83296.1,AAR83297.1,AAR83298.1,AF018081,AF018082,AF184060,AF333247,AF416592,AL163302,AY484967,AY484968,AY484969,AY484970,AY484971,BC033715,BC063833,BX322561,BX322562,BX322563,CAB001961,CAB90482.1,CCDS42971,CCDS42971.1,CCDS42972,CCDS42972.1,CCDS77643,CCDS77643.1,CHEMBL2364188,COIA1…
COL1A1	9606.ENSP00000225964	Collagen alpha-1(I) chain; Type I collagen is a member of group I collagen (fibrillar forming collagen).	https://smart.embl.de/smart/DDvec.cgi?smart=1464:SIGNAL(1|22)+VWC(40|95)+Pfam_Collagen(107|163)+Pfam_Collagen(177|238)+Pfam_Collagen(236|295)+Pfam_Collagen(296|355)+Pfam_Collagen(353|415)+Pfam_Collagen(472|535)+Pfam_Collagen(779|838)+Pfam_Collagen(833|898)+Pfam_Collagen(1079|1138)+Pfam_Collagen(1133|1195)+COLFI(1228|1464)+	1277,1Q7D,2LLP,3EJH,3GXE,5CTD,5CTI,5CVA,5CVB,5K31,5OU8,5OU9,AC015909,Alpha-1 type I collagen,CAFYD,CCDS11561,CCDS11561.1,CO1A1_HUMAN,COL1A1,COL1A1-201,COL1A1-202,COL1A1-203,COL1A1-204,COL1A1-205,COL1A1-206,COL1A1-207,COL1A1-208,COL1A1-209,COL1A1-210,COL1A1-211,COL1A1-212,COL1A1-213,Collagen alpha-1(I) chain,Collagen type I alpha,Collagen type I alpha 1 chain,EDSARTH1,EDSC,ENSG00000108821,ENSP0000…
COL1A2	9606.ENSP00000297268	Collagen alpha-2(I) chain; Type I collagen is a member of group I collagen (fibrillar forming collagen); Belongs to the fibrillar collagen family.	https://smart.embl.de/smart/DDvec.cgi?smart=1366:SIGNAL(1|20)+Pfam_Collagen(29|82)+Pfam_Collagen(130|207)+Pfam_Collagen(460|529)+Pfam_Collagen(601|665)+Pfam_Collagen(1045|1114)+COLFI(1132|1366)+	1278,5CTD,5CTI,5CVA,A0A087WTA8,A0A0S2Z3H5,AAA51844.1,AAA51846.1,AAA51850.1,AAA51887.1,AAA51996.1,AAA52053.1,AAA59994.1,AAA60041.1,AAA60356.1,AAB22020.2,AAB22126.1,AAB22761.1,AAB59374.1,AAB59577.1,AAB69977.1,AAB93981.1,AAH42586.1,AAH54498.1,AB004317,AC002074,AC002528,AF004877,ALQ33446.1,Alpha-2 type I collagen,BAA25383.1,BC042586,BC054498,CAA23761.1,CAA26320.1,CAA39142.1,CAA68709.1,CAA98969.1,CAB0…
COL2A1	9606.ENSP00000369889	Collagen alpha-1(II) chain; Type II collagen is specific for cartilaginous tissues. It is essential for the normal embryonic development of the skeleton, for linear growth and for the ability of cartilage to resist compressive forces.	https://smart.embl.de/smart/DDvec.cgi?smart=1487:SIGNAL(1|25)+VWC(34|89)+Pfam_Collagen(116|182)+Pfam_Collagen(237|317)+Pfam_Collagen(429|498)+Pfam_Collagen(792|860)+Pfam_Collagen(1158|1217)+COLFI(1252|1487)+	1280,1U5M,2FSE,2SEB,5NIR,5OCX,5OCY,6BIN,A6NGA0,AAA51997.1,AAA52038.1,AAA52039.1,AAA52051.1,AAA58428.2,AAA73873.1,AAB60370.1,AAC41772.1,AAD15287.1,AAH07252.1,AAI16450.1,AAP35869.1,AC004801,ANFH,AOM,Alpha-1 type II collagen,BC007252,BC116449,BT007205,CAA25092.1,CAA26223.1,CAA26224.1,CAA26225.1,CAA26226.1,CAA26227.1,CAA29604.1,CAA32030.1,CAA34278.1,CAA34279.1,CAA34280.1,CAA34281.1,CAA34282.1,CAA3428…
COL3A1	9606.ENSP00000304408	Collagen alpha-1(III) chain; Collagen type III occurs in most soft connective tissues along with type I collagen. Involved in regulation of cortical development. Is the major ligand of ADGRG1 in the developing brain and binding to ADGRG1 inhibits neuronal migration and activates the RhoA pathway by coupling ADGRG1 to GNA13 and possibly GNA12.	https://smart.embl.de/smart/DDvec.cgi?smart=1466:SIGNAL(1|23)+VWC(32|88)+Pfam_Collagen(167|233)+Pfam_Collagen(354|413)+Pfam_Collagen(474|533)+Pfam_Collagen(533|593)+Pfam_Collagen(954|1026)+Pfam_Collagen(1077|1136)+Pfam_Collagen(1137|1196)+COLFI(1231|1466)+	1281,2V53,3DMW,4AE2,4AEJ,4AK3,4GYX,6FZV,6FZW,AAA52002.1,AAA52003.1,AAA52004.1,AAA52040.1,AAA52041.1,AAB35615.1,AAB59383.1,AAD13937.1,AAH28178.1,AAL13167.1,AAY24164.1,AC066694,ACZ58371.1,AGL34959.1,AY016295,AY054301,BC028178,CAA25821.1,CAA25879.1,CAA29886.1,CAA30229.1,CAA32583.1,CAA33387.1,CAB016766,CAB059993,CCDS2297,CCDS2297.1,CH471058,CHEMBL2364188,CO3A1_HUMAN,COL3A1,COL3A1-201,COL3A1-202,COL3A…
COL4A3	9606.ENSP00000379823	Collagen alpha-3(IV) chain; Type IV collagen is the major structural component of glomerular basement membranes (GBM), forming a 'chicken-wire' meshwork together with laminins, proteoglycans and entactin/nidogen.	https://smart.embl.de/smart/DDvec.cgi?smart=1670:SIGNAL(1|28)+Pfam_Collagen(41|104)+Pfam_Collagen(97|162)+Pfam_Collagen(169|223)+Pfam_Collagen(282|344)+Pfam_Collagen(351|412)+Pfam_Collagen(413|478)+Pfam_Collagen(482|546)+Pfam_Collagen(588|648)+Pfam_Collagen(699|749)+Pfam_Collagen(747|809)+Pfam_Collagen(847|905)+Pfam_Collagen(997|1060)+Pfam_Collagen(1061|1122)+Pfam_Collagen(1119|1178)+Pfam_Collage…	1285,5NB0,A0A2R8Y2F0,A0A2R8Y6E5,AAA18942.1,AAA18943.1,AAA21610.1,AAA51556.1,AAA52044.1,AAB19637.1,AAF72632.1,AAX93111.1,AAY14671.1,AAY24251.1,AB008496,AC079235,AC097662,AC107069,AF258351,AJ288487,AJ288488,AJ288489,AJ288490,AJ288491,AJ288492,AJ288493,AJ288494,AJ288495,AJ288496,AJ288497,AJ288498,AJ288499,AJ288500,AJ288501,AJ288502,AJ288503,AJ288504,AJ288505,AJ288506,AJ288507,AJ288508,AJ288509,AJ288…
COL5A1	9606.ENSP00000360882	Collagen alpha-1(V) chain; Type V collagen is a member of group I collagen (fibrillar forming collagen). It is a minor connective tissue component of nearly ubiquitous distribution. Type V collagen binds to DNA, heparan sulfate, thrombospondin, heparin, and insulin.	https://smart.embl.de/smart/DDvec.cgi?smart=1838:SIGNAL(1|36)+TSPN(39|230)+Pfam_Collagen(467|519)+Pfam_Collagen(557|618)+Pfam_Collagen(742|810)+Pfam_Collagen(1513|1575)+COLFI(1608|1837)+	1289,1A89,1A9A,A0A024R8E5,A0A087WXW9,AAA59993.1,AL591890,AL603650,AL645768,BAA14323.1,CCDS6982,CCDS6982.1,CCDS75932,CCDS75932.1,CH471090,CHEMBL2364188,CO5A1_HUMAN,COL5A1,COL5A1-201,COL5A1-202,COL5A1-203,COL5A1-204,COL5A1-205,COL5A1-206,COL5A1-207,COL5A1-208,Collagen alpha-1(V) chain,Collagen type V alpha 1 chain,Collagen type V/XI/XXIV/XXVII, alpha,D90279,EAW88128.1,EAW88130.1,EAW88131.1,EDSC,EDS…
COL6A1	9606.ENSP00000355180	Collagen alpha-1(VI) chain; Collagen VI acts as a cell-binding protein.	https://smart.embl.de/smart/DDvec.cgi?smart=1028:SIGNAL(1|19)+VWA(35|233)+Pfam_Collagen(253|313)+Pfam_Collagen(347|419)+Pfam_Collagen(500|564)+VWA(613|790)+VWA(827|1008)+	1291,A0A087X0S5,A0A384P5H7,AAA52055.1,AAB20835.2,AAH05159.2,AAH52575.1,ADO22235.1,AJ011932,AP001479,BC005159,BC052575,BTHLM1,CAA29555.1,CAA33888.1,CAA33889.1,CAA67559.1,CAA67576.1,CCDS13727,CCDS13727.1,CH471079,CHEMBL2364188,CO6A1_HUMAN,COL6A1,COL6A1-201,COL6A1-202,COL6A1-203,COL6A1-204,COL6A1-205,COL6A1-206,COL6A1-207,Collagen alpha-1(VI) chain,Collagen type VI alpha,Collagen type VI alpha 1 cha…
COL6A2	9606.ENSP00000300527	Collagen alpha-2(VI) chain; Collagen VI acts as a cell-binding protein.	https://smart.embl.de/smart/DDvec.cgi?smart=1019:SIGNAL(1|20)+VWA(44|231)+Pfam_Collagen(301|369)+Pfam_Collagen(409|468)+Pfam_Collagen(531|590)+VWA(613|801)+VWA(831|1014)+	1292,A0A384MDP3,AAA35618.1,AAA35619.1,AAA35620.1,AAA35621.1,AAA52056.2,AAB20836.1,AAH65509.1,ADO22236.1,AL096746,AP001101,AP001467,AP001471,AY029208,BC065509,BTHLM1,C9JH44,CAA29556.1,CAA34099.1,CAB46421.2,CCDS13728,CCDS13728.1,CCDS13729,CCDS13729.1,CCDS13730,CCDS13730.1,CHEMBL2364188,CO6A2_HUMAN,COL6A2,COL6A2-201,COL6A2-202,COL6A2-203,COL6A2-204,COL6A2-205,COL6A2-206,COL6A2-207,COL6A2-208,Collage…
COL6A3	9606.ENSP00000295550	Collagen alpha-3(VI) chain; Collagen VI acts as a cell-binding protein.	https://smart.embl.de/smart/DDvec.cgi?smart=3177:SIGNAL(1|25)+VWA(37|215)+VWA(240|416)+VWA(443|618)+VWA(637|814)+VWA(835|1011)+VWA(1027|1206)+VWA(1231|1409)+VWA(1434|1607)+VWA(1637|1810)+VWA(1836|2025)+Pfam_Collagen(2036|2096)+VWA(2400|2579)+VWA(2617|2816)+FN3(2989|3069)+KU(3110|3163)+	1293,1KNT,1KTH,1KUN,2KNT,A8MT30,AAA52057.1,AAB24261.1,AAI44596.1,AAI50626.1,AAY14906.1,AAY24135.1,AC112715,AC112721,ADL14511.1,ADO22347.1,AK092021,AK304870,B4E3U5,B7ZMJ7,BAG52467.1,BAG65607.1,BC144595,BC150625,BTHLM1,C9JNG9,CAA29557.1,CAA36267.1,CCDS33409,CCDS33409.1,CCDS33410,CCDS33410.2,CCDS33411,CCDS33411.2,CCDS33412,CCDS33412.1,CCDS54439,CCDS54439.1,CHEMBL2364188,CO6A3_HUMAN,COL6A3,COL6A3-201…
COL9A1	9606.ENSP00000349790	Collagen alpha-1(IX) chain; Structural component of hyaline cartilage and vitreous of the eye.	https://smart.embl.de/smart/DDvec.cgi?smart=921:SIGNAL(1|23)+TSPN(50|244)+Pfam_Collagen(266|326)+Pfam_Collagen(357|409)+Pfam_Collagen(415|474)+Pfam_Collagen(697|760)+Pfam_Collagen(785|849)+	1297,2UUR,5CTD,5CTI,5CVA,5CVB,A0A2R8YG47,AAA53474.1,AAA53475.1,AAC33527.1,AAC33528.1,AAH15409.1,AAH63646.1,AF036110,AF036111,AF036112,AF036113,AF036114,AF036115,AF036116,AF036117,AF036118,AF036119,AF036120,AF036121,AF036122,AF036123,AF036124,AF036125,AF036126,AF036127,AF036128,AF036129,AF036130,AL080275,AL160262,BC015409,BC063646,CAA38276.1,CAA38277.1,CCDS47447,CCDS47447.1,CCDS4971,CCDS4971.1,CO9…
COL9A2	9606.ENSP00000361834	Collagen alpha-2(IX) chain; Structural component of hyaline cartilage and vitreous of the eye; Belongs to the fibril-associated collagens with interrupted helices (FACIT) family.	https://smart.embl.de/smart/DDvec.cgi?smart=689:SIGNAL(1|23)+Pfam_Collagen(25|81)+Pfam_Collagen(114|171)+Pfam_Collagen(176|236)+Pfam_Collagen(314|386)+Pfam_Collagen(460|524)+Pfam_Collagen(550|611)+Pfam_Collagen(609|667)+	1298,5CTD,5CTI,5CVA,5CVB,A0A2R8YFT7,AAA80977.1,AAC33512.1,AAI36327.1,AAI36328.1,AF019406,AL050341,B1AKJ3,B2RMP9,BC136326,BC136327,CCDS450,CCDS450.1,CH471059,CO9A2_HUMAN,COL9A2,COL9A2-201,COL9A2-202,COL9A2-203,COL9A2-204,COL9A2-205,COL9A2-206,COL9A2-207,COL9A2-208,COL9A2-209,COL9A2-210,COL9A2-211,COL9A2-212,Collagen alpha-2(IX) chain,Collagen type IX alpha,Collagen type IX alpha 2 chain,DJ39G22.4,…
COMP	9606.ENSP00000222271	Cartilage oligomeric matrix protein; May play a role in the structural integrity of cartilage via its interaction with other extracellular matrix proteins such as the collagens and fibronectin. Can mediate the interaction of chondrocytes with the cartilage extracellular matrix through interaction with cell surface integrin receptors. Could play a role in the pathogenesis of osteoarthritis. Potent…	https://smart.embl.de/smart/DDvec.cgi?smart=757:SIGNAL(1|22)+Pfam_COMP(29|73)+EGF(90|126)+EGF_CA(127|179)+EGF_CA(180|222)+EGF(228|267)+Pfam_TSP_3(301|336)+Pfam_TSP_3(360|395)+Pfam_TSP_3(395|418)+Pfam_TSP_3(419|456)+Pfam_TSP_3(457|492)+Pfam_TSP_3(493|528)+Pfam_TSP_C(546|743)+	1311,3FBY,AAA57253.1,AAB35269.1,AAB35270.1,AAB86501.1,AAI10848.1,AAI25093.1,AB086984,AC003107,AK296586,B4DKJ3,BAC53888.1,BAG59205.1,BC110847,BC125092,CCDS12385,CCDS12385.1,CH471106,COMP,COMP-201,COMP-202,COMP-203,COMP-204,COMP_HUMAN,Cartilage oligomeric matrix protein,EAW84736.1,EAW84737.1,EDM1,ENSG00000105664,ENSP00000222271,ENSP00000403361,ENSP00000403792,ENSP00000439156,ENSP00000450329,ENST000…
COX10	9606.ENSP00000261643	Protoheme IX farnesyltransferase, mitochondrial; Converts protoheme IX and farnesyl diphosphate to heme O. Belongs to the UbiA prenyltransferase family.	https://smart.embl.de/smart/DDvec.cgi?smart=443:Pfam_UbiA(169|419)+	1352,2.5.1.-,2.5.1.141,AAA21148.1,AAC51330.1,AAH00060.1,AAH06394.1,AAP35631.1,AC005224,AC005389,AK295925,AK312718,B2R6U5,B4DJ50,BAG35592.1,BAG58712.1,BC000060,BC006394,BT006985,CCDS11166,CCDS11166.1,COX10,COX10-201,COX10-202,COX10-203,COX10-204,COX10-205,COX10-206,COX10-207,COX10_HUMAN,EC 2.5.1.-,EC 2.5.1.141,ENSG00000006695,ENSP00000261643,ENSP00000397750,ENSP00000439494,ENSP00000443354,ENSP0000…
COX15	9606.ENSP00000016171	Cytochrome c oxidase assembly protein COX15 homolog; May be involved in the biosynthesis of heme A. Belongs to the COX15/CtaA family.	https://smart.embl.de/smart/DDvec.cgi?smart=410:Pfam_COX15-CtaA(70|399)+	1355,A8K6I9,AAD08639.1,AAD08646.1,AAH02382.3,AAH13403.1,AAH78161.1,AAP35793.1,AF026850,AF044323,AK291654,AL133353,BAF84343.1,BC002382,BC013403,BC078161,BT007129,BX537557,CAD97781.1,CCDS7481,CCDS7481.1,CCDS7482,CCDS7482.1,CEMCOX2,CH471066,COX15,COX15, cytochrome c oxidase assembly homolog,COX15-201,COX15-202,COX15-203,COX15_HUMAN,Cytochrome c oxidase assembly homolog COX15,Cytochrome c oxidase ass…
CP	9606.ENSP00000264613	Ceruloplasmin; Ceruloplasmin is a blue, copper-binding (6-7 atoms per molecule) glycoprotein. It has ferroxidase activity oxidizing Fe(2+) to Fe(3+) without releasing radical oxygen species. It is involved in iron transport across the cell membrane. Provides Cu(2+) ions for the ascorbate-mediated deaminase degradation of the heparan sulfate chains of GPC1. May also play a role in fetal lung devel…	https://smart.embl.de/smart/DDvec.cgi?smart=1065:SIGNAL(1|19)+Pfam_Cu-oxidase_3(74|204)+Pfam_Cu-oxidase_2(250|357)+Pfam_Cu-oxidase_3(803|903)+Pfam_Cu-oxidase_2(937|1060)+	1.16.3.1,1356,1KCW,2J5W,4EJX,4ENZ,AC093001,AC131209,CAB008591,CCDS3141,CCDS3141.1,CERU_HUMAN,CP,CP-2,CP-201,CP-202,CP-203,CP-204,CP-205,CP-206,CP-207,CP-208,CP-209,CP-210,CP-211,CP-212,CP-213,CP-214,CP-215,Ceruloplasmin,D6RE86,E9PFZ2,EC 1.16.3.1,ENSG00000047457,ENSP00000264613,ENSP00000322534,ENSP00000391931,ENSP00000418329,ENSP00000418538,ENSP00000418773,ENSP00000419065,ENSP00000419108,ENSP00000…
CPOX	9606.ENSP00000497326	Oxygen-dependent coproporphyrinogen-III oxidase, mitochondrial; Involved in the heme biosynthesis. Catalyzes the aerobic oxidative decarboxylation of propionate groups of rings A and B of coproporphyrinogen-III to yield the vinyl groups in protoporphyrinogen- IX.	https://smart.embl.de/smart/DDvec.cgi?smart=454:Pfam_Coprogen_oxidas(151|453)+	1.3.3.3,1371,2AEX,A8K275,AAH17210.1,AAH23551.1,AAH23554.1,AC021660,AK223481,AK290140,AK299692,B4DSD5,BAA04033.1,BAD97201.1,BAF82829.1,BAG61597.1,BC017210,BC023551,BC023554,CAA82250.1,CAA84292.1,CCDS2932,CCDS2932.1,CH471052,CHEMBL1681618,COX,CPO,CPOX,CPOX-201,CPOX-202,CPOX-203,CPOX-204,CPX,Coprogen oxidase,Coproporphyrinogen III oxidase,Coproporphyrinogen oxidase,Coproporphyrinogenase,D16611,D6RER…
CPS1	9606.ENSP00000402608	Carbamoyl-phosphate synthase [ammonia], mitochondrial; Involved in the urea cycle of ureotelic animals where the enzyme plays an important role in removing excess ammonia from the cell.	https://smart.embl.de/smart/DDvec.cgi?smart=1506:CPSase_sm_chain(50|190)+Pfam_GATase(227|403)+Pfam_CPSase_L_D2(552|756)+CPSase_L_D3(845|968)+Pfam_Dala_Dala_lig_C(1101|1285)+MGS(1379|1471)+	1373,2YVQ,4UTR,4UTV,4UTX,4UTZ,4UU7,4UU8,4UUA,4UUB,5DOT,5DOU,5OJO,6.3.4.16,A0A024R454,AAD38072.1,AAI40944.1,AAN77181.1,AAO31763.1,AAP84318.1,AAY14960.1,AB180933,AB208800,AC007970,AC008172,AF154830,AF536523,AK302778,AY166970,AY166971,AY166972,AY166973,AY166974,AY166975,AY166976,AY166977,AY166978,AY166979,AY166980,AY166981,AY166982,AY166983,AY166984,AY166985,AY166986,AY166987,AY166988,AY166989,AY166…
CPT1A	9606.ENSP00000265641	Carnitine O-palmitoyltransferase 1, liver isoform; Catalyzes the transfer of the acyl group of long-chain fatty acid-CoA conjugates onto carnitine, an essential step for the mitochondrial uptake of long-chain fatty acids and their subsequent beta-oxidation in the mitochondrion. Plays an important role in triglyceride metabolism.	https://smart.embl.de/smart/DDvec.cgi?smart=773:Pfam_CPT_N(1|47)+TRANS(62|84)+TRANS(104|126)+Pfam_Carn_acyltransf(171|762)+	1374,2.3.1.21,2LE3,A0A024R5F4,AAC41748.1,AAH00185.1,AAP88793.1,AJ420747,AJ420748,AP000808,AP003732,BC000185,BT009791,CAD12625.1,CAD59673.1,CCDS31624,CCDS31624.1,CCDS8185,CCDS8185.1,CH471076,CHEMBL1293194,CPT I,CPT1,CPT1-L,CPT1A,CPT1A-201,CPT1A-202,CPT1A-203,CPT1A-204,CPT1A-205,CPT1A-206,CPT1A-207,CPT1A-208,CPT1A-209,CPT1A_HUMAN,CPTI-L,Carnitine palmitoyltransferase 1A,EAW74721.1,EAW74722.1,EC 2.3…
CPT2	9606.ENSP00000360541	Carnitine O-palmitoyltransferase 2, mitochondrial; Carnitine palmitoyltransferase 2.	https://smart.embl.de/smart/DDvec.cgi?smart=658:Pfam_Carn_acyltransf(49|648)+	1376,2.3.1.21,A0A140VK13,A0A1B0GTB8,A0A1B0GTL9,A0A1B0GTM0,A0A1B0GUB8,A0A1B0GUD9,A0A1B0GV75,A0A1B0GVF3,A0A1B0GWC0,AAB59462.1,AAB60382.1,AAB60383.1,AAH02445.1,AAH05172.1,AEE61150.1,AK312687,AL606760,B2R6S0,BAG35567.1,BC002445,BC005172,CCDS575,CCDS575.1,CCDS81326,CCDS81326.1,CH471059,CHEMBL3238,CPT II,CPT1,CPT2,CPT2-201,CPT2-202,CPT2-203,CPT2-204,CPT2-205,CPT2-206,CPT2-207,CPT2-208,CPT2-209,CPT2-210…
CRB1	9606.ENSP00000356370	Protein crumbs homolog 1; Plays a role in photoreceptor morphogenesis in the retina. May maintain cell polarization and adhesion; Belongs to the Crumbs protein family.	https://smart.embl.de/smart/DDvec.cgi?smart=1406:SIGNAL(1|27)+EGF(73|108)+EGF(113|146)+EGF_CA(148|184)+EGF_CA(186|222)+EGF_CA(224|260)+EGF_CA(262|299)+EGF(304|337)+EGF(342|395)+EGF_CA(397|439)+EGF(444|481)+LamG(506|651)+EGF(675|708)+LamG(735|860)+EGF(890|923)+LamG(972|1105)+EGF_CA(1139|1175)+EGF_CA(1177|1212)+EGF(1217|1250)+EGF(1258|1295)+EGF_CA(1297|1333)+TRANS(1346|1368)+	23418,4UU5,A0A075B6G4,A0A0C4DG35,A2A308,AAF01361.1,AAI36272.1,AAL10680.1,AAL10681.1,AAL10682.1,AF154671,AJ748821,AK299368,AL136322,AL139136,AL356315,AL513325,AY043323,AY043324,AY043325,B7Z5T2,B9EG71,BAH13018.1,BC136271,BX640729,CAE45845.1,CAG38658.1,CCDS1390,CCDS1390.1,CCDS53454,CCDS53454.1,CCDS58052,CCDS58052.1,CCDS58053,CCDS58053.1,CH471067,CRB1,CRB1-201,CRB1-202,CRB1-203,CRB1-204,CRB1-205,CRB1…
CREBBP	9606.ENSP00000262367	CREB-binding protein; Acetylates histones, giving a specific tag for transcriptional activation. Also acetylates non- histone proteins, like DDX21, FBL, IRF2, MAFG, NCOA3, POLR1E/PAF53 and FOXO1. Binds specifically to phosphorylated CREB and enhances its transcriptional activity toward cAMP-responsive genes. Acts as a coactivator of ALX1. Acts as a circadian transcriptional coactivator which enha…	https://smart.embl.de/smart/DDvec.cgi?smart=2442:ZnF_TAZ(348|433)+Pfam_KIX(587|667)+BROMO(1084|1194)+KAT11(1342|1648)+ZnF_ZZ(1701|1742)+ZnF_TAZ(1766|1844)+Pfam_Creb_binding(2018|2114)+	1387,1JSP,1LIQ,1RDT,1WO3,1WO4,1WO5,1WO6,1WO7,1ZOQ,2.3.1.-,2.3.1.48,2D82,2KJE,2KWF,2L84,2L85,2LXS,2LXT,2N1A,2RNY,3DWY,3P1C,3P1D,3P1E,3P1F,3SVH,4A9K,4N3W,4N4F,4NR4,4NR5,4NR6,4NR7,4NYV,4NYW,4NYX,4OUF,4TQN,4TS8,4WHU,4YK0,5CGP,5DBM,5EIC,5ENG,5EP7,5GH9,5H85,5I83,5I86,5I89,5I8B,5I8G,5J0D,5JEM,5KTU,5KTW,5KTX,5LPJ,5LPL,5MME,5MMG,5MPK,5MPN,5MPZ,5MQE,5MQG,5MQK,5NLK,5NRW,5NU3,5OWK,5SVH,5TB6,5W0E,5W0F,5W0L,5W…
CRX	9606.ENSP00000221996	Cone-rod homeobox protein; Transcription factor that binds and transactivates the sequence 5'-TAATC[CA]-3' which is found upstream of several photoreceptor-specific genes, including the opsin genes. Acts synergistically with other transcription factors, such as NRL, RORB and RAX, to regulate photoreceptor cell-specific gene transcription. Essential for the maintenance of mammalian photoreceptors.…	https://smart.embl.de/smart/DDvec.cgi?smart=299:HOX(39|101)+Pfam_TF_Otx(164|249)+	1406,A0A087WTS9,AAB88418.1,AAP36028.1,ABD90533.1,AC008745,AF024711,BC016664,BC053672,BT007364,CCDS12706,CCDS12706.1,CORD2,CRD,CRX,CRX-201,CRX-202,CRX-203,CRX-204,CRX-205,CRX-206,CRX-207,CRX_HUMAN,Cone-rod homeobox,Cone-rod homeobox protein,DQ426868,ENSG00000105392,ENSP00000221996,ENSP00000440389,ENSP00000445565,ENSP00000450582,ENSP00000450840,ENSP00000457808,ENSP00000478106,ENST00000221996,ENST00…
CRYAA	9606.ENSP00000291554	Alpha-crystallin A2(1-162); Contributes to the transparency and refractive index of the lens. Has chaperone-like activity, preventing aggregation of various proteins under a wide range of stress conditions. Belongs to the small heat shock protein (HSP20) family.	https://smart.embl.de/smart/DDvec.cgi?smart=173:Pfam_Crystallin(1|54)+Pfam_HSP20(63|162)+	102724652,1409,A0A140G945,AAA52105.1,AAA52106.1,AAA97523.1,AAC50900.1,AAH69528.1,AAI13599.1,AP001631,AP001748,Alpha-crystallin A2 chain,Alpha-crystallin A2(1-162),Alpha-crystallin A2(1-168),Alpha-crystallin A2(1-172),BAA95535.1,BC069528,BC113598,CAA32891.1,CAG28619.1,CCDS13695,CCDS13695.1,CCDS86989,CCDS86989.1,CH471079,CR407691,CRYA1,CRYA2_HUMAN,CRYAA,CRYAA-201,CRYAA-202,CRYAA-203,CRYAA-204,CRYAA…
CRYAB	9606.ENSP00000433560	Alpha-crystallin B chain; May contribute to the transparency and refractive index of the lens. Has chaperone-like activity, preventing aggregation of various proteins under a wide range of stress conditions.	https://smart.embl.de/smart/DDvec.cgi?smart=175:Pfam_Crystallin(1|56)+Pfam_HSP20(67|162)+	1410,2KLR,2N0K,2WJ7,2Y1Y,2Y1Z,2Y22,2YGD,3J07,3L1G,3SGM,3SGN,3SGO,3SGP,3SGR,3SGS,4M5S,4M5T,5VVV,6BP9,A0A024R3B9,AAA52104.1,AAA60267.1,AAB23453.1,AAC19161.1,AAH07008.1,AAP35416.1,ACA05949.1,ACI46006.1,AF007162,AK314029,AMM63597.1,AMM63598.1,AMM63599.1,AMM63600.1,AP000907,Alpha(B)-crystallin,Alpha-crystallin B chain,B0YIX0,BAG36739.1,BC007008,BT006770,CAB002053,CAB040560,CCDS81626,CCDS81626.1,CCDS83…
CRYBA1	9606.ENSP00000225387	Beta-crystallin A3, isoform A1, Delta4 form; Crystallins are the dominant structural components of the vertebrate eye lens.	https://smart.embl.de/smart/DDvec.cgi?smart=215:XTALbg(32|116)+XTALbg(125|213)+	1411,AAA52107.1,AAC50971.1,AAH69537.1,AAI13694.1,BC069537,BC113693,Beta-crystallin,Beta-crystallin A3,Beta-crystallin A3, isoform A1, Delta4 form,Beta-crystallin A3, isoform A1, Delta7 form,Beta-crystallin A3, isoform A1, Delta8 form,CCDS11249,CCDS11249.1,CRBA1_HUMAN,CRYB1,CRYBA1,CRYBA1-201,CRYBA1-202,CTRCT10,Crystallin beta A1,ENSG00000108255,ENSP00000225387,ENSP00000464368,ENST00000225387,ENST0…
CRYBB1	9606.ENSP00000497249	Beta-crystallin B1; Crystallins are the dominant structural components of the vertebrate eye lens; Belongs to the beta/gamma-crystallin family.	https://smart.embl.de/smart/DDvec.cgi?smart=252:XTALbg(60|142)+XTALbg(150|232)+	1414,1OKI,AAC50383.1,AAH36790.1,BC036790,Beta-B1 crystallin,Beta-crystallin,Beta-crystallin B1,CAA60150.1,CAB010058,CAG30311.1,CATCN3,CCDS13840,CCDS13840.1,CR456425,CRBB1_HUMAN,CRYBB1,CRYBB1-201,CRYBB1-202,CTRCT17,Crystallin beta B1,ENSG00000100122,ENSP00000215939,ENSP00000381172,ENSP00000399801,ENSP00000497249,ENST00000215939,ENST00000398100,ENST00000433851,ENST00000647569,ENST00000647569.1,ENST…
CRYM	9606.ENSP00000219599	Ketimine reductase mu-crystallin; Specifically catalyzes the reduction of imine bonds in brain substrates that may include cystathionine ketimine (CysK) and lanthionine ketimine (LK). Binds thyroid hormone which is a strong reversible inhibitor. Presumably involved in the regulation of the free intracellular concentration of triiodothyronine and access to its nuclear receptors.	https://smart.embl.de/smart/DDvec.cgi?smart=314:Pfam_Shikimate_DH(125|229)+	1.5.1.25,1428,2I99,AAB67600.1,AAB81564.1,AAB94938.1,AAC16914.1,AAH18061.1,AF001550,AF039392,AF039393,AF039394,AF039395,AF039396,AF039397,AK290852,BAF83541.1,BC018061,BX648477,CAI46030.1,CCDS10597,CCDS10597.1,CH471228,CRYM,CRYM-201,CRYM-202,CRYM-203,CRYM-204,CRYM-205,CRYM-206,CRYM-207,CRYM-208,CRYM-209,CRYM-210,CRYM_HUMAN,Crystallin mu,D5MNX0,DFNA40,EAW66863.1,EC 1.5.1.25,ENSG00000103316,ENSP00000…
CSF3R	9606.ENSP00000362195	Granulocyte colony-stimulating factor receptor; Receptor for granulocyte colony-stimulating factor (CSF3), essential for granulocytic maturation. Plays a crucial role in the proliferation, differientation and survival of cells along the neutrophilic lineage. In addition it may function in some adhesion or recognition events at the cell surface.	https://smart.embl.de/smart/DDvec.cgi?smart=863:Pfam_Lep_receptor_Ig(24|110)+FN3(237|316)+FN3(333|417)+FN3(429|515)+FN3(527|609)+TRANS(626|648)+	1441,1AZ7,2D9Q,AAA63176.1,AAA63177.1,AAA63178.1,AAB20660.1,AAH53585.1,AAN05790.1,AC119675,AY148100,BC053585,CAA39252.1,CAA39253.1,CAB017116,CCDS412,CCDS412.1,CCDS413,CCDS413.1,CCDS414,CCDS414.1,CD114,CHEMBL1996,CSF3R,CSF3R-201,CSF3R-202,CSF3R-203,CSF3R-204,CSF3R-205,CSF3R-206,CSF3R-207,CSF3R-208,CSF3R-209,CSF3R-210,CSF3R-211,CSF3R-212,CSF3R-213,CSF3R-214,CSF3R-215,CSF3R_HUMAN,Colony stimulating f…
CSTB	9606.ENSP00000291568	Cystatin-B; This is an intracellular thiol proteinase inhibitor. Tightly binding reversible inhibitor of cathepsins L, H and B; Belongs to the cystatin family.	https://smart.embl.de/smart/DDvec.cgi?smart=98:CY(1|98)+	1476,1STF,2OCT,4N6V,A0A1W2PQG6,A0A1W2PS52,AAA35727.1,AAA99014.1,AAF44059.1,AAH03370.1,AAH10532.1,AAP35689.1,AB083085,ADO22267.1,AF208234,AK312133,AP001053,AP001752,BAA95541.1,BAC20304.1,BAG35069.1,BC003370,BC010532,BT007040,CAB047320,CAG46945.1,CCDS13701,CCDS13701.1,CH471079,CPI-B,CR542148,CST6,CSTB,CSTB-201,CSTB-202,CSTB-203,CSTB-204,CYTB_HUMAN,Cystatin B,Cystatin-A/B,Cystatin-B,EAX09473.1,EAX09…
CTH	9606.ENSP00000359976	Cystathionine gamma-lyase; Catalyzes the last step in the trans-sulfuration pathway from methionine to cysteine. Has broad substrate specificity. Converts cystathionine to cysteine, ammonia and 2-oxobutanoate. Converts two cysteine molecules to lanthionine and hydrogen sulfide. Can also accept homocysteine as substrate. Specificity depends on the levels of the endogenous substrates. Generates the…	https://smart.embl.de/smart/DDvec.cgi?smart=405:Pfam_Aminotran_1_2(33|242)+	1491,2NMP,3COG,3ELP,4.4.1.1,5EIG,5TSU,5TT2,6NBA,AAB24699.1,AAB24700.1,AAH15807.1,AAP35528.1,AK223376,AK303946,AL354872,B4E1R2,BAD97096.1,BAG64874.1,BC015807,BT006882,CCDS53333,CCDS53333.1,CCDS650,CCDS650.1,CCDS651,CCDS651.1,CGL_HUMAN,CH471059,CTH,CTH-201,CTH-202,CTH-203,CTH-204,CTH-205,Cystathionine gamma-lyase,Cysteine-protein sulfhydrase,E9PDV0,EAX06450.1,EC 4.4.1.1,ENSG00000116761,ENSP00000235…
CTNS	9606.ENSP00000371294	Cystinosin; Cystine/H(+) symporter thought to transport cystine out of lysosomes. Plays an important role in melanin synthesis, possibly by preventing melanosome acidification and subsequent degradation of tyrosinase TYR; Belongs to the cystinosin family.	https://smart.embl.de/smart/DDvec.cgi?smart=400:SIGNAL(1|22)+CTNS(140|171)+TRANS(206|228)+TRANS(235|257)+CTNS(279|310)+TRANS(338|357)+	1497,A0A0S2Z3I9,A0A0S2Z3K3,A8MXW3,AAD45630.1,AAF43102.1,AAH32850.1,AC027796,AC132942,AF168787,AH008011,AJ222967,AK292019,ALQ33461.1,ALQ33462.1,ALQ33464.1,BAF84708.1,BC032850,C9JMM9,CAA11021.1,CAA75882.1,CCDS11031,CCDS11031.1,CCDS32530,CCDS32530.1,CH471108,CTNS,CTNS-201,CTNS-202,CTNS-203,CTNS-204,CTNS-205,CTNS-206,CTNS-207,CTNS-208,CTNS-209,CTNS-210,CTNS-211,CTNS-212,CTNS-LSB,CTNS_HUMAN,Cystinosin…
CTSA	9606.ENSP00000361562	Lysosomal protective protein 20 kDa chain; Protective protein appears to be essential for both the activity of beta-galactosidase and neuraminidase, it associates with these enzymes and exerts a protective function necessary for their stability and activity. This protein is also a carboxypeptidase and can deamidate tachykinins.	https://smart.embl.de/smart/DDvec.cgi?smart=498:SIGNAL(1|46)+Pfam_Peptidase_S10(57|495)+	1IVY,3.4.16.5,3BP4,3BP7,3BXN,4AZ0,4AZ3,4CI9,4CIA,4CIB,4MWS,4MWT,5476,AAA36476.1,AAH00597.1,AAH93009.1,AK312898,AL008726,B2R798,BAG35745.1,BC000597,BC093009,CAB024930,CCDS13385,CCDS13385.2,CCDS46609,CCDS46609.1,CCDS54467,CCDS54467.1,CHEMBL6115,CTSA,CTSA-201,CTSA-202,CTSA-203,CTSA-204,CTSA-205,CTSA-206,CTSA-207,CTSA-208,CTSA-209,CTSA-210,CTSA-211,CTSA-212,CTSA-213,CTSA-214,CTSA-215,CTSA-216,CTSA-21…
CTSC	9606.ENSP00000227266	Dipeptidyl peptidase 1 exclusion domain chain; Thiol protease. Has dipeptidylpeptidase activity. Active against a broad range of dipeptide substrates composed of both polar and hydrophobic amino acids. Proline cannot occupy the P1 position and arginine cannot occupy the P2 position of the substrate. Can act as both an exopeptidase and endopeptidase. Activates serine proteases such as elastase, ca…	https://smart.embl.de/smart/DDvec.cgi?smart=463:SIGNAL(1|24)+Pfam_CathepsinC_exc(25|141)+Pept_C1(231|458)+	1075,1K3B,2DJF,2DJG,3.4.14.1,3PDF,4CDC,4CDD,4CDE,4CDF,4OEL,4OEM,A8K7V2,AAC51341.1,AAH54028.1,AAI00892.1,AAI00893.1,AAI00894.1,AAI00895.1,AAI09387.1,AAI10072.1,AAI13851.1,AAI13898.1,AAL48191.1,AAL48192.1,AAL48195.1,AAQ08887.1,AAQ08888.1,AC011088,AF234263,AF234264,AF254757,AF525032,AF525033,AK223038,AK292117,AK311923,B5MDD5,BAD96758.1,BAF84806.1,BAG34864.1,BC054028,BC100891,BC100892,BC100893,BC1008…
CTSK	9606.ENSP00000271651	Cathepsin K; Thiol protease involved in osteoclastic bone resorption and may participate partially in the disorder of bone remodeling. Displays potent endoprotease activity against fibrinogen at acid pH. May play an important role in extracellular matrix degradation. Involved in the release of thyroid hormone thyroxine (T4) by limited proteolysis of TG/thyroglobulin in the thyroid follicle lumen.	https://smart.embl.de/smart/DDvec.cgi?smart=329:Inhibitor_I29(26|86)+Pept_C1(115|328)+	1513,1ATK,1AU0,1AU2,1AU3,1AU4,1AYU,1AYV,1AYW,1BGO,1BY8,1MEM,1NL6,1NLJ,1Q6K,1SNK,1TU6,1U9V,1U9W,1U9X,1VSN,1YK7,1YK8,1YT7,2ATO,2AUX,2AUZ,2BDL,2R6N,3.4.22.38,3C9E,3H7D,3KW9,3KWB,3KWZ,3KX1,3O0U,3O1G,3OVZ,4DMX,4DMY,4N79,4N8W,4X6H,4X6I,4X6J,4YV8,4YVA,5J94,5JA7,5JH3,5TDI,5TUN,5Z5O,6ASH,6HGY,6QBS,7PCK,AAA65233.1,AAA95998.1,AAB35521.1,AAH16058.1,AL355860,AL356292,BC016058,CAA57649.1,CAG46476.1,CATK_HUMAN,…
CUBN	9606.ENSP00000367064	Cubilin; Endocytic receptor which plays a role in lipoprotein, vitamin and iron metabolism by facilitating their uptake. Acts together with LRP2 to mediate endocytosis of high-density lipoproteins, GC, hemoglobin, ALB, TF and SCGB1A1. Acts together with AMN to mediate endocytosis of the CBLIF-cobalamin complex. Binds to ALB, MB, Kappa and lambda- light chains, TF, hemoglobin, GC, SCGB1A1, APOA1, …	https://smart.embl.de/smart/DDvec.cgi?smart=3623:SIGNAL(1|23)+EGF(135|168)+EGF_CA(170|211)+EGF(216|261)+EGF_CA(263|304)+EGF(308|348)+EGF(352|393)+EGF(398|430)+EGF_CA(432|468)+CUB(474|586)+CUB(590|702)+CUB(708|816)+CUB(817|928)+CUB(932|1042)+CUB(1048|1161)+CUB(1165|1277)+CUB(1278|1389)+CUB(1391|1506)+CUB(1510|1619)+CUB(1620|1734)+CUB(1738|1850)+CUB(1852|1963)+CUB(1978|2091)+CUB(2092|2213)+CUB(2217…	3KQ4,460 kDa receptor,6GJE,8029,AAC82612.1,AC067747,ACA05973.1,ACA05974.1,AF034611,AL365215,AL596445,AL731551,B0YIZ4,CCDS7113,CCDS7113.1,CUBN,CUBN-201,CUBN-202,CUBN-203,CUBN-204,CUBN-205,CUBN-206,CUBN-207,CUBN_HUMAN,Cubilin,EF444970,ENSG00000107611,ENSP00000265929,ENSP00000324936,ENSP00000367054,ENSP00000367064,ENSP00000391830,ENSP00000415970,ENSP00000437882,ENST00000265929,ENST00000322904,ENST00…
CXCR4	9606.ENSP00000386884	C-X-C chemokine receptor type 4; Receptor for the C-X-C chemokine CXCL12/SDF-1 that transduces a signal by increasing intracellular calcium ion levels and enhancing MAPK1/MAPK3 activation. Involved in the AKT signaling cascade. Plays a role in regulation of cell migration, e.g. during wound healing. Acts as a receptor for extracellular ubiquitin; leading to enhanced intracellular calcium ions and…	https://smart.embl.de/smart/DDvec.cgi?smart=356:Pfam_CXCR4_N(10|42)+Pfam_7tm_1(59|306)+	2K03,2K04,2K05,2N55,3ODU,3OE0,3OE6,3OE8,3OE9,4RWS,7852,AAA03209.1,AAA16594.1,AAA16617.1,AAB81970.1,AAB93982.1,AAC34581.1,AAF00130.1,AAH20968.1,AAK29630.1,AAO92296.1,AAP35306.1,AAU05775.1,AAY24044.1,AC068492,AF005058,AF025375,AF052572,AF147204,AF348491,AJ224869,AK312244,AY242129,AY728138,B2R5N0,BAA01722.1,BAG35177.1,BC020968,BT006660,C-X-C chemokine receptor type 4,C-X-C motif chemokine receptor 4…
CYB5A	9606.ENSP00000341625	Cytochrome b5; Cytochrome b5 is a membrane-bound hemoprotein functioning as an electron carrier for several membrane-bound oxygenases.	https://smart.embl.de/smart/DDvec.cgi?smart=134:Cyt-b5(12|85)+TRANS(109|131)+	1528,2I96,A0A384ME44,A8MV91,AAA35729.1,AAA52165.1,AAA63169.1,AAH15182.1,AC090398,ADO22189.1,BC015182,CA771478,CAB006333,CAG33271.1,CCDS12004,CCDS12004.1,CCDS12005,CCDS12005.1,CCDS54188,CCDS54188.1,CH471117,CHEMBL6170,CR456990,CYB5,CYB5A,CYB5A-201,CYB5A-202,CYB5A-203,CYB5A-204,CYB5A-205,CYB5A-206,CYB5A-207,CYB5_HUMAN,Cytochrome b5,Cytochrome b5 type A,EAW66544.1,ENSG00000166347,ENSP00000299438,ENS…
CYB5R3	9606.ENSP00000354468	NADH-cytochrome b5 reductase 3 membrane-bound form; Desaturation and elongation of fatty acids, cholesterol biosynthesis, drug metabolism, and, in erythrocyte, methemoglobin reduction.	https://smart.embl.de/smart/DDvec.cgi?smart=334:Pfam_FAD_binding_6(77|184)+Pfam_NAD_binding_1(210|318)+	1.6.2.2,1727,1M91,1UMK,AAA52306.1,AAA52307.1,AAA59900.1,AAF06818.1,AAF06819.1,AAH04821.1,AAL87744.1,AAP88823.1,AAP88936.1,AF061830,AF061831,AF361370,AJ010116,AJ010117,AJ010118,AJ310899,AJ310900,AK302204,AY341030,B1AHF2,B1AHF3,B5R,B7Z7L3,BAH13649.1,BC004821,BT009821,CAA09006.1,CAA09007.1,CAA09008.1,CAA70696.1,CAC84523.1,CAC84524.1,CAG30321.1,CCDS14040,CCDS14040.1,CCDS33658,CCDS33658.1,CCDS54535,CC…
CYBA	9606.ENSP00000261623	Cytochrome b-245 light chain; Critical component of the membrane-bound oxidase of phagocytes that generates superoxide. Associates with NOX3 to form a functional NADPH oxidase constitutively generating superoxide. Belongs to the p22phox family.	https://smart.embl.de/smart/DDvec.cgi?smart=195:Pfam_Cytochrom_B558a(2|193)+	1535,1WLP,AAA52134.1,AAA90925.1,AAH06465.1,AAP35507.1,AC116552,AH002664,BC006465,BT006861,CAB009492,CCDS32504,CCDS32504.1,CGD4,CY24A_HUMAN,CYBA,CYBA-201,CYBA-202,CYBA-203,CYBA-204,CYBA-205,CYBA-206,CYBA-207,CYBA-208,CYBA-209,CYBA-210,Cytochrome b(558) alpha chain,Cytochrome b-245 alpha chain,Cytochrome b-245 light chain,Cytochrome b-245, alpha polypeptide,Cytochrome b558 subunit alpha,ENSG0000005…
CYBB	9606.ENSP00000367851	Cytochrome b-245 heavy chain; Critical component of the membrane-bound oxidase of phagocytes that generates superoxide. It is the terminal component of a respiratory chain that transfers single electrons from cytoplasmic NADPH across the plasma membrane to molecular oxygen on the exterior. Also functions as a voltage-gated proton channel that mediates the H(+) currents of resting phagocytes. It p…	https://smart.embl.de/smart/DDvec.cgi?smart=570:TRANS(10|32)+Pfam_Ferric_reduct(54|220)+Pfam_FAD_binding_8(292|395)+Pfam_NAD_binding_6(401|551)+	1.-.-.-,1536,3A1F,A0A0S2Z3S6,A8K138,AAH32720.1,AAL76082.1,AB013904,ABC40728.1,AF469757,AF469758,AF469759,AF469760,AF469761,AF469762,AF469763,AF469764,AF469765,AF469766,AF469767,AF469768,AF469769,AK289753,ALQ33467.1,AMCBX2,BAA34183.1,BAF82442.1,BC032720,CAA27635.1,CAA29327.1,CCDS14242,CCDS14242.1,CGD,CGD91-phox,CH471141,CHEMBL1287627,CY24B_HUMAN,CYBB,CYBB-201,CYBB-202,Cytochrome b(558) subunit bet…
CYLD	9606.ENSP00000392025	Ubiquitin carboxyl-terminal hydrolase CYLD; Deubiquitinase that specifically cleaves 'Lys-63'- and linear 'Met-1'-linked polyubiquitin chains and is involved in NF-kappa-B activation and TNF-alpha-induced necroptosis. Plays an important role in the regulation of pathways leading to NF-kappa-B activation. Contributes to the regulation of cell survival, proliferation and differentiation via its eff…	https://smart.embl.de/smart/DDvec.cgi?smart=956:CAP_GLY(127|203)+CAP_GLY(232|303)+Pfam_CYLD_phos_site(307|471)+CAP_GLY(472|540)+Pfam_UCH(592|895)+	1540,1IXD,1WHL,1WHM,2VHF,3.4.19.12,A0A024R6T1,AAF29029.1,AAH12342.1,AB020656,AC007728,AF161542,AJ250014,BAA74872.2,BC012342,BRSS,C67.001,CAB011713,CAB93533.1,CCDS42164,CCDS42164.1,CCDS45482,CCDS45482.1,CDMT,CH471092,CYLD,CYLD lysine 63 deubiquitinase,CYLD-201,CYLD-202,CYLD-203,CYLD-204,CYLD-205,CYLD-206,CYLD-207,CYLD-208,CYLD-209,CYLD-210,CYLD-211,CYLD-212,CYLD-213,CYLD-214,CYLD-215,CYLD-216,CYLD…
CYP11A1	9606.ENSP00000268053	Cholesterol side-chain cleavage enzyme, mitochondrial; A cytochrome P450 monooxygenase that catalyzes the side-chain hydroxylation and cleavage of cholesterol to pregnenolone, the precursor of most steroid hormones. Catalyzes three sequential oxidation reactions of cholesterol, namely the hydroxylation at C22 followed with the hydroxylation at C20 to yield 20R,22R- hydroxycholesterol that is furt…	https://smart.embl.de/smart/DDvec.cgi?smart=521:Pfam_p450(52|511)+	1.14.15.6,1583,3N9Y,3N9Z,3NA0,3NA1,A0A0S2Z3R3,A8K8D5,AAA36404.1,AAA52162.1,AAH32329.1,AC090826,AK056794,AK292300,ALQ33469.1,B3KPU8,BAF84989.1,BAG51810.1,BC032329,C9JPU9,C9JXV4,CAA28965.1,CAA32471.1,CCDS32291,CCDS32291.1,CCDS45303,CCDS45303.1,CH471136,CHEMBL2033,CP11A_HUMAN,CYP11A,CYP11A1,CYP11A1-201,CYP11A1-202,CYP11A1-203,CYP11A1-204,CYP11A1-205,CYP11A1-206,CYP11A1-207,CYP11A1-208,CYP11A1-209,CY…
CYP19A1	9606.ENSP00000379683	Aromatase; A cytochrome P450 monooxygenase that catalyzes the conversion of C19 androgens, androst-4-ene-3,17-dione (androstenedione) and testosterone to the C18 estrogens, estrone and estradiol, respectively. Catalyzes three successive oxidations of C19 androgens: two conventional oxidations at C19 yielding 19-hydroxy and 19-oxo/19-aldehyde derivatives, followed by a third oxidative aromatizatio…	https://smart.embl.de/smart/DDvec.cgi?smart=503:Pfam_p450(46|488)+	1.14.14.14,1588,1TQA,3EQM,3S79,3S7S,4GL5,4GL7,4KQ8,5JKV,5JKW,5JL6,5JL7,5JL9,A0A024R5S8,A0A087WVQ0,AAA35556.1,AAA35557.1,AAA35728.1,AAA52132.1,AAA52141.1,AAH35714.1,AAI07786.1,AAX44046.1,AC012169,AC020891,ARO,ARO1,AY957953,Aromatase,BC035714,BC107785,CAA31929.1,CAA68807.1,CAB000355,CCDS10139,CCDS10139.1,CH471082,CHEMBL1978,CP19A_HUMAN,CPV1,CYAR,CYP19,CYP19A1,CYP19A1-201,CYP19A1-202,CYP19A1-203,CYP…
CYP27A1	9606.ENSP00000258415	Sterol 26-hydroxylase, mitochondrial; Cytochrome P450 monooxygenase that catalyzes regio- and stereospecific hydroxylation of cholesterol and its derivatives. Hydroxylates (with R stereochemistry) the terminal methyl group of cholesterol side-chain in a three step reaction to yield at first a C26 alcohol, then a C26 aldehyde and finally a C26 acid. Regulates cholesterol homeostasis by catalyzing …	https://smart.embl.de/smart/DDvec.cgi?smart=531:Pfam_p450(61|526)+	1.14.15.15,1593,1MFX,A8K303,AAA52142.1,AAB27199.1,AAH40430.1,AAH51851.1,AAO21126.1,AC009974,AK290418,AY178622,BAF83107.1,BC017044,BC040430,BC051851,C9J1K5,CAA42481.1,CCDS2423,CCDS2423.1,CH471063,CHEMBL5992,CP27,CP27A_HUMAN,CTX,CYP27,CYP27A1,CYP27A1-201,CYP27A1-202,CYP27A1-203,CYP27A1-204,CYP27A1-205,Cholestanetriol 26-monooxygenase,Cytochrome P-450C27/25,Cytochrome P450 27,Cytochrome P450 family …
CYP27B1	9606.ENSP00000228606	25-hydroxyvitamin D-1 alpha hydroxylase, mitochondrial; A cytochrome P450 monooxygenase involved in vitamin D metabolism and in calcium and phosphorus homeostasis. Catalyzes the rate-limiting step in the activation of vitamin D in the kidney, namely the hydroxylation of 25-hydroxyvitamin D3/calcidiol at the C1alpha- position to form the hormonally active form of vitamin D3, 1alpha,25- dihydroxyvi…	https://smart.embl.de/smart/DDvec.cgi?smart=508:Pfam_p450(41|505)+	1.14.15.18,1594,1alpha(OH)ase,25-Hydroxyvitamin D3 1alpha-hydroxylase,25-OHD-1 alpha-hydroxylase,25-hydroxyvitamin D(3) 1-alpha-hydroxylase,AAC51853.1,AAC51854.1,AAF64299.1,AAG00416.1,AAI36387.1,AAP31972.1,AB005038,AB005989,AB005990,AB006987,AC025165,AF020192,AF027152,AF246895,AF256213,AK314953,AY288916,B2RC61,BAA22656.1,BAA22657.1,BAA23416.1,BAA23418.1,BAG37458.1,BC136386,CCDS8954,CCDS8954.1,CH4…
CYP7B1	9606.ENSP00000310721	Cytochrome P450 7B1; A cytochrome P450 monooxygenase involved in the metabolism of endogenous oxysterols and steroid hormones, including neurosteroids. Mechanistically, uses molecular oxygen inserting one oxygen atom into a substrate, and reducing the second into a water molecule, with two electrons provided by NADPH via cytochrome P450 reductase (CPR; NADPH-ferrihemoprotein reductase). Catalyzes…	https://smart.embl.de/smart/DDvec.cgi?smart=506:TRANS(15|37)+Pfam_p450(46|500)+	1.14.14.26,1.14.14.29,24-hydroxycholesterol 7-alpha-hydroxylase,25/26-hydroxycholesterol 7-alpha-hydroxylase,25/26-hydroxycholesterol 7alpha-hydroxylase,3-hydroxysteroid 7-alpha hydroxylase,9420,AAC95426.1,AAD20021.1,AAI36575.1,AAK11850.1,AF029403,AF127090,AF176800,AF176801,AF176802,AF176803,AF176804,AF176805,B2RN07,BC136574,CBAS3,CCDS6180,CCDS6180.1,CH471068,CP7B,CP7B1_HUMAN,CYP7B1,CYP7B1-201,CY…
DBT	9606.ENSP00000359151	2-oxoisovalerate dehydrogenase E2 component (dihydrolipoyl transacylase); The branched-chain alpha-keto dehydrogenase complex catalyzes the overall conversion of alpha-keto acids to acyl-CoA and CO(2). It contains multiple copies of three enzymatic components: branched-chain alpha-keto acid decarboxylase (E1), lipoamide acyltransferase (E2) and lipoamide dehydrogenase (E3). Within this complex, t…	https://smart.embl.de/smart/DDvec.cgi?smart=482:Pfam_Biotin_lipoyl(65|138)+Pfam_E3_binding(171|206)+Pfam_2-oxoacid_dh(248|479)+	1629,1K8M,1K8O,1ZWV,2.3.1.168,2COO,3RNM,AL445928,B2R811,BC016675,BCATE2,BCKAD-E2,BCKADE2,BCOADC-E2,CCDS767,CCDS767.1,DBT,DBT-201,DBT-202,Dihydrolipoamide branched chain transacylase,Dihydrolipoamide branched chain transacylase E2,E2,E2B,EC 2.3.1.168,ENSG00000137992,ENSP00000260559,ENSP00000343136,ENSP00000359150,ENSP00000359151,ENSP00000445698,ENST00000260559,ENST00000339899,ENST00000370131,ENST0…
DCLRE1C	9606.ENSP00000367527	Protein artemis; Required for V(D)J recombination, the process by which exons encoding the antigen-binding domains of immunoglobulins and T-cell receptor proteins are assembled from individual V, (D), and J gene segments. V(D)J recombination is initiated by the lymphoid specific RAG endonuclease complex, which generates site specific DNA double strand breaks (DSBs). These DSBs present two types o…	https://smart.embl.de/smart/DDvec.cgi?smart=692:Lactamase_B(10|179)+Pfam_DRMBL(239|345)+	3.1.-.-,3W1B,3W1G,4HTP,64421,A-SCID,AAH00863.1,AAH09185.1,AAH22254.1,AAM53255.1,AAM53256.1,AAM53257.1,AAM53258.1,AAM53259.1,AAM53260.1,ABF47101.1,AC069544,AF395747,AF395748,AF395749,AF395750,AF395751,AF395752,AJ296101,AK021422,AK093757,AL360083,ARTEMIS,ASCID,B3KSJ7,BAB13820.1,BAG52759.1,BC000863,BC009185,BC022254,CAC37570.1,CCDS31149,CCDS31149.1,CCDS31150,CCDS31150.1,CCDS7105,CCDS7105.1,CH471072,…
DCX	9606.ENSP00000490614	Neuronal migration protein doublecortin; Microtubule-associated protein required for initial steps of neuronal dispersion and cortex lamination during cerebral cortex development. May act by competing with the putative neuronal protein kinase DCLK1 in binding to a target protein. May in that way participate in a signaling pathway that is crucial for neuronal interaction before and during migratio…	https://smart.embl.de/smart/DDvec.cgi?smart=366:DCX(48|139)+DCX(175|263)+	1641,1MJD,2BQQ,2XRP,4ATU,5IKC,5IN7,5IO9,5IOI,5IP4,6FNZ,A0A1B0GUE1,A0A1B0GWD1,A6NFY6,A8K340,A9Z1V8,AAC31696.1,AAC31797.1,AAC52037.1,AAH27925.1,AF034634,AF040254,AF040255,AJ003112,AJ005592,AJ005593,AJ005594,AJ005595,AJ005596,AJ005597,AK290455,AL031117,AL450490,BAF83144.1,BC027925,CAA05867.1,CAA06617.1,CCDS14557,CCDS14557.1,CCDS14558,CCDS14558.1,CCDS83483,CCDS83483.1,CH471120,D3DUY8,D3DUY9,D3DUZ0,DB…
DDB2	9606.ENSP00000256996	DNA damage-binding protein 2; Required for DNA repair. Binds to DDB1 to form the UV-damaged DNA-binding protein complex (the UV-DDB complex). The UV-DDB complex may recognize UV-induced DNA damage and recruit proteins of the nucleotide excision repair pathway (the NER pathway) to initiate DNA repair. The UV-DDB complex preferentially binds to cyclobutane pyrimidine dimers (CPD), 6-4 photoproducts…	https://smart.embl.de/smart/DDvec.cgi?smart=427:WD40(100|140)+WD40(144|185)+WD40(187|229)+WD40(231|271)+WD40(278|316)+	1643,3EI4,3I7L,4E54,4E5Z,6R8Y,6R8Z,6R90,6R91,6R92,A0A087WTQ7,A0A087WV56,A0A087WW71,A0A087WYT8,A0A087X0X5,AAB07897.1,AAH00093.1,AAO25655.1,AAP35803.1,AB107037,AB107038,AB107039,AB107040,AC018410,AC090589,AK313262,AY220533,B2R875,BAD12557.1,BAD12558.1,BAD12559.1,BAD12560.1,BAG36072.1,BC000093,BT007139,CAB025912,CCDS73284,CCDS73284.1,CCDS7927,CCDS7927.1,CH471064,DDB p48 subunit,DDB2,DDB2-201,DDB2-20…
DECR1	9606.ENSP00000220764	2,4-dienoyl-CoA reductase, mitochondrial; Auxiliary enzyme of beta-oxidation. It participates in the metabolism of unsaturated fatty enoyl-CoA esters having double bonds in both even- and odd-numbered positions in mitochondria. Catalyzes the NADP-dependent reduction of 2,4-dienoyl-CoA to yield trans-3-enoyl-CoA.	https://smart.embl.de/smart/DDvec.cgi?smart=335:Pfam_KR(61|239)+	1.3.1.124,1.3.1.34,1666,1W6U,1W73,1W8D,2,4-dienoyl-CoA reductase 1,2,4-dienoyl-CoA reductase 1, mitochondrial,2,4-dienoyl-CoA reductase [NADPH],2,4-dienoyl-CoA reductase, mitochondrial,4-enoyl-CoA reductase [NADPH],A0A024R9D7,AAA67551.1,AAB09423.1,AAB88724.1,AAC14671.1,AAI05081.1,AAI05083.1,AC004612,AF049895,AF069291,AK300069,B7Z6B8,BAH13204.1,BC105080,BC105082,CCDS6250,CCDS6250.1,CCDS87618,CCDS8…
DHCR24	9606.ENSP00000360316	Delta(24)-sterol reductase; Catalyzes the reduction of the delta-24 double bond of sterol intermediates during cholesterol biosynthesis. In addition to its cholesterol-synthesizing activity, can protects cells from oxidative stress by reducing caspase 3 activity during apoptosis induced by oxidative stress. Also protects against amyloid-beta peptide-induced apoptosis.	https://smart.embl.de/smart/DDvec.cgi?smart=516:TRANS(5|27)+TRANS(34|56)+Pfam_FAD_binding_4(71|203)+	1.3.1.-,1.3.1.72,1718,24-dehydrocholesterol reductase,3-beta-hydroxysterol Delta-24-reductase,A0A0A0MTI1,A0A3B3IRV7,A0A3B3ISR5,A0A3B3IT58,A0A3B3ITT9,AAG17288.1,AAH04375.1,AAH11669.1,AAL15644.1,AC096536,AF261758,AF398336,AF398337,AF398338,AF398339,AF398340,AF398341,AF398342,AK302774,B7Z817,BAA02806.3,BAH13803.1,BC004375,BC011669,CAB037247,CCDS600,CCDS600.1,CH471059,CHEMBL2331059,D13643,D3DQ51,DCE,…
DHCR7	9606.ENSP00000347717	7-dehydrocholesterol reductase; Production of cholesterol by reduction of C7-C8 double bond of 7-dehydrocholesterol (7-DHC); Belongs to the ERG4/ERG24 family.	https://smart.embl.de/smart/DDvec.cgi?smart=475:Pfam_ERG4_ERG24(40|475)+	1.3.1.21,1717,7-DHC reductase,7-dehydrocholesterol reductase,A0A024R5F7,AAC05086.1,AAC18345.1,AAD02816.1,AAD09766.1,AAD24762.1,AAH00054.1,AF034544,AF062481,AF067127,AF096305,AF110060,AK312775,ALQ33484.1,AP002387,B2R6Z2,BAG35639.1,BC000054,CCDS8200,CCDS8200.1,CH471076,CHEMBL2169735,D7SR,DHCR7,DHCR7-201,DHCR7-202,DHCR7-203,DHCR7-204,DHCR7-205,DHCR7-206,DHCR7-207,DHCR7-208,DHCR7-209,DHCR7-210,DHCR7-…
DHH	9606.ENSP00000497483	Desert hedgehog protein C-product; Intercellular signal essential for a variety of patterning events during development. May function as a spermatocyte survival factor in the testes. Essential for testes development.	https://smart.embl.de/smart/DDvec.cgi?smart=396:SIGNAL(1|22)+Pfam_HH_signal(23|185)+HintN(197|304)+HintC(305|349)+	2WFQ,2WFR,2WG3,3N1G,3N1Q,50846,AAB03398.1,AAH33507.1,AB010994,BAA24866.1,BC033507,C46.004,CCDS8779,CCDS8779.1,DHH,DHH-201,DHH_HUMAN,Desert hedgehog,Desert hedgehog protein,Desert hedgehog protein C-product,Desert hedgehog protein N-product,Desert hedgehog signaling molecule,ENSG00000139549,ENSP00000266991,ENSP00000497483,ENST00000266991,ENST00000649637,ENST00000649637.1,GDXYM,HGNC:2865,HHG-3,MGC3…
DIAPH1	9606.ENSP00000373706	Protein diaphanous homolog 1; Actin nucleation and elongation factor required for the assembly of F-actin structures, such as actin cables and stress fibers (By similarity). Binds to the barbed end of the actin filament and slows down actin polymerization and depolymerization (By similarity). Required for cytokinesis, and transcriptional activation of the serum response factor (By similarity). DF…	https://smart.embl.de/smart/DDvec.cgi?smart=1272:Drf_GBD(84|268)+Drf_FH3(274|466)+Pfam_Drf_FH1(615|764)+FH2(769|1214)+	1729,A0A0G2JH68,A0A140T8Z0,A0A2R8Y5N1,A0A2R8YEF8,A6NF18,AAC05373.1,AAI17258.1,AAI43414.1,AB209482,AC008781,AF051782,AK023345,AK304291,B4E2I7,B7ZKW2,BAB14533.1,BAD92719.1,BAG65149.1,BC007411,BC117257,BC143413,CCDS43373,CCDS43373.1,CCDS43374,CCDS43374.1,CCDS87331,CCDS87331.1,DFNA1,DIA1,DIAP1,DIAP1_HUMAN,DIAPH1,DIAPH1-201,DIAPH1-202,DIAPH1-203,DIAPH1-204,DIAPH1-205,DIAPH1-206,DIAPH1-207,DIAPH1-208,D…
DKC1	9606.ENSP00000358563	H/ACA ribonucleoprotein complex subunit DKC1; [Isoform 1]: Catalytic subunit of H/ACA small nucleolar ribonucleoprotein (H/ACA snoRNP) complex, which catalyzes pseudouridylation of rRNA. This involves the isomerization of uridine such that the ribose is subsequently attached to C5, instead of the normal N1. Each rRNA can contain up to 100 pseudouridine ('psi') residues, which may serve to stabili…	https://smart.embl.de/smart/DDvec.cgi?smart=514:DKCLD(48|106)+Pfam_TruB_N(110|226)+Pfam_TruB_C_2(227|294)+PUA(297|371)+	1736,5.4.99.-,AAB94299.1,AAD11815.1,AAD20232.1,AAH09928.1,AAH10015.1,AC109993,ADX66370.1,AF067008,AF067009,AF067010,AF067011,AF067012,AF067013,AF067014,AF067015,AF067016,AF067017,AF067018,AF067019,AF067020,AF067021,AF067022,AF067023,AJ010395,AJ010396,AJ224481,BC009928,BC010015,C9IYT0,CAA11970.1,CAB033086,CAB51168.1,CBF5,CBF5 homolog,CCDS14761,CCDS14761.1,CCDS76062,CCDS76062.1,Cbf5,DKC,DKC1,DKC1-2…
DLD	9606.ENSP00000205402	Dihydrolipoyl dehydrogenase, mitochondrial; Lipoamide dehydrogenase is a component of the glycine cleavage system as well as an E3 component of three alpha-ketoacid dehydrogenase complexes (pyruvate-, alpha-ketoglutarate-, and branched- chain amino acid-dehydrogenase complex). The 2-oxoglutarate dehydrogenase complex is mainly active in the mitochondrion. A fraction of the 2- oxoglutarate dehydro…	https://smart.embl.de/smart/DDvec.cgi?smart=509:Pfam_FAD_binding_2(43|82)+Pfam_Pyr_redox(215|298)+Pfam_Pyr_redox_dim(389|498)+	1.8.1.4,1738,1ZMC,1ZMD,1ZY8,2F5Z,3RNM,5J5Z,5NHG,6HG8,6I4P,6I4Q,6I4R,6I4S,6I4T,6I4U,6I4Z,A0A024R713,A0A1W2PR83,AAA35759.1,AAA35764.1,AAA59527.1,AAB01381.1,AAH18648.1,AAH18696.1,AB209703,AC005046,ADO22545.1,AK295080,AK300077,AK312346,B2R5X0,B4DHG0,B4DT69,BAD92940.1,BAG35267.1,BAG58122.1,BAG61881.1,BC018648,BC018696,CCDS5749,CCDS5749.1,CCDS78268,CCDS78268.1,CCDS78269,CCDS78269.1,CH236947,CH471070,DL…
DLL3	9606.ENSP00000205143	Delta-like protein 3; Inhibits primary neurogenesis. May be required to divert neurons along a specific differentiation pathway. Plays a role in the formation of somite boundaries during segmentation of the paraxial mesoderm (By similarity).	https://smart.embl.de/smart/DDvec.cgi?smart=618:SIGNAL(1|26)+EGF(213|249)+EGF(277|310)+EGF(315|351)+EGF(356|389)+EGF(394|427)+EGF(432|465)+TRANS(491|513)+	10683,AAF62542.1,AAH00218.1,AC011500,AF241367,AF241368,AF241369,AF241370,AF241371,AF241372,AF241373,AK075302,BAC11535.1,BC000218,CCDS12537,CCDS12537.1,CCDS12538,CCDS12538.1,DLL3,DLL3-201,DLL3-202,DLL3-203,DLL3-204,DLL3-205,DLL3_HUMAN,Delta,Delta like canonical Notch ligand 3,Delta-like protein 3,Delta3,Drosophila Delta homolog 3,E9PFG2,ENSG00000090932,ENSP00000205143,ENSP00000348810,ENSP000004716…
DLX3	9606.ENSP00000389870	Homeobox protein DLX-3; Likely to play a regulatory role in the development of the ventral forebrain. May play a role in craniofacial patterning and morphogenesis; Belongs to the distal-less homeobox family.	https://smart.embl.de/smart/DDvec.cgi?smart=287:Pfam_DLL_N(27|108)+HOX(129|191)+	1747,4XRS,AAC14397.1,AAH12361.1,AAH28970.1,AAL99504.1,AC009720,AF028233,AF452638,AI4,AK075167,B3KQL6,BAG52078.1,BC012361,BC028970,CCDS11556,CCDS11556.1,CH471109,DLX3,DLX3-201,DLX3-202,DLX3_HUMAN,Distal-less homeobox 3,EAW94650.1,ENSG00000064195,ENSP00000172196,ENSP00000389870,ENSP00000449976,ENST00000172196,ENST00000434704,ENST00000434704.2,ENST00000512495,ENST00000512495.2,F8VXG1,HGNC:2916,Homeo…
DMGDH	9606.ENSP00000255189	Dimethylglycine dehydrogenase, mitochondrial; Catalyzes the demethylation of N,N-dimethylglycine to sarcosine. Also has activity with sarcosine in vitro.	https://smart.embl.de/smart/DDvec.cgi?smart=866:Pfam_DAO(51|414)+Pfam_FAO_M(417|470)+Pfam_SoxG(531|704)+Pfam_GCV_T_C(752|845)+	1.5.8.4,29958,5L46,AAF21941.1,AAH22388.1,AC008502,AC016559,AC020937,AF111858,AK303873,AK314736,B2RBN0,B4E1J9,BAG37277.1,BAG64811.1,BC022388,CCDS4044,CCDS4044.1,DMGDH,DMGDH-201,DMGDH-202,DMGDH-203,DMGDH-204,DMGDH-205,DMGDH-206,DMGDH-207,DMGDH-208,DMGDH-209,DMGDH-210,DMGDHD,Dimethylglycine dehydrogenase,Dimethylglycine dehydrogenase, mitochondrial,E5RG50,E5RGI4,E5RK15,EC 1.5.8.4,ENSG00000132837,ENS…
DMPK	9606.ENSP00000345997	Myotonin-protein kinase; Non-receptor serine/threonine protein kinase which is necessary for the maintenance of skeletal muscle structure and function. May play a role in myocyte differentiation and survival by regulating the integrity of the nuclear envelope and the expression of muscle-specific genes. May also phosphorylate PPP1R12A and inhibit the myosin phosphatase activity to regulate myosin…	https://smart.embl.de/smart/DDvec.cgi?smart=639:S_TKc(81|349)+S_TK_X(350|417)+Pfam_DMPK_coil(480|540)+	1760,1WT6,2.7.11.1,2VD5,AAA36205.1,AAA36206.1,AAA64884.1,AAA75235.1,AAA75236.1,AAA75237.1,AAA75238.1,AAA75239.1,AAA75240.1,AAA87583.1,AAB31800.1,AAC14448.1,AAC14449.1,AAC14450.1,AAC14451.1,AAH62553.1,AC011530,AC074212,ADP91334.1,ADP91335.1,ADP91336.1,ADP91337.1,ADP91338.1,ADP91339.1,ADP91340.1,ADP91341.1,ADP91342.1,ADP91343.1,ADP91344.1,ADP91345.1,ADP91346.1,ADP91347.1,ADP91348.1,ADP91349.1,ADP91…
DNAH5	9606.ENSP00000265104	Dynein heavy chain 5, axonemal; Force generating protein of respiratory cilia. Produces force towards the minus ends of microtubules. Dynein has ATPase activity; the force-producing power stroke is thought to occur on release of ADP. Required for structural and functional integrity of the cilia of ependymal cells lining the brain ventricles.	https://smart.embl.de/smart/DDvec.cgi?smart=4624:Pfam_DHC_N1(250|802)+Pfam_DHC_N2(1402|1807)+AAA(1975|2111)+AAA(2254|2409)+AAA(2582|2780)+Pfam_AAA_8(2917|3189)+Pfam_MT(3201|3549)+Pfam_AAA_9(3574|3795)+Pfam_Dynein_heavy(3932|4621)+	1767,AAC50699.1,AAK92217.1,AAL06603.1,AB046823,AJ132090,AK026756,AY045575,AY049075,Axonemal beta dynein heavy chain 5,BAB13429.2,BAB15543.1,CCDS3882,CCDS3882.1,CILD3,Ciliary dynein heavy chain 5,DNAH5,DNAH5-201,DNAH5-202,DNAH5-203,DNAH5-204,DNAHC5,DYH5_HUMAN,Dnahc5,Dynein axonemal heavy chain 5,Dynein heavy chain 5, axonemal,Dynein heavy chain, axonemal,ENSG00000039139,ENSP00000255714,ENSP0000026…
DNAI1	9606.ENSP00000480538	Dynein intermediate chain 1, axonemal; Part of the dynein complex of respiratory cilia; Belongs to the dynein intermediate chain family.	https://smart.embl.de/smart/DDvec.cgi?smart=703:WD40(377|416)+WD40(425|468)+WD40(533|573)+WD40(578|615)+	27019,A0A087WWV9,A0A140VJI0,AAF18570.1,AAF19816.1,AAH30583.1,AEE60967.1,AF091619,AF190477,AF190478,AF190479,AF190480,AF190481,AF190482,AF190483,AF190484,AF190485,AF190486,AF190487,AF190488,AF190489,AF190490,AF190491,AF190492,AF190493,AF190494,AF190495,AF190496,AK302499,AL160270,Axonemal dynein intermediate chain 1,B7Z7U1,BAH13727.1,BC030583,CCDS6557,CCDS6557.1,CCDS75829,CCDS75829.1,CH471071,CILD1…
DNMT3B	9606.ENSP00000328547	DNA (cytosine-5)-methyltransferase 3B; Required for genome-wide de novo methylation and is essential for the establishment of DNA methylation patterns during development. DNA methylation is coordinated with methylation of histones. May preferentially methylates nucleosomal DNA within the nucleosome core region. May function as transcriptional co-repressor by associating with CBX4 and independentl…	https://smart.embl.de/smart/DDvec.cgi?smart=853:PWWP(223|281)+Pfam_DNA_methylase(575|725)+	1789,2.1.1.37,3FLG,3QKJ,5CIU,5NR3,5NRR,5NRS,5NRV,5NV0,5NV2,5NV7,5NVO,A2A2E2,AAD31432.1,AAD31433.1,AAD31434.1,AAD53062.1,AAD53063.1,AAF04015.1,AAL57040.1,AF129267,AF129268,AF129269,AF156487,AF156488,AF176228,AF331857,AK299821,AK299915,AL035071,B4DSM8,B4DSU1,BAG61690.1,BAG61753.1,CAB069896,CCDS13204,CCDS13204.1,CCDS13205,CCDS13205.1,CCDS13206,CCDS13206.1,CCDS13207,CCDS13207.1,CCDS56183,CCDS56183.1,…
DPM1	9606.ENSP00000360638	Dolichol-phosphate mannosyltransferase subunit 1; Transfers mannose from GDP-mannose to dolichol monophosphate to form dolichol phosphate mannose (Dol-P-Man) which is the mannosyl donor in pathways leading to N-glycosylation, glycosyl phosphatidylinositol membrane anchoring, and O-mannosylation of proteins; catalytic subunit of the dolichol-phosphate mannose (DPM) synthase complex.	https://smart.embl.de/smart/DDvec.cgi?smart=287:Pfam_Glycos_transf_2(28|226)+	2.4.1.83,8813,A0A0S2Z4Y5,AAC98797.1,AAH07073.1,AAH08466.1,AAH16322.1,AF007875,AK289569,AL034553,ALQ33902.1,ALQ33903.1,BAA25646.1,BAA25647.1,BAF82258.1,BC007073,BC008466,BC016322,CAG33207.1,CCDS13434,CCDS13434.1,CCDS82628,CCDS82628.1,CDGIE,CR456926,D86198,D86202,DPM synthase complex, catalytic subunit,DPM synthase subunit 1,DPM1,DPM1-201,DPM1-202,DPM1-203,DPM1-204,DPM1-205,DPM1-206,DPM1_HUMAN,Doli…
DPYS	9606.ENSP00000276651	Dihydropyrimidinase; Catalyzes the second step of the reductive pyrimidine degradation, the reversible hydrolytic ring opening of dihydropyrimidines. Can catalyze the ring opening of 5,6-dihydrouracil to N-carbamyl-alanine and of 5,6-dihydrothymine to N-carbamyl-amino isobutyrate.	https://smart.embl.de/smart/DDvec.cgi?smart=519:Pfam_Amidohydro_3(284|448)+	1807,2VR2,3.5.2.2,AAH34395.1,AB004678,AP002847,AP003471,BAA11189.1,BAA33067.1,BC034395,CCDS6302,CCDS6302.1,CHEMBL2465,D78011,DHP,DHPase,DPYS,DPYS-201,DPYS-202,DPYS-203,DPYS-204,DPYS-205,DPYS-206,DPYS-207,DPYS-208,DPYS_HUMAN,Dihydropyrimidinase,Dihydropyrimidine amidohydrolase,E5RG28,EC 3.5.2.2,ENSG00000147647,ENSP00000276651,ENSP00000322929,ENSP00000343640,ENSP00000430246,ENSP00000436654,ENST0000…
DRD2	9606.ENSP00000354859	D(2) dopamine receptor; Dopamine receptor whose activity is mediated by G proteins which inhibit adenylyl cyclase; Belongs to the G-protein coupled receptor 1 family.	https://smart.embl.de/smart/DDvec.cgi?smart=443:Pfam_7tm_1(51|426)+	1813,1I15,5AER,6CM4,A0A024R3C5,A0A024R3I6,A0A1Y8EK52,AAA52328.1,AAA52761.1,AAA88024.1,AAB20571.1,AAB26274.1,AAB26819.1,AAC78779.1,AAF61479.1,AAH21195.1,AB065860,AF050737,AF176812,AH002683,AP002840,BAC06078.1,BC021195,CAA35746.1,CAB37869.1,CAB56463.1,CCDS8361,CCDS8361.1,CCDS8362,CCDS8362.1,CH471065,CHEMBL217,D(2) dopamine receptor,D2DR,D2R,DRD2,DRD2-201,DRD2-202,DRD2-203,DRD2-204,DRD2-205,DRD2-206…
DSP	9606.ENSP00000369129	Desmoplakin; Major high molecular weight protein of desmosomes. Involved in the organization of the desmosomal cadherin-plakoglobin complexes into discrete plasma membrane domains and in the anchoring of intermediate filaments to the desmosomes.	https://smart.embl.de/smart/DDvec.cgi?smart=2871:SPEC(181|270)+SPEC(273|373)+SPEC(889|1018)+PLEC(2009|2045)+PLEC(2046|2083)+PLEC(2084|2121)+PLEC(2122|2159)+PLEC(2163|2197)+PLEC(2198|2233)+PLEC(2251|2288)+PLEC(2289|2326)+PLEC(2327|2364)+PLEC(2365|2402)+PLEC(2406|2440)+PLEC(2456|2493)+PLEC(2507|2544)+PLEC(2610|2647)+PLEC(2648|2685)+PLEC(2686|2723)+PLEC(2724|2761)+PLEC(2762|2799)+	1832,1LM5,1LM7,250/210 kDa paraneoplastic pemphigus antigen,3R6N,5DZZ,AAA35766.1,AAA85135.1,AAF19785.1,AAI40803.1,ADI58529.1,AF139065,AL031058,B2RTT2,BC140802,CAB037324,CCDS4501,CCDS4501.1,CCDS47368,CCDS47368.1,D7RX09,DCWHKTA,DESP_HUMAN,DP,DPI,DPII,DSP,DSP-201,DSP-202,DSP-203,Desmoplakin,ENSG00000096696,ENSP00000211979,ENSP00000369129,ENSP00000380620,ENSP00000395141,ENSP00000396591,ENST0000021197…
DTNBP1	9606.ENSP00000341680	Dysbindin; Component of the BLOC-1 complex, a complex that is required for normal biogenesis of lysosome-related organelles (LRO), such as platelet dense granules and melanosomes. In concert with the AP-3 complex, the BLOC-1 complex is required to target membrane protein cargos into vesicles assembled at cell bodies for delivery into neurites and nerve terminals. The BLOC-1 complex, in associatio…	https://smart.embl.de/smart/DDvec.cgi?smart=351:Pfam_Dysbindin(175|320)+	84062,A0A087WYP9,A0A0S2Z5U8,A6NFV8,A8K3V3,AAG43145.1,AAH11912.1,AAL46636.1,AAP91870.1,AF061734,AF394226,AK054593,AK290718,AL021978,AL022343,AL136637,ALQ34259.1,ALQ34260.1,AY265460,BAB70770.1,BAF83407.1,BC011912,BLOC-1 subunit 8,BLOC1S8,CAB66572.1,CCDS4534,CCDS4534.1,CCDS4535,CCDS4535.1,CCDS75404,CCDS75404.1,CCDS75405,CCDS75405.1,D6RAR7,D6RAX1,D6RB80,D6RCT8,D6RID1,D6RJC6,DBND,DTBP1_HUMAN,DTNBP1,DT…
DYM	9606.ENSP00000269445	Dymeclin; Necessary for correct organization of Golgi apparatus. Involved in bone development; Belongs to the dymeclin family.	https://smart.embl.de/smart/DDvec.cgi?smart=669:Pfam_Hid1(340|504)+	54808,A8K5I8,AAH01252.2,AAH64394.1,AAQ76809.1,AC016866,AC044840,AC090329,AC100778,AK000078,AK074611,AK091256,AK291303,AK296579,AK315091,AL390156,AY364250,B2RCF9,B4DKI7,BAC11088.1,BAF83992.1,BAG37556.1,BAG52319.1,BAG59199.1,BC001252,BC064394,BK000950,CAB99092.1,CCDS11937,CCDS11937.1,CH471096,DAA00396.1,DMC,DYM,DYM-201,DYM-202,DYM-203,DYM-204,DYM-205,DYM-206,DYM-207,DYM-208,DYM-209,DYM-210,DYM-211,…
DYSF	9606.ENSP00000386881	Dysferlin; Key calcium ion sensor involved in the Ca(2+)-triggered synaptic vesicle-plasma membrane fusion. Plays a role in the sarcolemma repair mechanism of both skeletal muscle and cardiomyocytes that permits rapid resealing of membranes disrupted by mechanical stress (By similarity); Belongs to the ferlin family.	https://smart.embl.de/smart/DDvec.cgi?smart=2119:C2(1|101)+FerI(335|406)+C2(412|526)+FerA(712|777)+FerB(804|878)+DysFN(892|951)+DysFN(964|1020)+DysFC(1029|1067)+DysFC(1086|1119)+C2(1171|1279)+C2(1356|1455)+C2(1618|1717)+C2(1851|1980)+Pfam_Ferlin_C(2010|2114)+	4CAH,4CAI,4IHB,4IQH,8291,A0FK00,AAC63519.1,AAY14954.1,AAY24199.1,ABB89736.1,ABI75150.1,ABK20181.1,AC010147,AC104084,ACB12752.1,ACB12753.1,ACB12754.1,ACB12755.1,ACB12756.1,ACB12757.1,ACB12758.1,ACB12759.1,ACB12760.1,ACB12761.1,ACB12762.1,ACB12763.1,AF075575,AJ007670,AJ007973,AK074104,AK074649,B1PZ70,B1PZ71,B1PZ72,B1PZ73,B1PZ74,B1PZ75,B1PZ76,B1PZ77,B1PZ78,B1PZ79,B1PZ80,B1PZ81,B3KQB9,BAB84930.1,BAG5…
EBP	9606.ENSP00000417052	3-beta-hydroxysteroid-Delta(8),Delta(7)-isomerase; Catalyzes the conversion of Delta(8)-sterols to their corresponding Delta(7)-isomers; Belongs to the EBP family.	https://smart.embl.de/smart/DDvec.cgi?smart=230:Pfam_EBP(35|214)+	10682,3-beta-hydroxysteroid-delta-8,delta-7-isomerase,5.3.3.5,6OHT,6OHU,A0A024QYX0,AAH01549.1,AAH01572.1,AAH46501.1,AF196969,AF196972,AIL31429.1,BC001549,BC001572,BC046501,C9J719,C9JJ78,CAA86068.1,CAG33096.1,CAG46891.1,CCDS14300,CCDS14300.1,CDPX2,CH471224,CHEMBL4931,CHO2,CPX,CPXD,CR456815,CR542094,Cholestenol Delta-isomerase,D8-D7 sterol isomerase,Delta(8)-Delta(7) sterol isomerase,EAW50773.1,EAW…
ECE1	9606.ENSP00000364028	Endothelin-converting enzyme 1; Converts big endothelin-1 to endothelin-1. Belongs to the peptidase M13 family.	https://smart.embl.de/smart/DDvec.cgi?smart=770:TRANS(69|91)+Pfam_Peptidase_M13_N(121|507)+Pfam_Peptidase_M13(566|769)+	1889,3.4.24.71,3DWB,A0A024RAB0,A0A024RAB2,A0A024RAF7,A0A3B3ISF9,A8K3P1,AAD21221.1,AAI17257.1,AAI26258.1,AAX35820.1,AB031742,AF018034,AJ130828,AK290656,AK296486,AK304167,AL031005,AL031728,AY953519,B4DKB2,B4E291,BAA07800.1,BAA08442.1,BAA83687.1,BAF83345.1,BAG59124.1,BAG65053.1,BC117256,BC126257,CAA63015.1,CAA63016.1,CAA66922.1,CAA84548.1,CAB46443.1,CCDS215,CCDS215.1,CCDS44081,CCDS44081.1,CCDS44082,…
EDAR	9606.ENSP00000258443	Tumor necrosis factor receptor superfamily member EDAR; Receptor for EDA isoform A1, but not for EDA isoform A2. Mediates the activation of NF-kappa-B and JNK. May promote caspase- independent cell death.	https://smart.embl.de/smart/DDvec.cgi?smart=448:SIGNAL(1|26)+TRANS(188|210)+	10913,AAD50076.1,AAD50077.1,AAH93870.1,AAH93872.1,AC073415,AC092160,AC133784,AF130988,AF130990,AF130991,AF130992,AF130993,AF130994,AF130995,AF130996,AK296936,AK313781,Anhidrotic ectodysplasin receptor 1,B2R9H2,B4DLC5,BAG36519.1,BAG59487.1,BC093870,BC093872,CCDS2081,CCDS2081.1,CH471182,CHEMBL1250376,D3DX74,DL,Downless homolog,E9PC98,EAW53869.1,ECTD10A,ECTD10B,ED1R,ED3,ED5,EDA-A1 receptor,EDA-A1R,E…
EDN3	9606.ENSP00000337128	Endothelin-3; Endothelins are endothelium-derived vasoconstrictor peptides.	https://smart.embl.de/smart/DDvec.cgi?smart=238:SIGNAL(1|16)+END(96|117)+END(158|179)+	1908,6IGK,A0A2R8Y214,AAA52405.1,AAH08876.1,AAH53866.1,AAP35748.1,AAR16083.1,AAZ03610.1,AL035250,AY444503,BC008876,BC053866,BT007085,CAA36252.1,CCDS13477,CCDS13477.1,CCDS13478,CCDS13478.1,CCDS13479,CCDS13479.1,CCDS77597,CCDS77597.1,CH471077,DQ096281,E1P5I5,EAW75434.1,EAW75435.1,EAW75437.1,EDN3,EDN3-201,EDN3-202,EDN3-203,EDN3-204,EDN3-205,EDN3-206,EDN3-207,EDN3-208,EDN3_HUMAN,ENSG00000124205,ENSP00…
EDNRB	9606.ENSP00000366416	Endothelin receptor type B; Non-specific receptor for endothelin 1, 2, and 3. Mediates its action by association with G proteins that activate a phosphatidylinositol-calcium second messenger system. Belongs to the G-protein coupled receptor 1 family. Endothelin receptor subfamily. EDNRB sub-subfamily.	https://smart.embl.de/smart/DDvec.cgi?smart=532:Pfam_7TM_GPCR_Srsx(202|491)+	1910,5GLH,5GLI,5X93,5XPR,6IGK,6IGL,A0A024R638,A0A024R645,A0A0D9SG21,A0A2R8Y748,A0A2R8YGF7,A2A2Z8,A8K3T4,AAA52342.1,AAA58465.1,AAB19411.1,AAB25531.1,AAD24541.1,AAH14472.1,AAP32295.1,AAS38516.1,AB209198,ABCDS,AF114165,AJ458188,AJ458189,AJ458190,AJ458191,AK290699,AL139002,AY275463,AY547312,BAA02445.1,BAA14398.1,BAD92435.1,BAF83388.1,BC014472,CAA67623.1,CAB017842,CAD30645.1,CAD30646.1,CAD30647.1,CAD3…
EFEMP1	9606.ENSP00000378058	EGF-containing fibulin-like extracellular matrix protein 1; Binds EGFR, the EGF receptor, inducing EGFR autophosphorylation and the activation of downstream signaling pathways. May play a role in cell adhesion and migration. May function as a negative regulator of chondrocyte differentiation. In the olfactory epithelium, it may regulate glial cell migration, differentiation and the ability of gli…	https://smart.embl.de/smart/DDvec.cgi?smart=493:SIGNAL(1|17)+EGF_like(44|76)+EGF_CA(173|213)+EGF_CA(214|253)+EGF_CA(254|293)+EGF_CA(294|333)+EGF_like(334|378)+	2202,A0A0S2Z4F1,A0A0U1RQV3,A0A0U1RRL0,A8K3I4,AAA65590.1,AAH14410.1,AAH98561.1,AAK11491.1,AAX81993.1,AC010895,AC096549,AK290599,AK301402,ALQ33516.1,AY004321,AY004322,AY004323,AY004324,AY004325,AY004326,AY004327,AY004328,AY004329,AY004330,B4DW75,BAF83288.1,BAG62937.1,BC014410,BC098561,C9J4H7,C9J4J8,C9J8S9,C9JPZ9,C9JQX7,C9JUM4,CAB016368,CCDS1857,CCDS1857.1,CH471053,D6W5D2,DHRD,DRAD,EAX00080.1,EAX000…
EFNB1	9606.ENSP00000204961	Ephrin-B1 intracellular domain; Cell surface transmembrane ligand for Eph receptors, a family of receptor tyrosine kinases which are crucial for migration, repulsion and adhesion during neuronal, vascular and epithelial development. Binding to Eph receptors residing on adjacent cells leads to contact-dependent bidirectional signaling into neighboring cells. Shows high affinity for the receptor ty…	https://smart.embl.de/smart/DDvec.cgi?smart=346:SIGNAL(1|24)+Pfam_Ephrin(30|164)+TRANS(241|263)+	1947,AAA52369.1,AAA53093.1,AAB41127.1,AAH16649.1,AAH52979.1,AL136092,BC016649,BC052979,CAB031489,CCDS14391,CCDS14391.1,CFND,CFNS,CH471132,D3DVU0,EAX05370.1,EAX05371.1,EFB1,EFL-3,EFL3,EFNB1,EFNB1-201,EFNB1_HUMAN,ELK ligand,ELK-L,ENSG00000090776,ENSP00000204961,ENSP00000363718,ENST00000204961,ENST00000204961.4,ENST00000374590,EPH-related receptor tyrosine kinase ligand 2,EPLG2,Elk-L,Ephrin B1,Ephri…
EGR2	9606.ENSP00000242480	E3 SUMO-protein ligase EGR2; Sequence-specific DNA-binding transcription factor. Binds to two specific DNA sites located in the promoter region of HOXA4. Belongs to the EGR C2H2-type zinc-finger protein family.	https://smart.embl.de/smart/DDvec.cgi?smart=476:Pfam_DUF3446(94|184)+ZnF_C2H2(340|364)+ZnF_C2H2(370|392)+ZnF_C2H2(398|420)+	1959,2.3.2.-,A0A1B0GUL0,AAA52372.1,AAD24588.1,AAH35625.1,AF139463,AK091399,AK312813,AL133417,AL357125,AT591,B2R724,B3KRD7,BAG35671.1,BAG52349.1,BC035625,CAH18435.1,CCDS44409,CCDS44409.1,CCDS7267,CCDS7267.1,CH471083,CHN1,CMT1D,CMT4E,CR749641,E3 SUMO-protein ligase EGR2,E3 SUMO-protein transferase ERG2,EAW54238.1,EAW54239.1,EGR-2,EGR2,EGR2-201,EGR2-202,EGR2-203,EGR2-204,EGR2-205,EGR2-206,EGR2_HUMAN…
EIF2B2	9606.ENSP00000266126	Translation initiation factor eIF-2B subunit beta; Catalyzes the exchange of eukaryotic initiation factor 2- bound GDP for GTP; Belongs to the eIF-2B alpha/beta/delta subunits family.	https://smart.embl.de/smart/DDvec.cgi?smart=351:Pfam_IF-2B(27|333)+	6CAJ,6EZO,6K71,6K72,6O81,6O85,6O9Z,8892,AAB88176.1,AAC42002.1,AAD30183.1,AAH11750.1,AC006530,AF035280,AL049780,BC011750,BX161473,CAB037105,CAD61929.1,CCDS9836,CCDS9836.1,CH471061,EAW81210.1,EI2BB_HUMAN,EIF-2Bbeta,EIF2B,EIF2B2,EIF2B2-201,EIF2B2-202,EIF2B2-203,EIF2B2-204,EIF2B2-205,EIF2B2-206,EIF2B2-207,EIF2BB,ENSG00000119718,ENSP00000266126,ENSP00000451681,ENSP00000452311,ENSP00000452582,ENST00000…
EIF2B5	9606.ENSP00000497160	Translation initiation factor eIF-2B subunit epsilon; Catalyzes the exchange of eukaryotic initiation factor 2- bound GDP for GTP; Belongs to the eIF-2B gamma/epsilon subunits family.	https://smart.embl.de/smart/DDvec.cgi?smart=721:Pfam_Hexapep(365|393)+eIF5C(629|716)+	3JUI,6CAJ,6EZO,6K71,6K72,6O81,6O85,6O9Z,8893,A0A3B3IRP4,A0A3B3IS56,A0A3B3ISA5,A0A3B3ISI2,A0A3B3ISM8,A0A3B3ISS1,A0A3B3IST9,A0A3B3ISV1,A0A3B3ISX3,A0A3B3IT53,A0A3B3ITG6,A0A3B3ITK8,A0A3B3ITQ2,A0A3B3IUB1,A0A3B3IUF2,AAC50646.1,AAH13590.1,AC131235,AK091646,BAC03712.1,BC013590,C9JRD9,CAB015412,CACH,CCDS3252,CCDS3252.1,CH471052,CLE,EAW78299.1,EI2BE_HUMAN,EIF-2B,EIF2B5,EIF2B5-201,EIF2B5-202,EIF2B5-203,EIF2…
ELN	9606.ENSP00000351807	Elastin; Major structural protein of tissues such as aorta and nuchal ligament, which must expand rapidly and recover completely. Molecular determinant of the late arterial morphogenesis, stabilizing arterial structure by regulating proliferation and organization of vascular smooth muscle (By similarity).	https://smart.embl.de/smart/DDvec.cgi?smart=786:SIGNAL(1|26)+TRANS(659|681)+TRANS(702|724)+TRANS(739|761)+	2006,A7L3I8,AAA52382.1,AAA53190.1,AAB17544.1,AAB65620.1,AAB65621.1,AAC13884.1,AAC98393.1,AAC98394.1,AAC98395.1,AAH65566.1,AAS07435.1,ABS29265.1,AC005056,ADCL1,AK092232,AK095990,AK122731,AK225659,B3KRT8,B3KTS6,BAC85506.1,BAG52500.1,BAG53188.1,BC065566,BX537939,BX538199,CAA33627.1,CAB010750,CAD97910.1,CAD98065.1,CCDS43598,CCDS43598.1,CCDS43599,CCDS43599.1,CCDS47611,CCDS47611.1,CCDS47612,CCDS47612.1…
ELOVL4	9606.ENSP00000358831	Elongation of very long chain fatty acids protein 4; Catalyzes the first and rate-limiting reaction of the four reactions that constitute the long-chain fatty acids elongation cycle. This endoplasmic reticulum-bound enzymatic process allows the addition of 2 carbons to the chain of long- and very long-chain fatty acids (VLCFAs) per cycle. Condensing enzyme that catalyzes the synthesis of very lon…	https://smart.embl.de/smart/DDvec.cgi?smart=314:Pfam_ELO(41|278)+	2.3.1.199,3-keto acyl-CoA synthase ELOVL4,6785,AAG47668.1,AAG47669.1,AAH38506.1,AAK68639.1,ADMD,AF277094,AF279649,AF279650,AF279651,AF279652,AF279653,AF279654,AK055277,AK312511,AL132875,AL133475,AY037298,B2R6B5,BAB70895.1,BAG35412.1,BC038506,CCDS4992,CCDS4992.1,CH471051,CT118,EAW48701.1,EC 2.3.1.199,ELOV4_HUMAN,ELOVL FA elongase 4,ELOVL fatty acid elongase 4,ELOVL4,ELOVL4-201,ENSG00000118402,ENSP…
ELP1	9606.ENSP00000363779	Elongator complex protein 1; Component of the RNA polymerase II elongator complex, a multiprotein complex associated with the RNA polymerase II (Pol II) holoenzyme, and which is involved in transcriptional elongation. The elongator complex catalyzes formation of carboxymethyluridine in the wobble base at position 34 in tRNAs. Involved in neurogenesis (By similarity). Regulates the migration and b…	https://smart.embl.de/smart/DDvec.cgi?smart=1332:Pfam_IKI3(1|954)+	5CQR,8518,AAC64258.1,AAG43369.1,AF044195,AF153419,AK001641,AK289962,AL049945,AL354797,AL359692,BAF82651.1,BAG50955.1,CAB021340,CAB43219.1,CCDS6773,CCDS6773.1,CCDS83394,CCDS83394.1,CH471105,DYS,EAW59027.1,ELP1,ELP1-201,ELP1-202,ELP1-203,ELP1-204,ELP1_HUMAN,ENSG00000070061,ENSP00000262535,ENSP00000317803,ENSP00000339738,ENSP00000363760,ENSP00000363779,ENSP00000433514,ENSP00000439367,ENST00000262535…
EMD	9606.ENSP00000358857	Emerin; Stabilizes and promotes the formation of a nuclear actin cortical network. Stimulates actin polymerization in vitro by binding and stabilizing the pointed end of growing filaments. Inhibits beta- catenin activity by preventing its accumulation in the nucleus. Acts by influencing the nuclear accumulation of beta-catenin through a CRM1- dependent export pathway. Links centrosomes to the nuc…	https://smart.embl.de/smart/DDvec.cgi?smart=254:LEM(2|45)+TRANS(225|247)+	1JEI,2010,2ODC,2ODG,6GHD,AAA92645.1,AAH00738.1,AAP36065.1,AC245140,BAA10972.1,BC000738,BT007401,BX936346,CAA57817.1,CAA60500.1,CAB001545,CAB002029,CAB058694,CAB062552,CAG38773.1,CCDS14745,CCDS14745.1,CH471172,CR536536,D64111,EAW72742.1,EAW72743.1,EDMD,EMD,EMD-201,EMD-202,EMD-203,EMD-204,EMD-205,EMD-206,EMD-207,EMD-208,EMD-209,EMD_HUMAN,ENSG00000102119,ENSP00000218240,ENSP00000358850,ENSP000003588…
EMX2	9606.ENSP00000450962	Homeobox protein EMX2; Transcription factor, which in cooperation with EMX2, acts to generate the boundary between the roof and archipallium in the developing brain. May function in combinations with OTX1/2 to specify cell fates in the developing central nervous system.	https://smart.embl.de/smart/DDvec.cgi?smart=252:HOX(154|216)+	2018,A0A087WWJ6,AAK95496.1,AC005871,AF301598,AK055041,AL161811,BAB70842.1,CAA48751.1,CAB82104.1,CCDS53583,CCDS53583.1,CCDS7601,CCDS7601.1,EMX2,EMX2-201,EMX2-202,EMX2-203,EMX2-204,EMX2_HUMAN,ENSG00000170370,ENSP00000302942,ENSP00000358202,ENSP00000416798,ENSP00000450962,ENSP00000474874,ENSP00000480271,ENST00000305772,ENST00000369201,ENST00000442245,ENST00000442245.5,ENST00000546446,ENST00000546446…
ENAM	9606.ENSP00000379383	Enamelin; Involved in the mineralization and structural organization of enamel. Involved in the extension of enamel during the secretory stage of dental enamel formation.	https://smart.embl.de/smart/DDvec.cgi?smart=1142:Pfam_Enamelin(213|1114)+	10117,A0A3B3ITB9,AAF73847.1,AAG43242.1,AAI17309.1,AAI17311.1,AC009570,AC134919,ACA43029.1,ADAI,AF125373,AF210247,AI1C,AIH2,BC117308,BC117310,CCDS3544,CCDS3544.2,CH471057,EAX05625.1,ENAM,ENAM-201,ENAM-202,ENAM_HUMAN,ENSG00000132464,ENSP00000254800,ENSP00000379383,ENSP00000497682,ENST00000254800,ENST00000396073,ENST00000396073.3,ENST00000472597,ENST00000472597.1,ENST00000472903,ENST00000509221,EU48…
ENG	9606.ENSP00000362299	Endoglin; Vascular endothelium glycoprotein that plays an important role in the regulation of angiogenesis. Required for normal structure and integrity of adult vasculature. Regulates the migration of vascular endothelial cells. Required for normal extraembryonic angiogenesis and for embryonic heart development (By similarity). May regulate endothelial cell shape changes in response to blood flow…	https://smart.embl.de/smart/DDvec.cgi?smart=658:SIGNAL(1|25)+ZP(362|570)+TRANS(591|613)+	2022,5HZV,5HZW,5I04,A0A024R878,AAA35800.1,AAC63386.1,ABI75346.1,AF035753,AF036969,AF036970,AF036971,AL157935,AL162586,CAA50891.1,CAB000096,CAB072873,CCDS48029,CCDS48029.1,CCDS6880,CCDS6880.1,CCDS75906,CCDS75906.1,CD105,CH471090,CHEMBL3712885,DQ866809,EAW87702.1,EAW87703.1,EAW87704.1,EGLN_HUMAN,END,ENG,ENG-201,ENG-202,ENG-203,ENG-204,ENG-205,ENSG00000106991,ENSP00000291836,ENSP00000341917,ENSP0000…
EPB41	9606.ENSP00000345259	Protein 4.1; Protein 4.1 is a major structural element of the erythrocyte membrane skeleton. It plays a key role in regulating membrane physical properties of mechanical stability and deformability by stabilizing spectrin-actin interaction. Recruits DLG1 to membranes. Required for dynein-dynactin complex and NUMA1 recruitment at the mitotic cell cortex during anaphase.	https://smart.embl.de/smart/DDvec.cgi?smart=864:B41(206|401)+FERM_C(405|495)+FA(498|544)+Pfam_SAB(667|715)+Pfam_4_1_CTD(753|860)+	1GG3,2035,2RQ1,3QIJ,4.1R,41_HUMAN,A0A1B0GWG0,A0A2R8Y420,A0A2R8Y4N6,A0A2R8Y570,A0A2R8Y5C8,A0A2R8Y5G2,A0A2R8Y5Z6,A0A2R8Y6D0,A0A2R8Y6G5,A0A2R8Y6T6,A0A2R8Y783,A0A2R8Y7N0,A0A2R8Y7Y3,A0A2R8YCW8,A0A2R8YD30,A0A2R8YFR9,A0A2R8YFU8,A0A2U3TZH6,A0A3B3ITC5,A0A3B3ITP0,A0A3B3IU06,A0A3B3IUD6,AAA35793.1,AAA35794.1,AAA35795.1,AAA35797.1,AAD42222.1,AAD42223.1,AAH39079.1,AAH96105.2,AF156225,AF156226,AL009181,AL138785…
EPB42	9606.ENSP00000497777	Erythrocyte membrane protein band 4.2; Probably plays an important role in the regulation of erythrocyte shape and mechanical properties.	https://smart.embl.de/smart/DDvec.cgi?smart=721:Pfam_Transglut_N(34|154)+TGc(290|383)+Pfam_Transglut_C(505|610)+Pfam_Transglut_C(618|716)+	2038,AAA35798.1,AAA36401.1,AAA36402.1,AAA52385.1,AAA74589.1,AAH96093.1,AAH96094.1,AAH99627.1,AC068724,BC096093,BC096094,BC099627,CCDS10093,CCDS10093.1,CCDS45249,CCDS45249.1,CH471125,E42P,EAW92591.1,ENSG00000166947,ENSP00000300215,ENSP00000380222,ENSP00000396616,ENSP00000444699,ENSP00000455489,ENSP00000457140,ENSP00000457757,ENSP00000481226,ENSP00000497777,ENST00000300215,ENST00000397027,ENST00000…
EPM2A	9606.ENSP00000356489	Laforin; Plays an important role in preventing glycogen hyperphosphorylation and the formation of insoluble aggregates, via its activity as glycogen phosphatase, and by promoting the ubiquitination of proteins involved in glycogen metabolism via its interaction with the E3 ubiquitin ligase NHLRC1/malin. Shows strong phosphatase activity towards complex carbohydrates in vitro, avoiding glycogen hy…	https://smart.embl.de/smart/DDvec.cgi?smart=331:CBM_2(4|116)+Pfam_DSPc(164|311)+	3.1.3.-,3.1.3.16,3.1.3.48,4R30,4RKK,7957,A0A1W2PP62,A0A1W2PPJ6,A0A1W2PPT8,A0A1W2PQ84,A0A1W2PRC9,A0A1W2PRS5,AAC83347.2,AAG18377.1,AAH05286.1,AAH70047.1,AAO15523.1,AAO15524.1,AAO15525.1,AAO15526.1,AF084535,AF284580,AF454491,AF454492,AF454493,AF454494,AJ130763,AJ130764,AK022721,AK299497,AL023806,AL031119,AL356739,AL365193,AL391818,Atypical dual specificity phosphatase,B3EWF7,B3KMU5,B4DRZ2,BAG51107.1…
EPOR	9606.ENSP00000222139	Erythropoietin receptor; Receptor for erythropoietin. Mediates erythropoietin-induced erythroblast proliferation and differentiation. Upon EPO stimulation, EPOR dimerizes triggering the JAK2/STAT5 signaling cascade. In some cell types, can also activate STAT1 and STAT3. May also activate the LYN tyrosine kinase.	https://smart.embl.de/smart/DDvec.cgi?smart=508:SIGNAL(1|25)+Pfam_EpoR_lig-bind(37|140)+FN3(145|228)+TRANS(251|273)+	1CN4,1EBA,1EBP,1EER,1ERN,2057,2JIX,2MV6,4Y5V,4Y5X,4Y5Y,6E2Q,6MOE,6MOF,6MOH,6MOI,6MOJ,6MOK,6MOL,AAA52392.1,AAA52393.1,AAA52401.1,AAA52403.1,AAB23271.1,AAI12154.1,AC024575,AK315097,B2RCG4,BAG37561.1,BC112153,CAA40550.1,CCDS12260,CCDS12260.1,CH471106,CHEMBL1817,EAW84205.1,ENSG00000187266,ENSP00000222139,ENSP00000322050,ENSP00000344665,ENSP00000466784,ENSP00000467230,ENSP00000467809,ENSP00000468187,E…
EPX	9606.ENSP00000225371	Eosinophil peroxidase heavy chain; Mediates tyrosine nitration of secondary granule proteins in mature resting eosinophils. Shows significant inhibitory activity towards Mycobacterium tuberculosis H37Rv by inducing bacterial fragmentation and lysis; Belongs to the peroxidase family. XPO subfamily.	https://smart.embl.de/smart/DDvec.cgi?smart=715:SIGNAL(1|17)+Pfam_An_peroxidase(145|689)+	1.11.1.7,8288,AAA58458.1,AAY43126.1,CAA32530.1,CCDS11602,CCDS11602.1,CHEMBL2438,DQ054598,EC 1.11.1.7,ENSG00000121053,ENSP00000225371,ENST00000225371,ENST00000225371.5,EPER,EPO,EPP,EPX,EPX-201,EPX-PEN,EPXD,Eosinophil peroxidase,Eosinophil peroxidase heavy chain,Eosinophil peroxidase light chain,HGNC:3423,HPA050507,HPA076792,M26515,M29904,M29905,M29906,M29907,M29908,M29909,M29910,M29911,M29912,M299…
ERCC2	9606.ENSP00000375809	General transcription and DNA repair factor IIH helicase subunit XPD; ATP-dependent 5'-3' DNA helicase, component of the general transcription and DNA repair factor IIH (TFIIH) core complex, which is involved in general and transcription-coupled nucleotide excision repair (NER) of damaged DNA and, when complexed to CAK, in RNA transcription by RNA polymerase II. In NER, TFIIH acts by opening DNA …	https://smart.embl.de/smart/DDvec.cgi?smart=760:DEXDc(8|280)+HELICc(542|686)+	2068,3.6.4.12,5IVW,5IY6,5IY7,5IY8,5IY9,5OF4,6NMI,6O9L,6O9M,6RO4,A8MX75,AAI08256.1,AAI10524.1,AAL48323.1,AAM45142.1,AAP35529.1,AK303358,AY092780,B4E0F6,BAG64418.1,BC108255,BC110523,BT006883,BTF2 p80,Basic transcription factor 2 80 kDa subunit,CAA36463.1,CAA36464.1,CAB005375,CCDS33049,CCDS33049.1,CCDS46112,CCDS46112.1,CH471126,CHEMBL4105743,COFS2,CXPD,DNA excision repair protein ERCC-2,DNA repair p…
ERCC3	9606.ENSP00000285398	General transcription and DNA repair factor IIH helicase subunit XPB; ATP-dependent 3'-5' DNA helicase, component of the general transcription and DNA repair factor IIH (TFIIH) core complex, which is involved in general and transcription-coupled nucleotide excision repair (NER) of damaged DNA and, when complexed to CAK, in RNA transcription by RNA polymerase II. In NER, TFIIH acts by opening DNA …	https://smart.embl.de/smart/DDvec.cgi?smart=782:Pfam_Helicase_C_3(76|203)+DEXDc(312|492)+HELICc(569|647)+	2071,3.6.4.12,4ERN,5IVW,5IY6,5IY7,5IY8,5IY9,5OF4,6NMI,6O9L,6O9M,6RO4,A0A2R8Y4R8,A0A2R8Y5H0,A0A2R8Y5L2,A0A2R8Y681,A0A2R8Y6W8,A0A2R8Y762,A0A2R8YES7,A0A2R8YFS3,AAA52396.1,AAH08820.1,AAN46739.1,AAY15069.1,AC110926,AY163769,BC008820,BTF2,BTF2 p89,Basic transcription factor 2 89 kDa subunit,CAB037153,CCDS2144,CCDS2144.1,CH471103,DNA excision repair protein ERCC-3,DNA repair protein complementing XP-B c…
ERCC4	9606.ENSP00000310520	DNA repair endonuclease XPF; Catalytic component of a structure-specific DNA repair endonuclease responsible for the 5-prime incision during DNA repair. Involved in homologous recombination that assists in removing interstrand cross-link; Belongs to the XPF family.	https://smart.embl.de/smart/DDvec.cgi?smart=916:ERCC4(683|763)+	1Z00,2072,2A1J,2AQ0,2KN7,2MUT,3.1.-.-,A0A1W1GSK9,A0A1W1GSP5,A5PKV6,A8K111,AAB07689.1,AAB50174.1,AAI42632.1,AAL91593.1,AC010401,AF491814,AK289726,BAF82415.1,BC142631,CAB000156,CCDS32390,CCDS32390.1,CH471112,CHEMBL3883316,DNA excision repair protein ERCC-4,DNA repair endonuclease XPF,DNA repair protein complementing XP-F cells,EAW85117.1,EC 3.1.-.-,ENSG00000175595,ENSP00000310520,ENSP00000373790,EN…
ERCC5	9606.ENSP00000498881	DNA repair protein complementing XP-G cells; Single-stranded structure-specific DNA endonuclease involved in DNA excision repair. Makes the 3'incision in DNA nucleotide excision repair (NER). Acts as a cofactor for a DNA glycosylase that removes oxidized pyrimidines from DNA. May also be involved in transcription- coupled repair of this kind of damage, in transcription by RNA polymerase II, and p…	https://smart.embl.de/smart/DDvec.cgi?smart=1186:XPGN(1|98)+XPGI(777|846)+HhH2(848|881)+	2073,3.1.-.-,5EKF,5EKG,A0A090HNM7,A0A494C0S2,A0A494C113,A6NGT4,AAC37533.1,AAF89178.1,AAF89179.1,AAH31522.1,AAN46091.1,AAP97715.1,AF255431,AF255433,AF255434,AF255435,AF255436,AF255437,AF255438,AF255439,AF255440,AF255441,AF255442,AF462447,AF550128,AL157769,BAA03812.1,BC031522,BIVM-ERCC5,CAA49598.1,CAA50481.1,CCDS32004,CCDS32004.1,CDY80174.1,CDY80175.1,CHEMBL4736,COFS3,Cockayne syndrome,D16305,DNA e…
ERCC8	9606.ENSP00000265038	DNA excision repair protein ERCC-8; Substrate-recognition component of the CSA complex, a DCX (DDB1-CUL4-X-box) E3 ubiquitin-protein ligase complex, involved in transcription-coupled nucleotide excision repair. The CSA complex (DCX(ERCC8) complex) promotes the ubiquitination and subsequent proteasomal degradation of ERCC6 in a UV-dependent manner; ERCC6 degradation is essential for the recovery o…	https://smart.embl.de/smart/DDvec.cgi?smart=396:WD40(35|72)+WD40(83|128)+WD40(175|215)+WD40(234|273)+WD40(323|362)+	1161,4A11,6FCV,A0A2R8Y5I1,A0A2R8YD24,A0A2R8YEZ3,AAA82605.1,AAH09793.1,AAO21128.1,AAV38824.1,AC022445,AC104113,AK314511,AY213194,B2RB64,BAG37111.1,BC009793,BT020021,C9JNT2,CAG38800.1,CCDS3978,CCDS3978.1,CH471123,CKN1,CR536563,CSA,Cockayne syndrome 1 (classical),Cockayne syndrome WD repeat protein CSA,DNA excision repair protein ERCC-8,EAW55004.1,EAW55005.1,ENSG00000049167,ENSP00000265038,ENSP00000…
ETFA	9606.ENSP00000452762	Electron transfer flavoprotein subunit alpha, mitochondrial; Heterodimeric electron transfer flavoprotein that accepts electrons from several mitochondrial dehydrogenases, including acyl-CoA dehydrogenases, glutaryl-CoA and sarcosine dehydrogenase. It transfers the electrons to the main mitochondrial respiratory chain via ETF-ubiquinone oxidoreductase (ETF dehydrogenase). Required for normal mito…	https://smart.embl.de/smart/DDvec.cgi?smart=333:ETF(22|203)+Pfam_ETF_alpha(210|293)+	1EFV,1T9G,2108,2A1T,2A1U,A0A0S2Z3L0,AAA52406.1,AAH15526.1,AAH95457.1,AAN03712.1,AAP88798.1,AC027243,AC091100,ADO22311.1,AF436646,AF436647,AF436648,AF436649,AF436650,AF436651,AF436652,AF436653,AF436654,AF436655,AF436656,AF436657,AJ224002,AK292979,AK300044,ALQ33504.1,ALQ33505.1,Alpha-ETF,B4DT43,BAF85668.1,BAG61855.1,BC015526,BC095457,BT009796,CAA11802.1,CCDS32299,CCDS32299.1,CCDS45311,CCDS45311.1,C…
ETFB	9606.ENSP00000346173	Electron transfer flavoprotein subunit beta; Heterodimeric electron transfer flavoprotein that accepts electrons from several mitochondrial dehydrogenases, including acyl-CoA dehydrogenases, glutaryl-CoA and sarcosine dehydrogenase. It transfers the electrons to the main mitochondrial respiratory chain via ETF- ubiquinone oxidoreductase (Probable). Required for normal mitochondrial fatty acid oxi…	https://smart.embl.de/smart/DDvec.cgi?smart=346:ETF(117|309)+	1EFV,1T9G,2109,2A1T,2A1U,A8K766,AAH93961.1,AAH93963.1,AAN03713.1,AAQ15217.1,AC008750,AF370381,AF436658,AF436659,AF436660,AF436661,AF436662,AF436663,AK055285,AK291881,B3KNY2,BAF84570.1,BAG51494.1,BC093961,BC093963,Beta-ETF,CAA50441.1,CAB37832.1,CAG33108.1,CCDS12828,CCDS12828.1,CCDS33085,CCDS33085.1,CHEMBL4105744,CR456827,ENSG00000105379,ENSP00000311930,ENSP00000346173,ENSP00000469628,ENST000003092…
ETFDH	9606.ENSP00000426638	Electron transfer flavoprotein-ubiquinone oxidoreductase, mitochondrial; Accepts electrons from ETF and reduces ubiquinone; Belongs to the ETF-QO/FixC family.	https://smart.embl.de/smart/DDvec.cgi?smart=617:Pfam_FAD_binding_2(70|119)+Pfam_ETF_QO(512|615)+	1.5.5.1,2110,AAC60628.1,AAH11890.1,AC107219,AK304838,B4E3R9,BAG65581.1,BC011890,BX538129,CAD98030.1,CCDS3800,CCDS3800.1,CCDS64090,CCDS64090.1,D6RAD5,D6RJF8,EC 1.5.5.1,ENSG00000171503,ENSP00000303552,ENSP00000347895,ENSP00000402905,ENSP00000422735,ENSP00000425661,ENSP00000426638,ENST00000307738,ENST00000307738.5,ENST00000355672,ENST00000417188,ENST00000436096,ENST00000436096.2,ENST00000506422,ENST…
ETHE1	9606.ENSP00000292147	Persulfide dioxygenase ETHE1, mitochondrial; Sulfur dioxygenase that plays an essential role in hydrogen sulfide catabolism in the mitochondrial matrix. Hydrogen sulfide (H(2)S) is first oxidized by SQRDL, giving rise to cysteine persulfide residues. ETHE1 consumes molecular oxygen to catalyze the oxidation of the persulfide, once it has been transferred to a thiophilic acceptor, such as glutathi…	https://smart.embl.de/smart/DDvec.cgi?smart=254:Lactamase_B(34|195)+	1.13.11.18,23474,4CHL,A0A0S2Z5B3,AAG09063.1,AAH08250.1,AC018758,ALQ34023.1,BAA34595.2,BC008250,CCDS12622,CCDS12622.1,CH471126,D83198,EAW57196.1,EC 1.13.11.18,ENSG00000105755,ENSP00000222362,ENSP00000292147,ENSP00000468964,ENSP00000469037,ENSP00000469219,ENSP00000469652,ENST00000222362,ENST00000292147,ENST00000292147.6,ENST00000594342,ENST00000594342.5,ENST00000595115,ENST00000595115.1,ENST0000059…
EVC	9606.ENSP00000264956	Ellis-van Creveld syndrome protein; Component of the EvC complex that positively regulates ciliary Hedgehog (Hh) signaling. Involved in endochondral growth and skeletal development.	https://smart.embl.de/smart/DDvec.cgi?smart=992:TRANS(24|46)+	2121,AAF37216.1,AAF37217.1,AAF44682.1,AC105915,AC116613,AF216184,AF216185,AF239742,CCDS3383,CCDS3383.1,CCDS77896,CCDS77896.1,DWF-1,E9PCN4,ENSG00000072840,ENSP00000264956,ENSP00000321043,ENSP00000372120,ENSP00000426774,ENST00000264956,ENST00000264956.10,ENST00000324703,ENST00000382674,ENST00000506240,ENST00000506240.1,ENST00000509451,ENST00000509451.1,ENST00000514919,ENST00000514919.1,ENST00000515…
EVC2	9606.ENSP00000342144	Limbin; Component of the EvC complex that positively regulates ciliary Hedgehog (Hh) signaling. Plays a critical role in bone formation and skeletal development. May be involved in early embryonic morphogenesis.	https://smart.embl.de/smart/DDvec.cgi?smart=1308:TRANS(10|32)+Pfam_EVC2_like(237|660)+	132884,A0A0C4DGE7,AAN86577.1,AAN86578.1,AAO22066.1,AB083067,AC004664,AC114738,AC116613,AY152402,AY152403,AY185210,BAC06590.1,CCDS3382,CCDS3382.2,CCDS54718,CCDS54718.1,CH471131,E9PFT2,EAW82414.1,ENSG00000173040,ENSP00000311683,ENSP00000339954,ENSP00000342144,ENSP00000372137,ENSP00000372141,ENSP00000423876,ENSP00000431981,ENST00000310917,ENST00000310917.6,ENST00000344408,ENST00000344408.9,ENST00000…
EXT1	9606.ENSP00000367446	Exostosin-1; Glycosyltransferase required for the biosynthesis of heparan- sulfate. The EXT1/EXT2 complex possesses substantially higher glycosyltransferase activity than EXT1 or EXT2 alone. Appears to be a tumor suppressor. Required for the exosomal release of SDCBP, CD63 and syndecan.	https://smart.embl.de/smart/DDvec.cgi?smart=746:TRANS(7|26)+Pfam_Exostosin(110|396)+Pfam_Glyco_transf_64(480|729)+	2.4.1.224,2.4.1.225,2131,AAB62283.1,AAC51154.1,AAH01174.1,AC021937,AC113188,AK313129,AP003476,B2R7V2,BAG35949.1,BC001174,CCDS6324,CCDS6324.1,CH471060,EAW91972.1,EC 2.4.1.224,EC 2.4.1.225,ENSG00000182197,ENSP00000328662,ENSP00000367446,ENSP00000400372,ENSP00000407299,ENST00000333324,ENST00000378204,ENST00000378204.6,ENST00000436216,ENST00000436216.2,ENST00000437196,ENST00000437196.1,EXT,EXT1,EXT1-…
EXT2	9606.ENSP00000379032	Exostosin-2; Glycosyltransferase required for the biosynthesis of heparan- sulfate. The EXT1/EXT2 complex possesses substantially higher glycosyltransferase activity than EXT1 or EXT2 alone. Appears to be a tumor suppressor. Required for the exosomal release of SDCBP, CD63 and syndecan.	https://smart.embl.de/smart/DDvec.cgi?smart=751:TRANS(57|79)+Pfam_Exostosin(133|413)+Pfam_Glyco_transf_64(489|734)+	2.4.1.224,2.4.1.225,2132,AAB07008.1,AAB62718.1,AAC50764.1,AAC51219.1,AAH10058.1,AC068457,AC103854,AC134775,AK312375,B2R5Z6,BAG35293.1,BC010058,BX648142,C9JU51,CCDS53618,CCDS53618.1,CCDS53619,CCDS53619.1,CCDS7908,CCDS7908.1,CH471064,E9PJA5,E9PNL9,EAW68068.1,EAW68070.1,EAW68071.1,EC 2.4.1.224,EC 2.4.1.225,ENSG00000151348,ENSP00000281011,ENSP00000310270,ENSP00000342656,ENSP00000344708,ENSP0000035150…
EYA1	9606.ENSP00000496255	Eyes absent homolog 1; Functions both as protein phosphatase and as transcriptional coactivator for SIX1, and probably also for SIX2, SIX4 and SIX5 (By similarity). Tyrosine phosphatase that dephosphorylates 'Tyr-142' of histone H2AX (H2AXY142ph) and promotes efficient DNA repair via the recruitment of DNA repair complexes containing MDC1. 'Tyr-142' phosphorylation of histone H2AX plays a central…	http://smart.embl.de/smart/DDvec.cgi?smart=592:	2138,3.1.3.16,3.1.3.48,A0A024R813,A0A2R8Y6K4,A0A2R8YET7,A0A2R8YF73,A0A2R8YFS6,A0A2R8YGM9,A6NCB9,A6NHQ0,AAI21800.1,AAL73437.1,AC009446,AC016465,AC022858,AC099805,AF467247,AJ000097,AJ000098,AK295897,BAG58690.1,BC121799,BOP,BOR,BOS1,CAA03922.1,CAA03923.1,CAA71309.1,CCDS34906,CCDS34906.1,CCDS34907,CCDS34907.2,CCDS75750,CCDS75750.1,CH471068,E5RHZ7,E5RIQ7,E7EQM5,EAW86976.1,EAW86979.1,EAW86980.1,EC 3.1.…
EYA4	9606.ENSP00000432770	Eyes absent homolog 4; Tyrosine phosphatase that specifically dephosphorylates 'Tyr- 142' of histone H2AX (H2AXY142ph). 'Tyr-142' phosphorylation of histone H2AX plays a central role in DNA repair and acts as a mark that distinguishes between apoptotic and repair responses to genotoxic stress. Promotes efficient DNA repair by dephosphorylating H2AX, promoting the recruitment of DNA repair complex…	https://smart.embl.de/smart/DDvec.cgi?smart=645:Pfam_Hydrolase(375|621)+	2070,3.1.3.48,A0A0S2Z3Q2,A0A0S2Z3V9,AAH41063.1,AJ007993,AJ007994,AK301950,AL024497,AL121959,AL356242,AL450270,ALQ33502.1,ALQ33503.1,B7Z7F7,BAH13593.1,BC041063,CAA07816.1,CAA07817.1,CAA76636.1,CAA76891.1,CCDS43506,CCDS43506.1,CCDS5165,CCDS5165.1,CCDS5166,CCDS5166.1,CCDS75521,CCDS75521.1,CCDS75523,CCDS75523.1,CMD1J,DFNA10,E7ESD5,E9PLN6,EC 3.1.3.48,ENSG00000112319,ENSP00000265604,ENSP00000320799,ENS…
F10	9606.ENSP00000364709	Activated factor Xa heavy chain; Factor Xa is a vitamin K-dependent glycoprotein that converts prothrombin to thrombin in the presence of factor Va, calcium and phospholipid during blood clotting.	https://smart.embl.de/smart/DDvec.cgi?smart=488:GLA(22|85)+EGF_CA(86|122)+EGF(128|165)+Tryp_SPc(234|462)+	1C5M,1EZQ,1F0R,1F0S,1FAX,1FJS,1FXY,1G2L,1G2M,1HCG,1IOE,1IQE,1IQF,1IQG,1IQH,1IQI,1IQJ,1IQK,1IQL,1IQM,1IQN,1KSN,1LPG,1LPK,1LPZ,1LQD,1MQ5,1MQ6,1MSX,1NFU,1NFW,1NFX,1NFY,1NL8,1P0S,1V3X,1WU1,1XKA,1XKB,1Z6E,2159,2BMG,2BOH,2BOK,2BQ6,2BQ7,2BQW,2CJI,2D1J,2EI6,2EI7,2EI8,2FZZ,2G00,2GD4,2H9E,2J2U,2J34,2J38,2J4I,2J94,2J95,2JKH,2P16,2P3F,2P3T,2P3U,2P93,2P94,2P95,2PHB,2PR3,2Q1J,2RA0,2UWL,2UWO,2UWP,2VH0,2VH6,2VVC…
F11	9606.ENSP00000384957	Coagulation factor XIa heavy chain; Factor XI triggers the middle phase of the intrinsic pathway of blood coagulation by activating factor IX.	https://smart.embl.de/smart/DDvec.cgi?smart=625:SIGNAL(1|18)+APPLE(20|103)+APPLE(110|193)+APPLE(200|283)+APPLE(291|374)+Tryp_SPc(387|618)+	1XX9,1XXD,1XXF,1ZHM,1ZHP,1ZHR,1ZJD,1ZLR,1ZMJ,1ZML,1ZMN,1ZOM,1ZPB,1ZPC,1ZPZ,1ZRK,1ZSJ,1ZSK,1ZSL,1ZTJ,1ZTK,1ZTL,2160,2F83,2FDA,2J8J,2J8L,3.4.21.27,3BG8,3SOR,3SOS,4CR5,4CR9,4CRA,4CRB,4CRC,4CRD,4CRE,4CRF,4CRG,4D76,4D7F,4D7G,4NA7,4NA8,4TY6,4TY7,4WXI,4X6M,4X6N,4X6O,4X6P,4Y8X,4Y8Y,4Y8Z,5E2O,5E2P,5EOD,5EOK,5EXL,5EXM,5EXN,5I25,5Q0D,5Q0E,5Q0F,5Q0G,5Q0H,5QCK,5QCL,5QCM,5QCN,5QQO,5QQP,5TKS,5TKT,5TKU,5WB6,6AOD…
F12	9606.ENSP00000253496	Coagulation factor XIIa heavy chain; Factor XII is a serum glycoprotein that participates in the initiation of blood coagulation, fibrinolysis, and the generation of bradykinin and angiotensin. Prekallikrein is cleaved by factor XII to form kallikrein, which then cleaves factor XII first to alpha-factor XIIa and then trypsin cleaves it to beta-factor XIIa. Alpha-factor XIIa activates factor XI to…	https://smart.embl.de/smart/DDvec.cgi?smart=615:SIGNAL(1|19)+FN2(40|88)+EGF(97|131)+FN1(135|175)+EGF(177|210)+KR(215|297)+Tryp_SPc(372|609)+	2161,3.4.21.38,4BDW,4BDX,4XDE,4XE4,6B74,6B77,6GT6,6QF7,AAA51986.1,AAA70224.1,AAA70225.1,AAB51203.1,AAB59490.1,AAM97932.1,AC145098,AF538691,Beta-factor XIIa part 1,Beta-factor XIIa part 2,CCDS34302,CCDS34302.1,CHEMBL2821,Coagulation factor XII,Coagulation factor XII (Hageman factor),Coagulation factor XIIa heavy chain,Coagulation factor XIIa light chain,EC 3.4.21.38,ENSG00000131187,ENSP00000253496…
F13A1	9606.ENSP00000264870	Coagulation factor XIII A chain; Factor XIII is activated by thrombin and calcium ion to a transglutaminase that catalyzes the formation of gamma-glutamyl- epsilon-lysine cross-links between fibrin chains, thus stabilizing the fibrin clot. Also cross-link alpha-2-plasmin inhibitor, or fibronectin, to the alpha chains of fibrin.	https://smart.embl.de/smart/DDvec.cgi?smart=732:Pfam_Transglut_N(45|165)+TGc(307|400)+Pfam_Transglut_C(519|623)+Pfam_Transglut_C(631|728)+	1EVU,1EX0,1F13,1FIE,1GGT,1GGU,1GGY,1QRK,2.3.2.13,2162,4KTY,5MHL,5MHM,5MHN,5MHO,A6PVK5,AL133326,AL157775,AL391420,CAB002155,CCDS4496,CCDS4496.1,Coagulation factor XIII A chain,Coagulation factor XIII A1 polypeptide,Coagulation factor XIIIa,EC 2.3.2.13,ENSG00000124491,ENSP00000264870,ENSP00000369294,ENSP00000394693,ENSP00000411114,ENSP00000411896,ENSP00000413334,ENSP00000416127,ENSP00000416295,ENST…
F13B	9606.ENSP00000356382	Coagulation factor XIII B chain; The B chain of factor XIII is not catalytically active, but is thought to stabilize the A subunits and regulate the rate of transglutaminase formation by thrombin.	https://smart.embl.de/smart/DDvec.cgi?smart=661:SIGNAL(1|20)+CCP(25|87)+CCP(91|146)+CCP(153|208)+CCP(213|267)+CCP(274|327)+CCP(336|389)+CCP(396|450)+CCP(524|578)+	2165,A0A3B3IS66,A8K3E5,AAA51821.1,AAA88042.1,AAT85802.1,AK290560,AL353809,AY692223,BAF83249.1,CAA36123.1,CCDS1388,CCDS1388.1,CHEMBL3351193,Coagulation factor XIII B chain,Coagulation factor XIII B polypeptide,ENSG00000143278,ENSP00000271509,ENSP00000356382,ENSP00000497116,ENST00000271509,ENST00000367412,ENST00000367412.1,ENST00000490002,ENST00000490002.1,ENST00000649282,ENST00000649282.1,F13B,F13…
F7	9606.ENSP00000364731	Coagulation factor VII; Initiates the extrinsic pathway of blood coagulation. Serine protease that circulates in the blood in a zymogen form. Factor VII is converted to factor VIIa by factor Xa, factor XIIa, factor IXa, or thrombin by minor proteolysis. In the presence of tissue factor and calcium ions, factor VIIa then converts factor X to factor Xa by limited proteolysis. Factor VIIa will also …	https://smart.embl.de/smart/DDvec.cgi?smart=466:SIGNAL(1|20)+GLA(42|105)+EGF_CA(106|142)+EGF(150|188)+Tryp_SPc(212|447)+	1BF9,1CVW,1DAN,1DVA,1F7E,1F7M,1FAK,1FF7,1FFM,1J9C,1JBU,1KLI,1KLJ,1NL8,1O5D,1QFK,1W0Y,1W2K,1W7X,1W8B,1WQV,1WSS,1WTG,1WUN,1WV7,1YGC,1Z6J,2155,2A2Q,2AEI,2AER,2B7D,2B8O,2BZ6,2C4F,2EC9,2F9B,2FIR,2FLB,2FLR,2PUQ,2ZP0,2ZWL,2ZZU,3.4.21.21,3ELA,3TH2,3TH3,3TH4,4IBL,4ISH,4ISI,4JYU,4JYV,4JZD,4JZE,4JZF,4NA9,4NG9,4NGA,4X8S,4X8T,4X8U,4X8V,4YLQ,4YT6,4YT7,4Z6A,4ZMA,4ZXX,4ZXY,5I46,5L0S,5L2Y,5L2Z,5L30,5PA8,5PA9,5PAA…
F9	9606.ENSP00000218099	Coagulation factor IXa heavy chain; Factor IX is a vitamin K-dependent plasma protein that participates in the intrinsic pathway of blood coagulation by converting factor X to its active form in the presence of Ca(2+) ions, phospholipids, and factor VIIIa. Belongs to the peptidase S1 family.	https://smart.embl.de/smart/DDvec.cgi?smart=461:GLA(28|92)+EGF_CA(93|129)+EGF(133|171)+Tryp_SPc(226|454)+	1CFH,1CFI,1EDM,1IXA,1MGX,1NL0,1RFN,2158,2WPH,2WPI,2WPJ,2WPK,2WPL,2WPM,3.4.21.22,3KCG,3LC3,3LC5,4WM0,4WMA,4WMB,4WMI,4WMK,4WN2,4WNH,4YZU,4Z0K,4ZAE,5EGM,5F84,5F85,5F86,5JB8,5JB9,5JBA,5JBB,5JBC,5TNO,5TNT,5VYG,6MV4,6RFK,A8K9N4,AAA51981.1,AAA52023.1,AAA52456.1,AAA52763.1,AAA56822.1,AAA98726.1,AAB28588.1,AAB29758.1,AAB59620.1,AAI09215.1,AAI09216.1,AAM96188.1,AB186358,AF536327,AK292749,AL033403,BAD89383.…
FAH	9606.ENSP00000385080	Fumarylacetoacetase; Fumarylacetoacetate hydrolase.	https://smart.embl.de/smart/DDvec.cgi?smart=419:Pfam_FAA_hydrolase_N(15|118)+Pfam_FAA_hydrolase(123|413)+	2184,3.7.1.2,A0A384P5L6,AAA52422.1,AAH02527.1,AAP35824.1,AC087761,ADO22295.1,AK313951,B2R9X1,BAG36668.1,BC002527,BT007160,BX537608,Beta-diketonase,CAA36016.1,CAD97795.1,CCDS10314,CCDS10314.1,CH471136,D3DW95,EAW99120.1,EAW99121.1,EC 3.7.1.2,ENSG00000103876,ENSP00000261755,ENSP00000385080,ENSP00000439429,ENSP00000443621,ENSP00000453152,ENSP00000453243,ENSP00000453279,ENSP00000453347,ENSP00000453877…
FANCC	9606.ENSP00000289081	Fanconi anemia group C protein; DNA repair protein that may operate in a postreplication repair or a cell cycle checkpoint function. May be implicated in interstrand DNA cross-link repair and in the maintenance of normal chromosome stability. Upon IFNG induction, may facilitate STAT1 activation by recruiting STAT1 to IFNGR1.	https://smart.embl.de/smart/DDvec.cgi?smart=558:Pfam_Fanconi_C(1|555)+	2176,A0A024R9N2,A0A087WW44,A0A0S2Z3N5,A0A3B3IS26,A0A3B3IS92,A0A3B3ITN9,A0A3B3IU87,AAA53104.1,AAH15748.1,AAO26042.1,AK304887,AL157384,AL161729,AL354893,AL446023,ALQ33509.1,ALQ33510.1,AY220878,B1ALR7,B1ALR8,B4E3W2,BAG65624.1,BC006303,BC015748,CAA47347.1,CAA47348.1,CAB017793,CCDS35071,CCDS35071.1,CCDS75861,CCDS75861.1,CH471174,EAW92626.1,EAW92627.1,EAW92628.1,EAW92629.1,ENSG00000158169,ENSP000002890…
FANCD2	9606.ENSP00000287647	Fanconi anemia group D2 protein; Required for maintenance of chromosomal stability. Promotes accurate and efficient pairing of homologs during meiosis. Involved in the repair of DNA double-strand breaks, both by homologous recombination and single-strand annealing. May participate in S phase and G2 phase checkpoint activation upon DNA damage. Plays a role in preventing breakage and loss of misseg…	https://smart.embl.de/smart/DDvec.cgi?smart=1471:Pfam_FancD2(1|1415)+	2177,A0A024R2G2,AAH13582.1,AAK15369.1,AAK18772.1,AAK18773.1,AAL05980.1,ABC67466.1,AC034193,AF230336,AF273222,AF273223,AF273224,AF273225,AF273226,AF273227,AF273228,AF273229,AF273230,AF273231,AF273232,AF273233,AF273234,AF273235,AF273236,AF273237,AF273238,AF273239,AF273240,AF273241,AF273242,AF273243,AF273244,AF273245,AF273246,AF273247,AF273248,AF273249,AF273250,AF273251,AF340183,AK022613,AL832427,BA…
FANCE	9606.ENSP00000229769	Fanconi anemia group E protein; As part of the Fanconi anemia (FA) complex functions in DNA cross-links repair. Required for the nuclear accumulation of FANCC and provides a critical bridge between the FA complex and FANCD2.	https://smart.embl.de/smart/DDvec.cgi?smart=536:Pfam_FA_FANCE(274|535)+	2178,2ILR,A0A3B3ITU7,A8K907,AAG16743.1,AAH46359.1,AAY26395.1,AF265210,AK292522,AL022721,BAF85211.1,BC046359,CAB014893,CCDS4805,CCDS4805.1,CH471081,DQ020173,EAX03830.1,ENSG00000112039,ENSP00000229769,ENSP00000363032,ENSP00000497902,ENST00000229769,ENST00000229769.2,ENST00000373922,ENST00000648059,ENST00000648059.1,FA complementation group E,FACE,FAE,FANCE,FANCE-201,FANCE-202,FANCE_HUMAN,Fanconi an…
FAS	9606.ENSP00000498466	Tumor necrosis factor receptor superfamily member 6; Receptor for TNFSF6/FASLG. The adapter molecule FADD recruits caspase-8 to the activated receptor. The resulting death-inducing signaling complex (DISC) performs caspase-8 proteolytic activation which initiates the subsequent cascade of caspases (aspartate-specific cysteine proteases) mediating apoptosis. FAS-mediated apoptosis may have a role …	https://smart.embl.de/smart/DDvec.cgi?smart=335:SIGNAL(1|25)+TNFR(49|82)+TNFR(85|127)+TNFR(129|165)+DEATH(218|314)+	1BZI,1DDF,2NA7,355,3EWT,3EZQ,3THM,3TJE,A0A087WTM9,A9UJX4,AAA63174.1,AAH12479.1,AAR08906.1,AAS76663.1,ACO54878.1,AK290978,AL157394,ALPS1A,APO-1,APT1,AY450925,AY495076,Apo-1 antigen,Apoptosis-mediating surface antigen FAS,B6VNV4,BAF83667.1,BC012479,CAA45250.1,CAA61473.1,CAA88031.1,CAA88032.1,CAA88033.1,CAA94430.1,CAA94431.1,CAR92543.1,CCDS7393,CCDS7393.1,CCDS7394,CCDS7394.1,CCDS7395,CCDS7395.1,CD95…
FBLN5	9606.ENSP00000345008	Fibulin-5; Essential for elastic fiber formation, is involved in the assembly of continuous elastin (ELN) polymer and promotes the interaction of microfibrils and ELN. Stabilizes and organizes elastic fibers in the skin, lung and vasculature (By similarity). Promotes adhesion of endothelial cells through interaction of integrins and the RGD motif. Vascular ligand for integrin receptors which may …	https://smart.embl.de/smart/DDvec.cgi?smart=448:SIGNAL(1|23)+EGF_like(42|86)+EGF_CA(127|167)+EGF_CA(168|206)+EGF_CA(207|246)+EGF_CA(247|287)+EGF_like(288|333)+	10516,A0A024R6G3,AAC62107.1,AAD41768.1,AAH22280.1,AAQ89257.1,ADCL2,AEE61295.1,AF093118,AF112152,AJ133490,AK075147,AL049872,AL590328,ARCL1A,ARMD3,AY358898,BAG52073.1,BC022280,CAB025843,CAB38568.1,CAG33421.1,CCDS9898,CCDS9898.1,CH471061,CR457140,DANCE,Dance,EAW81465.1,EAW81466.1,EAW81467.1,ENSG00000140092,ENSP00000267620,ENSP00000333953,ENSP00000345008,ENSP00000376997,ENSP00000450719,ENSP0000045078…
FBN1	9606.ENSP00000325527	Fibrillin-1; [Fibrillin-1]: Structural component of the 10-12 nm diameter microfibrils of the extracellular matrix, which conveys both structural and regulatory properties to load-bearing connective tissues. Fibrillin-1-containing microfibrils provide long-term force bearing structural support. In tissues such as the lung, blood vessels and skin, microfibrils form the periphery of the elastic fib…	https://smart.embl.de/smart/DDvec.cgi?smart=2871:SIGNAL(1|27)+EGF(118|146)+EGF(149|178)+Pfam_TB(194|237)+EGF_CA(246|287)+EGF_CA(288|329)+Pfam_TB(344|392)+EGF(452|489)+EGF_CA(490|529)+EGF_CA(530|571)+EGF_CA(572|612)+EGF_CA(613|653)+Pfam_TB(669|714)+EGF_CA(723|764)+EGF_CA(765|806)+EGF_CA(807|846)+Pfam_TB(861|896)+EGF_CA(910|951)+Pfam_TB(966|1011)+EGF_CA(1028|1069)+EGF_CA(1070|1112)+EGF_CA(1113|1154…	1APJ,1EMN,1EMO,1LMJ,1UZJ,1UZK,1UZP,1UZQ,2200,2M74,2W86,5MS9,AAB02036.1,AAB25244.1,AAI46855.1,AB177803,AC022467,AC084757,AC084758,ACMICD,ACZ58372.1,Asprosin,B2RUU0,BAD16739.1,BC146854,CAA45118.1,CAB002670,CAB058696,CAB068188,CCDS32232,CCDS32232.1,CH471082,D2JYH6,EAW77354.1,ECTOL1,ENSG00000166147,ENSP00000299219,ENSP00000325527,ENSP00000370351,ENSP00000373738,ENSP00000373739,ENSP00000440294,ENSP000…
FBN2	9606.ENSP00000424571	Fibrillin-2 C-terminal peptide; [Fibrillin-2]: Fibrillins are structural components of 10-12 nm extracellular calcium-binding microfibrils, which occur either in association with elastin or in elastin-free bundles. Fibrillin-2- containing microfibrils regulate the early process of elastic fiber assembly. Regulates osteoblast maturation by controlling TGF-beta bioavailability and calibrating TGF-b…	https://smart.embl.de/smart/DDvec.cgi?smart=2912:SIGNAL(1|28)+EGF(148|176)+EGF(179|208)+Pfam_TB(224|267)+EGF_CA(276|317)+EGF_CA(318|359)+Pfam_TB(374|420)+EGF(497|534)+EGF_CA(535|574)+EGF_CA(575|616)+EGF_CA(617|657)+EGF_CA(658|698)+Pfam_TB(714|759)+EGF_CA(768|809)+EGF_CA(810|851)+EGF_CA(852|891)+Pfam_TB(906|942)+EGF_CA(955|996)+Pfam_TB(1011|1055)+EGF_CA(1073|1114)+EGF_CA(1115|1157)+EGF_CA(1158|119…	2201,AAA18950.1,AB209735,AC025169,AC034235,AC113387,AC114276,AK300440,B4DU01,BAD92972.1,BAG62163.1,CAB026401,CAB56757.1,CCA,CCDS34222,CCDS34222.1,D6REJ2,D6RJI3,DA9,E9PHW4,ENSG00000138829,ENSP00000262464,ENSP00000373501,ENSP00000373502,ENSP00000424571,ENSP00000424753,ENSP00000425596,ENSP00000426839,ENSP00000479157,ENSP00000482132,ENST00000262464,ENST00000262464.8,ENST00000388849,ENST00000388850,EN…
FBP1	9606.ENSP00000408025	Fructose-1,6-bisphosphatase 1; Catalyzes the hydrolysis of fructose 1,6-bisphosphate to fructose 6-phosphate in the presence of divalent cations, acting as a rate-limiting enzyme in gluconeogenesis. Plays a role in regulating glucose sensing and insulin secretion of pancreatic beta-cells. Appears to modulate glycerol gluconeogenesis in liver. Important regulator of appetite and adiposity; increas…	https://smart.embl.de/smart/DDvec.cgi?smart=338:Pfam_FBPase(12|199)+	1FTA,2203,2FHY,2FIE,2FIX,2JJK,2VT5,2WBB,2WBD,2Y5K,2Y5L,3.1.3.11,3A29,3KBZ,3KC0,3KC1,4MJO,5LDZ,5PZQ,5PZR,5PZS,5PZT,5PZU,5PZV,5PZW,5PZX,5PZY,5PZZ,5Q00,5Q01,5Q02,5Q03,5Q04,5Q05,5Q06,5Q07,5Q08,5Q09,5Q0A,5Q0B,A0A3B3IUC7,AAA35517.1,AAA35817.1,AAA89097.1,AAA89098.1,AAC25774.1,AAC50207.1,AAH12927.1,AAW34363.1,AF073475,AK223395,AL161728,AY866483,BAA05051.1,BAA05052.1,BAA05053.1,BAD97115.1,BC012927,CAB0338…
FECH	9606.ENSP00000498358	Ferrochelatase, mitochondrial; Catalyzes the ferrous insertion into protoporphyrin IX; Belongs to the ferrochelatase family.	https://smart.embl.de/smart/DDvec.cgi?smart=429:Pfam_Ferrochelatase(74|395)+	1HRK,2235,2HRC,2HRE,2PNJ,2PO5,2PO7,2QD1,2QD2,2QD3,2QD4,2QD5,3AQI,3HCN,3HCO,3HCP,3HCR,3W1W,4.99.1.1,4.99.1.9,4F4D,4KLA,4KLC,4KLR,4KMM,4MK4,A0A499FJN5,A8KA72,AAA64787.1,AAH39841.2,AAM18070.1,AAV38761.1,AC100847,AF495859,AJ250235,AK092416,AK292937,BAA00628.1,BAC03882.1,BAF85626.1,BC039841,BT019958,CAB65962.1,CCDS11964,CCDS11964.1,CCDS32836,CCDS32836.1,CH471096,CHEMBL3879831,D00726,EAW63046.1,EC 4.99…
FERMT1	9606.ENSP00000217289	Fermitin family homolog 1; Involved in cell adhesion. Contributes to integrin activation. When coexpressed with talin, potentiates activation of ITGA2B. Required for normal keratinocyte proliferation. Required for normal polarization of basal keratinocytes in skin, and for normal cell shape. Required for normal adhesion of keratinocytes to fibronectin and laminin, and for normal keratinocyte migr…	https://smart.embl.de/smart/DDvec.cgi?smart=677:PH(370|475)+	55612,AAH35882.1,AAM94174.1,AAN75822.1,AF443278,AK000123,AK000747,AK092195,AL118505,AY137240,BAA90957.1,BAA91358.1,BAC03826.1,BC035882,C20orf42,CCDS13098,CCDS13098.1,CH471133,D3DW10,DTGCU2,EAX10392.1,EAX10393.1,EAX10395.1,ENSG00000101311,ENSP00000217289,ENSP00000245975,ENSP00000325823,ENSP00000339878,ENSP00000342074,ENSP00000351648,ENSP00000368121,ENSP00000382243,ENSP00000441063,ENST00000217289,E…
FGA	9606.ENSP00000498441	Fibrinogen alpha chain; Cleaved by the protease thrombin to yield monomers which, together with fibrinogen beta (FGB) and fibrinogen gamma (FGG), polymerize to form an insoluble fibrin matrix. Fibrin has a major function in hemostasis as one of the primary components of blood clots. In addition, functions during the early stages of wound repair to stabilize the lesion and guide cell migration dur…	https://smart.embl.de/smart/DDvec.cgi?smart=866:SIGNAL(1|19)+Fib_alpha(48|192)+Pfam_Fibrinogen_aC(445|509)+FBG(627|863)+	1BBR,1DM4,1FPH,1FZA,1FZB,1FZC,1FZD,1FZE,1FZF,1FZG,1LT9,1LTJ,1N86,1N8E,1RE3,1RE4,1RF0,1RF1,1YCP,2243,2A45,2FFD,2H43,2HLO,2HOD,2HPC,2OYH,2OYI,2Q9I,2XNX,2XNY,2Z4E,3AT0,3BVH,3E1I,3GHG,3H32,3HUS,4F27,5CFA,A0A087WUA0,A8K3E4,AAA17055.1,AAA17056.1,AAA52426.1,AAA52427.1,AAA52428.1,AAA52444.1,AAC97142.1,AAC97143.1,AAH98280.1,AAH99706.1,AAH99720.1,AAI01936.1,AAK31372.1,AAK31373.1,AC107385,AF361104,AK290559,…
FGB	9606.ENSP00000306099	Fibrinogen beta chain; Cleaved by the protease thrombin to yield monomers which, together with fibrinogen alpha (FGA) and fibrinogen gamma (FGG), polymerize to form an insoluble fibrin matrix. Fibrin has a major function in hemostasis as one of the primary components of blood clots. In addition, functions during the early stages of wound repair to stabilize the lesion and guide cell migration dur…	https://smart.embl.de/smart/DDvec.cgi?smart=491:SIGNAL(1|30)+Fib_alpha(90|235)+FBG(236|487)+	1FZA,1FZB,1FZC,1FZE,1FZF,1FZG,1LT9,1LTJ,1N86,1N8E,1RE3,1RE4,1RF0,1RF1,2244,2A45,2FFD,2H43,2HLO,2HOD,2HPC,2OYH,2OYI,2Q9I,2XNX,2XNY,2Z4E,3BVH,3E1I,3GHG,3H32,3HUS,6ATZ,6BIJ,6BIL,A0JLR9,AAA18024.2,AAA52429.1,AAA52445.1,AAA98115.1,AAA98116.1,AAH07030.1,AAI06761.1,AAI07767.1,AAK62470.1,AC107385,ACF94486.1,AF388026,AH002694,AK312972,B2R7G3,BAG35810.1,BC007030,BC106760,BC107766,CAA28674.1,CAB008624,CCDS3…
FGD1	9606.ENSP00000364277	FYVE, RhoGEF and PH domain-containing protein 1; Activates CDC42, a member of the Ras-like family of Rho- and Rac proteins, by exchanging bound GDP for free GTP. Plays a role in regulating the actin cytoskeleton and cell shape.	https://smart.embl.de/smart/DDvec.cgi?smart=961:RhoGEF(377|560)+PH(591|691)+FYVE(722|791)+PH(822|923)+	2245,A0A024R9Y5,AAA57004.1,AAH34530.1,AAS,BC034530,CCDS14359,CCDS14359.1,CH471154,CHEMBL2862,EAW93179.1,EAW93180.1,EAW93181.1,ENSG00000102302,ENSP00000218425,ENSP00000364277,ENSP00000445780,ENST00000218425,ENST00000375135,ENST00000375135.3,ENST00000537277,FGD1,FGD1-201,FGD1_HUMAN,FGDY,FYVE, RhoGEF and PH domain containing 1,FYVE, RhoGEF and PH domain-containing protein 1,Faciogenital dysplasia 1 …
FGF14	9606.ENSP00000365301	Fibroblast growth factor 14; Probably involved in nervous system development and function.	https://smart.embl.de/smart/DDvec.cgi?smart=252:FGF(74|205)+	2259,AAB18916.1,AAI00921.1,AAI00922.1,AAI00923.1,AAN16025.1,AAO31806.1,AE014293,AL160153,AL356263,AL512629,AL591909,AY188178,BC100920,BC100921,BC100922,CCDS9500,CCDS9500.1,CCDS9501,CCDS9501.1,ENSG00000102466,ENSP00000261280,ENSP00000331970,ENSP00000341755,ENSP00000365301,ENSP00000365313,ENST00000261280,ENST00000329826,ENST00000339527,ENST00000376131,ENST00000376131.8,ENST00000376143,ENST000003761…
FGF23	9606.ENSP00000237837	Fibroblast growth factor 23 C-terminal peptide; Regulator of phosphate homeostasis. Inhibits renal tubular phosphate transport by reducing SLC34A1 levels. Upregulates EGR1 expression in the presence of KL (By similarity). Acts directly on the parathyroid to decrease PTH secretion (By similarity). Regulator of vitamin-D metabolism. Negatively regulates osteoblast differentiation and matrix mineral…	https://smart.embl.de/smart/DDvec.cgi?smart=251:SIGNAL(1|24)+FGF(36|173)+	2P39,5W21,8074,AAG09917.1,AAH69333.1,AAH96713.1,AAH98147.1,AAH98252.1,AAQ88689.1,AAS59157.1,AB037973,AB047858,ADHR,AF263537,AY358323,AY566236,BAB13477.1,BAB55889.1,BC069333,BC096713,BC098147,BC098252,CCDS8526,CCDS8526.1,CHEMBL3713913,ENSG00000118972,ENSP00000237837,ENST00000237837,ENST00000237837.1,ENST00000648269,ENST00000648269.1,FGF-23,FGF23,FGF23-201,FGF23-202,FGF23_HUMAN,FGFN,Fibroblast grow…
FGFR1	9606.ENSP00000393312	Fibroblast growth factor receptor 1; Tyrosine-protein kinase that acts as cell-surface receptor for fibroblast growth factors and plays an essential role in the regulation of embryonic development, cell proliferation, differentiation and migration. Required for normal mesoderm patterning and correct axial organization during embryonic development, normal skeletogenesis and normal development of t…	https://smart.embl.de/smart/DDvec.cgi?smart=853:IGc2(79|141)+IGc2(200|268)+IGc2(299|379)+TRANS(406|428)+TyrKc(509|785)+	1AGW,1CVS,1EVT,1FGI,1FGK,1FQ9,1XR0,2.7.10.1,2260,2CR3,2FGI,3C4F,3DPK,3GQI,3GQL,3JS2,3KRJ,3KRL,3KXX,3KY2,3OJV,3RHX,3TT0,4F63,4F64,4F65,4NK9,4NKA,4NKS,4RWI,4RWJ,4RWK,4RWL,4UWB,4UWC,4UWY,4V01,4V04,4V05,4WUN,4ZSA,5A46,5A4C,5AM6,5AM7,5B7V,5EW8,5FLF,5O49,5O4A,5UQ0,5UR1,5VND,5W21,5W59,5Z0S,5ZV2,6C18,6C19,6C1B,6C1C,6C1O,6ITJ,6MZQ,6MZW,6NVL,6P68,6P69,A0A0S2Z3Q6,A0A3B3ISD1,A8K6T9,A8K8V5,AAA35835.1,AAA35836…
FH	9606.ENSP00000355518	Fumarate hydratase, mitochondrial; Catalyzes the reversible stereospecific interconversion of fumarate to L-malate. Experiments in other species have demonstrated that specific isoforms of this protein act in defined pathways and favor one direction over the other (Probable). [Isoform Cytoplasmic]: Catalyzes the dehydration of L-malate to fumarate (By similarity). Fumarate metabolism in the cytos…	https://smart.embl.de/smart/DDvec.cgi?smart=510:Pfam_Lyase_1(58|389)+Pfam_FumaraseC_C(455|508)+	2271,3E04,4.2.1.2,5D6B,5UPP,6EBT,A0A0S2Z4C3,AAA52483.1,AAB66354.1,AAD00071.1,AAH03108.1,AAH17444.1,AAP88841.1,ADO22377.1,AK312415,ALQ33529.1,B1ANK7,BAG35325.1,BC003108,BC017444,BT009839,CAB017785,CCDS1617,CCDS1617.1,CH471098,EAW70092.1,EC 4.2.1.2,ENSG00000091483,ENSP00000205832,ENSP00000355518,ENSP00000396848,ENST00000205832,ENST00000366560,ENST00000366560.3,ENST00000431384,ENST00000493477,ENST00…
FKRP	9606.ENSP00000326570	Fukutin-related protein; Catalyzes the transfer of CDP-ribitol to ribitol 5-phosphate previously attached by FKTN/fukutin of to the phosphorylated O-mannosyl trisaccharide (N-acetylgalactosamine-beta-3-N-acetylglucosamine-beta-4- (phosphate-6-)mannose), a carbohydrate structure present in alpha- dystroglycan (DAG1). This constitutes the second step in the formation of the ribose 5-phosphate tande…	https://smart.embl.de/smart/DDvec.cgi?smart=495:TRANS(7|29)+Pfam_LicD(334|374)+	2.4.2.-,2.7.8.-,79147,A0A024R0R7,A8K5G7,AAH02612.1,AC008622,AJ314847,AK022638,AK095497,AK291282,BAB14146.1,BAF83971.1,BAG53071.1,BC002612,CAC85633.1,CCDS12691,CCDS12691.1,CH471126,EAW57444.1,EAW57445.1,EC 2.7.8.-,ENSG00000181027,ENSP00000326570,ENSP00000343252,ENSP00000375776,ENSP00000468825,ENSP00000469373,ENSP00000470024,ENSP00000470096,ENSP00000470103,ENSP00000470297,ENSP00000470335,ENSP000004…
FKTN	9606.ENSP00000223528	Fukutin; Catalyzes the transfer of CDP-ribitol to the distal N- acetylgalactosamine of the phosphorylated O-mannosyl trisaccharide (N- acetylgalactosamine-beta-3-N-acetylglucosamine-beta-4-(phosphate- 6-)mannose), a carbohydrate structure present in alpha-dystroglycan (DAG1). This constitutes the first step in the formation of the ribitol 5-phosphate tandem repeat which links the phosphorylated O…	https://smart.embl.de/smart/DDvec.cgi?smart=461:TRANS(7|28)+Pfam_LicD(289|375)+	2.4.2.-,2.7.8.-,2218,A0A2R8Y4L5,A0A2R8Y6X6,A0A2R8Y768,A0A2R8Y7E3,A0A2R8YDW9,AAI01809.1,AAI12039.1,AAI17700.1,AB008226,AB038490,AK300840,AL158070,B4DUX9,BAA32000.1,BAA94082.1,BAG62491.1,BC101808,BC112038,BC117699,CCDS6766,CCDS6766.1,CMD1X,EC 2.7.8.-,ENSG00000106692,ENSP00000223528,ENSP00000350687,ENSP00000363834,ENSP00000363837,ENSP00000399140,ENSP00000414114,ENSP00000439423,ENSP00000473347,ENSP00…
FLNB	9606.ENSP00000420213	Filamin-B; Connects cell membrane constituents to the actin cytoskeleton. May promote orthogonal branching of actin filaments and links actin filaments to membrane glycoproteins. Anchors various transmembrane proteins to the actin cytoskeleton. Interaction with FLNA may allow neuroblast migration from the ventricular zone into the cortical plate. Various interactions and localizations of isoforms…	https://smart.embl.de/smart/DDvec.cgi?smart=2633:CH(18|120)+CH(141|237)+IG_FLMN(253|350)+IG_FLMN(353|449)+IG_FLMN(451|546)+IG_FLMN(548|639)+IG_FLMN(644|739)+IG_FLMN(741|842)+IG_FLMN(844|941)+IG_FLMN(943|1037)+IG_FLMN(1039|1130)+IG_FLMN(1132|1225)+IG_FLMN(1227|1325)+IG_FLMN(1327|1418)+IG_FLMN(1420|1545)+IG_FLMN(1547|1642)+IG_FLMN(1644|1738)+IG_FLMN(1761|1850)+IG_FLMN(1851|1942)+IG_FLMN(1943|2028)+…	2317,2DI8,2DI9,2DIA,2DIB,2DIC,2DJ4,2DLG,2DMB,2DMC,2E9I,2E9J,2EE6,2EE9,2EEA,2EEB,2EEC,2EED,2WA5,2WA6,2WA7,3FER,4B7L,5DCP,A0A0A0MT44,A0A0C4DGA1,AAA35505.1,AAC33845.1,AAC39842.1,AAF72339.1,AAF97046.1,AAL68439.1,AAL68440.1,AAL68441.1,AAL68442.1,AAL68443.1,AB191258,AB209889,AB371580,AB371581,AB371582,ABP-278,ABP-280,ABP-280 homolog,AC114399,AC137936,AF042166,AF043045,AF191594,AF191595,AF191596,AF19159…
FLT4	9606.ENSP00000261937	Vascular endothelial growth factor receptor 3; Tyrosine-protein kinase that acts as a cell-surface receptor for VEGFC and VEGFD, and plays an essential role in adult lymphangiogenesis and in the development of the vascular network and the cardiovascular system during embryonic development. Promotes proliferation, survival and migration of endothelial cells, and regulates angiogenic sprouting. Sig…	https://smart.embl.de/smart/DDvec.cgi?smart=1363:SIGNAL(1|24)+IG(36|133)+IG(237|328)+IG(341|419)+IG(430|552)+IGc2(569|660)+IGc2(690|755)+TRANS(776|798)+TyrKc(845|1169)+	2.7.10.1,2324,4BSJ,4BSK,A8K6L4,AAA85215.1,AAB28539.1,AAO89504.1,AAO89505.1,AC122714,ACF47600.1,ACF47601.1,AK291679,AY233382,AY233383,B5A926,B5A927,BAF84368.1,CAA48290.1,CAA49505.1,CAB000099,CCDS43412,CCDS43412.1,CCDS4457,CCDS4457.1,CCDS87360,CCDS87360.1,CHEMBL1955,CHTD7,D6RFF2,E9PD35,EC 2.7.10.1,ENSG00000037280,ENSP00000261937,ENSP00000344644,ENSP00000366064,ENSP00000377016,ENSP00000404504,ENSP00…
FMO3	9606.ENSP00000356729	Dimethylaniline monooxygenase [N-oxide-forming] 3; Essential hepatic enzyme that catalyzes the oxygenation of a wide variety of nitrogen- and sulfur-containing compounds including drugs as well as dietary compounds. Plays an important role in the metabolism of trimethylamine (TMA), via the production of trimethylamine N-oxide (TMAO) metabolite. TMA is generated by the action of gut microbiota usi…	https://smart.embl.de/smart/DDvec.cgi?smart=532:Pfam_Pyr_redox_2(3|259)+	1.14.13.148,1.14.13.8,1.14.14.73,2328,A0A024R8Z4,AAA86284.1,AAC51932.1,AAH32016.1,AAW65372.1,AK313197,AL021026,ALQ33535.1,AY895830,B2R816,BAG36013.1,BC032016,CAA87632.1,CCDS1292,CCDS1292.1,CH471067,CHEMBL3430864,Dimethylaniline monooxygenase (N-oxide forming),Dimethylaniline oxidase 3,EAW90887.1,EAW90888.1,EC 1.14.13.148,EC 1.14.13.8,ENSG00000007933,ENSP00000008553,ENSP00000356729,ENSP00000375935…
FMR1	9606.ENSP00000359506	Synaptic functional regulator FMR1; Multifunctional polyribosome-associated RNA-binding protein that plays a central role in neuronal development and synaptic plasticity through the regulation of alternative mRNA splicing, mRNA stability, mRNA dendritic transport and postsynaptic local protein synthesis of a subset of mRNAs. Plays a role in the alternative splicing of its own mRNA. Plays a role i…	https://smart.embl.de/smart/DDvec.cgi?smart=632:Pfam_Agenet(62|117)+KH(217|283)+KH(284|422)+Pfam_FXMR_C2(549|632)+	2332,2BKD,2FMR,2LA5,2QND,4OVA,4QVZ,4QW2,5DE5,5DE8,5DEA,5UWJ,5UWO,A0A087WWR6,A0A087WWU4,A0A087WXC0,A0A087WXI3,A0A087WY29,A0A087X1M7,A6NNH4,A8MQB8,AAA52458.1,AAA62452.2,AAA62453.1,AAA62454.1,AAA62455.1,AAA62456.1,AAA62457.1,AAA62458.1,AAA62459.1,AAA62460.1,AAA62461.1,AAA62462.1,AAA62463.1,AAA62464.1,AAA62465.1,AAA62466.1,AAA62467.1,AAA62468.1,AAA62469.1,AAB18828.1,AAB18829.1,AAB18830.1,AAB18831.1,A…
FN1	9606.ENSP00000346839	Fibronectin; Fibronectins bind cell surfaces and various compounds including collagen, fibrin, heparin, DNA, and actin. Fibronectins are involved in cell adhesion, cell motility, opsonization, wound healing, and maintenance of cell shape. Involved in osteoblast compaction through the fibronectin fibrillogenesis cell-mediated matrix assembly process, essential for osteoblast mineralization. Partic…	https://smart.embl.de/smart/DDvec.cgi?smart=2477:SIGNAL(1|26)+FN1(52|92)+FN1(97|140)+FN1(141|184)+FN1(186|230)+FN1(231|275)+FN1(308|347)+FN2(353|401)+FN2(413|461)+FN1(470|513)+FN1(518|560)+FN1(561|604)+FN3(608|690)+FN3(720|799)+FN3(811|889)+FN3(907|986)+FN3(997|1075)+FN3(1087|1161)+FN3(1174|1256)+FN3(1265|1347)+FN3(1358|1438)+FN3(1449|1528)+FN3(1539|1618)+FN3(1633|1712)+FN3(1723|1802)+FN3(1813|18…	1E88,1E8B,1FBR,1FNA,1FNF,1FNH,1J8K,1O9A,1OWW,1Q38,1QGB,1QO6,1TTF,1TTG,2335,2CG6,2CG7,2CK2,2CKU,2EC3,2FN2,2FNB,2GEE,2H41,2H45,2HA1,2MNU,2N1K,2OCF,2RKY,2RKZ,2RL0,3CAL,3EJH,3GXE,3M7P,3MQL,3R8Q,3T1W,3ZRZ,4GH7,4JE4,4JEG,4LXO,4MMX,4MMY,4MMZ,4PZ5,5DC0,5DC4,5DC9,5DFT,5J6Z,5J7C,5M0A,5N47,5N48,6HNF,6MFA,6MSV,AAA52461.1,AAA52462.1,AAA52463.1,AAA52465.1,AAA53376.1,AAA58483.1,AAD00014.1,AAD00015.1,AAD00017.1,…
FOXC1	9606.ENSP00000493906	Forkhead box protein C1; DNA-binding transcriptional factor that plays a role in a broad range of cellular and developmental processes such as eye, bones, cardiovascular, kidney and skin development. Acts either as a transcriptional activator or repressor. Binds to the consensus binding site 5'- [G/C][A/T]AAA[T/C]AA[A/C]-3' in promoter of target genes. Upon DNA-binding, promotes DNA bending. Acts…	https://smart.embl.de/smart/DDvec.cgi?smart=553:FH(76|166)+	2296,AAA92038.1,AAC18081.1,AAC72915.1,AAK13575.1,AAP15181.1,AF048693,AF078096,AHI85954.1,AL034344,ARA,ASGD3,AY228704,CCDS4473,CCDS4473.1,CH471087,EAW55074.1,ENSG00000054598,ENSP00000064324,ENSP00000370256,ENSP00000438563,ENSP00000493906,ENST00000064324,ENST00000380874,ENST00000380874.3,ENST00000541209,ENST00000645831,FKHL7,FOXC1,FOXC1-201,FOXC1_HUMAN,FREAC-3,FREAC3,Forkhead box C1,Forkhead box pr…
FOXE3	9606.ENSP00000334472	Forkhead box protein E3; Transcription factor that controls lens epithelial cell growth through regulation of proliferation, apoptosis and cell cycle. During lens development, controls the ratio of the lens fiber cells to the cells of the anterior lens epithelium by regulating the rate of proliferation and differentiation (By similarity). Controls lens vesicle closure and subsequent separation of…	https://smart.embl.de/smart/DDvec.cgi?smart=319:FH(69|159)+	2301,A0A0A1EII5,AAB48856.1,AAF82793.1,AAT11,AF275722,AIY30327.1,AL607122,AMM45327.1,AMM45328.1,AMM45329.1,ASGD2,CCDS550,CCDS550.1,CTRCT34,ENSG00000186790,ENSP00000334472,ENSP00000360935,ENST00000335071,ENST00000335071.3,ENST00000371869,FKHL12,FOXE3,FOXE3-201,FOXE3_HUMAN,FREAC-8,FREAC8,Forkhead box E3,Forkhead box protein E,Forkhead box protein E3,Forkhead-related protein FKHL12,Forkhead-related t…
FOXN1	9606.ENSP00000226247	Forkhead box protein N1; Transcriptional regulator which regulates the development, differentiation, and function of thymic epithelial cells (TECs) both in the prenatal and postnatal thymus. Acts as a master regulator of the TECs lineage development and is required from the onset of differentiation in progenitor TECs in the developing fetus to the final differentiation steps through which TECs ma…	https://smart.embl.de/smart/DDvec.cgi?smart=648:FH(269|361)+	5OCN,6EL8,8456,AC005726,AC015917,AK313878,B2R9Q7,BAG36604.1,CAA72416.1,CAA72417.1,CCDS11232,CCDS11232.1,CH471159,EAW51092.1,ENSG00000109101,ENSP00000226247,ENSP00000462159,ENSP00000464645,ENST00000226247,ENST00000226247.2,ENST00000577936,ENST00000577936.1,ENST00000579795,ENST00000579795.5,FKHL20,FOXN1,FOXN1-201,FOXN1-202,FOXN1-203,FOXN1_HUMAN,Forkhead box N1,Forkhead box protein N,Forkhead box pr…
FOXO1	9606.ENSP00000368880	Forkhead box protein O1; Transcription factor that is the main target of insulin signaling and regulates metabolic homeostasis in response to oxidative stress. Binds to the insulin response element (IRE) with consensus sequence 5'-TT[G/A]TTTTG-3' and the related Daf-16 family binding element (DBE) with consensus sequence 5'-TT[G/A]TTTAC-3'. Activity suppressed by insulin. Main regulator of redox …	https://smart.embl.de/smart/DDvec.cgi?smart=655:FH(158|248)+Pfam_FOXO_KIX_bdg(423|504)+Pfam_FOXO-TAD(595|635)+	2308,3CO6,3CO7,3COA,4LG0,5DUI,6QVW,6QZR,6QZS,AAA03629.1,AAC39591.1,AAH21981.1,AAH70065.3,AAP36123.1,AF032885,AL133318,AL355132,BC021981,BC070065,BT007455,CAB022326,CCDS9371,CCDS9371.1,CHEMBL5294,ENSG00000150907,ENSP00000280496,ENSP00000368880,ENST00000280496,ENST00000379561,ENST00000379561.5,ENST00000473775,ENST00000473775.1,ENST00000636651,ENST00000655267,ENST00000660760,FKH1,FKHR,FOXO1,FOXO1-20…
FOXP2	9606.ENSP00000386200	Forkhead box protein P2; Transcriptional repressor that may play a role in the specification and differentiation of lung epithelium. May also play a role in developing neural, gastrointestinal and cardiovascular tissues. Can act with CTBP1 to synergistically repress transcription but CTPBP1 is not essential. Plays a role in synapse formation by regulating SRPX2 levels. Involved in neural mechanis…	https://smart.embl.de/smart/DDvec.cgi?smart=740:ZnF_C2H2(371|396)+FH(527|608)+	2A07,2AS5,93986,A0A0U1RQE0,A0A0U1RQE6,A0A0U1RQM2,A0A0U1RQR8,A0A0U1RQY3,A0A1W2PS63,A0AUV6,A4D0U8,A6NNW4,A8MTU2,A8MUV4,AAB91439.1,AAI26105.1,AAI43867.1,AAL10762.1,AAM13672.1,AAM60762.1,AAM60763.1,AAM60764.1,AAM60765.1,AAM60766.1,AAM60767.1,AAM60769.1,AAN03389.1,AAN03390.1,AAN03391.1,AAN03392.1,AAN03393.1,AAN03394.1,AAN03395.1,AAN03396.1,AAN03397.1,AAN03398.1,AAN03399.1,AAN03400.1,AAN03401.1,AAN0340…
FOXP3	9606.ENSP00000365380	Forkhead box protein P3, C-terminally processed; Transcriptional regulator which is crucial for the development and inhibitory function of regulatory T-cells (Treg). Plays an essential role in maintaining homeostasis of the immune system by allowing the acquisition of full suppressive function and stability of the Treg lineage, and by directly modulating the expansion and function of conventional…	https://smart.embl.de/smart/DDvec.cgi?smart=431:ZnF_C2H2(197|222)+FH(335|417)+	3QRF,4WK8,50943,A0A0C4DFW6,A0A494BZV0,A0A494C0B0,A0A494C1K1,A5HJT1,AAG53607.1,AAI13402.1,AAI13404.1,AAI43786.1,AAI43787.1,AAY27088.1,ABQ15210.1,AC232271,ACJ46653.1,AF235097,AF277993,AIID,AJ005891,B7ZLG0,B7ZLG1,B9UN80,BC113401,BC113403,BC143785,BC143786,CAA06748.1,CAB026301,CCDS14323,CCDS14323.1,CCDS48109,CCDS48109.1,CH471224,DIETER,DQ010327,EAW50672.1,EF534714,ENSG00000049768,ENSP00000055334,ENSP…
FRAS1	9606.ENSP00000422834	Fraser extracellular matrix complex subunit 1.	https://smart.embl.de/smart/DDvec.cgi?smart=4012:SIGNAL(1|26)+VWC(28|87)+VWC(95|152)+VWC(159|216)+VWC(221|278)+VWC(285|342)+VWC(363|416)+FU(409|460)+FU(462|505)+FU(507|553)+FU(555|599)+FU(602|647)+FU(649|705)+FU(708|753)+FU(755|800)+FU(803|852)+FU(854|900)+FU(903|948)+FU(952|997)+FU(999|1042)+EGF_like(1051|1080)+Pfam_Cadherin_3(1099|1199)+Pfam_Cadherin_3(1203|1310)+Pfam_Cadherin_3(1313|1440)+Pfam…	80144,A2RRR8,AB040933,AC093652,AC093886,AC093897,AC104808,AC131945,CCDS54771,CCDS54771.1,CCDS54772,CCDS54772.1,D6RCP6,ENSG00000138759,ENSP00000264895,ENSP00000264899,ENSP00000326330,ENSP00000337882,ENSP00000350648,ENSP00000370049,ENSP00000373849,ENSP00000373850,ENSP00000388574,ENSP00000422221,ENSP00000422834,ENSP00000423645,ENSP00000423809,ENSP00000425583,ENSP00000439455,ENSP00000443616,ENST00000…
FSCN2	9606.ENSP00000334665	Fascin-2; Acts as an actin bundling protein. May play a pivotal role in photoreceptor cell-specific events, such as disk morphogenesis.	https://smart.embl.de/smart/DDvec.cgi?smart=516:Pfam_Fascin(20|133)+Pfam_Fascin(141|254)+Pfam_Fascin(266|373)+Pfam_Fascin(413|516)+	25794,A0AVC4,A8MRA6,AAB86481.1,AAC18604.1,AAI26296.1,AAI30331.1,AC137896,AC139149,AF030165,AF066062,AF066063,AF066064,AF066065,BC126295,BC130330,CCDS45810,CCDS45810.1,CCDS45811,CCDS45811.1,ENSG00000186765,ENSP00000334665,ENSP00000388716,ENST00000334850,ENST00000334850.7,ENST00000417245,ENST00000417245.6,ENST00000527221,ENST00000527221.1,FSCN2,FSCN2-201,FSCN2-202,FSCN2-203,FSCN2_HUMAN,Fascin actin…
FSHB	9606.ENSP00000416606	Follitropin subunit beta; Together with the alpha chain CGA constitutes follitropin, the follicle-stimulating hormone, and provides its biological specificity to the hormone heterodimer. Binds FSHR, a G protein-coupled receptor, on target cells to activate downstream signaling pathways. Follitropin is involved in follicle development and spermatogenesis in reproductive organs. Belongs to the glyc…	https://smart.embl.de/smart/DDvec.cgi?smart=129:GHB(17|123)+	1FL7,1XWD,2488,4AY9,4MQW,A0A0F7RQE8,A2TF08,A5JVV3,AAA52470.1,AAA52476.1,AAB02868.1,AAI13489.1,AAI13491.1,ABM88373.1,ABQ57401.1,ABQ57402.1,ABU96749.1,ABU96750.1,AL358944,BC113488,BC113490,CAB023410,CCDS7868,CCDS7868.1,CCP37869.1,CH471064,EAW68260.1,EF198021,EF585489,EF585490,ENSG00000131808,ENSP00000254122,ENSP00000379295,ENSP00000416606,ENSP00000433424,ENST00000254122,ENST00000254122.7,ENST000003…
FSHR	9606.ENSP00000384708	Follicle-stimulating hormone receptor; G protein-coupled receptor for follitropin, the follicle- stimulating hormone. Through cAMP production activates the downstream PI3K-AKT and ERK1/ERK2 signaling pathways.	https://smart.embl.de/smart/DDvec.cgi?smart=695:LRRNT(17|50)+Pfam_LRR_5(143|257)+Pfam_GnHR_trans(282|349)+Pfam_7tm_1(379|626)+	1XUN,1XWD,2492,4AY9,4MQW,A0A0A0MSC5,A0A1D5RMN4,A8K947,AC007189,AC079394,AC092533,C9JDA1,CCDS1843,CCDS1843.1,CCDS1844,CCDS1844.2,ENSG00000170820,ENSP00000306780,ENSP00000333908,ENSP00000384708,ENSP00000405775,ENSP00000415504,ENSP00000444172,ENST00000304421,ENST00000304421.8,ENST00000346173,ENST00000406846,ENST00000406846.6,ENST00000419927,ENST00000419927.1,ENST00000454032,ENST00000454032.5,ENST000…
FST	9606.ENSP00000256759	Follistatin; Binds directly to activin and functions as an activin antagonist. Specific inhibitor of the biosynthesis and secretion of pituitary follicle stimulating hormone (FSH).	https://smart.embl.de/smart/DDvec.cgi?smart=344:SIGNAL(1|29)+FOLN(94|117)+KAZAL(117|164)+FOLN(167|190)+KAZAL(191|239)+FOLN(244|268)+KAZAL(266|316)+	10468,2B0U,2P6A,3HH2,5JHW,A0A024QZU6,AAA35851.1,AAH04107.1,AB451330,AB451474,AC008901,Activin-binding protein,B5BU94,BAG70144.1,BAG70288.1,BC004107,CAB026025,CCDS3959,CCDS3959.1,CCDS43315,CCDS43315.1,CH471123,EAW54880.1,EAW54882.1,EAW54883.1,ENSG00000134363,ENSP00000256759,ENSP00000340135,ENSP00000380151,ENSP00000423508,ENSP00000426315,ENSP00000426971,ENST00000256759,ENST00000256759.7,ENST0000034…
FUT1	9606.ENSP00000312021	Galactoside 2-alpha-L-fucosyltransferase 1; Creates a soluble precursor oligosaccharide FuC-alpha ((1,2)Gal-beta-) called the H antigen which is an essential substrate for the final step in the soluble A and B antigen synthesis pathway.	https://smart.embl.de/smart/DDvec.cgi?smart=365:TRANS(9|28)+Pfam_Glyco_transf_11(37|353)+	2.4.1.344,2.4.1.69,2523,AAA52639.1,AAH74732.1,AAT42242.1,AAW82437.1,AB004861,AB004862,AB004863,AHJ09661.1,AY611628,AY923051,Alpha(1,2)FT 1,BAA20558.1,BAA20559.1,BAA20560.1,BC074732,Blood group H alpha 2-fucosyltransferase,CAA93435.1,CAQ81977.1,CCDS12733,CCDS12733.1,CH471177,EAW52399.1,EC 2.4.1.69,ENSG00000174951,ENSP00000312021,ENSP00000438298,ENSP00000494643,ENST00000310160,ENST00000310160.7,ENS…
FXN	9606.ENSP00000419243	Frataxin intermediate form; Promotes the biosynthesis of heme and assembly and repair of iron-sulfur clusters by delivering Fe(2+) to proteins involved in these pathways. May play a role in the protection against iron-catalyzed oxidative stress through its ability to catalyze the oxidation of Fe(2+) to Fe(3+); the oligomeric form but not the monomeric form has in vitro ferroxidase activity. May b…	https://smart.embl.de/smart/DDvec.cgi?smart=210:Frataxin_Cyay(90|201)+	1.16.3.1,1EKG,1LY7,2395,3S4M,3S5D,3S5E,3S5F,3T3J,3T3K,3T3L,3T3T,3T3X,5KZ5,6NZU,A0A0S2Z3G4,A0A0S2Z3Q8,A8MXJ6,AAA98508.1,AAA98509.1,AAA98510.1,AAB84047.1,AAD00734.1,AAH23633.1,AAH48097.1,AF028240,AL162730,AL358113,AL590238,ALQ33537.1,ALQ33538.1,BC023633,BC048097,C9JAX1,C9JJ89,CAA74077.1,CAB022164,CCDS43834,CCDS43834.1,CCDS6626,CCDS6626.1,CH471089,CHEMBL2321640,CyaY,EAW62473.1,EC 1.16.3.1,ENSG000001…
FXYD2	9606.ENSP00000292079	Sodium/potassium-transporting ATPase subunit gamma; May be involved in forming the receptor site for cardiac glycoside binding or may modulate the transport function of the sodium ATPase; Belongs to the FXYD family.	https://smart.embl.de/smart/DDvec.cgi?smart=66:Pfam_ATP1G1_PLM_MAT8(14|60)+	2MKV,486,AAB09425.1,AAG34359.1,AAG34360.1,AAG34361.1,AAG37906.1,AAG37907.1,AAH05302.1,AAH13289.1,AAP35367.1,AF241235,AF241236,AF316896,ATNG_HUMAN,ATP1C,ATP1G1,BC005302,BC013289,BT006721,CAA60152.1,CCDS8385,CCDS8385.1,CCDS8386,CCDS8386.1,CHEMBL2095186,ENSG00000137731,ENSP00000260287,ENSP00000292079,ENSP00000314528,ENSP00000432430,ENSP00000436414,ENSP00000450249,ENST00000260287,ENST00000260287.2,EN…
FZD4	9606.ENSP00000434034	Frizzled-4; Receptor for Wnt proteins. Most frizzled receptors are coupled to the beta-catenin (CTNNB1) canonical signaling pathway, which leads to the activation of disheveled proteins, inhibition of GSK-3 kinase, nuclear accumulation of beta-catenin (CTNNB1) and activation of Wnt target genes. Plays a critical role in retinal vascularization by acting as a receptor for Wnt proteins and norrin (…	https://smart.embl.de/smart/DDvec.cgi?smart=537:SIGNAL(1|36)+FRI(44|163)+Frizzled(209|514)+	5BPB,5BPQ,5BQC,5BQE,5CL1,5CM4,5UWG,6BD4,6NE1,8322,A8K9Q3,AAI14528.1,AAI14623.1,AAR23924.1,AB032417,AK292768,AP001528,AY462097,BAA86286.1,BAF85457.1,BC114527,BC114622,CCDS8279,CCDS8279.1,CD344,ENSG00000174804,ENSP00000311581,ENSP00000434034,ENST00000309186,ENST00000531380,ENST00000531380.1,EVR1,FEVR,FZD4,FZD4-201,FZD4S,FZD4_HUMAN,Frizzled 4,Frizzled class receptor 4,Frizzled-4,Fz-4,Fz4,FzE4,GPCR,H…
G6PC	9606.ENSP00000253801	Glucose-6-phosphatase; Hydrolyzes glucose-6-phosphate to glucose in the endoplasmic reticulum. Forms with the glucose-6-phosphate transporter (SLC37A4/G6PT) the complex responsible for glucose production through glycogenolysis and gluconeogenesis. Hence, it is the key enzyme in homeostatic regulation of blood glucose levels; Belongs to the glucose-6-phosphatase family.	https://smart.embl.de/smart/DDvec.cgi?smart=357:TRANS(29|51)+acidPPc(57|196)+TRANS(209|227)+TRANS(256|278)+TRANS(291|308)+TRANS(323|345)+	2538,3.1.3.9,A1L4C0,AAA16222.1,AAI30479.1,AAI36370.1,AC016889,AK303771,AK313982,B4E1C3,BAG36695.1,BAG64735.1,BC130478,BC136369,CCDS11446,CCDS11446.1,CCDS59291,CCDS59291.1,CHEMBL2282,EC 3.1.3.9,ENSG00000131482,ENSP00000253801,ENSP00000411512,ENSP00000465958,ENSP00000466202,ENST00000253801,ENST00000253801.6,ENST00000419123,ENST00000585489,ENST00000585489.1,ENST00000588481,ENST00000588481.1,ENST0000…
GAA	9606.ENSP00000305692	70 kDa lysosomal alpha-glucosidase; Essential for the degradation of glycogen in lysosomes. Has highest activity on alpha-1,4-linked glycosidic linkages, but can also hydrolyze alpha-1,6-linked glucans.	https://smart.embl.de/smart/DDvec.cgi?smart=952:SIGNAL(1|24)+PD(80|134)+Pfam_NtCtMGAM_N(147|253)+Pfam_Gal_mutarotas_2(254|320)+Pfam_Glyco_hydro_31(340|824)+	2548,3.2.1.20,5KZW,5KZX,5NN3,5NN4,5NN5,5NN6,5NN8,70 kDa lysosomal alpha-glucosidase,76 kDa lysosomal alpha-glucosidase,AAA52506.1,AAB33842.1,AAH40431.1,ABI53718.1,AC087741,Acid maltase,Aglucosidase alfa,BC040431,CAA68763.1,CAA68764.1,CAC12967.1,CCDS32760,CCDS32760.1,CHEMBL2608,DQ907243,EC 3.2.1.20,ENSG00000171298,ENSP00000305692,ENSP00000346310,ENSP00000374665,ENSP00000374666,ENSP00000397325,ENSP…
GALC	9606.ENSP00000261304	Galactocerebrosidase; Hydrolyzes the galactose ester bonds of galactosylceramide, galactosylsphingosine, lactosylceramide, and monogalactosyldiglyceride. Enzyme with very low activity responsible for the lysosomal catabolism of galactosylceramide, a major lipid in myelin, kidney and epithelial cells of small intestine and colon; Belongs to the glycosyl hydrolase 59 family.	https://smart.embl.de/smart/DDvec.cgi?smart=685:SIGNAL(1|42)+Pfam_Glyco_hydro_59(55|354)+Pfam_Glyco_hydro_59M(357|473)+	2581,3.2.1.46,A0A087WX10,A0A0A0MQV0,AAA16645.1,AAA80975.1,AAH36518.1,AEE61308.1,AEE61309.1,AK296530,AK302519,AK302683,AK302956,AL136501,AL157955,B4DKE8,B4DYN1,B4DZJ8,B7Z7Z2,BAA04971.1,BAA04972.1,BAA24902.1,BAG59160.1,BAG63793.1,BAG64110.1,BAH13778.1,BC036518,CAB022196,CCDS55936,CCDS55936.1,CCDS55937,CCDS55937.1,CCDS9878,CCDS9878.2,CHEMBL3713095,D25283,D25284,D86181,EC 3.2.1.46,ENSG00000054983,ENS…
GALE	9606.ENSP00000483375	UDP-glucose 4-epimerase; Catalyzes two distinct but analogous reactions: the reversible epimerization of UDP-glucose to UDP-galactose and the reversible epimerization of UDP-N-acetylglucosamine to UDP-N- acetylgalactosamine. The reaction with UDP-Gal plays a critical role in the Leloir pathway of galactose catabolism in which galactose is converted to the glycolytic intermediate glucose 6-phospha…	https://smart.embl.de/smart/DDvec.cgi?smart=348:Pfam_KR(4|145)+	1EK5,1EK6,1HZJ,1I3K,1I3L,1I3M,1I3N,2582,5.1.3.2,5.1.3.7,A0A024RAH5,A0A384NL38,AAB86498.1,AAC39645.1,AAH01273.1,AAH50685.2,ABB04109.1,ABB04110.1,ADO22423.1,AF022382,AK057302,AK314397,AL031295,B3KQ39,BAG37021.1,BAG51901.1,BC001273,BC050685,CCDS242,CCDS242.1,CH471134,CHEMBL5843,DQ233667,DQ233668,EAW95083.1,EAW95084.1,EAW95086.1,EAW95090.1,EAW95091.1,EAW95092.1,EAW95093.1,EC 5.1.3.2,ENSG00000117308,E…
GALK1	9606.ENSP00000225614	Galactokinase; Major enzyme for galactose metabolism; Belongs to the GHMP kinase family. GalK subfamily.	https://smart.embl.de/smart/DDvec.cgi?smart=392:Pfam_GalKase_gal_bdg(18|67)+Pfam_GHMP_kinases_N(126|194)+Pfam_GHMP_kinases_C(291|374)+	1WUU,1YH7,2.7.1.6,2584,6GR2,6Q3W,6Q8Z,6Q90,6Q91,6QJE,AAA96147.1,AAB51607.1,AAH01166.1,AAP35651.1,AC087749,ACJ13664.1,AK303832,AK314890,B2RC07,B4E1G6,BAG37404.1,BAG64778.1,BC001166,BT007005,CCDS11728,CCDS11728.1,CH471099,CHEMBL1293257,EAW89316.1,EC 2.7.1.6,ENSG00000108479,ENSP00000225614,ENSP00000364334,ENSP00000406305,ENSP00000464765,ENSP00000465930,ENSP00000468288,ENSP00000468341,ENST00000225614…
GALNS	9606.ENSP00000268695	N-acetylgalactosamine-6-sulfatase; Galactosamine-6-sulfatase; Belongs to the sulfatase family.	https://smart.embl.de/smart/DDvec.cgi?smart=522:SIGNAL(1|26)+Pfam_Phosphodiest(33|307)+Pfam_Sulfatase_C(378|509)+	2588,3.1.6.4,4FDI,4FDJ,AAC51350.1,AAH50684.2,AAH56151.1,AC092384,BAA04535.1,BC050684,BC056151,BX649181,CAB026404,CAE46199.1,CCDS10970,CCDS10970.1,Chondroitinase,Chondroitinsulfatase,D17629,EC 3.1.6.4,ENSG00000141012,ENSP00000268695,ENSP00000402127,ENSP00000438197,ENSP00000454484,ENSP00000455006,ENSP00000455174,ENSP00000456884,ENSP00000457921,ENST00000268695,ENST00000268695.9,ENST00000439266,ENST0…
GAMT	9606.ENSP00000403536	Guanidinoacetate N-methyltransferase; Converts guanidinoacetate to creatine, using S- adenosylmethionine as the methyl donor. Important in nervous system development.	http://smart.embl.de/smart/DDvec.cgi?smart=269:	2.1.1.2,2593,3ORH,A0A1W2PR36,A8K0A0,AAC27668.1,AAD04781.1,AAF01461.1,AAH16760.1,AAH17936.1,AAP35682.1,AC005329,ACJ13666.1,AF010246,AF010247,AF010248,AF188893,AK289465,BAF82154.1,BC016760,BC017936,BT007034,CAA90035.1,CCDS12064,CCDS12064.1,CCDS2,CCDS45897,CCDS45897.1,CH471139,EAW69505.1,EAW69506.1,EC 2.1.1.2,ENSG00000130005,ENSP00000252288,ENSP00000330674,ENSP00000403536,ENSP00000414520,ENSP0000046…
GATA1	9606.ENSP00000365858	Erythroid transcription factor; Transcriptional activator or repressor which probably serves as a general switch factor for erythroid development. It binds to DNA sites with the consensus sequence 5'-[AT]GATA[AG]-3' within regulatory regions of globin genes and of other genes expressed in erythroid cells. Activates the transcription of genes involved in erythroid differentiation of K562 erythrole…	https://smart.embl.de/smart/DDvec.cgi?smart=413:ZnF_GATA(198|248)+ZnF_GATA(252|302)+	2623,6G0Q,AAA35885.1,AAH09797.1,AC231533,AF196971,B7WNQ9,BC009797,CAA35120.1,CAB009195,CCDS14305,CCDS14305.1,CH471224,EAW50749.1,ENSG00000102145,ENSP00000218266,ENSP00000335266,ENSP00000365853,ENSP00000365858,ENSP00000404985,ENSP00000416981,ENSP00000498550,ENST00000218266,ENST00000334222,ENST00000376665,ENST00000376665.4,ENST00000376670,ENST00000376670.7,ENST00000433021,ENST00000447551,ENST000006…
GATA3	9606.ENSP00000368632	Trans-acting T-cell-specific transcription factor GATA-3; Transcriptional activator which binds to the enhancer of the T-cell receptor alpha and delta genes. Binds to the consensus sequence 5'-AGATAG-3'. Required for the T-helper 2 (Th2) differentiation process following immune and inflammatory responses.	https://smart.embl.de/smart/DDvec.cgi?smart=444:ZnF_GATA(258|308)+ZnF_GATA(312|362)+	2625,4HC7,4HC9,4HCA,A0A2R8Y2A9,A0A2R8Y4T2,AAA35870.1,AAH03070.1,AAH06793.1,AAR32096.1,AL390294,AY497006,BC003070,BC006793,CAA38877.1,CAA38916.1,CAA41102.1,CAB016217,CCDS31143,CCDS31143.1,CCDS7083,CCDS7083.1,CH471072,EAW86367.1,EAW86368.1,ENSG00000107485,ENSP00000224463,ENSP00000341619,ENSP00000368619,ENSP00000368632,ENSP00000413266,ENSP00000439641,ENSP00000493486,ENSP00000494284,ENSP00000494926,E…
GATM	9606.ENSP00000379895	Glycine amidinotransferase, mitochondrial; Catalyzes the biosynthesis of guanidinoacetate, the immediate precursor of creatine. Creatine plays a vital role in energy metabolism in muscle tissues. May play a role in embryonic and central nervous system development. May be involved in the response to heart failure by elevating local creatine synthesis; Belongs to the amidinotransferase family.	http://smart.embl.de/smart/DDvec.cgi?smart=423:	1JDW,1JDX,2.1.4.1,2628,2JDW,2JDX,3JDW,4JDW,5JDW,6JDW,7JDW,8JDW,9JDW,A0A140VK19,AAB29892.1,AAH04141.1,AC025580,AEE61156.1,AGAT,AK223585,AK294995,AK298350,AT,B4DH99,B4DPI3,BAD97305.1,BAG58060.1,BAG60595.1,BC004141,CAA60153.1,CCDS10122,CCDS10122.1,CCDS3,EC 2.1.4.1,ENSG00000171766,ENSP00000303263,ENSP00000379895,ENSP00000388809,ENSP00000452971,ENSP00000453087,ENSP00000453151,ENSP00000453781,ENSP00000…
GBE1	9606.ENSP00000410833	1,4-alpha-glucan-branching enzyme; Required for normal glycogen accumulation. The alpha 1-6 branches of glycogen play an important role in increasing the solubility of the molecule (Probable); Belongs to the glycosyl hydrolase 13 family. GlgB subfamily.	https://smart.embl.de/smart/DDvec.cgi?smart=702:Pfam_CBM_48(75|161)+Pfam_Alpha-amylase(220|337)+Pfam_Alpha-amylase_C(603|698)+	1,4-alpha-glucan branching enzyme,1,4-alpha-glucan branching enzyme 1,1,4-alpha-glucan-branching enzyme,2.4.1.18,2632,4BZY,5CLT,5CLW,AAA58642.1,AAH12098.1,AC017015,AC025029,AC099049,AK125918,APBD,Andersen disease,B3KWV3,BAG54265.1,BC012098,Brancher enzyme,CCDS54612,CCDS54612.1,E9PGM4,EC 2.4.1.18,ENSG00000114480,ENSP00000264326,ENSP00000410833,ENSP00000419638,ENSP00000445365,ENST00000264326,ENST00…
GCDH	9606.ENSP00000466845	Glutaryl-CoA dehydrogenase, mitochondrial; Catalyzes the oxidative decarboxylation of glutaryl-CoA to crotonyl-CoA and CO(2) in the degradative pathway of L-lysine, L- hydroxylysine, and L-tryptophan metabolism. It uses electron transfer flavoprotein as its electron acceptor. Isoform Short is inactive. Belongs to the acyl-CoA dehydrogenase family.	https://smart.embl.de/smart/DDvec.cgi?smart=438:Pfam_Acyl-CoA_dh_N(61|172)+Pfam_Acyl-CoA_dh_M(176|269)+Pfam_Acyl-CoA_dh_2(295|418)+	1.3.8.6,1SIQ,1SIR,2639,2R0M,2R0N,A0A024R7F9,A8K2Z2,AAB08455.1,AAB51174.1,AAC52079.1,AAH02579.1,AAP35352.1,AC092069,ACAD5,AD000092,AF012339,AF012340,AF012341,AF012342,AK290407,BAF83096.1,BC002579,BT006706,CCDS12286,CCDS12286.1,CH471106,CHEMBL3817721,EAW84324.1,EAW84326.1,EC 1.3.8.6,ENSG00000105607,ENSP00000222214,ENSP00000333907,ENSP00000394821,ENSP00000394872,ENSP00000411040,ENSP00000411892,ENSP0…
GCK	9606.ENSP00000223366	Hexokinase-4; Catalyzes the phosphorylation of hexose, such as D-glucose, D-fructose and D-mannose, to hexose 6-phosphate (D-glucose 6-phosphate, D-fructose 6-phosphate and D-mannose 6-phosphate, respectively). Compared to other hexokinases, has a weak affinity for D-glucose, and is effective only when glucose is abundant (By similarity). Mainly expressed in pancreatic beta cells and the liver an…	https://smart.embl.de/smart/DDvec.cgi?smart=466:Pfam_Hexokinase_1(16|216)+Pfam_Hexokinase_2(222|456)+	1GLK,1V4S,1V4T,2.7.1.1,2.7.1.2,2645,3A0I,3F9M,3FGU,3FR0,3GOI,3H1V,3ID8,3IDH,3IMX,3QIC,3S41,3VEV,3VEY,3VF6,4DCH,4DHY,4ISE,4ISF,4ISG,4IWV,4IXC,4L3Q,4LC9,4MLE,4MLH,4NO7,4RCH,5V4W,5V4X,6E0E,6E0I,A4D2J2,A4D2J3,AAA51824.1,AAA52562.1,AAA67541.1,AAA67542.1,AAB59563.1,AAB97680.1,AAB97681.1,AAB97682.1,AAH01890.1,AAP35711.1,AC006454,AF041012,AF041013,AF041014,AF041015,AF041016,AF041017,AF041018,AF041019,AF0…
GCLC	9606.ENSP00000497574	Glutamate-cysteine ligase catalytic subunit.	https://smart.embl.de/smart/DDvec.cgi?smart=637:Pfam_GCS(236|608)+	2729,6.3.2.2,A0A0C4DGB2,A0A2R8Y648,A0A2R8YEL6,AAA58499.1,AAC41751.1,AAD18031.1,AAH22487.1,AAH39894.1,AAV31778.1,AB262176,AB516284,AF118846,AK304288,AK313480,AL033397,AY780794,B4E2I4,BAE97618.1,BAG36264.1,BAG65146.1,BAJ21361.1,BC022487,BC039894,CAB009569,CCDS4952,CCDS4952.1,CCDS75471,CCDS75471.1,CH471081,CHEMBL4055,D6RGF8,D6RIT4,E1CEI4,EAX04425.1,EAX04426.1,EC 6.3.2.2,ENSG00000001084,ENSP000002294…
GCLM	9606.ENSP00000359258	Glutamate-cysteine ligase modifier subunit; Belongs to the aldo/keto reductase family. Glutamate-- cysteine ligase light chain subfamily.	https://smart.embl.de/smart/DDvec.cgi?smart=274:Pfam_Aldo_ket_red(70|239)+	2730,6.3.2.2,A8K334,AAA65028.1,AAH41809.1,AAV28733.1,AB809606,AK290449,AL049796,AL117351,AY773965,BAF83138.1,BAN05309.1,BC041809,CAB009568,CAB040554,CAG46632.1,CCDS746,CCDS746.1,CCDS81352,CCDS81352.1,CH471097,CR541833,D3DT45,EAW73060.1,EAW73061.1,EC 6.3.2.2,ENSG00000023909,ENSP00000263891,ENSP00000359258,ENSP00000478170,ENSP00000484507,ENST00000263891,ENST00000370238,ENST00000370238.7,ENST0000046…
GCSH	9606.ENSP00000319531	Glycine cleavage system H protein, mitochondrial; The glycine cleavage system catalyzes the degradation of glycine. The H protein (GCSH) shuttles the methylamine group of glycine from the P protein (GLDC) to the T protein (GCST). Belongs to the GcvH family.	https://smart.embl.de/smart/DDvec.cgi?smart=173:SIGNAL(1|23)+Pfam_GCV_H(51|171)+	2653,A0A1W2PNX3,A0A1W2PQV2,A0A1W2PQX3,AAA36011.1,AAH00790.1,AAH20922.1,AAP50260.1,AC092718,AY310735,BAA00625.1,BC000790,BC020922,CCDS10933,CCDS10933.1,D00723,ENSG00000140905,ENSP00000268566,ENSP00000319531,ENSP00000319953,ENSP00000455019,ENSP00000455287,ENSP00000455579,ENSP00000457630,ENSP00000457645,ENSP00000491127,ENSP00000492163,ENSP00000492187,ENST00000268566,ENST00000315467,ENST00000315467.8…
GDAP1	9606.ENSP00000220822	Ganglioside-induced differentiation-associated protein 1; Regulates the mitochondrial network by promoting mitochondrial fission; Belongs to the GST superfamily.	https://smart.embl.de/smart/DDvec.cgi?smart=358:Pfam_GST_N(24|99)+Pfam_GST_C_2(166|282)+TRANS(319|341)+	54332,A8K957,AAH24939.1,AB551556,AB551557,AC103952,AF110324,AK292572,BAF85261.1,BAJ65577.1,BAJ65578.1,BC024939,CAA76892.1,CCDS34911,CCDS34911.1,CCDS47877,CCDS47877.1,CMT2K,CMT4,CMT4A,CMTRIA,Charcot-Marie-Tooth neuropathy 4A,E5RGI2,E7FJF3,E7FJF4,ENSG00000104381,ENSP00000220822,ENSP00000417006,ENSP00000430136,ENST00000220822,ENST00000220822.11,ENST00000434412,ENST00000434412.2,ENST00000520797,ENST0…
GDF5	9606.ENSP00000363492	Growth/differentiation factor 5; Growth factor involved in bone and cartilage formation. During cartilage development regulates differentiation of chondrogenic tissue through two pathways. Firstly, positively regulates differentiation of chondrogenic tissue through its binding of high affinity with BMPR1B and of less affinity with BMPR1A, leading to induction of SMAD1-SMAD5-SMAD8 complex phosphor…	https://smart.embl.de/smart/DDvec.cgi?smart=501:SIGNAL(1|27)+Pfam_TGFb_propeptide(143|351)+TGFB(400|501)+	1WAQ,2BHK,3EVS,3QB4,5HK5,8200,AB593125,BAJ84065.1,BDA1C,BMP-14,BMP14,Bone morphogenetic protein 14,CCDS13254,CCDS13254.1,CDMP-1,CDMP1,Cartilage-derived morphogenetic protein 1,DUPANS,E1P5Q2,ENSG00000125965,ENSP00000246185,ENSP00000363489,ENSP00000363492,ENST00000246185,ENST00000374369,ENST00000374369.7,ENST00000374372,ENST00000374372.1,F1T0J1,GDF-5,GDF5,GDF5-201,GDF5-202,GDF5_HUMAN,Growth differe…
GDNF	9606.ENSP00000409007	Glial cell line-derived neurotrophic factor; Neurotrophic factor that enhances survival and morphological differentiation of dopaminergic neurons and increases their high- affinity dopamine uptake; Belongs to the TGF-beta family. GDNF subfamily.	https://smart.embl.de/smart/DDvec.cgi?smart=228:TGFB(135|228)+	2668,2V5E,3FUB,4UX8,6Q2N,A0A0C4DGC2,A0A0S2Z3T2,A0A0S2Z3V2,AAA67910.1,AAC98782.1,AAD43139.1,AAH69119.1,AAH69369.1,AAI28109.1,AAI28110.1,AAL11017.1,AC008869,AF053748,AF063586,AJ001896,AJ001897,AJ001898,AJ001899,AJ001900,ALQ33551.1,ALQ33552.1,ATF,ATF1,ATF2,AY052832,Astrocyte-derived trophic factor,B7WPK7,BC069119,BC069369,BC128108,BC128109,CAA05074.1,CAA05075.1,CAA05076.1,CAA05077.1,CAA05078.1,CAB00…
GFAP	9606.ENSP00000253408	Glial fibrillary acidic protein; GFAP, a class-III intermediate filament, is a cell-specific marker that, during the development of the central nervous system, distinguishes astrocytes from other glial cells.	https://smart.embl.de/smart/DDvec.cgi?smart=472:Pfam_Filament_head(1|67)+Filament(68|376)+	2670,6A9P,A0A0G2JLI8,A0A1W2PP21,A0A1W2PPA3,A0A1W2PPF0,A0A1W2PPL2,A0A1W2PQ25,A0A1W2PQS4,A0A1W2PQU7,A0A1W2PR46,A0A1W2PRT3,A0A1W2PS58,A0A1X7SBR3,A0A1X7SCE1,AAA52528.1,AAA52529.1,AAB22581.1,AAH13596.1,AAH41765.1,AAH62609.1,AAL16662.1,AAN87903.1,AAN87904.1,AAN87907.1,AC015936,AF419299,AJ306447,AK128790,AK222683,AK295734,AK315398,AL133013,AY142187,AY142188,AY142191,B2RD44,B4DIR1,BAC87610.1,BAD96403.1,B…
GFI1	9606.ENSP00000294702	Zinc finger protein Gfi-1; Transcription repressor essential for hematopoiesis. Functions in a cell-context and development-specific manner. Binds to 5'-TAAATCAC[AT]GCA-3' in the promoter region of a large number of genes. Component of several complexes, including the EHMT2-GFI1-HDAC1, AJUBA-GFI1-HDAC1 and RCOR-GFI-KDM1A-HDAC complexes, that suppress, via histone deacetylase (HDAC) recruitment, a…	https://smart.embl.de/smart/DDvec.cgi?smart=422:ZnF_C2H2(255|278)+ZnF_C2H2(284|306)+ZnF_C2H2(312|334)+ZnF_C2HC(341|357)+ZnF_C2H2(368|390)+ZnF_C2H2(396|419)+	2672,AAB37272.1,AAH32751.1,AAH74866.1,AAH74867.1,BC032751,BC074866,BC074867,CAB011197,CCDS30773,CCDS30773.1,ENSG00000162676,ENSP00000294702,ENSP00000318929,ENSP00000351079,ENSP00000359357,ENSP00000399719,ENST00000294702,ENST00000294702.5,ENST00000312884,ENST00000358323,ENST00000370332,ENST00000370332.5,ENST00000427103,ENST00000427103.5,ENST00000483490,ENST00000483490.1,GFI-1,GFI1,GFI1-201,GFI1-20…
GHR	9606.ENSP00000483403	Growth hormone-binding protein; Receptor for pituitary gland growth hormone involved in regulating postnatal body growth. On ligand binding, couples to the JAK2/STAT5 pathway (By similarity). Isoform 2 up-regulates the production of GHBP and acts as a negative inhibitor of GH signaling.	https://smart.embl.de/smart/DDvec.cgi?smart=645:SIGNAL(1|25)+Pfam_EpoR_lig-bind(50|151)+FN3(156|248)+TRANS(271|293)+Pfam_GHBP(323|624)+	1A22,1AXI,1HWG,1HWH,1KF9,2690,2AEW,3HHR,5OEK,5OHD,A0A087X0H5,A0A087X162,AAA52555.1,AC093225,AC113368,AC114941,AC116343,AJ278681,CAA29808.1,CAC06613.1,CCDS3940,CCDS3940.1,CCDS56364,CCDS56364.1,CCDS75239,CCDS75239.1,CCDS75240,CCDS75240.1,CHEMBL1976,E7ES05,E9PCN7,ENSG00000112964,ENSP00000230882,ENSP00000348621,ENSP00000350335,ENSP00000422333,ENSP00000426739,ENSP00000442206,ENSP00000478291,ENSP000004…
GHRH	9606.ENSP00000362716	Somatoliberin; GRF is released by the hypothalamus and acts on the adenohypophyse to stimulate the secretion of growth hormone.	https://smart.embl.de/smart/DDvec.cgi?smart=108:SIGNAL(1|19)+GLUCA(32|58)+	2691,5BQM,AAA52608.1,AAA52609.1,AAH98109.1,AAH98161.1,AAH99727.1,AL031659,BC098109,BC098161,BC099727,CAA24955.1,CAA24956.1,CCDS13292,CCDS13292.1,CCDS54460,CCDS54460.1,ENSG00000118702,ENSP00000237527,ENSP00000362713,ENSP00000362716,ENST00000237527,ENST00000237527.7,ENST00000373611,ENST00000373611.2,ENST00000373614,ENST00000373614.6,GHRF,GHRH,GHRH-201,GHRH-202,GHRH-203,GRF,Growth hormone releasing …
GHRHR	9606.ENSP00000320180	Growth hormone-releasing hormone receptor; Receptor for GRF, coupled to G proteins which activate adenylyl cyclase. Stimulates somatotroph cell growth, growth hormone gene transcription and growth hormone secretion; Belongs to the G-protein coupled receptor 2 family.	https://smart.embl.de/smart/DDvec.cgi?smart=423:SIGNAL(1|22)+HormR(51|121)+Pfam_7tm_2(126|372)+	2692,2XDG,A0A090N8Y6,AAA35890.1,AAA58619.1,AAB37758.1,AAC23789.1,AACC02000087,AAG15368.1,AAG15369.1,AAG15370.1,AAG15371.1,AAS59864.1,AB058895,AB065701,AC005155,ADP89432.1,AF282259,AF282260,AF282261,AF282262,AY557192,BAB40232.1,BAC05924.1,CCDS5432,CCDS5432.1,CH471073,CHEMBL2032,EAL24445.1,EAW93973.1,EAW93974.1,EAW93975.1,EAW93977.1,ENSG00000106128,ENSP00000242046,ENSP00000305321,ENSP00000306493,EN…
GJA3	9606.ENSP00000241125	Gap junction alpha-3 protein; Structural component of lens fiber gap junctions. Gap junctions are dodecameric channels that connect the cytoplasm of adjoining cells (By similarity). They are formed by the docking of two hexameric hemichannels, one from each cell membrane. Small molecules and ions diffuse from one cell to a neighboring cell via the central pore ; Belongs to the connexin family. Al…	https://smart.embl.de/smart/DDvec.cgi?smart=435:CNX(43|76)+Connexin_CCC(159|225)+	2700,AAD42925.1,AAI21138.1,AF075290,AL138688,BC121137,CCDS9289,CCDS9289.1,CTRCT14,CX46,CXA3_HUMAN,CZP3,Connexin-46,Cx46,ENSG00000121743,ENSP00000241125,ENST00000241125,ENST00000241125.3,GJA3,GJA3-201,Gap junction alpha-3 protein,Gap junction protein alpha 3,HGNC:4277,HPA014821,NM_021954,NM_021954.3,NM_021954.4,NP_068773,NP_068773.2,NX_Q9Y6H8,OMIM:121015,OTTHUMG00000016510,Q0VAB7,Q9H537,Q9Y6H8,R-H…
GJA8	9606.ENSP00000358238	Gap junction alpha-8 protein; Structural component of eye lens gap junctions. Gap junctions are dodecameric channels that connect the cytoplasm of adjoining cells. They are formed by the docking of two hexameric hemichannels, one from each cell membrane (By similarity). Small molecules and ions diffuse from one cell to a neighboring cell via the central pore.	https://smart.embl.de/smart/DDvec.cgi?smart=433:CNX(43|76)+Connexin_CCC(161|227)+Pfam_Connexin50(260|326)+	2703,A7L5M5,AAA77062.1,AAF32309.1,ABS11172.1,AF217524,AHW56485.1,AL445591,CAE,CAE1,CAH72387.1,CCDS30834,CCDS30834.1,CTRCT1,CX50,CXA8_HUMAN,CZP1,Connexin-50,Cx50,EF672108,ENSG00000121634,ENSP00000240986,ENSP00000358238,ENST00000240986,ENST00000369235,ENST00000369235.1,GJA8,GJA8-201,Gap junction alpha-8 protein,Gap junction protein alpha 8,HGNC:4281,HPA014715,HPA062940,KJ534845,Lens fiber protein M…
GJB1	9606.ENSP00000354900	Gap junction beta-1 protein; One gap junction consists of a cluster of closely packed pairs of transmembrane channels, the connexons, through which materials of low MW diffuse from one cell to a neighboring cell.	https://smart.embl.de/smart/DDvec.cgi?smart=283:CNX(42|75)+Connexin_CCC(145|212)+	1TXH,2705,5KK9,A0A2R8YD01,AAA75086.1,AAH02805.1,AAH22426.1,AAH39198.1,AAV38136.1,AK313474,AL590762,B2R8R2,BAG36259.1,BC002805,BC022426,BC039198,BT019329,C9JWU8,CAA27856.1,CAB012994,CCDS14408,CCDS14408.1,CH471132,CMTX,CMTX1,CX32,CXB1_HUMAN,Charcot-Marie-Tooth neuropathy, X-linked,Connexin-32,Cx32,D3DVV2,EAX05305.1,EAX05306.1,ENSG00000169562,ENSP00000302762,ENSP00000338947,ENSP00000354900,ENSP00000…
GJB2	9606.ENSP00000372295	Gap junction beta-2 protein; Structural component of gap junctions. Gap junctions are dodecameric channels that connect the cytoplasm of adjoining cells. They are formed by the docking of two hexameric hemichannels, one from each cell membrane. Small molecules and ions diffuse from one cell to a neighboring cell via the central pore.	https://smart.embl.de/smart/DDvec.cgi?smart=226:CNX(42|75)+Connexin_CCC(146|213)+	1XIR,2706,2ZW3,3IZ1,3IZ2,5ER7,5ERA,5KJ3,5KJG,AAD21314.1,AAF91440.1,AAH17048.1,AAH71703.1,AAL87696.1,AAP34178.1,AAP35378.1,AAQ17213.1,AAQ94940.1,AAQ94941.1,AAQ94942.1,AAQ94943.1,AAQ94944.1,AAQ94945.1,AAQ94946.1,AAQ94947.1,AAQ94948.1,AAY25169.1,AAY25170.1,AF281280,AF479776,AFG29040.1,AFG29041.1,AL138688,AY255853,AY275646,AY275647,AY275648,AY275649,AY275650,AY275651,AY275652,AY275653,AY275654,AY2809…
GJB6	9606.ENSP00000494468	Gap junction beta-6 protein; One gap junction consists of a cluster of closely packed pairs of transmembrane channels, the connexons, through which materials of low MW diffuse from one cell to a neighboring cell; Belongs to the connexin family. Beta-type (group I) subfamily.	https://smart.embl.de/smart/DDvec.cgi?smart=261:CNX(42|75)+Connexin_CCC(146|213)+	10804,A0A024RDS4,A0A2R8Y4J9,A0A2R8Y5T6,A0A2R8Y6N2,A0A2R8YCY0,AAH38934.1,AAP51162.1,AAV67951.1,AAV67952.1,AAV67953.1,AJ005585,AK075247,AK289592,AL355984,AY297110,AY789474,AY789475,AY789476,B3KQN2,BAF82281.1,BAG52094.1,BC038934,CAA06611.1,CCDS9291,CCDS9291.1,CH471075,CX30,CXB6_HUMAN,Connexin-30,Cx30,DFNA3,DFNA3B,DFNB1B,EAX08254.1,EAX08255.1,EAX08256.1,EAX08257.1,EAX08258.1,ECTD2,ED2,EDH,ENSG0000012…
GLB1	9606.ENSP00000306920	Beta-galactosidase; [Isoform 1]: Cleaves beta-linked terminal galactosyl residues from gangliosides, glycoproteins, and glycosaminoglycans.	https://smart.embl.de/smart/DDvec.cgi?smart=677:SIGNAL(1|23)+Pfam_Glyco_hydro_42(55|215)+Pfam_BetaGal_dom4_5(528|622)+	2720,3.2.1.23,3THC,3THD,3WEZ,3WF0,3WF1,3WF2,3WF3,3WF4,AC112211,Acid beta-galactosidase,B2R7H8,B7Z6B0,BGAL_HUMAN,Beta-galactosidase,C9J4G9,C9J539,C9JF15,C9JWX1,CAB008382,CCDS43061,CCDS43061.1,CCDS43062,CCDS43062.1,CCDS46785,CCDS46785.1,E7EQ29,EBP,EC 3.2.1.23,ELNR1,ENSG00000170266,ENSP00000305920,ENSP00000306920,ENSP00000382333,ENSP00000387989,ENSP00000393377,ENSP00000401250,ENSP00000402952,ENSP000…
GLO1	9606.ENSP00000362463	Lactoylglutathione lyase; Catalyzes the conversion of hemimercaptal, formed from methylglyoxal and glutathione, to S-lactoylglutathione. Involved in the regulation of TNF-induced transcriptional activity of NF-kappa-B. Required for normal osteoclastogenesis.	https://smart.embl.de/smart/DDvec.cgi?smart=184:Pfam_Glyoxalase_4(33|164)+	1BH5,1FRO,1QIN,1QIP,2739,3VW9,3W0T,3W0U,4.4.1.5,AAA52565.1,AAB49495.1,AAD38008.1,AAH01741.1,AAH11365.1,AAH15934.1,AAV38790.1,AAV38791.1,AB209801,AF146651,AHW56486.1,AK293345,AK312662,AL391415,Aldoketomutase,B2R6P7,B4DDV0,BAA02572.1,BAD93038.1,BAG35544.1,BAG56861.1,BC001741,BC011365,BC015934,BT019987,BT019988,CAB040541,CAB040542,CCDS4837,CCDS4837.1,CH471081,CHEMBL2424,D13315,EAX03964.1,EAX03965.1,…
GNAI2	9606.ENSP00000312999	Guanine nucleotide-binding protein G(i) subunit alpha-2; Guanine nucleotide-binding proteins (G proteins) are involved as modulators or transducers in various transmembrane signaling systems. The G(i) proteins are involved in hormonal regulation of adenylate cyclase: they inhibit the cyclase in response to beta- adrenergic stimuli. May play a role in cell division.	https://smart.embl.de/smart/DDvec.cgi?smart=355:G_alpha(13|354)+	2771,6D9H,AAA35894.1,AAA52556.1,AAH12138.1,AAH16995.1,AAM12620.1,AAT78421.1,AC002077,AF493906,AK096299,AK096595,AK302330,AK304473,AY677118,Adenylate cyclase-inhibiting G alpha protein,B3KTZ0,B4DYA0,B4E2X5,BAG53252.1,BAG53334.1,BAG63662.1,BAG65287.1,BC012138,BC016995,CAA28512.1,CAA30703.1,CCDS2813,CCDS2813.1,CCDS54587,CCDS54587.1,CCDS63642,CCDS63642.1,CCDS63644,CCDS63644.1,CH471055,CHEMBL4105887,E…
GNAT1	9606.ENSP00000232461	Guanine nucleotide-binding protein G(t) subunit alpha-1; Functions as signal transducer for the rod photoreceptor RHO. Required for normal RHO-mediated light perception by the retina. Guanine nucleotide-binding proteins (G proteins) function as transducers downstream of G protein-coupled receptors (GPCRs), such as the photoreceptor RHO. The alpha chain contains the guanine nucleotide binding site…	https://smart.embl.de/smart/DDvec.cgi?smart=350:G_alpha(9|349)+	2779,3RBQ,A0A024R2Z1,AAB54048.1,AAH95505.1,AAM12622.1,AC000063,AC002077,AF493908,BC095505,C9JCV8,CAA33196.1,CAB37839.2,CCDS2812,CCDS2812.1,CH471055,CSNB1G,CSNBAD3,EAW65047.1,EAW65048.1,ENSG00000114349,ENSP00000232461,ENSP00000384624,ENSP00000387555,ENSP00000403537,ENST00000232461,ENST00000232461.7,ENST00000405923,ENST00000433068,ENST00000433068.5,ENST00000440836,ENST00000440836.1,ENST00000467787,…
GNAT2	9606.ENSP00000251337	Guanine nucleotide-binding protein G(t) subunit alpha-2; Guanine nucleotide-binding proteins (G proteins) are involved as modulators or transducers in various transmembrane signaling systems. Transducin is an amplifier and one of the transducers of a visual impulse that performs the coupling between rhodopsin and cGMP- phosphodiesterase.	https://smart.embl.de/smart/DDvec.cgi?smart=354:G_alpha(13|353)+	2780,6N84,6N85,A0A087WZE5,AAH00233.1,AAM12623.1,AAP88846.1,ACHM4,AF493909,AL355310,BAA01211.1,BC000233,BT009844,CAA79310.1,CCDS803,CCDS803.1,CH471122,D10384,EAW56394.1,EAW56395.1,ENSG00000134183,ENSP00000251337,ENSP00000339275,ENSP00000358864,ENSP00000482596,ENST00000251337,ENST00000342138,ENST00000351050,ENST00000351050.7,ENST00000369848,ENST00000622865,ENST00000622865.1,G protein subunit alpha …
GNE	9606.ENSP00000379839	Bifunctional UDP-N-acetylglucosamine 2-epimerase/N-acetylmannosamine kinase; Regulates and initiates biosynthesis of N-acetylneuraminic acid (NeuAc), a precursor of sialic acids. Plays an essential role in early development (By similarity). Required for normal sialylation in hematopoietic cells. Sialylation is implicated in cell adhesion, signal transduction, tumorigenicity and metastatic behavio…	https://smart.embl.de/smart/DDvec.cgi?smart=753:Pfam_Epimerase_2(63|406)+Pfam_ROK(440|747)+	10020,2.7.1.60,2YHW,2YHY,2YI1,3.2.1.183,3EO3,4ZHT,5.1.3.14,A6PZH2,A6PZH3,A7UNU7,AAD32251.1,AAD38197.1,AAG31661.1,AAI21180.1,ABU55403.1,AF051852,AF155663,AF317635,AJ238764,AK295562,AK296687,AK312539,AL158830,AM697708,AM697709,B2R6E1,B7Z372,B7Z428,BAG35438.1,BAH12108.1,BAH12414.1,BC121179,CAB42607.1,CAM91424.1,CAM91425.1,CCDS47965,CCDS47965.1,CCDS55308,CCDS55308.1,CCDS55309,CCDS55309.1,CCDS55310,CC…
GNMT	9606.ENSP00000361894	Glycine N-methyltransferase; Catalyzes the methylation of glycine by using S- adenosylmethionine (AdoMet) to form N-methylglycine (sarcosine) with the concomitant production of S-adenosylhomocysteine (AdoHcy). Possible crucial role in the regulation of tissue concentration of AdoMet and of metabolism of methionine.	https://smart.embl.de/smart/DDvec.cgi?smart=295:Pfam_Methyltransf_31(55|226)+	1R74,2.1.1.20,27232,2AZT,AAF78289.1,AAF78290.1,AAH32627.1,ACI46012.1,AF101475,AF101477,AL158815,ALQ34061.1,BC032627,CAA44164.1,CCDS4876,CCDS4876.1,CH471081,CNPY3-GNMT,EAX04124.1,EC 2.1.1.20,ENSG00000124713,ENSP00000244689,ENSP00000361894,ENST00000244689,ENST00000372808,ENST00000372808.3,FJ224320,GNMT,GNMT-201,GNMT_HUMAN,Glycine N-methyltransferase,HEL-S-182mP,HGNC:4415,HPA027501,KU178603,NM_00131…
GNPAT	9606.ENSP00000355607	Glyceronephosphate O-acyltransferase.	https://smart.embl.de/smart/DDvec.cgi?smart=680:PlsC(156|285)+	2.3.1.42,8443,A0A2R8YH69,AAC24505.1,AAG17547.1,AAH00450.1,AF043937,AF218223,AF218224,AF218225,AF218226,AF218227,AF218228,AF218229,AF218230,AF218231,AF218232,AF218233,AJ002190,AK297982,AL117352,AL137801,B4DNM9,BAG60291.1,BC000450,CAA05242.1,CCDS1592,CCDS1592.1,CHEMBL4494,DAP-AT,DAPAT,DHAP-AT,DHAPAT,Dihydroxyacetone phosphate acyltransferase,EC 2.3.1.42,ENSG00000116906,ENSP00000235553,ENSP000003556…
GNRH1	9606.ENSP00000276414	GnRH-associated peptide 1; Stimulates the secretion of gonadotropins; it stimulates the secretion of both luteinizing and follicle-stimulating hormones.	https://smart.embl.de/smart/DDvec.cgi?smart=92:SIGNAL(1|23)+Pfam_GnRH(24|33)+	2796,4D5M,A0AVP0,AAA35916.1,AAI26438.1,AAI26464.1,BC126437,BC126463,CAA25526.1,CAA33285.1,CCDS43725,CCDS43725.1,ENSG00000147437,ENSP00000276414,ENSP00000391280,ENST00000276414,ENST00000276414.4,ENST00000421054,GNRH,GNRH1,GNRH1-201,GNRH1-202,GON1_HUMAN,GRH,GnRH-I,GnRH-associated peptide 1,GnRH-associated peptide I,Gonadoliberin I,Gonadoliberin-1,Gonadorelin,Gonadotropin releasing hormone 1,Gonadot…
GNRHR	9606.ENSP00000226413	Gonadotropin-releasing hormone receptor; Receptor for gonadotropin releasing hormone (GnRH) that mediates the action of GnRH to stimulate the secretion of the gonadotropic hormones luteinizing hormone (LH) and follicle-stimulating hormone (FSH). This receptor mediates its action by association with G- proteins that activate a phosphatidylinositol-calcium second messenger system. Isoform 2 may act…	https://smart.embl.de/smart/DDvec.cgi?smart=328:TRANS(39|58)+Pfam_7tm_1(60|323)+	2798,AAA35917.1,AAA35918.1,AAB26287.1,AAB33884.1,AAB71348.1,AAI13547.1,AAR92228.1,AF001950,AF001951,AF001952,AY392011,BC113546,CAB03541.1,CAB17082.1,CCDS3517,CCDS3517.1,CCDS47064,CCDS47064.1,CHEMBL1855,ENSG00000109163,ENSP00000226413,ENSP00000397561,ENST00000226413,ENST00000226413.4,ENST00000420975,ENST00000420975.2,GNRHR,GNRHR-201,GNRHR-202,GNRHR1,GNRHR_HUMAN,GRHR,GnRH receptor,GnRH-R,Gonadotrop…
GNS	9606.ENSP00000258145	N-acetylglucosamine-6-sulfatase; Glucosamine-6-sulfatase; Belongs to the sulfatase family.	https://smart.embl.de/smart/DDvec.cgi?smart=552:TRANS(21|43)+Pfam_Sulfatase(47|384)+	2799,3.1.6.14,A0A024RBC5,AAH12482.1,AC025262,AK223484,AK302443,ALQ33555.1,B4DYH8,BAD97204.1,BAG63740.1,BC012482,CAA78164.1,CAB026011,CCDS8970,CCDS8970.1,CH471054,EAW97138.1,EAW97139.1,EAW97140.1,EC 3.1.6.14,ENSG00000135677,ENSP00000258145,ENSP00000390522,ENSP00000413130,ENSP00000437782,ENSP00000438497,ENSP00000439501,ENSP00000442017,ENSP00000444819,ENSP00000445055,ENST00000258145,ENST00000258145.…
GP1BA	9606.ENSP00000329380	Platelet glycoprotein Ib alpha chain; GP-Ib, a surface membrane protein of platelets, participates in the formation of platelet plugs by binding to the A1 domain of vWF, which is already bound to the subendothelium.	https://smart.embl.de/smart/DDvec.cgi?smart=652:SIGNAL(1|16)+LRRNT(19|51)+LRR(92|114)+LRR_TYP(115|138)+LRR_TYP(139|162)+LRR(163|186)+LRR(187|210)+LRRCT(221|281)+TRANS(533|555)+	1GWB,1K13,1M0Z,1M10,1OOK,1P8V,1P9A,1QYY,1SQ0,1U0N,2811,2BP3,3P72,3PMH,4C2A,4C2B,4CH2,4CH8,4MGX,4YR6,A0A0C4DGZ8,AAA52595.1,AAA52596.1,AAA69491.1,AAB22152.1,AAB22153.1,AAH27955.1,AAK71325.1,AB038516,AB086948,AC233723,AF395009,Antigen CD42b-alpha,BAA12911.1,BAB12038.1,BAC10305.1,BC027955,BDPLT1,BDPLT3,BSS,CAB002496,CCDS54068,CCDS54068.1,CD42B,CD42b,CD42b-alpha,CH471108,D85894,DBPLT3,E7ES66,EAW90393.…
GP9	9606.ENSP00000303942	Platelet glycoprotein IX; The GPIb-V-IX complex functions as the vWF receptor and mediates vWF-dependent platelet adhesion to blood vessels. The adhesion of platelets to injured vascular surfaces in the arterial circulation is a critical initiating event in hemostasis. GP-IX may provide for membrane insertion and orientation of GP-Ib.	https://smart.embl.de/smart/DDvec.cgi?smart=177:SIGNAL(1|16)+LRRNT(19|55)+LRRCT(85|136)+TRANS(147|169)+	2815,3REZ,AAA36809.1,AAB40042.1,AAH30229.1,BAA13580.1,BC030229,CAA37186.1,CCDS3055,CCDS3055.1,CD42a,D88290,ENSG00000169704,ENSP00000303942,ENST00000307395,ENST00000307395.4,GP-IX,GP9,GP9-201,GPIX,GPIX_HUMAN,Glycoprotein 9,Glycoprotein IX platelet,HGNC:4444,HPA063182,LRG_477,LRG_477t1,M25827,M80478,NM_000174,NM_000174.4,NP_000165,NP_000165.1,NX_P14770,OMIM:173515,OTTHUMG00000159944,P14770,Platelet…
GPR143	9606.ENSP00000417161	G-protein coupled receptor 143; Receptor for tyrosine, L-DOPA and dopamine. After binding to L-DOPA, stimulates Ca(2+) influx into the cytoplasm, increases secretion of the neurotrophic factor SERPINF1 and relocalizes beta arrestin at the plasma membrane; this ligand-dependent signaling occurs through a G(q)-mediated pathway in melanocytic cells. Its activity is mediated by G proteins which activ…	https://smart.embl.de/smart/DDvec.cgi?smart=404:Pfam_7tm_2(75|306)+	4935,AAH68977.1,AC003036,AC090481,BC068977,C9J9N1,CAA88742.1,CCDS14134,CCDS14134.2,CH471074,EAW98773.1,ENSG00000101850,ENSP00000217965,ENSP00000315405,ENSP00000370316,ENSP00000390546,ENSP00000406138,ENSP00000417161,ENST00000217965,ENST00000322667,ENST00000380929,ENST00000431126,ENST00000431126.1,ENST00000447366,ENST00000447366.5,ENST00000467482,ENST00000467482.5,ENST00000480178,ENST00000480178.1,…
GRHL2	9606.ENSP00000495564	Grainyhead-like protein 2 homolog; Transcription factor playing an important role in primary neurulation and in epithelial development. Binds directly to the consensus DNA sequence 5'- AACCGGTT-3' acting as an activator and repressor on distinct target genes (By similarity). During embryogenesis, plays unique and cooperative roles with GRHL3 in establishing distinct zones of primary neurulation. …	https://smart.embl.de/smart/DDvec.cgi?smart=625:Pfam_CP2(213|438)+	5MR7,79977,A1L303,AAH69618.1,AAH69633.1,AAH69638.1,AAI29823.1,AAI29824.1,AK023844,BAB14699.1,BC069618,BC069633,BC069638,BC129822,BC129823,BOM,Brother of mammalian grainyhead,CCDS34931,CCDS34931.1,CCDS83312,CCDS83312.1,CH471060,DFNA28,EAW91834.1,ECTDS,ENSG00000083307,ENSP00000251808,ENSP00000379260,ENSP00000379261,ENSP00000430473,ENSP00000495564,ENST00000251808,ENST00000251808.7,ENST00000395927,EN…
GSDME	9606.ENSP00000339587	Gasdermin-E, C-terminal; Plays a role in the TP53-regulated cellular response to DNA damage probably by cooperating with TP53.	https://smart.embl.de/smart/DDvec.cgi?smart=496:Pfam_Gasdermin(1|470)+	1687,A0A024RA58,A4D156,AAB83938.1,AAC39635.2,AAC69324.1,AAC69326.1,AAD20039.1,AAI25066.1,AC003093,AF007790,AF073308,AF075171,AF131765,AK094714,AK314402,B2RAX9,B3KT05,BAG37026.1,BAG52917.1,BC125065,C9JSR4,CAB019306,CCDS47563,CCDS47563.1,CCDS5389,CCDS5389.1,CH236948,CH471073,DFNA5,DFNA5, deafness associated tumor suppressor,EAL24246.1,EAW93812.1,EAW93813.1,EAW93814.1,ENSG00000105928,ENSP00000222646…
GSN	9606.ENSP00000362924	Gelsolin; Calcium-regulated, actin-modulating protein that binds to the plus (or barbed) ends of actin monomers or filaments, preventing monomer exchange (end-blocking or capping). It can promote the assembly of monomers into filaments (nucleation) as well as sever filaments already formed. Plays a role in ciliogenesis.	https://smart.embl.de/smart/DDvec.cgi?smart=782:SIGNAL(1|27)+GEL(66|164)+GEL(185|277)+GEL(301|396)+GEL(445|542)+GEL(563|648)+GEL(668|763)+	1C0F,1C0G,1D4X,1DEJ,1EQY,1ESV,1H1V,1KCQ,1MDU,1NLV,1NM1,1NMD,1P8X,1P8Z,1SOL,1T44,1YAG,1YVN,2934,2FF3,2FF6,2FH1,2FH2,2FH3,2FH4,3A5L,3A5M,3A5N,3A5O,3CI5,3CIP,3CJB,3CJC,3FFK,3FFN,3TU5,4PKG,4PKH,4PKI,4S10,4Z94,5DD2,5FAE,5FAF,5H3M,5H3N,5O2Z,5UBO,5ZZ0,6H1F,6JCO,6JEG,6JEH,6Q9R,6Q9Z,6QBF,6QW3,A0A0A0MS51,A0A0A0MT01,A0A0U1RQL8,A0A384MEF1,A2A418,A8MUD1,A8MYN7,AAH17491.1,AAH26033.1,ADF,ADO22429.1,AGEL,AK09628…
GSR	9606.ENSP00000221130	Glutathione reductase, mitochondrial; Maintains high levels of reduced glutathione in the cytosol.	https://smart.embl.de/smart/DDvec.cgi?smart=522:Pfam_Pyr_redox_3(68|374)+Pfam_Pyr_redox_dim(411|522)+	1.8.1.7,1ALG,1BWC,1DNC,1GRA,1GRB,1GRE,1GRF,1GRG,1GRH,1GRT,1GSN,1K4Q,1XAN,2936,2AAQ,2GH5,2GRT,3DJG,3DJJ,3DK4,3DK8,3DK9,3GRS,3GRT,3SQP,4GR1,4GRT,5GRT,A0A2R8YF59,AAF37572.1,AAF37573.1,AAF37574.1,AAH69244.1,AAP88037.1,AB519179,AB519180,AB519181,AC009314,AC103959,ACI46013.1,ACV87206.1,AF215848,AF228703,AF228704,AY338490,BAI43437.1,BAI43438.1,BAI43439.1,BC069244,C8KIL8,C8KIL9,C8KIM0,CAA33744.1,CAB00863…
GSS	9606.ENSP00000495750	Glutathione synthetase.	https://smart.embl.de/smart/DDvec.cgi?smart=474:Pfam_GSH_synthase(204|302)+	2937,2HGS,6.3.2.3,A0A0S2Z4J7,A0A2R8Y2F2,A0A2R8Y2X9,A0A2R8Y430,A0A2R8Y446,A0A2R8Y4V9,A0A2R8Y5T7,A0A2R8Y6Q7,A0A2R8Y6Y6,A0A2R8Y790,A0A2R8Y7I7,A0A2R8YF34,AAA69492.1,AAB62390.1,AAH07927.1,AAY57328.1,AB459500,ACF94475.1,ACJ13672.1,AK312492,AL133324,ALQ33563.1,ALQ33564.1,B2R697,B6F210,BAG35394.1,BAG75452.1,BC007927,CCDS13245,CCDS13245.1,CH471077,DQ074975,E1P5P9,EAW76239.1,EAW76240.1,EC 6.3.2.3,ENSG00000…
GSTZ1	9606.ENSP00000451976	Maleylacetoacetate isomerase; Bifunctional enzyme showing minimal glutathione-conjugating activity with ethacrynic acid and 7-chloro-4-nitrobenz-2-oxa-1,3- diazole and maleylacetoacetate isomerase activity. Has also low glutathione peroxidase activity with T-butyl and cumene hydroperoxides. Is able to catalyze the glutathione dependent oxygenation of dichloroacetic acid to glyoxylic acid.	https://smart.embl.de/smart/DDvec.cgi?smart=217:Pfam_GST_N_3(9|89)+Pfam_GST_C_3(110|201)+	1FW1,2.5.1.18,2954,5.2.1.2,A0A0A0MR33,A0A0C4DFM0,A6NED0,A6NNB8,A8MWD7,AC007954,B2RCK3,CCDS86416,CCDS86416.1,CCDS9858,CCDS9858.1,CCDS9859,CCDS9859.1,CCDS9860,CCDS9860.1,CH471061,EAW81280.1,EC 2.5.1.18,EC 5.2.1.2,ENSG00000100577,ENSP00000216465,ENSP00000314265,ENSP00000314316,ENSP00000314404,ENSP00000339602,ENSP00000354959,ENSP00000377335,ENSP00000377342,ENSP00000450487,ENSP00000451150,ENSP00000451…
GUCA1A	9606.ENSP00000053469	Guanylyl cyclase-activating protein 1; Stimulates retinal guanylyl cyclase when free calcium ions concentration is low and inhibits guanylyl cyclase when free calcium ions concentration is elevated. This Ca(2+)-sensitive regulation of retinal guanylyl cyclase is a key event in recovery of the dark state of rod photoreceptors following light exposure (By similarity). May be involved in cone photor…	https://smart.embl.de/smart/DDvec.cgi?smart=201:EFh(55|83)+EFh(91|119)+EFh(135|163)+	2978,A6PVH5,B3KWT4,C6orf131,CCDS4864,CCDS4864.1,COD3,CORD14,ENSG00000048545,ENSG00000287363,ENSP00000053469,ENSP00000377784,ENSP00000388438,ENSP00000499714,ENST00000053469,ENST00000053469.8,ENST00000394237,ENST00000418175,ENST00000659095,GCAP,GCAP 1,GCAP1,GUC1A_HUMAN,GUCA,GUCA1,GUCA1A,GUCA1A-204,GUCA1A-205,GUCA1A-206,GUCA1A-207,Guanylate cyclase activator 1,Guanylate cyclase activator 1A,Guanylyl…
GUCY2D	9606.ENSP00000254854	Retinal guanylyl cyclase 1; Catalyzes the synthesis of cyclic GMP (cGMP) in rods and cones of photoreceptors. Plays an essential role in phototransduction, by mediating cGMP replenishment. May also participate in the trafficking of membrane-asociated proteins to the photoreceptor outer segment membrane (By similarity). Belongs to the adenylyl cyclase class-4/guanylyl cyclase family.	https://smart.embl.de/smart/DDvec.cgi?smart=1103:Pfam_ANF_receptor(72|400)+TRANS(465|487)+Pfam_Pkinase(556|804)+CYCc(844|1039)+	1AWL,3000,4.6.1.2,AAA60366.1,AAA60547.1,AJ222657,CAA10914.1,CACD1,CCDS11127,CCDS11127.1,CG-E,CORD5,CORD6,CSNB1I,CYGD,EC 4.6.1.2,ENSG00000132518,ENSP00000254854,ENSP00000369550,ENST00000254854,ENST00000254854.4,ENST00000380203,ENST00000574510,ENST00000574510.1,GUC1A4,GUC2D,GUC2D_HUMAN,GUCY2D,GUCY2D-201,GUCY2D-202,Guanylate cyclase 2D, retinal,Guanylate cyclase 2D/E,HGNC:4689,L26921,LCA,LCA1,M92432…
GYS2	9606.ENSP00000261195	Glycogen [starch] synthase, liver; Transfers the glycosyl residue from UDP-Glc to the non- reducing end of alpha-1,4-glucan.	https://smart.embl.de/smart/DDvec.cgi?smart=703:Pfam_Glycogen_syn(32|667)+	2.4.1.11,2998,A0AVD8,AAB30886.1,AAI26311.1,AAI26313.1,AC006559,AC010197,AC022072,AJ003087,AJ003088,AJ003089,AJ003090,AJ003091,AJ003092,AJ003093,AJ003094,AJ003095,AJ003096,AJ003097,AJ003098,AJ003099,AJ003100,AJ003101,AJ003102,BAA06154.1,BC126310,BC126312,CAA05859.1,CCDS8690,CCDS8690.1,D29685,EC 2.4.1.11,ENSG00000111713,ENSP00000261195,ENST00000261195,ENST00000261195.2,GYS2,GYS2-201,GYS2_HUMAN,Glyc…
HADHA	9606.ENSP00000370023	Trifunctional enzyme subunit alpha, mitochondrial; Mitochondrial trifunctional enzyme catalyzes the last three of the four reactions of the mitochondrial beta-oxidation pathway. The mitochondrial beta-oxidation pathway is the major energy-producing process in tissues and is performed through four consecutive reactions breaking down fatty acids into acetyl-CoA. Among the enzymes involved in this p…	https://smart.embl.de/smart/DDvec.cgi?smart=763:Pfam_ECH_2(49|225)+Pfam_3HCDH_N(363|542)+Pfam_3HCDH(544|639)+Pfam_3HCDH(673|760)+	1.1.1.211,2.3.1.-,3030,4.2.1.17,5ZQZ,5ZRV,6DV2,78 kDa gastrin-binding protein,A0A2R8Y4E0,A0A2R8Y4F5,A0A2R8Y688,A0A2R8YDM1,A0A2R8YG21,AAA56664.1,AAH09235.1,AAX93141.1,AAY14643.1,AB020811,AC010896,AC011742,ADU87643.1,AK302532,AK313027,B2R7L4,B4DYP2,BAA03941.1,BAA76735.1,BAG35861.1,BAG63804.1,BC009235,CCDS1721,CCDS1721.1,CH471053,D16480,E9KL44,EAX00703.1,EC 1.1.1.211,EC 4.2.1.17,ECHA,ECHA_HUMAN,ENSG…
HADHB	9606.ENSP00000325136	Trifunctional enzyme subunit beta, mitochondrial; Mitochondrial trifunctional enzyme catalyzes the last three of the four reactions of the mitochondrial beta-oxidation pathway. The mitochondrial beta-oxidation pathway is the major energy-producing process in tissues and is performed through four consecutive reactions breaking down fatty acids into acetyl-CoA. Among the enzymes involved in this pa…	https://smart.embl.de/smart/DDvec.cgi?smart=474:Pfam_ketoacyl-synt(82|195)+Pfam_Thiolase_C(331|471)+	2.3.1.155,2.3.1.16,3-ketoacyl-CoA thiolase,3032,5ZQZ,5ZRV,6DV2,AAG39280.1,AAH14572.1,AAH17564.1,AAH30824.1,AAH66963.1,AAY14644.1,AC010896,AF113209,AK304455,AK314455,Acetyl-CoA acyltransferase,B2RB16,B4E2W0,B5MD38,BAA03942.1,BAA22061.1,BAG37063.1,BAG65272.1,BC014572,BC017564,BC030824,BC066963,Beta-ketothiolase,C9JE81,C9JEY0,C9K0M0,CCDS1722,CCDS1722.1,CCDS62871,CCDS62871.1,CCDS62872,CCDS62872.1,D16…
HAGH	9606.ENSP00000380514	Hydroxyacylglutathione hydrolase, mitochondrial; Thiolesterase that catalyzes the hydrolysis of S-D-lactoyl- glutathione to form glutathione and D-lactic acid.	https://smart.embl.de/smart/DDvec.cgi?smart=308:Lactamase_B(59|221)+Pfam_HAGH_C(222|303)+	1QH3,1QH5,2F50,3.1.2.6,3029,A8K290,AAH00840.1,AAH02627.2,AAK61294.1,AC012180,AE006639,AK290155,AK298174,AK299173,B4DP33,B4DRA7,BAF82844.1,BAG60445.1,BAG61219.1,BC000840,BC002627,CAA62483.1,CCDS10447,CCDS10447.2,CCDS32366,CCDS32366.1,CCDS66900,CCDS66900.1,CCDS86494,CCDS86494.1,CHEMBL2261,E7EN93,EC 3.1.2.6,ENSG00000063854,ENSP00000262303,ENSP00000380511,ENSP00000380514,ENSP00000406552,ENSP000004553…
HAL	9606.ENSP00000261208	Histidine ammonia-lyase.	https://smart.embl.de/smart/DDvec.cgi?smart=657:Pfam_DUF3534(3|86)+Pfam_Lyase_aromatic(121|585)+	3034,4.3.1.3,AAH96096.1,AAH96097.1,AAH96098.1,AAH96099.1,AB042217,AC007298,AC126174,AK298736,AK303544,B4DQC1,B4E0V8,BAA04047.1,BAB61863.1,BAG60883.1,BAG64570.1,BC096096,BC096097,BC096098,BC096099,CCDS58264,CCDS58264.1,CCDS58265,CCDS58265.1,CCDS9058,CCDS9058.1,CH471054,CHEMBL4003,D16626,EAW97556.1,EC 4.3.1.3,ENSG00000084110,ENSP00000261208,ENSP00000353080,ENSP00000439385,ENSP00000440861,ENSP000004…
HESX1	9606.ENSP00000498190	Homeobox expressed in ES cells 1; Required for the normal development of the forebrain, eyes and other anterior structures such as the olfactory placodes and pituitary gland. Possible transcriptional repressor. Binds to the palindromic PIII sequence, 5'-AGCTTGAGTCTAATTGAATTAACTGTAC-3'. HESX1 and PROP1 bind as heterodimers on this palindromic site, and, in vitro, HESX1 can antagonize PROP1 activat…	https://smart.embl.de/smart/DDvec.cgi?smart=185:HOX(108|170)+	2K40,8820,A0A024R364,AAB39561.1,AAB88275.1,AAC24523.1,AAH69515.1,AAH93979.1,AAI12090.1,AC093928,AF059734,ANF,BC069515,BC093979,BC112089,C9J0A9,CCDS2881,CCDS2881.1,CH471055,CPHD5,EAW65333.1,EAW65334.1,ENSG00000163666,ENSP00000295934,ENSP00000418918,ENSP00000419615,ENSP00000498190,ENST00000295934,ENST00000295934.7,ENST00000473921,ENST00000473921.2,ENST00000495160,ENST00000495160.2,ENST00000647958,E…
HEXB	9606.ENSP00000261416	Beta-hexosaminidase subunit beta chain A; Responsible for the degradation of GM2 gangliosides, and a variety of other molecules containing terminal N-acetyl hexosamines, in the brain and other tissues; Belongs to the glycosyl hydrolase 20 family.	https://smart.embl.de/smart/DDvec.cgi?smart=556:TRANS(13|35)+Pfam_Glycohydro_20b2(56|178)+Pfam_Glyco_hydro_20(200|517)+	1NOU,1NOW,1NP0,1O7A,1QBD,2GJX,2GK1,3.2.1.52,3074,3LMY,5BRO,AAV48875.1,AC026405,AC093214,ACI46028.1,ACV87197.1,AY643499,Beta-N-acetylhexosaminidase subunit beta,Beta-hexosaminidase subunit beta,Beta-hexosaminidase subunit beta chain A,Beta-hexosaminidase subunit beta chain B,CCDS4022,CCDS4022.1,CCDS78021,CCDS78021.1,Cervical cancer proto-oncogene 7 protein,D6REQ8,EC 3.2.1.52,ENC-1AS,ENSG0000004986…
HFE	9606.ENSP00000417404	Hereditary hemochromatosis protein; Binds to transferrin receptor (TFR) and reduces its affinity for iron-loaded transferrin.	https://smart.embl.de/smart/DDvec.cgi?smart=348:Pfam_MHC_I(26|202)+IGc1(220|292)+TRANS(307|329)+	1A6Z,1C42,1DE4,3077,AAB82083.1,AAC51823.1,AAC62646.1,AAC62647.1,AAC62648.1,AAG29342.1,AAG29571.1,AAG29572.1,AAG29575.1,AAG29577.1,AAH74721.1,AAI17202.1,AAI17204.1,ACB21042.1,AF079407,AF079408,AF079409,AF115264,AF115265,AF144240,AF144242,AF149804,AJ249335,AJ249336,AJ249337,AJ249338,AJ250635,B2CKL0,BC074721,BC117201,BC117203,CAA70934.1,CAB07442.1,CAC67792.1,CAC67793.1,CAC67794.1,CAC67795.1,CAC80805…
HGD	9606.ENSP00000283871	Homogentisate 1,2-dioxygenase.	https://smart.embl.de/smart/DDvec.cgi?smart=445:Pfam_HgmA(5|434)+	1.13.11.5,1EY2,1EYB,3081,A8K417,AAB16836.1,AAC02698.1,AAC51650.1,AAH71757.1,AC126182,AC133474,AF000573,AF045167,AK290782,AK313563,AKU,B2R8Z0,BAF83471.1,BAG36337.1,BC071757,C9JTX9,CAA99340.1,CCDS3000,CCDS3000.1,CH471052,EAW79524.1,EC 1.13.11.5,ENSG00000113924,ENSP00000283871,ENSP00000383615,ENSP00000417977,ENSP00000419163,ENSP00000419560,ENSP00000419838,ENST00000283871,ENST00000283871.9,ENST000004…
HJV	9606.ENSP00000337014	Hemojuvelin; Acts as a bone morphogenetic protein (BMP) coreceptor. Through enhancement of BMP signaling regulates hepcidin (HAMP) expression and regulates iron homeostasis. Belongs to the repulsive guidance molecule (RGM) family.	https://smart.embl.de/smart/DDvec.cgi?smart=426:SIGNAL(1|35)+Pfam_RGM_N(37|226)+Pfam_RGM_C(230|389)+TRANS(403|425)+	148738,4UI1,A0A024R4F5,A0A0U1RR55,A8K466,AAH17926.1,AAH85604.1,AAR22390.1,ABC40718.1,AC239799,AC243547,AK092682,AK092692,AK096905,AK124273,AK290831,AK315852,AL138842,AL355505,AY372521,B1ALI7,BAC03944.1,BAC03947.1,BAC04890.1,BAC85823.1,BAF83520.1,BAF98743.1,BC017926,BC085604,CAI22091.1,CAI22092.1,CAI22349.1,CAI22350.1,CCDS72877,CCDS72877.1,CCDS72878,CCDS72878.1,CCDS72879,CCDS72879.1,CH471244,DQ309…
HK1	9606.ENSP00000494664	Hexokinase-1; Catalyzes the phosphorylation of various hexoses, such as D- glucose, D-glucosamine, D-fructose, D-mannose and 2-deoxy-D-glucose, to hexose 6-phosphate (D-glucose 6-phosphate, D-glucosamine 6-phosphate, D-fructose 6-phosphate, D-mannose 6-phosphate and 2-deoxy-D-glucose 6- phosphate, respectively). Does not phosphorylate N-acetyl-D-glucosamine. Mediates the initial step of glycolysi…	https://smart.embl.de/smart/DDvec.cgi?smart=921:Pfam_Hexokinase_1(25|223)+Pfam_Hexokinase_2(229|463)+Pfam_Hexokinase_1(473|671)+Pfam_Hexokinase_2(677|911)+	1CZA,1DGK,1HKB,1HKC,1QHA,2.7.1.1,3098,4F9O,4FOE,4FOI,4FPA,4FPB,A0A024QZK7,A0A2R8Y626,A0A2R8Y7T9,A0A2R8YEE7,AAA52646.1,AAB40527.1,AAB40528.1,AAC00172.1,AAC15862.1,AAC15863.1,AAC25424.1,AAF82319.1,AAF82320.1,AAH08730.1,AC016821,AF016349,AF016351,AF016352,AF016353,AF016354,AF016355,AF016356,AF016357,AF016358,AF016359,AF016360,AF016361,AF016362,AF016363,AF016364,AF016365,AF029306,AF073786,AF163910,AF…
HMGCL	9606.ENSP00000363614	Hydroxymethylglutaryl-CoA lyase, mitochondrial; Mitochondrial 3-hydroxymethyl-3-methylglutaryl-CoA lyase that catalyzes a cation-dependent cleavage of (S)-3-hydroxy-3- methylglutaryl-CoA into acetyl-CoA and acetoacetate, a key step in ketogenesis. Terminal step in leucine catabolism. Ketone bodies (beta- hydroxybutyrate, acetoacetate and acetone) are essential as an alternative source of energy t…	https://smart.embl.de/smart/DDvec.cgi?smart=325:Pfam_HMGL-like(32|306)+	2CW6,3-hydroxy-3-methylglutarate-CoA lyase,3-hydroxy-3-methylglutaryl-CoA lyase,3-hydroxymethyl-3-methylglutaryl-CoA lyase,3155,3MP3,3MP4,3MP5,4.1.3.4,AAA92733.1,AAB19099.1,AAH10570.1,AAP88794.1,ACK58684.1,ADD21697.1,AH003700,AK300733,AK313869,AL031295,AL590728,B4DUP4,B7UCC6,BAG36597.1,BAG62406.1,BC010570,BT009792,CAG33165.1,CCDS243,CCDS243.1,CCDS53279,CCDS53279.1,CH471134,CR456884,D3Y5K7,EAW9509…
HMGCS2	9606.ENSP00000358414	Hydroxymethylglutaryl-CoA synthase, mitochondrial; This enzyme condenses acetyl-CoA with acetoacetyl-CoA to form HMG-CoA, which is the substrate for HMG-CoA reductase.	https://smart.embl.de/smart/DDvec.cgi?smart=508:Pfam_HMG_CoA_synt_N(50|223)+Pfam_HMG_CoA_synt_C(224|506)+	2.3.3.10,2WYA,3-hydroxy-3-methylglutaryl coenzyme A synthase,3-hydroxy-3-methylglutaryl-CoA synthase 2,3158,A0A140VJL2,AAA92673.1,AAA92674.1,AAB72036.1,AAH44217.1,ADD21696.1,AEE60999.1,AK303777,AL589734,B7Z8R3,BAH14049.1,BC044217,CAA58593.1,CAB032906,CAG33131.1,CCDS53353,CCDS53353.1,CCDS905,CCDS905.1,CH471122,CR456850,D3Y5K6,EAW56709.1,EC 2.3.3.10,ENSG00000134240,ENSP00000256633,ENSP00000358414,E…
HMOX1	9606.ENSP00000216117	Heme oxygenase 1; Heme oxygenase cleaves the heme ring at the alpha methene bridge to form biliverdin. Biliverdin is subsequently converted to bilirubin by biliverdin reductase. Under physiological conditions, the activity of heme oxygenase is highest in the spleen, where senescent erythrocytes are sequestrated and destroyed. Exhibits cytoprotective effects since excess of free heme sensitizes ce…	https://smart.embl.de/smart/DDvec.cgi?smart=288:Pfam_Heme_oxygenase(11|216)+TRANS(265|287)+	1.14.14.18,1N3U,1N45,1NI6,1OYK,1OYL,1OZE,1OZL,1OZR,1OZW,1S13,1S8C,1T5P,1TWN,1TWR,1XJZ,1XK0,1XK1,1XK2,1XK3,3162,3CZY,3HOK,3K4F,3TGM,4WD4,5BTQ,6EHA,AAA50403.1,AAR23262.1,AAV38588.1,AY460337,B1AHA8,BT019785,CAA30045.1,CAA32886.1,CAB017444,CAG30391.1,CAG46743.1,CAG46766.1,CCDS13914,CCDS13914.1,CH471095,CHEMBL2823,CR456505,CR541945,CR541968,EAW60059.1,EC 1.14.14.18,ENSG00000100292,ENSP00000216117,ENSP…
HNF1A	9606.ENSP00000438804	Hepatocyte nuclear factor 1-alpha; Transcriptional activator that regulates the tissue specific expression of multiple genes, especially in pancreatic islet cells and in liver (By similarity). Binds to the inverted palindrome 5'- GTTAATNATTAAC-3'. Activates the transcription of CYP1A2, CYP2E1 and CYP3A11 (By similarity).	https://smart.embl.de/smart/DDvec.cgi?smart=638:Pfam_HNF-1_N(8|168)+HOX(199|282)+Pfam_HNF-1A_C(549|637)+	1IC8,2GYP,6927,A0A087WYP0,A0A0A0MQU7,A0A0A0MTK8,A5Z2R8,AC079602,ADM43483.1,ADM43485.1,CAB010430,CCDS76611,CCDS76611.1,CCDS9209,CCDS9209.1,CH471054,E0YMI9,E0YMJ1,E0YMJ5,E0YMK0,E0YMK1,E2I9R4,E2I9R5,EAW98227.1,ENSG00000135100,ENSP00000257555,ENSP00000339938,ENSP00000342683,ENSP00000382901,ENSP00000384165,ENSP00000438300,ENSP00000438531,ENSP00000438565,ENSP00000438804,ENSP00000439088,ENSP00000439147,…
HOXA11	9606.ENSP00000006015	Homeobox protein Hox-A11; Sequence-specific transcription factor which is part of a developmental regulatory system that provides cells with specific positional identities on the anterior-posterior axis.	https://smart.embl.de/smart/DDvec.cgi?smart=313:Pfam_DUF3528(25|167)+HOX(241|303)+	3207,A4D190,AAB94761.1,AAC80455.1,AAH40948.1,AC004080,AF039307,AF071164,BC040948,CCDS5411,CCDS5411.1,CH236948,CH471073,EAL24220.1,EAW93888.1,ENSG00000005073,ENSP00000006015,ENSP00000448962,ENST00000006015,ENST00000006015.3,ENST00000517402,ENST00000517402.1,H0YIA6,HGNC:5101,HOX1,HOX1I,HOXA11,HOXA11-201,HOXA11-202,HPA006770,HPA035623,HXA11_HUMAN,Homeobox A11,Homeobox protein Hox-1I,Homeobox protein…
HOXD13	9606.ENSP00000376322	Homeobox protein Hox-D13; Sequence-specific transcription factor that binds gene promoters and activates their transcription. Part of a developmental regulatory system that provides cells with specific positional identities on the anterior-posterior axis (By similarity). Belongs to the Abd-B homeobox family.	https://smart.embl.de/smart/DDvec.cgi?smart=343:Pfam_HoxA13_N(78|180)+HOX(276|338)+	3239,AAC51635.1,AB032481,AC009336,AF005219,AF005220,BAA95352.1,BDE,BDSD,CCDS2264,CCDS2264.2,ENSG00000128714,ENSP00000249505,ENSP00000376322,ENST00000249505,ENST00000392539,ENST00000392539.3,HGNC:5136,HOX4I,HOXD13,HOXD13-201,HPA064064,HXD13_HUMAN,Homeobox D13,Homeobox protein Hox-4I,Homeobox protein Hox-D13,Homeobox protein HoxA/C/D13,NM_000523,NM_000523.3,NM_000523.4,NP_000514,NP_000514.2,NX_P354…
HPD	9606.ENSP00000289004	4-hydroxyphenylpyruvate dioxygenase; Key enzyme in the degradation of tyrosine; Belongs to the 4HPPD family.	https://smart.embl.de/smart/DDvec.cgi?smart=393:Pfam_Glyoxalase_4(20|134)+Pfam_Glyoxalase(180|335)+	1.13.11.27,3242,3ISQ,4-HPPD,4-hydroxyphenylpyruvate dioxygenase,4-hydroxyphenylpyruvic acid oxidase,4HPPD,5EC3,A0A0B4J1R4,A8K461,AC079360,B3KQ63,BC014790,CCDS53839,CCDS53839.1,CCDS9224,CCDS9224.1,EC 1.13.11.27,ENSG00000158104,ENSP00000289004,ENSP00000314216,ENSP00000437419,ENSP00000441677,ENST00000289004,ENST00000289004.8,ENST00000327113,ENST00000535114,ENST00000535114.1,ENST00000542159,ENST00000…
HPRT1	9606.ENSP00000298556	Hypoxanthine-guanine phosphoribosyltransferase; Converts guanine to guanosine monophosphate, and hypoxanthine to inosine monophosphate. Transfers the 5-phosphoribosyl group from 5- phosphoribosylpyrophosphate onto the purine. Plays a central role in the generation of purine nucleotides through the purine salvage pathway.	https://smart.embl.de/smart/DDvec.cgi?smart=218:Pfam_Pribosyltran(36|196)+	1BZY,1D6N,1HMP,1Z7G,2.4.2.8,2VFA,3251,3GEP,3GGC,3GGJ,4IJQ,4KN6,4RAB,4RAC,4RAD,4RAN,4RAO,4RAQ,5BRN,5BSK,5HIA,5W8V,6BNJ,A0A140VJL3,A6NHF0,AAA36012.1,AAA52690.1,AAA52691.1,AAB21289.1,AAB59391.1,AAB59392.1,AAC60591.2,AAH00578.1,AAV31777.1,AAV38157.1,AC004383,AEE61000.1,AK313435,AY780550,B2R8M9,BAG36226.1,BC000578,BT019350,CAB012200,CCDS14641,CCDS14641.1,CH471107,CHEMBL2360,EAX11761.1,EC 2.4.2.8,ENSG0…
HPS3	9606.ENSP00000296051	Hermansky-Pudlak syndrome 3 protein; Involved in early stages of melanosome biogenesis and maturation.	https://smart.embl.de/smart/DDvec.cgi?smart=1004:Pfam_HPS3_N(3|212)+Pfam_HPS3_Mid(256|642)+Pfam_HPS3_C(651|1002)+	84343,A8K6G6,AAH16901.1,AAH22062.2,AAH40359.1,AAK53457.1,AAK84131.1,AC021059,AC131209,AF375663,AK026357,AK056575,AK291631,AY033141,BAB15459.1,BAB71221.1,BAF84320.1,BC016901,BC022062,BC040359,BLOC2S1,CCDS3140,CCDS3140.1,CCDS77836,CCDS77836.1,CH471052,EAW78886.1,EAW78887.1,ENSG00000163755,ENSP00000296051,ENSP00000322873,ENSP00000418230,ENSP00000419824,ENST00000296051,ENST00000296051.6,ENST000003243…
HR	9606.ENSP00000370826	Lysine-specific demethylase hairless; Histone demethylase that specifically demethylates both mono- and dimethylated 'Lys-9' of histone H3. May act as a transcription regulator controlling hair biology (via targeting of collagens), neural activity, and cell cycle.	https://smart.embl.de/smart/DDvec.cgi?smart=1189:JmjC(946|1157)+	1.14.11.-,1.14.11.65,55806,AAC32258.3,AAH67128.1,AF039196,AJ277165,AJ277249,AJ277250,AJ277251,AJ277252,AJ277253,AJ400825,AJ400826,AJ400827,AJ400828,AJ400829,AJ400830,AJ400831,AJ400832,AJ400833,AJ400834,AJ400835,AJ400836,AJ400837,ALUNC,AU,BC067128,CAB86602.1,CAB87577.2,CCDS6022,CCDS6022.1,CCDS6023,CCDS6023.1,E5RK80,EC 1.14.11.-,EC 1.14.11.65,ENSG00000168453,ENSP00000305169,ENSP00000310555,ENSP0000…
HSD11B2	9606.ENSP00000316786	Corticosteroid 11-beta-dehydrogenase isozyme 2; Catalyzes the conversion of cortisol to the inactive metabolite cortisone. Modulates intracellular glucocorticoid levels, thus protecting the nonselective mineralocorticoid receptor from occupation by glucocorticoids.	https://smart.embl.de/smart/DDvec.cgi?smart=405:Pfam_adh_short_C2(89|293)+	1.1.1.-,11-DH2,11-HSD type II,11-beta-HSD,11-beta-HSD type II,11-beta-HSD2,11-beta-hydroxysteroid dehydrogenase type 2,11-beta-hydroxysteroid dehydrogenase type II,3291,A7LB28,AAA91969.1,AAB48544.1,AAC50356.1,AAH36780.1,AAH64536.1,AAK91586.1,ABS29267.1,AC009061,ACS13714.1,AME,AME1,AY046280,BC036780,BC064536,C5HTY7,CAB032443,CCDS10837,CCDS10837.1,CH471092,CHEMBL3746,Corticosteroid 11-beta-dehydrog…
HSD17B10	9606.ENSP00000168216	3-hydroxyacyl-CoA dehydrogenase type-2; Mitochondrial dehydrogenase that catalyzes the beta-oxidation at position 17 of androgens and estrogens and has 3-alpha- hydroxysteroid dehydrogenase activity with androsterone. Catalyzes the third step in the beta-oxidation of fatty acids. Carries out oxidative conversions of 7-alpha-OH and 7-beta-OH bile acids. Also exhibits 20-beta-OH and 21-OH dehydroge…	https://smart.embl.de/smart/DDvec.cgi?smart=261:Pfam_KR(12|175)+	1.1.1.178,1.1.1.35,1.1.1.51,17-beta-HSD 10,17-beta-hydroxysteroid dehydrogenase 10,17b-HSD10,1F67,1SO8,1U7T,2-methyl-3-hydroxybutyryl-CoA dehydrogenase,2O23,3-hydroxy-2-methylbutyryl-CoA dehydrogenase,3-hydroxyacyl-CoA dehydrogenase type II,3-hydroxyacyl-CoA dehydrogenase type-2,3028,A0A0S2Z410,AAB68958.1,AAC15902.1,AAC16419.1,AAC39900.1,AAC51812.1,AAH00372.1,AAH08708.1,AAM18189.1,AB-binding alco…
HSD17B3	9606.ENSP00000364412	Testosterone 17-beta-dehydrogenase 3; Favors the reduction of androstenedione to testosterone. Uses NADPH while the two other EDH17B enzymes use NADH.	https://smart.embl.de/smart/DDvec.cgi?smart=310:TRANS(5|27)+Pfam_adh_short_C2(55|260)+TRANS(269|291)+	1.1.1.62,1.1.1.64,17-beta-HSD 3,17-beta-hydroxysteroid dehydrogenase type 3,3293,A0A0S2Z3U6,A0A0S2Z3V7,A0A0S2Z406,A0A0S2Z413,A0A3B3ITT4,A0A3B3ITW2,AAC50066.1,AAH34281.1,AAP88937.1,AAV38178.1,AL160269,ALQ33588.1,ALQ33589.1,ALQ33590.1,ALQ33591.1,ALQ33592.1,AY341031,BC034281,BT019371,CAG46692.1,CCDS6716,CCDS6716.1,CH471174,CHEMBL4234,CR541894,DHB3_HUMAN,EAW92645.1,EC 1.1.1.62,EC 1.1.1.64,EDH17B3,ENS…
HSF4	9606.ENSP00000430947	Heat shock factor protein 4; DNA-binding protein that specifically binds heat shock promoter elements (HSE). Isoform HSF4A represses transcription while the isoform HSF4B activates transcription. Belongs to the HSF family.	https://smart.embl.de/smart/DDvec.cgi?smart=492:HSF(16|120)+	3299,A0A024R6X7,AB029347,AB029348,AC074143,BAA13433.1,BAA84581.1,BAA84582.1,CCDS42175,CCDS42175.1,CCDS45510,CCDS45510.1,CH471092,CHEMBL3988631,CTM,CTRCT5,D87673,E5RG51,E5RHY0,E5RJV4,E5RK26,E7EWW4,EAW83083.1,EAW83084.1,EAW83085.1,ENSG00000102878,ENSP00000264009,ENSP00000403219,ENSP00000408815,ENSP00000427832,ENSP00000427963,ENSP00000428077,ENSP00000428161,ENSP00000428978,ENSP00000429486,ENSP000004…
HSPG2	9606.ENSP00000363827	Basement membrane-specific heparan sulfate proteoglycan core protein; Integral component of basement membranes. Component of the glomerular basement membrane (GBM), responsible for the fixed negative electrostatic membrane charge, and which provides a barrier which is both size- and charge-selective. It serves as an attachment substrate for cells. Plays essential roles in vascularization. Critica…	https://smart.embl.de/smart/DDvec.cgi?smart=4391:SIGNAL(1|21)+SEA(80|194)+LDLa(198|236)+LDLa(284|321)+LDLa(324|361)+LDLa(367|405)+IGc2(419|486)+LamB(590|717)+EGF_Lam(764|811)+EGF_Lam(814|869)+EGF_Lam(871|921)+LamB(985|1112)+Pfam_Laminin_EGF(1116|1156)+EGF_Lam(1159|1206)+EGF_Lam(1209|1263)+EGF_Lam(1275|1322)+LamB(1391|1516)+EGF_like(1516|1560)+EGF_Lam(1563|1610)+EGF_Lam(1613|1668)+IGc2(1689|1753)+…	3339,3SH4,3SH5,A0A0U1RQT3,A0A2R8YH07,A0A3B3IT11,AAA52699.1,AAA52700.1,AAB21121.2,AL445795,AL590103,AL590556,CAA44373.1,CAB009820,CAB020718,CAC18534.1,CCDS30625,CCDS30625.1,ENSG00000142798,ENSP00000270945,ENSP00000311093,ENSP00000363805,ENSP00000363808,ENSP00000363814,ENSP00000363827,ENSP00000392022,ENSP00000395103,ENSP00000395884,ENSP00000396310,ENSP00000397573,ENSP00000405412,ENSP00000416385,ENS…
IDS	9606.ENSP00000339801	Iduronate 2-sulfatase 14 kDa chain; Lysosomal enzyme involved in the degradation pathway of dermatan sulfate and heparan sulfate.	https://smart.embl.de/smart/DDvec.cgi?smart=550:SIGNAL(1|25)+Pfam_Sulfatase(37|416)+	3.1.6.13,3423,5FQL,6IOZ,AAA16877.1,AAA59192.1,AAA63197.1,AAA92014.1,AAC05984.1,AAC77828.1,AAH06170.1,AC233288,AC244197,AF011889,AF050145,Alpha-L-iduronate sulfate sulfatase,BC006170,CCDS14685,CCDS14685.1,CCDS14686,CCDS14686.1,CH471171,D3DWT4,E5RHJ1,EAW61281.1,EAW61282.1,EAW61283.1,EC 3.1.6.13,ENSG00000010404,ENSP00000008588,ENSP00000276246,ENSP00000306533,ENSP00000325444,ENSP00000325632,ENSP00000…
IDUA	9606.ENSP00000247933	alpha-L-iduronidase.	https://smart.embl.de/smart/DDvec.cgi?smart=653:SIGNAL(1|19)+Pfam_Glyco_hydro_39(23|543)+	1Y24,3.2.1.76,3425,3W81,3W82,4KGJ,4KGL,4KH2,4MJ2,4MJ4,4OBR,4OBS,6I6R,6I6X,AAA51698.1,AAA81589.1,AC019103,AK125223,Alpha-L-iduronidase,B3KWK6,BAG54168.1,CAB025901,CCDS3343,CCDS3343.1,CCDS87198,D6R9D5,D6REB5,EC 3.2.1.76,ENSG00000127415,ENSP00000247933,ENSP00000372436,ENSP00000396458,ENSP00000422952,ENSP00000423685,ENSP00000424227,ENSP00000424847,ENSP00000425081,ENST00000247933,ENST00000247933.8,ENS…
IGF1	9606.ENSP00000376637	Insulin-like growth factor I; The insulin-like growth factors, isolated from plasma, are structurally and functionally related to insulin but have a much higher growth-promoting activity. May be a physiological regulator of [1-14C]- 2-deoxy-D-glucose (2DG) transport and glycogen synthesis in osteoblasts. Stimulates glucose transport in bone-derived osteoblastic (PyMS) cells and is effective at mu…	https://smart.embl.de/smart/DDvec.cgi?smart=158:SIGNAL(1|48)+IlGF(51|109)+	1B9G,1BQT,1GF1,1GZR,1GZY,1GZZ,1H02,1H59,1IMX,1PMX,1TGR,1WQJ,2DSP,2DSQ,2DSR,2GF1,3479,3GF1,3LRI,4XSS,5U8Q,6FF3,6PYH,6RVA,AAA52537.1,AAA52538.1,AAA52539.1,AAA52787.1,AAA52789.1,AAI48267.1,AAI52322.1,AAO74829.1,AAV40833.1,AC010202,AC068648,AY260957,AY790940,B2RWM7,BC148266,BC152321,CAA24998.1,CAA27152.1,CAA27153.1,CAA27154.1,CAA27250.1,CAA40092.1,CAA40093.1,CAA40342.1,CCDS44960,CCDS44960.1,CCDS44961…
IGHMBP2	9606.ENSP00000255078	DNA-binding protein SMUBP-2; 5' to 3' helicase that unwinds RNA and DNA duplices in an ATP-dependent reaction. Acts as a transcription regulator. Required for the transcriptional activation of the flounder liver-type antifreeze protein gene. Exhibits strong binding specificity to the enhancer element B of the flounder antifreeze protein gene intron. Binds to the insulin II gene RIPE3B enhancer re…	https://smart.embl.de/smart/DDvec.cgi?smart=993:AAA(206|375)+R3H(706|785)+ZnF_AN1(897|937)+	1MSZ,2LRR,3.6.4.12,3.6.4.13,3508,4B3F,4B3G,A0PJD2,AAA53082.1,AAA58611.1,AAA70430.1,AAH25299.1,AP000808,ATP-dependent RNA/DNA helicase IGHMBP2,ATP-dependent helicase IGHMBP2,BC025299,CATF1,CCDS8187,CCDS8187.1,CMT2S,DNA-binding protein SMUBP-2,EC 3.6.4.12,EC 3.6.4.13,ENSG00000132740,ENSP00000255078,ENSP00000440465,ENSP00000443343,ENSP00000456366,ENST00000255078,ENST00000255078.7,ENST00000536803,ENS…
IHH	9606.ENSP00000295731	Indian hedgehog protein C-product; Intercellular signal essential for a variety of patterning events during development. Binds to the patched (PTC) receptor, which functions in association with smoothened (SMO), to activate the transcription of target genes. Implicated in endochondral ossification: may regulate the balance between growth and ossification of the developing bones. Induces the expre…	https://smart.embl.de/smart/DDvec.cgi?smart=411:SIGNAL(1|27)+Pfam_HH_signal(28|189)+HintN(201|308)+HintC(309|353)+	3549,3K7G,3K7H,3K7I,3K7J,3N1F,3N1M,3N1O,3N1P,AAA62178.1,AAH34757.2,AAI36588.1,AAI36589.1,AB018076,B9EGM5,BAA33523.2,BC034757,BC136587,BC136588,BDA1,C46.003,CCDS33380,CCDS33380.1,CH471063,EAW70675.1,ENSG00000163501,ENSP00000295731,ENST00000295731,ENST00000295731.6,HGNC:5956,HHG-2,HHG2,IHH,IHH-201,IHH_HUMAN,Indian hedgehog,Indian hedgehog (Drosophila) homolog,Indian hedgehog protein,Indian hedgehog…
IMPDH1	9606.ENSP00000345096	Inosine-5'-monophosphate dehydrogenase 1; Catalyzes the conversion of inosine 5'-phosphate (IMP) to xanthosine 5'-phosphate (XMP), the first committed and rate-limiting step in the de novo synthesis of guanine nucleotides, and therefore plays an important role in the regulation of cell growth. Could also have a single-stranded nucleic acid-binding activity and could play a role in RNA and/or DNA …	https://smart.embl.de/smart/DDvec.cgi?smart=599:CBS(202|253)+CBS(269|317)+	1.1.1.205,1JCN,3614,A0A3B3IRL5,A4D0Z6,A4D0Z7,A6NDW5,A6NNI6,AC010655,B3KNP7,B3KVM8,B4DE09,C9J029,C9J381,C9JV30,C9K0R9,CCDS34748,CCDS34748.1,CCDS34749,CCDS34749.1,CCDS43643,CCDS43643.1,CCDS47699,CCDS47699.1,CCDS47700,CCDS47700.1,CCDS55161,CCDS55161.1,EC 1.1.1.205,ENSG00000106348,ENSP00000265385,ENSP00000310134,ENSP00000322762,ENSP00000323060,ENSP00000342438,ENSP00000345096,ENSP00000346219,ENSP00000…
INSR	9606.ENSP00000303830	Insulin receptor subunit alpha; Receptor tyrosine kinase which mediates the pleiotropic actions of insulin. Binding of insulin leads to phosphorylation of several intracellular substrates, including, insulin receptor substrates (IRS1, 2, 3, 4), SHC, GAB1, CBL and other signaling intermediates. Each of these phosphorylated proteins serve as docking proteins for other signaling proteins that contai…	https://smart.embl.de/smart/DDvec.cgi?smart=1382:SIGNAL(1|27)+Pfam_Recep_L_domain(52|164)+FU(231|274)+FU(277|321)+Pfam_Recep_L_domain(359|473)+FN3(622|831)+FN3(851|934)+TRANS(957|979)+TyrKc(1023|1290)+	1GAG,1I44,1IR3,1IRK,1P14,1RQQ,2.7.10.1,2AUH,2B4S,2HR7,2MFR,2Z8C,3643,3BU3,3BU5,3BU6,3EKK,3EKN,3ETA,3W11,3W12,3W13,4IBM,4OGA,4XLV,4XSS,4XST,4ZXB,5E1S,5HHW,5J3H,5KQV,5U1M,6HN4,6HN5,6PXV,6PXW,6SOF,AAA59174.1,AAA59175.1,AAA59176.1,AAA59177.1,AAA59178.1,AAA59190.1,AAA59452.1,AAA86791.1,AAC37604.1,AAI17173.1,AB208861,AC010311,AC010526,AC010606,AC125387,BAD92098.1,BC117172,CAA26096.1,CCDS12176,CCDS12176…
INVS	9606.ENSP00000262457	Inversin; Required for normal renal development and establishment of left-right axis. Probably acts as a molecular switch between different Wnt signaling pathways. Inhibits the canonical Wnt pathway by targeting cytoplasmic disheveled (DVL1) for degradation by the ubiquitin- proteasome. This suggests that it is required in renal development to oppose the repression of terminal differentiation of …	https://smart.embl.de/smart/DDvec.cgi?smart=1065:ANK(47|76)+ANK(80|110)+ANK(113|144)+ANK(148|177)+ANK(181|215)+ANK(220|250)+ANK(254|285)+ANK(288|317)+ANK(321|350)+ANK(356|385)+ANK(389|418)+ANK(422|451)+ANK(455|484)+ANK(488|517)+ANK(523|553)+IQ(554|576)+IQ(915|937)+	27130,A0A024R153,A2A2Y2,AAC79436.1,AAC79456.1,AAC79457.1,AAD02131.2,AAH06370.1,AAH41665.1,AAI11762.1,AF039217,AF084367,AF084368,AF084369,AF084370,AF084371,AF084372,AF084373,AF084374,AF084375,AF084376,AF084377,AF084378,AF084379,AF084380,AF084381,AF084382,AL137072,AL356798,AL445214,BC006370,BC041665,BC111761,CCDS6746,CCDS6746.1,CH471105,EAW58924.1,EAW58925.1,EAW58926.1,ENSG00000119509,ENSP000002624…
IRF1	9606.ENSP00000245414	Interferon regulatory factor 1; Transcriptional regulator which displays a remarkable functional diversity in the regulation of cellular responses. These include the regulation of IFN and IFN-inducible genes, host response to viral and bacterial infections, regulation of many genes expressed during hematopoiesis, inflammation, immune responses and cell proliferation and differentiation, regulatio…	https://smart.embl.de/smart/DDvec.cgi?smart=325:IRF(1|114)+	3659,AAA36043.1,AAH09483.1,AAV38560.1,AAV38561.1,ABH05670.1,AC116366,AGV15458.1,AK314025,BAG36735.1,BC009483,BT019755,BT019756,C9J9C5,C9JD95,CAA32624.1,CAB011662,CAG46514.1,CCDS4155,CCDS4155.1,CH471062,CR541713,DQ789232,EAW62332.1,ENSG00000125347,ENSP00000245414,ENSP00000368181,ENSP00000384406,ENSP00000392455,ENSP00000396318,ENSP00000405655,ENSP00000410900,ENSP00000473661,ENSP00000480887,ENST0000…
IRF6	9606.ENSP00000355988	Interferon regulatory factor 6; Probable DNA-binding transcriptional activator. Key determinant of the keratinocyte proliferation-differentiation switch involved in appropriate epidermal development (By similarity). Plays a role in regulating mammary epithelial cell proliferation (By similarity). May regulate WDR65 transcription (By similarity). Belongs to the IRF family.	https://smart.embl.de/smart/DDvec.cgi?smart=467:IRF(3|116)+IRF-3(223|407)+	3664,A0A2R8YHF3,AAB84111.1,AAH14852.1,AEK31251.1,AEL89176.1,AF027292,AK296960,AL022398,B1AJU4,B4DLE2,BAG59504.1,BC014852,CCDS1492,CCDS1492.1,CCDS55681,CCDS55681.1,CH471100,D3DT90,EAW93438.1,EAW93439.1,ENSG00000117595,ENSP00000236254,ENSP00000355988,ENSP00000403855,ENSP00000440532,ENSP00000496669,ENST00000236254,ENST00000367021,ENST00000367021.7,ENST00000456314,ENST00000456314.1,ENST00000464698,EN…
ITGA2	9606.ENSP00000296585	Integrin alpha-2; Integrin alpha-2/beta-1 is a receptor for laminin, collagen, collagen C-propeptides, fibronectin and E-cadherin. It recognizes the proline-hydroxylated sequence G-F-P-G-E-R in collagen. It is responsible for adhesion of platelets and other cells to collagens, modulation of collagen and collagenase gene expression, force generation and organization of newly synthesized extracellu…	https://smart.embl.de/smart/DDvec.cgi?smart=1181:SIGNAL(1|29)+Int_alpha(44|99)+VWA(172|362)+Int_alpha(433|484)+Int_alpha(487|544)+Int_alpha(550|605)+Int_alpha(614|663)+TRANS(1132|1154)+	1AOX,1DZI,1PQB,1V7P,3673,4BJ3,5HJ2,5THP,6ND8,6ND9,6NDA,6NDB,6NDC,6NDD,6NDE,6NDF,6NDG,6NDH,AC008966,BR,CAB017690,CCDS3957,CCDS3957.1,CD49 antigen-like family member B,CD49B,CD49b,Collagen receptor,D6R9H3,D6RG08,E7EMF1,E7ESP4,E9PB77,ENSG00000164171,ENSP00000296585,ENSP00000422095,ENSP00000422145,ENSP00000424397,ENSP00000424642,ENSP00000426489,ENST00000296585,ENST00000296585.9,ENST00000503810,ENST00…
ITGA2B	9606.ENSP00000262407	Integrin alpha-IIb light chain, form 1; Integrin alpha-IIb/beta-3 is a receptor for fibronectin, fibrinogen, plasminogen, prothrombin, thrombospondin and vitronectin. It recognizes the sequence R-G-D in a wide array of ligands. It recognizes the sequence H-H-L-G-G-G-A-K-Q-A-G-D-V in fibrinogen gamma chain. Following activation integrin alpha-IIb/beta-3 brings about platelet/platelet interaction t…	https://smart.embl.de/smart/DDvec.cgi?smart=1039:SIGNAL(1|31)+Int_alpha(46|103)+Int_alpha(262|312)+Int_alpha(316|377)+Int_alpha(383|439)+Int_alpha(444|495)+TRANS(997|1019)+Pfam_Integrin_alpha(1020|1034)+	1DPK,1DPQ,1JX5,1KUP,1KUZ,1M8O,1RN0,1S4W,1TYE,1UV9,2K1A,2K9J,2KNC,2MTP,2N9Y,2VC2,2VDK,2VDL,2VDM,2VDN,2VDO,2VDP,2VDQ,2VDR,3674,3FCS,3FCU,3NID,3NIF,3NIG,3T3M,3T3P,3ZDX,3ZDY,3ZDZ,3ZE0,3ZE1,3ZE2,4CAK,4Z7N,4Z7O,4Z7Q,5HDB,A0A3B3IU79,AAA35926.1,AAA52587.1,AAA52588.1,AAA52597.1,AAA52599.1,AAA53150.1,AAA60114.1,AAC98507.1,AAI17444.1,AAI26443.1,AC003043,AF098114,AK315335,B2RCY8,BAG37735.1,BC117443,BC126442,…
ITGA6	9606.ENSP00000386896	Integrin alpha-6 heavy chain; Integrin alpha-6/beta-1 (ITGA6:ITGB1) is a receptor for laminin on platelets (By similarity). Integrin alpha-6/beta-1 (ITGA6:ITGB1) is present in oocytes and is involved in sperm-egg fusion (By similarity). Integrin alpha-6/beta-4 (ITGA6:ITGB4) is a receptor for laminin in epithelial cells and it plays a critical structural role in the hemidesmosome (By similarity). …	https://smart.embl.de/smart/DDvec.cgi?smart=1091:SIGNAL(1|23)+Int_alpha(40|101)+Int_alpha(254|303)+Int_alpha(312|368)+Int_alpha(373|426)+Int_alpha(428|483)+TRANS(1015|1037)+	3655,AAB20354.1,AAB20355.1,AAB24829.1,AAD48469.1,AAH50585.1,AAI36456.1,AAI36457.1,AAX93133.1,AB208842,ABH11650.1,AC078883,AF166335,AF166336,AF166337,AF166338,AF166339,AF166340,AF166341,AF166342,AF166343,AK294436,AK296496,Alpha6p,B2RMU9,B4DG69,B4DKB8,BAD92079.1,BAG57680.1,BAG59130.1,BC050585,BC136455,BC136456,C4AM96,C9JXX7,CAA37655.1,CAA42099.1,CAB009009,CCDS2249,CCDS2249.1,CCDS46451,CCDS46451.1,C…
ITGA7	9606.ENSP00000452120	Integrin alpha-7 70 kDa form; Integrin alpha-7/beta-1 is the primary laminin receptor on skeletal myoblasts and adult myofibers. During myogenic differentiation, it may induce changes in the shape and mobility of myoblasts, and facilitate their localization at laminin-rich sites of secondary fiber formation. It is involved in the maintenance of the myofibers cytoarchitecture as well as for their …	https://smart.embl.de/smart/DDvec.cgi?smart=1141:TRANS(12|34)+Int_alpha(48|110)+Int_alpha(263|316)+Int_alpha(320|376)+Int_alpha(381|434)+Int_alpha(439|495)+TRANS(1042|1064)+	3679,AAB87696.1,AAC18968.1,AAC39708.1,AAC80458.1,AAH50280.1,AAQ89241.1,AC009779,AF032108,AF034833,AF052050,AF072132,AJ228836,AJ228837,AJ228838,AJ228839,AJ228840,AJ228841,AJ228842,AJ228843,AJ228844,AJ228845,AJ228846,AJ228847,AJ228848,AJ228849,AJ228850,AJ228851,AJ228852,AJ228853,AJ228854,AJ228855,AJ228856,AJ228857,AJ228858,AJ228859,AJ228860,AJ228862,AK304864,AY358882,B4E3U0,BAG65602.1,BC050280,C9JM…
ITGB4	9606.ENSP00000200181	Integrin beta-4; Integrin alpha-6/beta-4 is a receptor for laminin. Plays a critical structural role in the hemidesmosome of epithelial cells. Is required for the regulation of keratinocyte polarity and motility. ITGA6:ITGB4 binds to NRG1 (via EGF domain) and this binding is essential for NRG1-ERBB signaling. ITGA6:ITGB4 binds to IGF1 and this binding is essential for IGF1 signaling. ITGA6:ITGB4 …	https://smart.embl.de/smart/DDvec.cgi?smart=1822:SIGNAL(1|27)+INB(37|455)+Pfam_EGF_2(543|573)+Integrin_B_tail(626|711)+Calx_beta(979|1084)+FN3(1127|1205)+FN3(1220|1307)+FN3(1528|1609)+FN3(1641|1725)+	1QG3,2YRZ,3691,3F7P,3F7Q,3F7R,3FQ4,3FSO,3H6A,4Q58,4WTW,4WTX,6GVK,6GVL,A0A024R8K7,A0A024R8T0,A0AVL6,AAB65421.1,AAB65422.1,AAC51632.1,AAC51633.1,AAC51634.1,AAI18917.1,AAI26412.1,AC087749,AF011375,AF011376,AJ251004,BC118916,BC126411,CAA36134.1,CAA36433.1,CAA37656.1,CAB002422,CAB005258,CAB61345.1,CCDS11727,CCDS11727.1,CCDS32736,CCDS32736.1,CCDS58599,CCDS58599.1,CD104,CH471099,EAW89305.1,EAW89308.1,EA…
ITM2B	9606.ENSP00000497221	Integral membrane protein 2B; Plays a regulatory role in the processing of the amyloid-beta A4 precursor protein (APP) and acts as an inhibitor of the amyloid-beta peptide aggregation and fibrils deposition. Plays a role in the induction of neurite outgrowth. Functions as a protease inhibitor by blocking access of secretases to APP cleavage sites. Bri23 peptide prevents aggregation of APP amyloid…	https://smart.embl.de/smart/DDvec.cgi?smart=266:TRANS(52|74)+BRICHOS(137|231)+	9445,A0A384MDP7,A0A3B3ISG3,A0A3B3ITP9,A0A3B3IU60,A0A3B3IUC0,AAD40370.1,AAD45280.1,AAF66130.1,AAG49434.1,AAH00554.1,AAH16148.1,AAP35509.1,AAP88930.1,ABRI,ABri23,ADO22246.1,AF092128,AF136973,AF152462,AF246221,AL139322,AY341247,BC000554,BC016148,BRI,BRI2,BRI2 ICD,BRI2 intracellular domain,BRI2, membrane form,BRI2C, soluble form,BRICD2B,BRICHOS domain containing 2B,BT006863,Bri,Bri2-23,Bri23 peptide,…
IVD	9606.ENSP00000499074	Isovaleryl-CoA dehydrogenase, mitochondrial; isovaleryl-CoA dehydrogenase.	https://smart.embl.de/smart/DDvec.cgi?smart=426:Pfam_Acyl-CoA_dh_N(46|160)+Pfam_Acyl-CoA_dh_M(164|261)+Pfam_Acyl-CoA_dh_2(288|411)+	1.3.8.4,1IVH,3712,A0A087WVD3,A0A0A0MT83,A0A0S2Z4K7,AAA52711.1,AAB92584.1,AAF20182.1,AAH17202.1,AAP35809.1,AC013356,ACAD2,AF038317,AF038318,AF191214,AF191215,AF191216,AF191217,AF191218,AK122922,AK315296,ALQ33608.1,ALQ33609.1,B2RCV5,B3KVI7,BAG37702.1,BAG53799.1,BC017202,BT007145,CCDS10057,CCDS10057.2,CCDS53930,CCDS53930.1,CH471125,EAW92413.1,EAW92414.1,EAW92415.1,EC 1.3.8.4,ENSG00000128928,ENSP0000…
JAG1	9606.ENSP00000254958	Protein jagged-1; Ligand for multiple Notch receptors and involved in the mediation of Notch signaling. May be involved in cell-fate decisions during hematopoiesis. Seems to be involved in early and late stages of mammalian cardiovascular development. Inhibits myoblast differentiation (By similarity). Enhances fibroblast growth factor-induced angiogenesis (in vitro).	https://smart.embl.de/smart/DDvec.cgi?smart=1218:SIGNAL(1|30)+Pfam_MNNL(32|107)+DSL(167|229)+EGF(233|263)+EGF(264|294)+EGF_CA(296|334)+EGF(339|372)+EGF_CA(374|410)+EGF_CA(412|448)+EGF_CA(450|485)+EGF_CA(487|523)+EGF_CA(525|561)+EGF(577|627)+EGF_CA(629|665)+EGF_CA(667|703)+EGF(708|741)+EGF(747|780)+EGF_CA(782|818)+EGF_CA(820|856)+VWC(863|930)+TRANS(1069|1091)+	182,2KB9,2VJ2,4CBZ,4CC0,4CC1,4XI7,5BO1,A0A087WXH5,A0A087X1E8,A0AV43,AAB39007.1,AAB84053.1,AAC51323.1,AAC51731.1,AAC52020.1,AAI26206.1,AAI26208.1,AF003837,AF028593,AGS,AGS1,AHD,AK302554,AL035456,AWS,Alagille syndrome,B4DYR1,BAG63823.1,BC126205,BC126207,CAB010343,CCDS13112,CCDS13112.1,CD339,CHEMBL3217396,DCHE,E9PCF9,ENSG00000101384,ENSP00000254958,ENSP00000367512,ENSP00000389519,ENSP00000481034,ENS…
JPH3	9606.ENSP00000284262	Junctophilin-3; Junctophilins contribute to the formation of junctional membrane complexes (JMCs) which link the plasma membrane with the endoplasmic or sarcoplasmic reticulum in excitable cells. Provides a structural foundation for functional cross-talk between the cell surface and intracellular calcium release channels. JPH3 is brain- specific and appears to have an active role in certain neuro…	https://smart.embl.de/smart/DDvec.cgi?smart=748:MORN(13|34)+MORN(37|57)+MORN(59|80)+Pfam_MORN(83|104)+MORN(105|126)+MORN(128|149)+MORN(286|307)+MORN(309|330)+TRANS(725|747)+	57338,AAH36533.1,AAL40941.1,AB042636,AB042640,AF429315,BAB11983.1,BAB11987.1,BC036533,BE042890,CAGL237,CCDS10962,CCDS10962.1,CH471114,D3DUN2,EAW95386.1,EAW95387.1,ENSG00000154118,ENSP00000284262,ENSP00000301008,ENSP00000376916,ENSP00000437801,ENST00000284262,ENST00000284262.2,ENST00000301008,ENST00000301008.5,ENST00000393224,ENST00000537256,ENST00000537256.5,ENST00000563609,ENST00000563609.1,HDL2…
KCNJ1	9606.ENSP00000376432	ATP-sensitive inward rectifier potassium channel 1; In the kidney, probably plays a major role in potassium homeostasis. Inward rectifier potassium channels are characterized by a greater tendency to allow potassium to flow into the cell rather than out of it. Their voltage dependence is regulated by the concentration of extracellular potassium; as external potassium is raised, the voltage range …	https://smart.embl.de/smart/DDvec.cgi?smart=391:Pfam_IRK(43|372)+	3758,A0A024R3K6,A0A0C4DFP9,AAA20594.1,AAA61712.1,AAA61713.1,AAA61714.1,AAA61715.1,AAA61716.1,AAB35012.1,AAC51220.1,AAC51221.1,AAC51222.1,AAH74752.1,AAI36361.1,AAI36362.1,AP000920,AP001122,ATP-regulated potassium channel ROM-K,B2RMR4,BC063109,BC074752,BC136360,BC136361,CCDS8476,CCDS8476.1,CCDS8477,CCDS8477.1,CH471065,CHEMBL1293292,EAW67721.1,EAW67722.1,EAW67723.1,EAW67724.1,ENSG00000151704,ENSP000…
KCNJ2	9606.ENSP00000243457	Inward rectifier potassium channel 2; Probably participates in establishing action potential waveform and excitability of neuronal and muscle tissues. Inward rectifier potassium channels are characterized by a greater tendency to allow potassium to flow into the cell rather than out of it. Their voltage dependence is regulated by the concentration of extracellular potassium; as external potassium…	https://smart.embl.de/smart/DDvec.cgi?smart=427:Pfam_IRK_N(1|47)+Pfam_IRK(48|373)+	3759,AAA64282.1,AAA91781.1,AAB50277.1,AAB88797.1,AAC39555.1,AAC50072.1,AAF73241.1,AAF73242.1,AF011904,AF021139,AF153819,AF153820,ATFB9,CCDS11688,CCDS11688.1,CHEMBL1914276,Cardiac inward rectifier potassium channel,ENSG00000123700,ENSP00000243457,ENSP00000441848,ENST00000243457,ENST00000243457.3,ENST00000535240,ENST00000535240.1,HGNC:6263,HHBIRK1,HHIRK1,HPA029109,IRK-1,IRK1,Inward rectifier K(+) c…
KCNQ1	9606.ENSP00000155840	Potassium voltage-gated channel subfamily KQT member 1; Potassium channel that plays an important role in a number of tissues, including heart, inner ear, stomach and colon (By similarity). Associates with KCNE beta subunits that modulates current kinetics (By similarity). Induces a voltage-dependent by rapidly activating and slowly deactivating potassium-selective outward current (By similarity)…	https://smart.embl.de/smart/DDvec.cgi?smart=676:Pfam_Ion_trans_2(261|352)+Pfam_KCNQ_channel(481|620)+	3784,3BJ4,3HFC,3HFE,4UMO,4V0C,A0A2R8YDV1,A0A2R8YEQ9,AAB53974.1,AAC05705.1,AAC51776.1,AAC51781.1,AAI13546.1,AAM94040.1,AB015163,AC013791,AC021424,AC124055,AC124057,AF000571,AF051426,AJ006345,AK290618,AP006463,ATFB1,ATFB3,AY114213,BAA34738.1,BAA34739.1,BAF83307.1,BC113545,CAB018656,CAB44649.1,CAB44650.1,CCDS7736,CCDS7736.1,CH471158,CHEMBL1866,E9PPZ0,EAX02517.1,ENSG00000053918,ENSP00000155840,ENSP00…
KCNQ2	9606.ENSP00000352035	Potassium voltage-gated channel subfamily KQT member 2; Associates with KCNQ3 to form a potassium channel with essentially identical properties to the channel underlying the native M-current, a slowly activating and deactivating potassium conductance which plays a critical role in determining the subthreshold electrical excitability of neurons as well as the responsiveness to synaptic inputs. The…	https://smart.embl.de/smart/DDvec.cgi?smart=872:Pfam_Ion_trans_2(237|317)+Pfam_KCNQ_channel(466|651)+Pfam_KCNQ2_u3(665|756)+Pfam_KCNQC3-Ank-G_bd(768|868)+	3785,5J03,6FEG,6FEH,A0A0D9SEV1,A0A0D9SF10,A0A0D9SFE0,A0A0D9SG49,A0A0D9SGD4,A0A0D9SGG3,A0A0D9SGJ7,A0A0G2JH35,A0A1B0GUK1,A0A1B0GW14,AAB97315.1,AAC25921.1,AAD16988.1,AAH00699.1,AAP35692.1,AC210433,AF033348,AF074247,AF110020,AL121827,AL121829,AL353658,BAA11557.1,BC000699,BFNC,BT007043,CAA75348.1,CCDS13518,CCDS13518.1,CCDS13519,CCDS13519.1,CCDS13520,CCDS13520.1,CCDS13521,CCDS13521.1,CCDS46629,CCDS4662…
KCNQ3	9606.ENSP00000373648	Potassium voltage-gated channel subfamily KQT member 3; Associates with KCNQ2 or KCNQ5 to form a potassium channel with essentially identical properties to the channel underlying the native M-current, a slowly activating and deactivating potassium conductance which plays a critical role in determining the subthreshold electrical excitability of neurons as well as the responsiveness to synaptic in…	https://smart.embl.de/smart/DDvec.cgi?smart=872:Pfam_Ion_trans_2(267|356)+Pfam_KCNQ_channel(446|650)+Pfam_KCNQC3-Ank-G_bd(770|866)+	3786,5J03,A0A087WZB4,A0A1W2PNZ2,A0A1W2PQ71,A0A1W2PRN8,A2VCT8,AAB97314.1,AAC96101.1,AAI28577.1,AB208890,AC018540,AC123776,AC131042,AC136373,AF033347,AF071478,AF071479,AF071480,AF071481,AF071482,AF071483,AF071484,AF071485,AF071486,AF071487,AF071488,AF071489,AF071490,AF071491,AK296293,B4DJY4,BAG58996.1,BC128576,BFNC2,CCDS34943,CCDS34943.1,CCDS56554,CCDS56554.1,CHEMBL2684,E7EQ89,E7ET42,EBN2,ENSG00000…
KCNQ4	9606.ENSP00000262916	Potassium voltage-gated channel subfamily KQT member 4; Probably important in the regulation of neuronal excitability. May underlie a potassium current involved in regulating the excitability of sensory cells of the cochlea. KCNQ4 channels are blocked by linopirdin, XE991 and bepridil, whereas clofilium is without significant effect. Muscarinic agonist oxotremorine-M strongly suppress KCNQ4 curre…	https://smart.embl.de/smart/DDvec.cgi?smart=695:Pfam_Ion_trans_2(243|323)+Pfam_KCNQ_channel(464|647)+	2OVC,4GOW,6N5W,9132,AAD14680.1,AAD14681.1,AC119677,AF105202,AF105203,AF105204,AF105205,AF105206,AF105207,AF105208,AF105209,AF105210,AF105211,AF105212,AF105213,AF105214,AF105215,AF105216,CCDS456,CCDS456.1,CHEMBL3576,DFNA2,DFNA2A,ENSG00000117013,ENSP00000262916,ENSP00000329773,ENSP00000361723,ENSP00000406735,ENSP00000423756,ENSP00000494128,ENST00000262916,ENST00000331655,ENST00000347132,ENST0000037…
KERA	9606.ENSP00000266719	Keratocan; May be important in developing and maintaining corneal transparency and for the structure of the stromal matrix.	https://smart.embl.de/smart/DDvec.cgi?smart=352:SIGNAL(1|20)+LRRNT(41|75)+LRR(71|93)+LRR(120|143)+LRR(144|164)+LRR(165|190)+LRR(191|214)+LRR(261|283)+	11081,AAC16390.1,AAC17741.1,AAF69126.1,AAH32667.1,AF063301,AF065988,AF205403,BC032667,CCDS9037,CCDS9037.1,CNA2,ENSG00000139330,ENSP00000266719,ENSP00000341150,ENST00000266719,ENST00000266719.3,ENST00000343136,HGNC:6309,HPA039321,KERA,KERA-201,KERA_HUMAN,KTN,Keratan sulfate proteoglycan keratocan,Keratocan,LRG_538,LRG_538t1,NM_007035,NM_007035.3,NP_008966,NP_008966.1,NX_O60938,O60938,OMIM:603288,O…
KHK	9606.ENSP00000260599	Ketohexokinase; Catalyzes the phosphorylation of the ketose sugar fructose to fructose-1-phosphate.	https://smart.embl.de/smart/DDvec.cgi?smart=298:Pfam_PfkB(3|294)+	2.7.1.3,2HLZ,2HQQ,2HW1,3795,3B3L,3NBV,3NBW,3NC2,3NC9,3NCA,3Q92,3QA2,3QAI,3RO4,5WBM,5WBO,5WBP,5WBQ,5WBR,5WBZ,A0A140VJM6,AAH06233.1,AAX93167.1,AC013403,AEE61013.1,AJ005168,BC006233,C9JDL1,CAA06409.1,CAA55346.1,CAA55347.1,CAA70516.1,CAA70521.1,CAA70522.1,CAA70523.1,CAG33082.1,CCDS1734,CCDS1734.1,CCDS1735,CCDS1735.1,CH471053,CHEMBL1275212,CR456801,EAX00643.1,EC 2.7.1.3,ENSG00000138030,ENSP00000260598…
KIF1B	9606.ENSP00000263934	Kinesin-like protein KIF1B; Motor for anterograde transport of mitochondria. Has a microtubule plus end-directed motility. Isoform 2 is required for induction of neuronal apoptosis.	https://smart.embl.de/smart/DDvec.cgi?smart=1770:KISc(3|356)+FHA(509|566)+Pfam_KIF1B(799|846)+Pfam_DUF3694(1220|1367)+PH(1656|1755)+	23095,2EH0,A0A087WWA3,A0A0U1RQL3,A6NFS8,A6NKQ4,AAH01415.1,AAI15396.1,AAK49332.1,AAK85155.1,AAN17742.1,AAP35838.1,AB011163,AB017133,AB040881,AB088210,AB088211,AF257176,AK022977,AL139424,AL358013,AX039604,AY043362,AY139835,BAA25517.2,BAA95972.2,BAB14341.1,BAB69038.1,BAE02543.1,BAE02544.1,BC001415,BC115395,BT007174,CAB015177,CAC16629.1,CCDS111,CCDS111.1,CCDS112,CCDS112.1,CHEMBL5889,CMT2,CMT2A,CMT2A1…
KIF21A	9606.ENSP00000354878	Kinesin-like protein KIF21A; Microtubule-binding motor protein probably involved in neuronal axonal transport. In vitro, has a plus-end directed motor activity (By similarity).	https://smart.embl.de/smart/DDvec.cgi?smart=1674:KISc(7|379)+WD40(1336|1373)+WD40(1376|1414)+WD40(1440|1478)+WD40(1481|1523)+WD40(1531|1569)+WD40(1572|1612)+WD40(1615|1652)+	55605,5D3A,5NFD,5YBU,5YBV,A0A1B0GV47,A8MX28,AAD42883.1,AAH41430.1,AAH47572.1,AAI36415.1,AAP97680.1,AAR04774.1,AB051495,AB290166,AC084373,AC090668,AC121334,AF155117,AF450487,AK000059,AM177179,AY368076,B0I1R9,B9EGE4,BAA90916.1,BAB21799.2,BAG06720.1,BC041430,BC047572,BC136414,BX537855,CAB022079,CAD97863.1,CAJ45483.1,CCDS31773,CCDS31773.1,CCDS53774,CCDS53774.1,CCDS53775,CCDS53775.1,CCDS53776,CCDS5377…
KIF5A	9606.ENSP00000408979	Kinesin heavy chain isoform 5A; Microtubule-dependent motor required for slow axonal transport of neurofilament proteins (NFH, NFM and NFL). Can induce formation of neurite-like membrane protrusions in non-neuronal cells in a ZFYVE27-dependent manner. The ZFYVE27-KIF5A complex contributes to the vesicular transport of VAPA, VAPB, SURF4, RAB11A, RAB11B and RTN3 proteins in neurons. Required for an…	https://smart.embl.de/smart/DDvec.cgi?smart=1032:KISc(7|335)+	3798,4UXT,4UXY,4UY0,A6H8M5,AAA20231.1,AAI46671.1,AAI50209.1,AB210045,AC022506,ALS25,BAE06127.1,BC146670,BC150208,CCDS86312,CCDS86312.1,CCDS8945,CCDS8945.1,CH471054,CHEMBL5295,D12S1889,EAW97030.1,ENSG00000155980,ENSP00000286452,ENSP00000408979,ENSP00000449741,ENST00000286452,ENST00000286452.5,ENST00000455537,ENST00000455537.6,ENST00000547989,ENST00000552227,ENST00000552227.1,HGNC:6323,HPA004469,HP…
KIT	9606.ENSP00000288135	Mast/stem cell growth factor receptor Kit; Tyrosine-protein kinase that acts as cell-surface receptor for the cytokine KITLG/SCF and plays an essential role in the regulation of cell survival and proliferation, hematopoiesis, stem cell maintenance, gametogenesis, mast cell development, migration and function, and in melanogenesis. In response to KITLG/SCF binding, KIT can activate several signali…	https://smart.embl.de/smart/DDvec.cgi?smart=976:SIGNAL(1|25)+IG_like(43|112)+IGc2(224|297)+IG(320|410)+TRANS(521|543)+TyrKc(589|924)+	1PKG,1QZJ,1QZK,1R01,1T45,1T46,2.7.10.1,2E9W,2EC8,2IUH,2VIF,3815,3G0E,3G0F,4HVS,4K94,4K9E,4PGZ,4U0I,6GQJ,6GQK,6GQL,6GQM,6HH1,6ITT,6ITV,6KLA,6MOB,A0A024RDA0,AAB29529.1,AAC50968.1,AAC50969.1,AAH71593.1,AC006552,AC092545,ACF47630.1,ADF36702.1,ADF50068.1,ADF50069.1,AK304031,B5A956,BAG64945.1,BC071593,C-Kit,CAA29548.1,CAA49159.1,CAB003288,CAB068253,CAB072867,CCDS3496,CCDS3496.1,CCDS47058,CCDS47058.1,CD…
KLKB1	9606.ENSP00000264690	Plasma kallikrein heavy chain; The enzyme cleaves Lys-Arg and Arg-Ser bonds. It activates, in a reciprocal reaction, factor XII after its binding to a negatively charged surface. It also releases bradykinin from HMW kininogen and may also play a role in the renin-angiotensin system by converting prorenin into renin; Belongs to the peptidase S1 family. Plasma kallikrein subfamily.	https://smart.embl.de/smart/DDvec.cgi?smart=638:APPLE(21|104)+APPLE(111|194)+APPLE(201|284)+APPLE(292|375)+Tryp_SPc(390|621)+	2ANW,2ANY,3.4.21.34,3818,4OGX,4OGY,5F8T,5F8X,5F8Z,5TJX,6I44,6O1G,6O1S,A6NH96,AC110771,B2R8H9,C9J075,C9JCT1,CCDS34120,CCDS34120.1,CCDS82982,CCDS82982.1,E9PBC5,EC 3.4.21.34,ENSG00000164344,ENSP00000264690,ENSP00000373868,ENSP00000373869,ENSP00000373870,ENSP00000392231,ENSP00000397470,ENSP00000412366,ENSP00000415563,ENSP00000424469,ENSP00000426629,ENST00000264690,ENST00000264690.10,ENST00000389216,E…
KRIT1	9606.ENSP00000378015	Krev interaction trapped protein 1; Component of the CCM signaling pathway which is a crucial regulator of heart and vessel formation and integrity (By similarity). Negative regulator of angiogenesis. Inhibits endothelial proliferation, apoptosis, migration, lumen formation and sprouting angiogenesis in primary endothelial cells. Promotes AKT phosphorylation in a NOTCH- dependent and independent …	https://smart.embl.de/smart/DDvec.cgi?smart=736:Pfam_NUDIX_5(22|198)+ANK(287|316)+ANK(320|350)+ANK(354|384)+B41(416|640)+	3U7D,4DX8,4DXA,4HDO,4HDQ,4JIF,4TKN,5D68,889,A0A0C4DG23,A4D1F7,A6NNU0,AAB58582.1,AAC01535.1,AAG10220.2,AAG47774.1,AAH94684.1,AAH98442.1,AAM19465.1,AAQ94072.1,AAS07420.1,AAY25568.1,AC000120,AF296765,AF310133,AF388384,AJ294850,AK055305,AK056537,AY380057,AY993945,BAG51497.1,BAG51741.1,BC094684,BC098442,C9J3W7,C9J718,C9JBN7,C9JD43,C9JD81,C9JEW7,C9JF32,C9JI47,C9JIY2,C9JJM9,C9JSG7,C9JXI9,CAC17608.1,CAM,…
KRT10	9606.ENSP00000269576	Keratin, type I cytoskeletal 10; Plays a role in the establishment of the epidermal barrier on plantar skin. (Microbial infection) Binds S.pneumoniae PsrP, mediating adherence of the bacteria to lung cell lines. Reduction of levels of KRT10 keratin decrease adherence, overexpression increases adherence. Neither protein has to be glycosylated for the interaction to occur.	https://smart.embl.de/smart/DDvec.cgi?smart=584:Filament(145|459)+	3858,3ASW,4F1Z,4ZRY,6E2J,6EC0,6UUI,A0A1B0GVI3,AAA59199.1,AAA59468.1,AAA60544.1,AAB59438.1,AAB59439.1,AAH34697.1,AC090283,BC034697,BCIE,BIE,CAA32649.1,CAB000132,CCDS11377,CCDS11377.1,CK-10,CK10,Cytokeratin-10,EHK,ENSG00000186395,ENSP00000269576,ENSP00000349865,ENSP00000490524,ENST00000269576,ENST00000269576.5,ENST00000357313,ENST00000635956,ENST00000635956.1,HGNC:6413,HPA012014,J04029,K10,K1C10_HU…
KRT12	9606.ENSP00000251643	Keratin, type I cytoskeletal 12; May play a unique role in maintaining the normal corneal epithelial function. Together with KRT3, essential for the maintenance of corneal epithelium integrity (By similarity).	https://smart.embl.de/smart/DDvec.cgi?smart=494:Filament(124|439)+	3859,A0A3B3ITG2,AAF61432.1,AB007119,AC004231,AF137286,AK313747,B2R9E0,BAA11376.1,BAA25063.1,BAG36487.1,CCDS11378,CCDS11378.1,CH471152,CK-12,Cytokeratin-12,D78367,EAW60685.1,ENSG00000187242,ENSP00000251643,ENSP00000497200,ENSP00000497770,ENST00000251643,ENST00000251643.5,ENST00000647902,ENST00000647902.1,ENST00000647992,ENST00000648126,ENST00000648126.1,ENST00000648535,ENST00000648535.1,ENST000006…
KRT13	9606.ENSP00000246635	Keratin, type I cytoskeletal 13; Keratin 13.	https://smart.embl.de/smart/DDvec.cgi?smart=458:Filament(103|415)+	3860,AAC35754.1,AAH02661.3,AAH77718.2,AC019349,AF049259,AK092276,AK223051,AK223077,BAC03847.1,BAD96771.1,BAD96797.1,BC002661,BC077718,CAA32786.1,CAA36673.1,CAB000133,CCDS11396,CCDS11396.1,CCDS11397,CCDS11397.1,CK-13,CK13,Cytokeratin-13,ENSG00000171401,ENSP00000157775,ENSP00000167586,ENSP00000246635,ENSP00000310105,ENSP00000320530,ENSP00000320909,ENSP00000336604,ENSP00000377550,ENSP00000466465,ENS…
KRT14	9606.ENSP00000167586	Keratin, type I cytoskeletal 14; The nonhelical tail domain is involved in promoting KRT5- KRT14 filaments to self-organize into large bundles and enhances the mechanical properties involved in resilience of keratin intermediate filaments in vitro.	https://smart.embl.de/smart/DDvec.cgi?smart=472:Filament(114|425)+	3861,3TNU,AAB59562.1,AAF04034.1,AAF04035.1,AAF04036.1,AAF04037.1,AAF04038.1,AAF04039.1,AAH02690.1,AAH19097.1,AAH42437.1,AAH94830.1,AAP35850.1,AC019349,AF186085,AF186086,AF186087,AF186088,AF186089,AF186090,BAA05967.1,BC002690,BC019097,BC042437,BC094830,BT007186,CAB000134,CCDS11400,CCDS11400.1,CK-14,CK14,Cytokeratin-14,D28807,EBS3,EBS4,ENSG00000186847,ENSP00000167586,ENST00000167586,ENST00000167586…
KRT16	9606.ENSP00000301653	Keratin, type I cytoskeletal 16; Epidermis-specific type I keratin that plays a key role in skin. Acts as a regulator of innate immunity in response to skin barrier breach: required for some inflammatory checkpoint for the skin barrier maintenance; Belongs to the intermediate filament family.	https://smart.embl.de/smart/DDvec.cgi?smart=473:Filament(116|427)+	3868,A8K488,AAA59460.1,AAB34564.1,AAB35421.1,AAC99326.1,AAD15829.1,AAH39169.1,AC130686,AF061809,AF061812,AK290853,BAF83542.1,BC039169,CAB000136,CCDS11401,CCDS11401.1,CH471152,CK-16,CK16,Cytokeratin-16,EAW60749.1,ENSG00000186832,ENSP00000301653,ENSP00000467105,ENSP00000467124,ENST00000301653,ENST00000301653.8,ENST00000588319,ENST00000588319.1,ENST00000590990,ENST00000590990.1,ENST00000593067,ENST0…
KRT2	9606.ENSP00000310861	Keratin, type II cytoskeletal 2 epidermal; Probably contributes to terminal cornification. Associated with keratinocyte activation, proliferation and keratinization. Plays a role in the establishment of the epidermal barrier on plantar skin (By similarity).	https://smart.embl.de/smart/DDvec.cgi?smart=639:Pfam_Keratin_2_head(21|174)+Filament(177|490)+	3849,AAB81946.1,AAC83410.1,AAH96294.1,AAH99643.1,AAH99644.1,AC055715,AC055716,AF019084,BC096294,BC099643,BC099644,CAB037321,CCDS8835,CCDS8835.1,CK-2e,Cytokeratin-2e,ENSG00000172867,ENSP00000310861,ENST00000309680,ENST00000309680.3,ENST00000547106,ENST00000547106.1,Epithelial keratin-2e,HGNC:6439,HPA006299,K22E_HUMAN,K2e,KRT2,KRT2-201,KRT2-202,KRT2A,KRT2E,KRTE,Keratin 2,Keratin, type II cytoskelet…
KRT9	9606.ENSP00000246662	Keratin, type I cytoskeletal 9; May serve an important special function either in the mature palmar and plantar skin tissue or in the morphogenetic program of the formation of these tissues. Plays a role in keratin filament assembly. Belongs to the intermediate filament family.	https://smart.embl.de/smart/DDvec.cgi?smart=623:Filament(152|464)+	3857,AAC60619.1,AAI21171.1,AB001594,AC019349,BAA19418.1,BC121170,CAA52924.1,CAA82315.1,CAB037322,CCDS32654,CCDS32654.1,CK-9,Cytokeratin-9,ENSG00000171403,ENSP00000246662,ENSP00000467932,ENST00000246662,ENST00000246662.8,ENST00000588431,ENST00000588431.1,EPPK,HGNC:6447,HPA007261,K1C9_HUMAN,K7EQQ3,K9,KF456280,KRT9,KRT9-201,KRT9-202,Keratin 9,Keratin, type I cytoskeletal 9,Keratin-9,NM_000226,NM_000…
LAMA3	9606.ENSP00000324532	Laminin subunit alpha-3; Binding to cells via a high affinity receptor, laminin is thought to mediate the attachment, migration and organization of cells into tissues during embryonic development by interacting with other extracellular matrix components.	https://smart.embl.de/smart/DDvec.cgi?smart=3333:SIGNAL(1|36)+LamNT(41|297)+EGF_Lam(299|353)+EGF_Lam(356|423)+EGF_Lam(426|467)+EGF_Lam(491|533)+EGF_Lam(536|579)+EGF_Lam(581|628)+EGF_Lam(631|681)+EGF_Lam(684|728)+EGF_Lam(1266|1309)+EGF_Lam(1312|1353)+EGF_Lam(1356|1402)+EGF_Lam(1405|1453)+LamB(1512|1641)+Pfam_Laminin_EGF(1650|1684)+EGF_Lam(1687|1731)+EGF_Lam(1734|1784)+Pfam_Laminin_I(1847|2105)+Lam…	3909,A0A075B783,A0A0A0MSA0,A0A0A0MTS5,A0A0A6YYF2,A0A3B3ITG1,AC010754,AC067796,AC090366,B0YJ33,BM600,BM600-150kDa,CAB010757,CCDS11880,CCDS11880.1,CCDS42419,CCDS42419.1,CCDS45838,CCDS45838.1,CCDS59307,CCDS59307.1,CH471088,E170,EAX01167.1,EAX01168.1,ENSG00000053747,ENSP00000261541,ENSP00000269217,ENSP00000324532,ENSP00000348259,ENSP00000382432,ENSP00000399258,ENSP00000404485,ENSP00000443594,ENSP0000…
LAMB1	9606.ENSP00000222399	Laminin subunit beta-1; Binding to cells via a high affinity receptor, laminin is thought to mediate the attachment, migration and organization of cells into tissues during embryonic development by interacting with other extracellular matrix components. Involved in the organization of the laminar architecture of cerebral cortex. It is probably required for the integrity of the basement membrane/g…	https://smart.embl.de/smart/DDvec.cgi?smart=1786:SIGNAL(1|21)+LamNT(29|269)+EGF_Lam(271|332)+EGF_Lam(335|395)+EGF_Lam(398|455)+EGF_Lam(458|507)+EGF_Lam(510|554)+EGF_Lam(773|818)+EGF_Lam(821|864)+EGF_Lam(867|914)+EGF_Lam(917|973)+EGF_Lam(976|1025)+EGF_Lam(1028|1081)+EGF_Lam(1084|1129)+EGF_Lam(1132|1176)+	3912,5XAU,AAA59482.1,AAA59485.1,AAA59486.1,AAA59487.1,AAI13456.1,AC005046,AC078853,BC113455,C9J296,CAB004256,CCDS5750,CCDS5750.1,CH236947,CH471070,CHEMBL2364187,CLM,E7EPA6,E9PCS6,EAL24388.1,EAW83423.1,ENSG00000091136,ENSP00000222399,ENSP00000312747,ENSP00000377189,ENSP00000377190,ENSP00000377191,ENSP00000394679,ENSP00000412686,ENST00000222399,ENST00000222399.10,ENST00000323725,ENST00000393559,ENS…
LAMC2	9606.ENSP00000264144	Laminin subunit gamma-2; Binding to cells via a high affinity receptor, laminin is thought to mediate the attachment, migration and organization of cells into tissues during embryonic development by interacting with other extracellular matrix components. Ladsin exerts cell-scattering activity toward a wide variety of cells, including epithelial, endothelial, and fibroblastic cells.	https://smart.embl.de/smart/DDvec.cgi?smart=1193:SIGNAL(1|21)+EGF_Lam(28|81)+EGF_Lam(84|128)+EGF_Lam(139|184)+LamB(245|370)+EGF_like(370|413)+EGF_like(417|460)+EGF_Lam(462|514)+EGF_Lam(517|570)+EGF_Lam(573|612)+	3918,AAC50456.1,AAC50457.1,AAI12287.1,AAI13379.1,AL354953,B2T,BC112286,BC113378,BM600,BM600-100kDa,CAA52108.1,CAA78728.1,CAA78729.1,CAB004257,CAB078165,CCDS1352,CCDS1352.1,CCDS44285,CCDS44285.1,CH471067,CHEMBL2364187,CSF,CSF 140 kDa subunit,Cell-scattering factor 140 kDa subunit,EAW91146.1,EBR2,EBR2A,ENSG00000058085,ENSP00000264144,ENSP00000356514,ENSP00000384864,ENSP00000432063,ENSP00000438496,E…
LAMP2	9606.ENSP00000408411	Lysosome-associated membrane glycoprotein 2; Plays an important role in chaperone-mediated autophagy, a process that mediates lysosomal degradation of proteins in response to various stresses and as part of the normal turnover of proteins with a long biological half-live. Functions by binding target proteins, such as GAPDH and MLLT11, and targeting them for lysosomal degradation. Plays a role in …	https://smart.embl.de/smart/DDvec.cgi?smart=411:Pfam_Lamp(110|411)+	2MOF,2MOM,3920,A8K4X5,AAA60383.1,AAA91149.1,AAB35426.1,AAB41647.1,AAB67313.1,AAB67314.1,AAH02965.1,AAS67876.1,AC002476,AK291090,AY561849,BAF83779.1,BC002965,CAA54416.1,CAB005272,CCDS14599,CCDS14599.1,CCDS14600,CCDS14600.1,CCDS48159,CCDS48159.1,CD107 antigen-like family member B,CD107b,CH471107,D3DTF0,EAX11881.1,EAX11882.1,EAX11883.1,EAX11884.1,ENSG00000005893,ENSP00000007752,ENSP00000200639,ENSP0…
LBR	9606.ENSP00000339883	Delta(14)-sterol reductase LBR; Catalyzes the reduction of the C14-unsaturated bond of lanosterol, as part of the metabolic pathway leading to cholesterol biosynthesis. Plays a critical role in myeloid cell cholesterol biosynthesis which is essential to both myeloid cell growth and functional maturation (By similarity). Mediates the activation of NADPH oxidases, perhaps by maintaining critical le…	https://smart.embl.de/smart/DDvec.cgi?smart=615:TUDOR(4|62)+Pfam_DUF1295(451|606)+	1.3.1.70,2DIG,3-beta-hydroxysterol Delta (14)-reductase,3930,A0A494C1L1,AAA59494.1,AAA59495.1,AAH20079.1,AB209514,AC092811,AK222834,AK312258,B2R5P3,BAD92751.1,BAD96554.1,BAG35190.1,BC020079,C-14 sterol reductase,C14SR,C9JES9,C9JXK0,CCDS1545,CCDS1545.1,CH471098,DHCR14B,Delta(14)-sterol reductase LBR,Delta-14-SR,Delta14-sterol reductase (lamin-B receptor),EAW69741.1,EC 1.3.1.70,ENSG00000143815,ENSP…
LCT	9606.ENSP00000264162	Lactase-phlorizin hydrolase; LPH splits lactose in the small intestine.	https://smart.embl.de/smart/DDvec.cgi?smart=1927:SIGNAL(1|19)+Pfam_Glyco_hydro_1(74|225)+Pfam_Glyco_hydro_1(378|847)+Pfam_Glyco_hydro_1(899|1364)+Pfam_Glyco_hydro_1(1373|1840)+TRANS(1881|1903)+	3.2.1.108,3.2.1.62,3938,AAA59504.1,AAX88924.1,AC011893,CAA30801.1,CCDS2178,CCDS2178.1,CHEMBL1075131,EC 3.2.1.108,EC 3.2.1.62,ENSG00000115850,ENSP00000264162,ENSP00000388225,ENSP00000391231,ENST00000264162,ENST00000264162.6,ENST00000452974,ENST00000452974.1,ENST00000455227,H0Y4E4,HGNC:6530,LAC,LCT,LCT-201,LCT-202,LPH,LPH1,LPH_HUMAN,LRG_338,Lactase,Lactase-glycosylceramidase,Lactase-phlorizin hydro…
LDHA	9606.ENSP00000445175	Lactate dehydrogenase A; Belongs to the LDH/MDH superfamily. LDH family.	https://smart.embl.de/smart/DDvec.cgi?smart=361:Pfam_Ldh_1_N(50|189)+Pfam_Ldh_1_C(192|360)+	1.1.1.27,1I10,3939,4AJP,4JNK,4L4R,4L4S,4M49,4OJN,4OKN,4QO7,4QO8,4QSM,4QT0,4R68,4R69,4RLS,4ZVV,5IXS,5IXY,5W8H,5W8I,5W8J,5W8K,5W8L,5ZJD,5ZJE,5ZJF,6BAD,6BAG,6BAX,6BAZ,6BB0,6BB1,6BB2,6BB3,6MV8,6MVA,AAB20418.1,AAH67223.1,AAS00490.1,AC084117,ACJ13686.1,AK130587,AK223078,AK296667,AK298834,AY423727,B4DKQ2,B7Z5E3,BAC85389.1,BAD96798.1,BAG59264.1,BAH12879.1,BC067223,CAA26088.1,CAA26879.1,CAB015336,CAB06940…
LDLR	9606.ENSP00000454071	Low-density lipoprotein receptor; Binds LDL, the major cholesterol-carrying lipoprotein of plasma, and transports it into cells by endocytosis. In order to be internalized, the receptor-ligand complexes must first cluster into clathrin-coated pits. (Microbial infection) Acts as a receptor for Vesicular stomatitis virus; Belongs to the LDLR family.	https://smart.embl.de/smart/DDvec.cgi?smart=860:SIGNAL(1|24)+LDLa(26|65)+LDLa(67|106)+LDLa(108|145)+LDLa(147|186)+LDLa(196|233)+LDLa(235|272)+LDLa(275|315)+EGF(317|353)+EGF_CA(354|393)+LY(419|461)+LY(466|508)+LY(509|552)+LY(553|595)+LY(596|639)+EGF(666|712)+TRANS(787|809)+	1AJJ,1D2J,1F5Y,1F8Z,1HJ7,1HZ8,1I0U,1IJQ,1LDL,1LDR,1LRX,1N7D,1XFE,2FCW,2KRI,2LGP,2M7P,2MG9,2W2M,2W2N,2W2O,2W2P,2W2Q,3949,3BPS,3GCW,3GCX,3M0C,3P5B,3P5C,3SO6,4NE9,5OY9,5OYL,A0A024R7D5,AAA56833.1,AAH14514.1,AAM56036.1,AAP36025.1,AAP72971.1,AB209409,AC011485,ACN81317.1,AK295612,AK296312,AK299038,AK300313,AY114155,AY324609,B4DII3,B4DJZ8,B4DR00,B4DTQ3,BAD92646.1,BAG58495.1,BAG59010.1,BAG61112.1,BAG62065…
LDLRAP1	9606.ENSP00000363458	Low density lipoprotein receptor adapter protein 1; Adapter protein (clathrin-associated sorting protein (CLASP)) required for efficient endocytosis of the LDL receptor (LDLR) in polarized cells such as hepatocytes and lymphocytes, but not in non- polarized cells (fibroblasts). May be required for LDL binding and internalization but not for receptor clustering in coated pits. May facilitate the e…	https://smart.embl.de/smart/DDvec.cgi?smart=308:PTB(43|178)+	26119,2G30,A2BHI5,AAH29770.2,AAQ90407.1,AL117654,AL606491,ARH,ARH1,ARH2,ARH_HUMAN,AY389348,Autosomal recessive hypercholesterolemia protein,BC029770,BX572623,CAB003705,CAB56030.2,CCDS30639,CCDS30639.1,DKFZp586D0624,ENSG00000157978,ENSP00000288855,ENSP00000363458,ENST00000288855,ENST00000374338,ENST00000374338.4,ENST00000462394,ENST00000462394.1,ENST00000470950,ENST00000470950.1,ENST00000474283,EN…
LGI1	9606.ENSP00000360472	Leucine-rich glioma-inactivated protein 1; Regulates voltage-gated potassium channels assembled from KCNA1, KCNA4 and KCNAB1. It slows down channel inactivation by precluding channel closure mediated by the KCNAB1 subunit. Ligand for ADAM22 that positively regulates synaptic transmission mediated by AMPA-type glutamate receptors (By similarity). Plays a role in suppressing the production of MMP1/…	https://smart.embl.de/smart/DDvec.cgi?smart=557:SIGNAL(1|34)+LRRNT(41|71)+LRR(90|113)+LRR_TYP(114|137)+LRR_TYP(138|161)+LRRCT(173|222)+Pfam_EPTP(225|266)+Pfam_EPTP(271|312)+Pfam_EPTP(317|363)+Pfam_EPTP(366|414)+Pfam_EPTP(419|461)+Pfam_EPTP(464|505)+Pfam_EPTP(510|550)+	5Y2Z,5Y30,5Y31,9211,A0A0D9SFE3,A0A0D9SFH6,A0A0D9SFS5,A0A0D9SFU4,A0A0S2Z4S7,A0A0S2Z4X3,A0A1B0GTM5,A0A1B0GUD3,A0A1B0GV33,A0A1B0GVF6,A0A1B0GVP2,A0A1B0GWB4,A8K0Z1,AAC99316.1,AAH22500.1,AAM22074.1,AAQ89244.1,ADLTE,ADPAEF,ADPEAF,AF055636,AF473548,AK289706,AK303956,AL157396,AL358154,ALQ33926.1,ALQ33927.1,ALQ33928.1,AY358885,B4E1S0,BAF82395.1,BAG64882.1,BC022500,CCDS7431,CCDS7431.1,CCDS76325,CCDS76325.1,…
LHCGR	9606.ENSP00000294954	Lutropin-choriogonadotropic hormone receptor; Receptor for lutropin-choriogonadotropic hormone. The activity of this receptor is mediated by G proteins which activate adenylate cyclase.	https://smart.embl.de/smart/DDvec.cgi?smart=699:SIGNAL(1|24)+LRRNT(29|62)+Pfam_LRR_5(141|268)+Pfam_7tm_1(376|623)+	1LUT,1XUL,3973,AAA59515.1,AAA70231.1,AAB19917.2,AAB88417.1,AAC98291.1,AC073082,AC087816,AF024642,AF082076,CAA59234.1,CAB009814,CCDS1842,CCDS1842.1,CHEMBL1854,E7ENI1,E7EQB5,E7ESK4,ENSG00000138039,ENSP00000294954,ENSP00000344301,ENSP00000385288,ENSP00000385406,ENSP00000385847,ENSP00000386033,ENSP00000403748,ENSP00000412255,ENSP00000473498,ENST00000294954,ENST00000294954.11,ENST00000344775,ENST00000…
LHX4	9606.ENSP00000263726	LIM/homeobox protein Lhx4; May play a critical role in the development of respiratory control mechanisms and in the normal growth and maturation of the lung. Binds preferentially to methylated DNA.	https://smart.embl.de/smart/DDvec.cgi?smart=390:LIM(29|80)+LIM(88|143)+HOX(157|219)+	5HOD,89884,A0A0S2Z5S4,AAH11759.1,AAK69169.1,AAK70923.1,AAL07260.1,AAM19349.1,AAM91896.1,AB037683,AB055703,AF179849,AF282899,AF405425,AF405426,AF405427,AF405428,AF405429,AF405430,AH011598,AL139141,ALQ34276.1,AY053457,BAB62817.1,BAC01272.1,BC011759,CCDS1338,CCDS1338.1,CPHD4,ENSG00000121454,ENSP00000263726,ENSP00000356569,ENSP00000452783,ENST00000263726,ENST00000263726.3,ENST00000367597,ENST00000558…
LIG4	9606.ENSP00000484288	DNA ligase 4; Efficiently joins single-strand breaks in a double-stranded polydeoxynucleotide in an ATP-dependent reaction. Involved in DNA non- homologous end joining (NHEJ) required for double-strand break repair and V(D)J recombination. The LIG4-XRCC4 complex is responsible for the NHEJ ligation step, and XRCC4 enhances the joining activity of LIG4. Binding of the LIG4-XRCC4 complex to DNA end…	https://smart.embl.de/smart/DDvec.cgi?smart=911:Pfam_DNA_ligase_A_N(15|208)+Pfam_RNA_ligase(266|451)+Pfam_DNA_ligase_A_C(476|588)+BRCT(656|733)+Pfam_DNA_ligase_IV(750|783)+BRCT(810|901)+	1IK9,2E2W,3981,3II6,3VNN,3W1B,3W1G,3W5O,4HTO,4HTP,6.5.1.1,6BKF,6BKG,A0A024RE06,A0A0C4DGV9,AAH37491.1,AAL77435.1,AF479264,AL157762,BC037491,CAA58467.1,CCDS81779,CCDS81779.1,CCDS9508,CCDS9508.1,CH471085,DNA joinase,DNA ligase 4,DNA ligase IV,DNA repair enzyme,DNLI4_HUMAN,EAX09094.1,EAX09095.1,EAX09096.1,EC 6.5.1.1,ENSG00000174405,ENSP00000310449,ENSP00000349393,ENSP00000385955,ENSP00000402030,ENSP0…
LIM2	9606.ENSP00000221973	Lens fiber membrane intrinsic protein; Present in the thicker 16-17 nm junctions of mammalian lens fiber cells, where it may contribute to cell junctional organization. Acts as a receptor for calmodulin. May play an important role in both lens development and cataractogenesis; Belongs to the PMP-22/EMP/MP20 family.	https://smart.embl.de/smart/DDvec.cgi?smart=215:Pfam_Claudin_2(13|201)+	3982,AAG32328.1,AAH69430.1,AAH74916.1,AAH74917.1,AAI26140.1,AAK26327.1,AAK26328.1,AF305941,AF340019,AF340020,BC069430,BC074916,BC074917,BC126139,CCDS12831,CCDS12831.1,CCDS59415,CCDS59415.1,CH471135,EAW72010.1,ENSG00000105370,ENSP00000221973,ENSP00000472090,ENST00000221973,ENST00000221973.7,ENST00000596399,ENST00000596399.1,HGNC:6610,L04193,LIM2,LIM2-201,LIM2-202,LMIP_HUMAN,Lens fiber membrane int…
LIPA	9606.ENSP00000337354	Lysosomal acid lipase/cholesteryl ester hydrolase; Crucial for the intracellular hydrolysis of cholesteryl esters and triglycerides that have been internalized via receptor- mediated endocytosis of lipoprotein particles. Important in mediating the effect of LDL (low density lipoprotein) uptake on suppression of hydroxymethylglutaryl-CoA reductase and activation of endogenous cellular cholesteryl …	https://smart.embl.de/smart/DDvec.cgi?smart=399:SIGNAL(1|23)+Pfam_Abhydrolase_1(80|381)+	3.1.1.13,3988,A0A0A0MT32,AAA59519.1,AAB60327.1,AAB60328.1,AAH12287.1,AK222760,AK314665,AL353146,AL353751,AL513533,Acid cholesteryl ester hydrolase,B2RBH5,BAD96480.1,BAG37222.1,BC012287,CAA54026.1,CAA83495.1,CAB034892,CCDS73160,CCDS73160.1,CCDS7401,CCDS7401.1,CESD,CH471066,CHEMBL4184,Cholesteryl esterase,D3DR29,EAW50140.1,EAW50141.1,EAW50142.1,EC 3.1.1.13,ENSG00000107798,ENSP00000224786,ENSP000002…
LMAN1	9606.ENSP00000251047	Protein ERGIC-53; Mannose-specific lectin. May recognize sugar residues of glycoproteins, glycolipids, or glycosylphosphatidyl inositol anchors and may be involved in the sorting or recycling of proteins, lipids, or both. The LMAN1-MCFD2 complex forms a specific cargo receptor for the ER-to-Golgi transport of selected proteins.	https://smart.embl.de/smart/DDvec.cgi?smart=510:SIGNAL(1|30)+Pfam_Lectin_leg-like(44|269)+TRANS(476|498)+	3998,3A4U,3LCP,3WHT,3WHU,3WNX,4GKX,4GKY,4YGB,4YGC,4YGD,4YGE,A0A024R2A7,AAA95960.1,AAD32479.1,AAD32480.1,AAD32481.1,AAD32482.1,AAD32483.1,AAD32484.1,AAD32485.1,AAD32486.1,AAD32487.1,AAD32488.1,AAD32489.1,AAD32490.1,AAH32330.1,AF081865,AF081866,AF081867,AF081868,AF081869,AF081870,AF081871,AF081872,AF081873,AF081874,AF081875,AF081876,AF081877,AF081878,AF081879,AF081880,AF081881,AF081882,AF081883,AF0…
LMNA	9606.ENSP00000357283	Prelamin-A/C; Lamins are components of the nuclear lamina, a fibrous layer on the nucleoplasmic side of the inner nuclear membrane, which is thought to provide a framework for the nuclear envelope and may also interact with chromatin. Lamin A and C are present in equal amounts in the lamina of mammals. Plays an important role in nuclear assembly, chromatin organization, nuclear membrane and telom…	https://smart.embl.de/smart/DDvec.cgi?smart=664:Filament(30|386)+Pfam_LTD(433|544)+	1IFR,1IVT,1X8Y,2XV5,2YPT,3GEF,3V4Q,3V4W,3V5B,4000,6GHD,6JLB,6SNZ,70 kDa lamin,A0A0C4DGC5,A0A384MQX1,AAA36160.1,AAA36164.1,AAH00511.1,AAH03162.1,AAH14507.1,AAK59326.1,AAR29466.1,AAW32538.1,AAW32540.1,ABB04050.1,ADO22171.1,AF381029,AK295390,AL135927,AL355388,AL356734,AY357727,AY528714,AY847595,AY847597,B4DI32,BAG58344.1,BC000511,BC003162,BC014507,CAA27173.1,CAA27174.1,CAB004022,CCDS1129,CCDS1129.1,…
LMX1B	9606.ENSP00000347684	LIM homeobox transcription factor 1-beta; Essential for the specification of dorsal limb fate at both the zeugopodal and autopodal levels.	https://smart.embl.de/smart/DDvec.cgi?smart=406:LIM(55|106)+LIM(114|168)+HOX(219|281)+	4010,AAC27294.1,AAC39738.1,AAH69601.1,AAI12121.1,AAI13492.1,AF057135,AF059572,AF059573,AF059574,AF059575,AL161731,AL161908,B7ZLH2,BC069601,BC112120,BC113491,CCDS55342,CCDS55342.1,CCDS55343,CCDS55343.1,CCDS6866,CCDS6866.2,CH471090,EAW87642.1,ENSG00000136944,ENSP00000259471,ENSP00000343711,ENSP00000347684,ENSP00000362571,ENSP00000362573,ENSP00000390923,ENSP00000436930,ENSP00000453580,ENST0000025947…
LPL	9606.ENSP00000497642	Lipoprotein lipase; Key enzyme in triglyceride metabolism. Catalyzes the hydrolysis of triglycerides from circulating chylomicrons and very low density lipoproteins (VLDL), and thereby plays an important role in lipid clearance from the blood stream, lipid utilization and storage. Mediates margination of triglyceride-rich lipoprotein particles in capillaries. Recruited to its site of action on th…	https://smart.embl.de/smart/DDvec.cgi?smart=475:Pfam_Lipase(17|338)+LH2(341|465)+	3.1.1.34,4023,6E7K,6OAU,6OAZ,6OB0,A0A1B1RVA9,A0A3B3IT60,AAA59528.1,AAB20999.1,AAB21000.1,AAB59536.1,AAH11353.1,AAP35372.1,AC100802,AC107964,AK312311,ANU06202.1,ASQ42102.1,B2R5T9,BAG35236.1,BC011353,BT006726,CAA32564.1,CAA38372.1,CAA48230.1,CCDS6012,CCDS6012.1,CH471080,CHEMBL2060,E5RHN7,E5RJI0,E5RJZ4,E7EW14,EAW63764.1,EC 3.1.1.34,ENSG00000175445,ENSP00000309757,ENSP00000428237,ENSP00000428496,ENSP…
LRAT	9606.ENSP00000337224	Lecithin retinol acyltransferase; Transfers the acyl group from the sn-1 position of phosphatidylcholine to all-trans retinol, producing all-trans retinyl esters. Retinyl esters are storage forms of vitamin A (Probable). LRAT plays a critical role in vision (Probable). It provides the all-trans retinyl ester substrates for the isomerohydrolase which processes the esters into 11-cis-retinol in the…	https://smart.embl.de/smart/DDvec.cgi?smart=230:SIGNAL(1|31)+Pfam_LRAT(43|174)+TRANS(200|222)+	2.3.1.135,9227,A8K983,AAD13529.1,AAH31053.1,AAS49412.1,AAS49413.1,AC009567,AC092616,AC107385,AF071510,AK292598,AY546085,AY546086,BAF85287.1,BC031053,CCDS3789,CCDS3789.1,CH471056,CHEMBL2202,D6RC94,EAX04904.1,EC 2.3.1.135,ENSG00000121207,ENSP00000240484,ENSP00000323769,ENSP00000337224,ENSP00000347844,ENSP00000422324,ENSP00000426761,ENST00000240484,ENST00000317344,ENST00000336356,ENST00000336356.3,E…
LYST	9606.ENSP00000374443	Lysosomal-trafficking regulator; May be required for sorting endosomal resident proteins into late multivesicular endosomes by a mechanism involving microtubules.	https://smart.embl.de/smart/DDvec.cgi?smart=3801:Pfam_PH_BEACH(3020|3115)+Beach(3132|3422)+WD40(3553|3593)+WD40(3605|3644)+WD40(3647|3690)+WD40(3738|3779)+	1130,A0A0A0MRZ6,AAB39697.1,AAB41309.1,AAB41533.1,AAB51608.1,AAB87737.1,AL121997,AL133286,AL390765,Beige homolog,CCDS31062,CCDS31062.1,CHS,CHS1,Chediak-Higashi syndrome 1,ENSG00000143669,ENSP00000272000,ENSP00000352285,ENSP00000374440,ENSP00000374441,ENSP00000374443,ENSP00000374444,ENSP00000417168,ENSP00000438315,ENST00000272000,ENST00000359334,ENST00000389790,ENST00000389791,ENST00000389793,ENST0…
MANBA	9606.ENSP00000495247	Beta-mannosidase; Exoglycosidase that cleaves the single beta-linked mannose residue from the non-reducing end of all N-linked glycoprotein oligosaccharides; Belongs to the glycosyl hydrolase 2 family.	https://smart.embl.de/smart/DDvec.cgi?smart=879:SIGNAL(1|19)+Pfam_Glyco_hydro_2_C(340|581)+	3.2.1.25,4126,A0A2R8Y211,A0A2R8Y4U7,A0A2R8Y524,A0A2R8Y7A0,A0A2R8Y7A7,A0A2R8Y7N1,A0A2R8YCE9,A0A2R8YE79,A0A2R8YEC9,A0A2R8YG98,AAC39573.1,AAF35233.1,AAH15743.1,AC018797,AF213884,BC015743,Beta-mannosidase,CCDS3658,CCDS3658.1,CHEMBL3903,D6RA01,E9PFW2,EC 3.2.1.25,ENSG00000109323,ENSP00000226578,ENSP00000422001,ENSP00000427322,ENSP00000493465,ENSP00000493519,ENSP00000493992,ENSP00000494462,ENSP000004952…
MAPT	9606.ENSP00000340820	Microtubule-associated protein tau; Promotes microtubule assembly and stability, and might be involved in the establishment and maintenance of neuronal polarity. The C-terminus binds axonal microtubules while the N-terminus binds neural plasma membrane components, suggesting that tau functions as a linker protein between both. Axonal polarity is predetermined by TAU/MAPT localization (in the neur…	https://smart.embl.de/smart/DDvec.cgi?smart=776:Pfam_Tubulin-binding(579|609)+Pfam_Tubulin-binding(610|640)+Pfam_Tubulin-binding(641|671)+Pfam_Tubulin-binding(672|703)+	1I8H,2MZ7,2ON9,3OVL,4137,4E0M,4E0N,4E0O,4FL5,4GLR,4NP8,4TQE,4Y32,4Y3B,4Y5I,5DMG,5E2V,5E2W,5HF3,5K7N,5MO3,5MP1,5MP3,5MP5,5N5A,5N5B,5NVB,5O3L,5O3O,5O3T,5V5B,5V5C,5ZIA,5ZV3,6BB4,6CVJ,6CVN,6DC8,6DC9,6DCA,6FBW,6FI5,6GK7,6GK8,6GX5,6H06,6HRE,6HRF,6N4P,6NWP,6NWQ,6ODG,6QJH,6QJM,6QJP,6QJQ,A0A024R9Y0,A0A024R9Y1,A0A024RA17,AAA57264.1,AAA60615.1,AAC04277.1,AAC04278.1,AAC04279.1,AAH00558.1,AAH98281.1,AAH99721.…
MAT1A	9606.ENSP00000361287	S-adenosylmethionine synthase isoform type-1; Catalyzes the formation of S-adenosylmethionine from methionine and ATP. The reaction comprises two steps that are both catalyzed by the same enzyme: formation of S-adenosylmethionine (AdoMet) and triphosphate, and subsequent hydrolysis of the triphosphate.	https://smart.embl.de/smart/DDvec.cgi?smart=395:Pfam_S-AdoMet_synt_N(17|115)+Pfam_S-AdoMet_synt_M(129|250)+Pfam_S-AdoMet_synt_C(252|389)+	2.5.1.6,2OBV,4143,AAH18359.1,AL359195,AMS1,AdoMet synthase 1,B1ANE6,BAA08355.1,BC018359,CAA48822.1,CCDS7365,CCDS7365.1,CH471142,D3DWD5,D49357,EAW80396.1,EAW80397.1,EC 2.5.1.6,ENSG00000151224,ENSP00000280867,ENSP00000361280,ENSP00000361287,ENSP00000414961,ENST00000280867,ENST00000372206,ENST00000372213,ENST00000372213.7,ENST00000455001,ENST00000455001.1,ENST00000480845,ENST00000480845.1,ENST000004…
MATN3	9606.ENSP00000383894	Matrilin-3; Major component of the extracellular matrix of cartilage and may play a role in the formation of extracellular filamentous networks.	https://smart.embl.de/smart/DDvec.cgi?smart=486:SIGNAL(1|28)+VWA(81|260)+EGF(267|305)+EGF(309|347)+EGF(351|389)+EGF(393|431)+Matrilin_ccoil(438|484)+	4148,AAI39908.1,AAX88937.1,AC079145,ACB29772.1,AJ001047,AJ224741,B2CPU0,BC139907,CAA04501.1,CAA12110.1,CAA73785.1,CCDS46226,CCDS46226.1,CH471053,DIPOA,EAX00837.1,EDM5,ENSG00000132031,ENSP00000254354,ENSP00000383894,ENSP00000398753,ENST00000254354,ENST00000407540,ENST00000407540.7,ENST00000421259,ENST00000421259.2,ENST00000478482,ENST00000478482.1,EU541440,HGNC:6909,HOA,HPA051250,MATN3,MATN3-201,M…
MC2R	9606.ENSP00000333821	Adrenocorticotropic hormone receptor; Receptor for corticotropin (ACTH). This receptor is mediated by G proteins (G(s)) which activate adenylate cyclase (cAMP). Belongs to the G-protein coupled receptor 1 family.	https://smart.embl.de/smart/DDvec.cgi?smart=297:Pfam_7TM_GPCR_Srsx(35|175)+	4158,A8K016,AAH69074.1,AAH94710.1,AAI04170.1,AAI04171.1,AAO67714.1,AB065915,ACTH receptor,ACTH-R,ACTHR,ACTHR_HUMAN,AK289381,AK315319,AP001086,AY225229,Adrenocorticotropic hormone receptor,Adrenocorticotropin receptor,BAC06130.1,BAF82070.1,BAG37722.1,BC069074,BC094710,BC104169,BC104170,CAA46587.1,CCDS11869,CCDS11869.1,CH471113,CHEMBL1965,EAX01503.1,ENSG00000185231,ENSP00000333821,ENSP00000382718,E…
MCCC1	9606.ENSP00000265594	Methylcrotonoyl-CoA carboxylase subunit alpha, mitochondrial; Biotin-attachment subunit of the 3-methylcrotonyl-CoA carboxylase, an enzyme that catalyzes the conversion of 3- methylcrotonyl-CoA to 3-methylglutaconyl-CoA, a critical step for leucine and isovaleric acid catabolism.	https://smart.embl.de/smart/DDvec.cgi?smart=725:Pfam_Biotin_carb_N(48|157)+Pfam_CPSase_L_D2(163|371)+Biotin_carb_C(383|490)+Pfam_Biotin_lipoyl(650|714)+	2EJM,3-methylcrotonyl-CoA carboxylase 1,3-methylcrotonyl-CoA carboxylase alpha subunit,56922,6.4.1.4,A0A0S2Z693,AAG50245.1,AAG53095.1,AAH04187.1,AAH04214.1,AAK67986.1,AB029826,AB209737,AC104641,AC108741,AF297332,AF310339,AF310972,AK023051,ALQ34185.1,BAA99407.1,BAB14377.1,BAD92974.1,BC004187,BC004214,CCDS3241,CCDS3241.1,CCDS87170,CCDS87170.1,CH471052,E9PG35,E9PHF7,EAW78339.1,EC 6.4.1.4,ENSG0000007…
MCCC2	9606.ENSP00000343657	Methylcrotonoyl-CoA carboxylase beta chain, mitochondrial; Carboxyltransferase subunit of the 3-methylcrotonyl-CoA carboxylase, an enzyme that catalyzes the conversion of 3- methylcrotonyl-CoA to 3-methylglutaconyl-CoA, a critical step for leucine and isovaleric acid catabolism; Belongs to the AccD/PCCB family.	https://smart.embl.de/smart/DDvec.cgi?smart=563:Pfam_Carboxyl_trans(74|558)+	3-methylcrotonyl-CoA carboxylase 2,3-methylcrotonyl-CoA carboxylase beta subunit,6.4.1.4,64087,A0A140VK29,A6NIY9,AAG53094.1,AAH14897.1,AAH65027.1,AAK16404.1,AAK49409.1,AB050049,AB050050,AC138832,AC143336,AEE61166.1,AF261884,AF301000,AF310971,AL079298,ALQ34199.1,BAB16880.1,BAB41121.1,BC014897,BC065027,CAB45194.1,CCDS34184,CCDS34184.1,CH471084,D6R9R1,D6RD67,D6RDF7,EAW95691.1,EAW95693.1,EC 6.4.1.4,E…
MCOLN1	9606.ENSP00000264079	Mucolipin-1; Nonselective cation channel probably playing a role in the regulation of membrane trafficking events and of metal homeostasis. Proposed to play a major role in Ca(2+) release from late endosome and lysosome vesicles to the cytoplasm, which is important for many lysosome-dependent cellular events, including the fusion and trafficking of these organelles, exocytosis and autophagy. Requ…	https://smart.embl.de/smart/DDvec.cgi?smart=580:TRANS(299|321)+TRANS(348|370)+Pfam_PKD_channel(378|524)+	57192,5TJA,5TJB,5TJC,5WJ5,5WJ9,6E7P,6E7Y,6E7Z,AAG00797.1,AAG00798.1,AAG10422.1,AAG42242.1,AAH05149.1,AAQ13604.1,AC008878,AF171088,AF249319,AF287269,AF287270,AF305572,AF305573,AF305574,AF305575,AF305576,AF305577,AF305578,AF305579,AJ293659,AJ293970,AK026102,BAB15360.1,BC005149,CAB032637,CAC07813.1,CAC08215.1,CCDS12180,CCDS12180.1,CH471139,D6W647,EAW69031.1,EAW69034.1,ENSG00000090674,ENSP00000264079…
[truncated: 368 more rows]
