# Supplementary material for: Analysis of Evolutionary Conservation, Expression Level, and Genetic Association at a Genome-wide Scale Reveals Heterogeneity Across Polygenic Phenotypes
Source: Mol Biol Evol. 2024 Jun 12;41(7):msae115. doi: 10.1093/molbev/msae115 (PMC11247350; doi:10.1093/molbev/msae115)
Supplement: msae115_Supplementary_Data [file msae115_supplementary_data.zip › Table_S4.xlsx]

## Sheet: Table_S4
Traits	Genome-wide Spearman Correlation between MAGMA p-values and expression level of human genes																														FoldChange of the enrichment of top 1000 associated genes to complex traits in different tissues
	R_Adipose Tissue	R_Adrenal Gland	R_Artery	R_Bladder	R_Brain	R_Breast	R_Cervix Uteri	R_Colon	R_Esophagus	R_Fallopian Tube	R_Heart	R_Kidney	R_Liver	R_Lung	R_Muscle	R_Nerve	R_Ovary	R_Pancreas	R_Pituitary	R_Prostate	R_Salivary Gland	R_Skin	R_Small Intestine	R_Spleen	R_Stomach	R_Testis	R_Thyroid	R_Uterus	R_Vagina		FoldChange_Adipose Tissue	FoldChange_Adrenal Gland	FoldChange_Artery	FoldChange_Bladder	FoldChange_Brain	FoldChange_Breast	FoldChange_Cervix Uteri	FoldChange_Colon	FoldChange_Esophagus	FoldChange_Fallopian Tube	FoldChange_Heart	FoldChange_Kidney	FoldChange_Liver	FoldChange_Lung	FoldChange_Muscle	FoldChange_Nerve	FoldChange_Ovary	FoldChange_Pancreas	FoldChange_Pituitary
Attention deficit hyperactivity disorder	-0.00445119	-0.00132949	0.000269484	0.00160405	-0.00739214	-0.00610271	-0.00336304	-0.00101645	4.33819e-05	-0.00421624	-0.00952619	-0.0034075	-0.00544244	-0.000761772	-0.00731029	-0.000879664	-0.00720509	-0.00849463	-0.00605898	-0.00366307	-0.00179721	-0.000847125	-0.00387326	-0.000586369	-0.00256239	-0.00215178	-0.000431399	-0.0038426	0.000337186		0.857362	0.644709	0.503865	0.731054	1.118	1.26415	0.365527	1.87794	1.04082	1.26355	1.11037	1.1327	0.800111	0.850172	1.28882	1.35641	0.899759	1.02348	0.911314
Attention deficit hyperactivity disorder	-0.020364	-0.0329704	-0.0244339	-0.0246627	-0.0379604	-0.0289166	-0.0282475	-0.0226438	-0.0186558	-0.0232076	-0.031335	-0.0335365	-0.0191855	-0.0239165	-0.0279106	-0.0232366	-0.0253594	-0.0280052	-0.0371185	-0.0267831	-0.02278	-0.0196916	-0.0250735	-0.0186837	-0.0246717	-0.0385221	-0.0281813	-0.0235518	-0.0196947		0.531869	0.906551	1.00024	1.45124	0.988633	1.10998	0.725622	0.559195	0.550981	0.877913	0.622939	1.12428	0.794166	0.843854	1.0535	0.856758	0.781439	1.11746	1.32202
Attention deficit hyperactivity disorder	-0.0213363	-0.03263	-0.0225164	-0.0248355	-0.0428836	-0.0245724	-0.0291476	-0.0248746	-0.0199848	-0.0211406	-0.0299059	-0.0306231	-0.0167271	-0.0239134	-0.0277029	-0.0252653	-0.0237664	-0.0274778	-0.0347361	-0.0265542	-0.0238319	-0.020374	-0.0238955	-0.0197129	-0.024199	-0.0424327	-0.0313501	-0.0227773	-0.020514		0.85371	0.481472	0.940723	1.45588	0.95131	1.25877	0.636948	0.373988	0.690926	0.754901	0.721073	0.725063	0.995879	0.781431	0.905881	0.859495	0.783935	1.42676	1.25644
Autism spectrum disorder	-0.00539186	-0.00512821	-0.00108791	0.00120817	-0.00720717	-0.00149345	-0.00174064	-0.00204167	0.000566935	-0.00230303	-0.0057773	-0.00540605	-0.00198063	-0.000431653	-0.0111874	-0.00355197	0.000426217	-0.00221441	-0.00664441	-0.00271419	-0.000573287	-0.000264952	-0.00218133	-0.000947634	-0.00447625	-0.00522197	-0.00263139	-0.00117195	0.000751095		1.074	1.1845	1.32548	0.732621	1.16114	1.26686	1.28209	1.31737	1.04305	1.13963	1.2579	0.891887	0.735008	0.65538	1.21561	0.741448	1.0144	0.717969	1.33478
Bipolar disorder	-0.0193536	-0.0225658	-0.0169856	-0.0226894	-0.0285467	-0.0271529	-0.0204193	-0.0230641	-0.019837	-0.0225742	-0.0212709	-0.0216939	-0.0218567	-0.0191889	-0.0226815	-0.0214262	-0.0202193	-0.0206631	-0.0278622	-0.0226435	-0.0227789	-0.0229673	-0.0215027	-0.0158854	-0.0223399	-0.0334076	-0.0240928	-0.023182	-0.017041		1.36977	0.528219	0.990776	2.15626	1.09919	0.956063	0.988288	1.10781	1.02331	1.11806	0.854369	0.79546	1.24553	0.707273	1.41621	1.21236	0.552888	0.905631	0.964904
Anxiety disorder (case/control)	-0.0143272	-0.014571	-0.0169785	-0.0152116	-0.0146572	-0.0129359	-0.0124262	-0.0134534	-0.016038	-0.0128231	-0.0106939	-0.0103724	-0.0133605	-0.0178189	-0.0132782	-0.016236	-0.0131083	-0.014843	-0.0129459	-0.0173823	-0.014679	-0.0146736	-0.0168249	-0.0157908	-0.0115628	-0.0154388	-0.0118757	-0.0137435	-0.0117559		1.10845	1.16693	1.69372	0.756124	1.17736	1.20692	0.756124	0.776934	1.07651	0.914816	1.29825	0.753135	0.965474	1.08225	1.01937	0.510156	0.34898	0.846858	0.942565
Anxiety disorder (factor score)	-0.00851897	-0.0112609	-0.00772561	-0.00919302	-0.00986127	-0.00721189	-0.013611	-0.0065531	-0.0120937	-0.0121322	-0.00903485	-0.00664495	-0.00855004	-0.0118471	-0.002784	-0.00916874	-0.0113608	-0.0109729	-0.0156982	-0.0112171	-0.00573903	-0.0100522	-0.0100174	-0.0127331	-0.00613928	-0.0144017	-0.00856836	-0.0130917	-0.013292		1.10601	1.66336	1.03999	0.754454	1.13281	1.40497	1.22599	0.38761	1.43218	1.0432	0.797159	0.918466	1.30739	1.14735	0.938877	1.14532	0.812489	1.37311	0.795794
Major depressive disorder	-0.0100966	-0.00977078	-0.00620636	-0.00526138	-0.00761126	-0.00537652	-0.00742537	-0.00361944	-0.00338736	-0.00243746	-0.00678952	-0.00853047	-0.0138723	-0.00634108	-0.00675736	-0.00102925	-0.00423418	-0.0024039	-0.00674471	-0.00482014	-0.00510751	-0.00642415	-0.00414097	-0.00702314	-0.00134359	-0.0023542	-0.00555631	-0.00333599	-0.00379478		1.06942	1.07222	0.565638	0.729494	0.912773	1.21294	0.820681	0.374786	0.553921	0.252171	0.770786	0.72661	0.998005	1.17465	0.680861	0.615236	1.01007	0.612775	1.04927
Schizophrenia	-0.0223007	-0.0289903	-0.0210287	-0.0217464	-0.0388815	-0.030222	-0.0246396	-0.0244852	-0.0210303	-0.0224202	-0.0265067	-0.021123	-0.0166031	-0.0239092	-0.0272827	-0.0223188	-0.0295233	-0.018422	-0.0396748	-0.0258659	-0.0216399	-0.0248157	-0.0227119	-0.0275859	-0.0258689	-0.040095	-0.0261883	-0.0281668	-0.0252204		0.634204	0.900813	0.993911	0.721029	0.681648	1.39068	0.540772	0.740874	0.547493	0.623112	0.666612	0.638382	1.31523	0.774012	0.672961	0.608097	0.776493	0.908497	0.829677
Schizophrenia	-0.0369576	-0.0429584	-0.0401466	-0.0374963	-0.0504465	-0.0439454	-0.0393235	-0.0416387	-0.0355908	-0.0399817	-0.0413661	-0.0409642	-0.0307647	-0.0394149	-0.0423252	-0.0421012	-0.0435603	-0.0383202	-0.0556882	-0.0396392	-0.0355426	-0.0366243	-0.0399981	-0.0397183	-0.0383743	-0.0518995	-0.0411399	-0.0437488	-0.0375903		0.849188	1.22391	0.686209	1.44817	0.906004	1.49289	0.452553	0.930017	0.755993	0.876053	0.717253	0.96163	1.32081	0.777292	0.525632	0.488539	1.00258	1.41921	1.18036
Schizophrenia	-0.0569004	-0.0690111	-0.0599023	-0.057137	-0.0854149	-0.0622795	-0.0569674	-0.0569203	-0.0525376	-0.0575047	-0.0665025	-0.0628335	-0.0523073	-0.0538829	-0.0664195	-0.056828	-0.0628905	-0.0605858	-0.0754934	-0.0579536	-0.0553779	-0.0567391	-0.0573495	-0.0526297	-0.0560273	-0.0722859	-0.060673	-0.0600689	-0.049863		0.526836	1.26772	0.681158	1.43751	1.01925	1.43409	0.269533	0.369268	0.409325	0.745375	0.711974	0.477276	1.17998	0.900166	0.819913	0.606179	0.774044	0.70438	1.24059
Schizophrenia/Bipolar disorder	-0.0291905	-0.0371366	-0.0290031	-0.0281895	-0.0474592	-0.0412432	-0.0316526	-0.0321693	-0.0314156	-0.0320385	-0.0374864	-0.0302857	-0.0270945	-0.0310575	-0.0347572	-0.0300011	-0.0346409	-0.0306821	-0.0473706	-0.0356088	-0.0296203	-0.0318251	-0.0298441	-0.0243715	-0.0317061	-0.043914	-0.0312855	-0.0339709	-0.0307899		0.841168	1.05422	0.679729	0.717246	0.957278	1.28798	0.179312	0.368494	0.748854	1.23968	0.852576	0.476274	1.11208	1.09076	1.04134	0.362944	0.882765	1.20497	1.30676
Schizophrenia vs Bipolar disorder	-0.0569004	-0.0690111	-0.0599023	-0.057137	-0.0854149	-0.0622795	-0.0569674	-0.0569203	-0.0525376	-0.0575047	-0.0665025	-0.0628335	-0.0523073	-0.0538829	-0.0664195	-0.056828	-0.0628905	-0.0605858	-0.0754934	-0.0579536	-0.0553779	-0.0567391	-0.0573495	-0.0526297	-0.0560273	-0.0722859	-0.060673	-0.0600689	-0.049863		0.526836	1.26772	0.681158	1.43751	1.01925	1.43409	0.269533	0.369268	0.409325	0.745375	0.711974	0.477276	1.17998	0.900166	0.819913	0.606179	0.774044	0.70438	1.24059
Posttraumatic stress disorder	-0.00922772	-0.00999225	-0.00924588	-0.013197	-0.0096275	-0.0111557	-0.0118486	-0.0155908	-0.0164141	-0.00767475	-0.010157	-0.0112255	-0.00940189	-0.00702419	-0.00900619	-0.00890035	-0.0112037	-0.015813	-0.0100897	-0.0139292	-0.015349	-0.0183365	-0.0102233	-0.00785803	-0.0117634	-0.00707955	-0.00856568	-0.00773877	-0.012631		0.108095	0.758652	0.889373	1.47473	0.922619	0.784653	1.65907	0.189414	0.909831	0.764673	1.02257	0.489633	1.00877	0.923471	1.07054	1.49249	0.567202	1.65169	1.48483
Posttraumatic stress disorder	-0.00521805	0.000371286	0.00262214	-0.00272969	4.04086e-05	-0.00472558	-0.00106684	-0.00406951	-0.00266925	-0.00335911	-0.00318591	4.02274e-05	-0.00390088	-0.000689929	-0.00461934	-0.00169774	-0.0020927	-0.00393598	-0.00245175	-0.00676036	-0.00611381	-0.0105683	-0.00663687	0.00199708	-0.0054725	-0.000637014	-0.00700214	-0.0027635	-0.00526129		0.541644	0.597372	0.891296	0.738958	0.801332	1.17952	0.831327	0.759296	0.981937	1.02177	1.21998	0.8996	1.28054	1.12378	1.30275	0.37393	0.682115	0.51727	0.921166
Posttraumatic stress disorder	-0.00307639	0.00284911	0.00092201	-0.00311241	0.000186362	-0.00202294	-0.00160773	-0.0055969	-0.00640215	-0.00323293	-0.00506686	-0.00240511	-0.00262368	-0.0034497	-0.00617315	0.00109069	-0.000773386	-0.0100041	-0.0037042	-0.00646801	-0.00573458	-0.0093881	-0.00504661	-0.00153028	-0.00410831	0.00479509	-0.00411002	-0.000323361	-0.00213153		0.877061	0.714482	0.902023	0.747851	0.769388	1.2932	1.12178	0.768434	1.34867	0.646291	0.888955	0.662129	0.886703	0.936606	1.00821	1.00915	0.460216	1.15169	1.36252
Anorexia nervosa	-0.00889883	-0.00886764	-0.00506708	-0.0077098	-0.00460508	-0.00882845	-0.00517518	-0.00694387	-0.00482212	-0.00605692	-0.00998915	-0.00675599	-0.00864329	-0.00983383	-0.012657	-0.00800591	-0.00790031	-0.00658467	-0.00986062	-0.0053307	-0.000162095	-0.00010638	-0.00626985	-0.0146873	-0.00951795	-0.00988973	-0.00818217	-0.00611153	-0.000570893		0.648571	0.541894	0.57174	0.737363	0.861111	0.931775	0.829534	0.568243	1.25977	0.509782	0.779101	0.816054	0.739765	1.18732	0.611738	0.621873	0.907524	1.13554	0.636355
Former versus current smokers	-0.000839443	-0.000773721	0.00529192	0.00301196	-0.00353071	0.00631936	0.000759457	0.00420267	0.00390115	0.000221883	0.00103476	0.00130299	0.000403706	0.00187897	-0.00439562	0.00530047	0.000322528	-0.00710024	-0.00208407	0.00295925	0.00257846	-0.00500655	0.00110181	0.00204947	0.00140464	0.000314472	0.00274307	0.00309504	0.00439762		1.58384	0.635198	0.868756	0	1.04142	0.958078	0.450168	1.48019	1.23056	1.49389	0.761039	0.637709	0.854	1.15979	1.4192	1.21491	0.886485	1.51257	1.31227
Ever versus never beeing a regular smoker	-0.00902204	-0.0100479	-0.00242662	-0.0121982	-0.0108236	-0.0105599	-0.00730937	-0.00855824	-0.010113	-0.00510889	-0.00324997	-0.00356012	-0.000701299	-0.0034465	-0.00490008	-0.00429023	-0.00870115	-0.0109871	-0.0102064	-0.00602369	-0.00896539	-0.0118778	-0.00358077	0.000591712	-0.00803708	-0.0110279	-0.0070725	-0.00727116	-0.00375928		0.750192	1.07452	0.755798	1.46211	0.813089	1.79898	0.822436	0.751175	1.24899	0.631775	0.868989	1.29452	0.866787	0.980967	0.909756	0.986483	0.787289	0.818781	1.12162
Number of cigarettes smoked per day	0.00490032	-0.00025331	0.00606968	0.00231725	-0.00193187	0.00289568	0.00548868	0.00690736	0.00693084	0.0064388	0.00183761	0.00636999	0.00451359	0.00323772	-0.00110971	0.00224555	0.00932832	0.00199334	0.00470796	0.00706611	0.00725283	0.00648164	0.00621666	0.00343013	0.00369572	0.00908466	0.0041595	0.00228199	0.00742985		0.543997	0.490882	0.703346	0.742167	0.742904	0.839125	0.927709	1.14389	0.986201	0.256552	0.735165	0.574959	0.879963	1.06227	1.00055	1.50222	0.799257	0.93513	1.281
Age of smoking initiation	-0.00519982	-0.00416991	-0.00495636	-0.00855805	-0.00804362	-0.00570664	-0.00503979	-0.0110513	-0.00962537	-0.011951	-0.00253693	-0.00125877	-0.0108065	-0.0053334	-0.00577525	-0.00709338	-0.00777513	-0.0100175	-0.0109289	-0.00992208	-0.0114	-0.01479	-0.0102473	-0.00718641	-0.00924169	-0.00965053	-0.0121078	-0.0113102	-0.00820696		0.743827	0.79905	0.686937	1.4497	1.04805	0.867757	0.906065	0.372401	1.03199	0.876982	0.909484	0.802208	1.2561	0.583587	0.676529	1.10038	0.78061	0.507397	0.903583
Clozapine-Induced Agranulocytosis/Granulocytopenia	0.00412299	0.00187844	0.00566362	0.00542587	0.00116849	0.00745315	0.00379692	0.00288525	0.00451429	0.00528541	0.00432875	-0.0030528	0.00639878	0.0020613	0.00505079	0.0046216	0.00362726	0.00561854	0.0022716	0.00255298	0.00262223	0.00114896	-0.00162435	-0.0010392	-0.000728848	0.000115002	0.00309514	0.00525446	0.00384777		0.755851	1.13675	1.20571	0.736569	0.962586	0.881783	1.289	1.70289	0.978762	0.891157	1.16739	1.3858	1.14204	0.988367	1.22216	0.869683	0.906546	1.34055	0.847558
Major depressive disorder (females)	-0.0276853	-0.0299943	-0.0246772	-0.0250338	-0.0209773	-0.0254199	-0.021911	-0.0241218	-0.023643	-0.0287912	-0.0174952	-0.022135	-0.0257014	-0.0254104	-0.02594	-0.0270208	-0.0301629	-0.0230864	-0.0296384	-0.0233635	-0.0254414	-0.0252717	-0.0241553	-0.0278317	-0.0211685	-0.02086	-0.026309	-0.0284102	-0.021031		1.28604	0.752161	0.755798	0	0.691126	0.972424	0.639672	1.31456	1.04082	0.75813	0.772435	0.809072	0.600084	0.523183	0.985569	0.739862	1.57458	0.307043	0.560809
Attention deficit hyperactivity disorder	-0.0157842	-0.0157559	-0.0134449	-0.0157625	-0.0143916	-0.0174354	-0.0155712	-0.0152763	-0.0145534	-0.0194254	-0.0126753	-0.0129074	-0.0120282	-0.0172937	-0.0110722	-0.0179375	-0.0184756	-0.0131861	-0.01518	-0.0122761	-0.0125693	-0.0118847	-0.0151718	-0.0121445	-0.0159435	-0.0241963	-0.0161084	-0.0188893	-0.0149161		1.20333	0.767762	1.41437	1.49244	1.05819	1.19111	1.58571	1.15013	1.06241	1.28976	1.3798	1.07361	0.952826	1.06807	1.16078	0.755209	1.37763	1.14918	0.787107
Internalizing	0.0086104	0.0106937	0.00989813	0.00888213	0.00770949	0.00782313	0.00838149	0.00794488	0.00788492	0.0116507	0.00892761	0.0044395	0.0125567	0.00589153	0.0108844	0.0129697	0.012288	0.0099134	0.0101513	0.00770797	0.00734467	0.00534337	0.00953413	0.0129908	0.0102053	0.00587569	0.0105202	0.0116242	0.00887028		0.846498	1.16699	0.870591	2.16537	0.943274	0.960102	0.721791	0.927071	0.822107	0.873278	0.953308	1.35799	0.724142	1.22681	1.04793	1.46097	0.999402	1.21261	0.553702
Agression	0.00439298	0.0112929	0.00435943	0.00492977	0.0166016	0.00485713	0.00349059	0.0053541	0.0105438	0.00878342	0.000438029	0.005408	0.00530008	0.00595004	0.00642637	0.00563452	0.00635698	0.00457712	0.00885685	0.00862018	0.00595189	0.00743961	0.00231295	0.00598972	0.00430232	-0.00418751	0.005723	0.0035329	0.00505756		0.4296	1.23834	1.32548	1.46524	1.28336	0.877057	0.915777	1.12918	1.11259	0.63313	1.16114	0.972967	0.801827	0.98307	0.68378	0.988597	0.338133	1.12824	0.772765
Neuroticism (NEO-FFI)	-0.0020117	0.000561864	-0.00676545	-0.0107837	-0.00130001	-0.000145643	-0.00407081	-0.00919261	-0.00464879	-0.00523536	-0.00859466	-0.00661187	-0.00343548	-0.00395098	-0.00211184	-0.00580165	-0.00420647	-0.00383272	-0.00946749	-0.00864707	0.00043825	-0.000239111	-0.00528334	-0.00651564	-0.00867591	-0.00128682	-0.00275898	-0.00644994	-0.00274761		1.06827	0.481985	0.941725	1.45743	0.851013	1.21164	0.728716	0.374386	0.899162	1.13356	0.962455	0.967781	0.996941	1.36896	1.13356	0.983328	1.00899	0.918182	0.628892
Extraversion (NEO-FFI)	0.0107943	0.0075771	0.00552677	0.00342836	0.0111692	0.00369661	0.00313778	0.00635777	0.00317707	0.00291307	0.00763787	0.00102101	0.0071382	0.00312393	0.00155818	0.00421061	0.00248986	0.00468327	0.00249253	0.000328594	0.00150738	0.00515507	0.00291668	0.00416359	0.00323053	-0.00142645	0.00327886	0.00330676	0.00489075		0.543997	0.709052	0.959108	0	0.701631	0.839125	0.927709	0.762594	1.12709	0.641379	0.98022	0.492822	0.609205	0.995879	1.15448	0.751109	1.59851	0.727324	0.782834
Openness to Experience (NEO-FFI)	-0.00372073	-0.00935359	-0.00588149	-0.00590183	-0.0156188	-0.00454089	-0.00687079	-0.00456922	-0.00629107	-0.00633052	-0.00437881	-0.0110986	-0.00947612	-0.00453621	-0.00598861	-0.00604737	-0.0067167	-0.00892821	-0.0124911	-0.00327586	-0.00794655	-0.00604604	-0.00493393	-0.00823735	-0.00527395	-0.00652486	-0.00767236	-0.00507368	-0.00171049		1.07979	0.703703	0.951873	0	0.778261	0.832795	0.82864	0.18921	0.699116	0.891157	0.486413	0.733657	0.738968	0.790694	1.68047	1.2424	0.453273	1.13432	0.776929
Agreablenes (NEO-FFI)	-0.0031445	-0.00101368	-0.00247272	-0.00632886	-0.00653758	-0.00299835	-0.00428711	-0.00291178	-0.00655226	-0.0072035	-0.00355148	-0.00278619	-0.00491491	-0.00758262	-0.00285018	0.000613281	-0.00163256	-0.00366828	-0.00794258	-0.0041021	-0.00443122	-0.0037023	-0.00485555	-0.00473177	-0.0079291	-0.0106007	-0.00638702	-0.00101177	-0.00326134		1.4098	0.70675	0.701062	0	0.966753	0.7872	1.10964	0.950147	0.982999	1.02287	1.12359	0.573093	0.809637	1.125	0.843871	0.623892	1.13809	1.03566	1.27684
Conscientiousness (NEO-FFI)	-0.0202312	-0.0141468	-0.0143418	-0.0181419	-0.00788477	-0.0197649	-0.0183017	-0.0218202	-0.0195696	-0.021744	-0.0176077	-0.018384	-0.0184257	-0.0219696	-0.0163253	-0.0177269	-0.0142413	-0.0206686	-0.0146472	-0.021827	-0.0211562	-0.0195781	-0.0254507	-0.0224634	-0.0217018	-0.0110219	-0.0156946	-0.0194311	-0.0197542		0.755851	0.811965	0.761499	0	0.880664	0.881783	0.460355	1.70289	0.838939	0.763849	1.21603	0.65214	0.671789	1.05426	0.840234	0.621202	0.453273	0.928077	1.05945
Neuroticism (IRT)	0.0103394	0.00520953	0.0144452	0.0121112	0.00444144	0.00676615	0.00713663	0.00993641	0.00938015	0.0078593	0.00245637	0.00645307	0.00614578	0.00665631	0.00784409	0.009215	0.0075992	0.00727683	0.00645283	0.00567604	0.00846372	0.00764077	0.0102486	0.00465238	0.0107013	0.00728433	0.0122435	0.00852772	0.00953136		0.993213	0.82985	0.713416	0	0.816335	1.25167	1.22329	0.773512	1.14322	0.910786	0.944542	1.16638	0.549269	0.942795	0.936809	1.52372	0.8107	1.05391	1.0106
Extraversion (IRT)	-0.0112774	-0.0181709	-0.0156958	-0.0134672	-0.0217963	-0.0132357	-0.0127844	-0.0114634	-0.0130248	-0.0148399	-0.00843806	-0.0141722	-0.0122565	-0.00853528	-0.0131728	-0.0129377	-0.0108496	-0.0104198	-0.016807	-0.0159023	-0.010681	-0.00540049	-0.00621915	-0.00251202	-0.0161818	-0.0184899	-0.0120156	-0.0152386	-0.0129355		0.780233	0.949912	0.851568	0	0.803366	1.31477	0.85537	0.976569	0.505168	0.919904	0.803366	0.673177	0.970843	0.748183	1.65583	1.66723	0.935789	0.425784	1.02072
Alzheimer's disease	-0.0144032	-0.0130049	-0.0188953	-0.0178259	-0.00983523	-0.0160102	-0.0171705	-0.0151136	-0.0109168	-0.0194522	-0.00374286	-0.0139845	-0.0168396	-0.0197416	-0.0189963	-0.0175854	-0.0156699	-0.0118841	-0.0199959	-0.0149241	-0.0104964	-0.0176741	-0.0229507	-0.0223409	-0.0162874	-0.0151301	-0.0168549	-0.0200262	-0.0159161		0.639601	0.96192	1.12767	0	0.950298	1.01561	0.727166	0.560385	1.10431	1.00546	0.720306	0.724291	0.862177	1.10585	0.904917	1.10389	1.00684	0.814426	0.906467
Loneliness (linear)	0.00352592	0.000974087	0.00460824	0.00188291	0.000741285	0.00318479	0.00752355	0.00245352	-0.00202621	0.0039236	0.00195475	0.00286984	0.00133245	0.00288322	-4.94659e-05	0.00425142	0.000556418	-0.00221764	0.000763257	0.00472919	-0.000296407	-0.000128896	0.00179213	0.00463688	0.00331043	-0.000438722	0.0081852	0.00491818	0.00046863		1.07285	0.914316	1.19796	0	1.28199	1.21683	1.28071	0.751979	1.1114	1.2649	1.35321	1.13391	1.06796	1.17842	0.91073	0.740654	1.23849	1.74177	1.54388
Loneliness (multivariate)	0.0091433	0.0112467	0.00859141	0.0112605	0.011587	0.0113927	0.0153394	0.00920213	0.00371582	0.00996615	0.00632293	0.0101991	0.00510278	0.00768251	0.0097093	0.0115081	0.0102197	0.00554937	0.00813195	0.0128593	0.00696432	0.00739884	0.00741195	0.0138711	0.00748471	0.008954	0.0128991	0.0124239	0.011867		1.08095	1.30055	0.698793	0.737363	1.12765	1.12794	0.460852	0.378829	1.25977	1.4019	1.21734	1.38729	1.00877	1.0554	1.07054	0.497498	0.680643	1.13554	0.707061
Loneliness (case/control)	0.00513488	0.000258581	0.00536127	0.00387586	-2.15629e-05	0.00330449	0.00802377	0.00576376	0.00101144	0.00630407	0.00198521	0.00567229	0.00606884	0.00315492	0.00334616	0.00531529	0.00290696	0.00277329	0.00373133	0.00628085	0.00190054	0.000684774	0.00262009	0.00554076	0.00496064	0.000563436	0.0088753	0.00640199	0.00224972		0.85828	1.12945	1.38711	0	1.22094	1.41152	1.55515	0.751979	0.764087	1.39139	1.35321	1.2959	0.867715	1.11295	0.986625	0.49377	1.46367	1.22949	1.12282
Verbal-numerical reasoning	-0.0136149	-0.0214024	-0.0156583	-0.0184516	-0.0334855	-0.0157172	-0.0171258	-0.0235654	-0.014671	-0.0167413	-0.0188999	-0.0188231	-0.0255562	-0.0162312	-0.0264012	-0.0191185	-0.0209471	-0.0203594	-0.0259439	-0.018665	-0.0158479	-0.0184792	-0.0220977	-0.0134264	-0.0215842	-0.0258443	-0.020945	-0.0173641	-0.0139189		0.642335	0.858694	0.629158	0.730273	1.05589	1.35994	0.821557	1.50074	0.623827	1.13598	0.868061	0.889028	0.732652	1.04525	0.984516	1.47814	1.01115	1.02238	1.3305
Memory	-0.0187941	-0.0302778	-0.020275	-0.0198	-0.0271542	-0.0259057	-0.0212774	-0.0202751	-0.0214768	-0.0237797	-0.0258421	-0.0214187	-0.0210513	-0.0221093	-0.0216782	-0.0202678	-0.0261642	-0.027538	-0.0282706	-0.0253257	-0.0249722	-0.0222095	-0.0200112	-0.0213525	-0.028873	-0.0214191	-0.021278	-0.0208809	-0.0224388		1.60584	1.39538	1.32123	0	0.751304	1.06852	1.00413	0.937966	0.762455	1.64086	0.771609	1.13149	1.3987	0.914591	0.605856	0.369536	1.23585	1.22686	1.19045
Reaction time	-0.0314733	-0.0320322	-0.03193	-0.0303445	-0.0449717	-0.0348872	-0.0332813	-0.0350559	-0.0304742	-0.0339966	-0.0359614	-0.0366632	-0.0320075	-0.0290463	-0.0326949	-0.0323484	-0.0334936	-0.0349105	-0.0388012	-0.0327384	-0.0318625	-0.0337414	-0.0343463	-0.0312074	-0.0328628	-0.0341727	-0.0349783	-0.0322065	-0.0284099		1.05367	0.581041	0.866929	2.15626	0.779424	1.09947	0.718755	0.184634	0.682208	0.621146	0.901834	1.0341	0.655542	1.09306	0.819913	0.727414	1.10578	0.805005	1.10275
Educational attainment	-0.0443956	-0.0444387	-0.0479203	-0.0445805	-0.0566187	-0.0473751	-0.045998	-0.0469899	-0.0449585	-0.0438535	-0.0426651	-0.0406136	-0.0365109	-0.0417616	-0.0462412	-0.0444928	-0.0493991	-0.0411828	-0.0461613	-0.0428853	-0.0412048	-0.0458507	-0.0387737	-0.0347379	-0.0438067	-0.0454863	-0.0441573	-0.0460496	-0.0390102		0.961447	1.01752	0.878944	2.18615	0.952324	0.969314	0.455448	0.935966	0.829995	1.00761	0.86621	0.645187	0.598164	0.97783	0.680135	0.61458	0.448441	0.918182	0.9084
Self-rated health	-0.0132048	-0.017499	-0.0124797	-0.00938878	-0.0218518	-0.0164003	-0.0128841	-0.0108965	-0.00836428	-0.0135159	-0.0232154	-0.0151285	-0.00775637	-0.0179881	-0.015575	-0.0107471	-0.0170821	-0.0100578	-0.018067	-0.00978804	-0.0126159	-0.0202848	-0.0159599	-0.0161802	-0.0120672	-0.0123035	-0.0136004	-0.0116448	-0.00824016		0.960424	0.588466	0.627148	0	0.850107	1.06511	0.909925	1.30896	0.967297	0.880718	0.817216	0.805625	0.730311	1.10703	0.754901	1.22785	0.783935	0.815293	1.04704
Social deprivation	-0.0080566	-0.0174183	-0.00912462	-0.0131255	-0.0158557	-0.00975236	-0.0109939	-0.013555	-0.00948587	-0.00923956	-0.0151629	-0.00995866	-0.0079786	-0.0117479	-0.0144564	-0.0131985	-0.0143891	-0.00517569	-0.0125204	-0.0146324	-0.00929371	-0.00968003	-0.0140241	-0.00957062	-0.0144866	-0.0132267	-0.014189	-0.00798746	-0.00450467		0.745408	0.907514	1.50196	2.90557	0.92909	1.11116	0.726393	0.932982	0.758403	0.627747	0.959387	1.44704	1.25877	0.77977	0.903956	1.10272	1.00577	0.915255	0.696541
Household income	-0.0210403	-0.0247339	-0.0222392	-0.0219901	-0.0297468	-0.0245752	-0.0237793	-0.0246982	-0.015009	-0.0243869	-0.0248124	-0.0267787	-0.014533	-0.019856	-0.024078	-0.0249419	-0.0258344	-0.0241631	-0.0350599	-0.0249112	-0.0244583	-0.0240183	-0.0239892	-0.0241229	-0.0232107	-0.0291223	-0.0245038	-0.0274218	-0.0191905		1.066	0.96192	1.00237	1.45433	1.23337	1.06398	0.999853	1.49436	1.10431	1.25683	1.05645	0.965722	0.994819	1.0408	0.603278	0.981236	1.00684	0.712622	1.39456
Self-reported tiredness	0.00403531	-0.00929431	0.00519769	0.00171324	-0.0101868	-0.00187633	-0.000952683	0.00272905	0.00435332	-0.00152624	-0.00169005	0.000510966	0.00983316	0.00514948	-0.00534343	-0.00173627	-0.00649661	0.0072571	-0.00808181	0.00486295	0.00363124	0.00484667	0.00604794	0.00424981	0.00380834	-0.00313312	5.36922e-05	-0.00572396	0.00195676		0.537	0.807614	0.441827	1.46524	0.896315	1.07196	0.915777	0.940982	1.18213	1.01301	1.16114	1.13513	0.668189	1.11415	0.987682	1.11217	0.338133	0.717969	0.772765
Baldness	-0.0380459	-0.0390985	-0.0395666	-0.0442131	-0.0329629	-0.0363946	-0.041657	-0.0387866	-0.039757	-0.0418817	-0.0289284	-0.0416733	-0.0348759	-0.033766	-0.0362461	-0.0443843	-0.0432143	-0.0397315	-0.0459655	-0.0417752	-0.0427776	-0.0439068	-0.0388832	-0.0318087	-0.0332116	-0.0451931	-0.0375168	-0.0459975	-0.0407789		0.948305	0.84515	0.928852	1.43751	0.719468	0.621441	0.718755	1.29244	0.955091	0.745375	0.854369	0.954552	0.852204	0.964463	1.04353	0.969886	0.442311	0.402503	1.03383
Age at first birth	-0.0205274	-0.0299124	-0.021956	-0.0255062	-0.0352542	-0.025335	-0.0243018	-0.0234228	-0.0183309	-0.0200257	-0.0263966	-0.023994	-0.0195952	-0.021898	-0.0328347	-0.023774	-0.0309123	-0.022898	-0.0336542	-0.0226062	-0.0239223	-0.0212432	-0.0184289	-0.0193932	-0.0221872	-0.0397137	-0.0238213	-0.0237997	-0.0159446		0.941375	0.943846	0.61471	0.713503	0.714211	1.13889	0.891879	1.283	0.677223	0.986572	0.98948	1.18447	0.911052	0.702105	0.591943	1.6849	1.0977	0.799123	0.957853
Age at first birth (female)	-0.0139371	-0.0258417	-0.0144514	-0.0202569	-0.0235371	-0.0183187	-0.0191596	-0.0173342	-0.0126561	-0.0143197	-0.0162469	-0.020802	-0.0104451	-0.0143146	-0.0226169	-0.0177932	-0.0235025	-0.0184784	-0.0249285	-0.0153924	-0.0192633	-0.0162413	-0.0160907	-0.0137626	-0.0158657	-0.0295359	-0.0181987	-0.0194056	-0.0150399		0.52573	1.05422	0.865109	0.717246	0.817675	1.33568	0.806902	0.736987	0.953087	0.867779	1.13677	0.952548	0.784999	0.898277	0.892573	1.45178	1.2138	0.803316	0.68777
Age at first birth (male)	-0.023632	-0.0228493	-0.0199203	-0.0229957	-0.0183895	-0.0203722	-0.0238694	-0.0218668	-0.0212137	-0.0207091	-0.0222941	-0.0212536	-0.0243221	-0.0262634	-0.0259419	-0.0230153	-0.02818	-0.0213607	-0.0258978	-0.0213898	-0.0231956	-0.0235082	-0.0201051	-0.0185152	-0.0242701	-0.0262841	-0.019666	-0.0220053	-0.0222654		1.06942	1.07222	0.754184	1.45899	0.79107	1.01887	1.3678	1.12436	0.830881	0.756512	0.674438	0.807345	0.998005	0.978874	0.832163	0.86133	0.673379	1.53194	0.559612
Number of children ever born	-0.011908	-0.0137339	-0.0159698	-0.0133304	-0.0215682	-0.0134086	-0.0181057	-0.0128699	-0.0131684	-0.0131013	-0.0193088	-0.0116543	-0.0123255	-0.010989	-0.0172987	-0.0152688	-0.0195308	-0.0118256	-0.0194601	-0.0125717	-0.0155585	-0.0137586	-0.00848527	-0.000143903	-0.0117934	-0.00914153	-0.0131219	-0.0143124	-0.008708		1.26975	0.84872	1.18152	0	1.22425	1.15212	0.631567	1.11248	0.959125	0.62377	1.28697	0.958584	1.18496	1.09768	1.42219	1.09573	1.33254	1.21261	1.1074
Number of children ever born (female)	-0.0142625	-0.0196658	-0.0158549	-0.0150218	-0.0216699	-0.015452	-0.0237813	-0.0168129	-0.0163886	-0.0182853	-0.0208348	-0.0175229	-0.0141626	-0.0157987	-0.0167923	-0.0158824	-0.0202493	-0.015834	-0.02071	-0.0150574	-0.0170493	-0.0147056	-0.0152742	-0.00996586	-0.0151695	-0.0138504	-0.0171204	-0.0199104	-0.0136854		1.27109	1.06202	1.24502	0.722554	1.12509	1.00917	0.993511	1.11366	1.0973	1.24886	1.04975	0.719698	0.922609	1.48666	1.12397	1.21877	1.00046	0.910418	0.900718
Number of children ever born (male)	0.00178844	0.00236958	0.00144658	0.00279136	-0.00526763	0.000527942	0.00427934	0.0036878	0.00228846	0.00329395	0.00257468	0.000829442	0.00363756	0.00322094	-0.000746387	0.00400174	0.002592	-0.00118801	0.0029772	0.00297632	0.00102752	0.000383121	0.00676376	0.00412504	0.00347173	0.00323673	0.00694224	0.00133733	0.00366208		0.962474	0.857778	0.94273	0.729494	1.01419	1.1159	0.54712	1.49914	0.969361	0.882597	1.108	1.29175	0.931471	0.848357	1.21042	1.59961	1.68345	1.22555	1.32908
Educational attainment	-0.049592	-0.0576273	-0.051465	-0.0528998	-0.0647643	-0.0537524	-0.0495431	-0.0507623	-0.0467708	-0.0482805	-0.0509255	-0.0458662	-0.0431652	-0.0420354	-0.0523542	-0.0538814	-0.0569367	-0.0484908	-0.0581013	-0.0504169	-0.0443358	-0.049116	-0.0469977	-0.04334	-0.0456402	-0.0627455	-0.0498333	-0.0528609	-0.041764		0.835906	0.995243	1.04392	2.13828	0.93147	1.27992	0.267285	1.28166	0.40591	0.985543	1.22379	0.867706	0.390044	0.765134	0.886989	0.721346	0.438621	0.498931	1.29859
Subjective well being	0.00602236	0.000650356	0.00322183	0.00650643	0.00450738	0.00167034	0.00391877	0.00568579	0.0076772	0.00449344	0.00492006	0.000990298	0.00501368	0.00700213	0.0063259	0.00387915	0.00309931	0.00110933	0.00171829	0.00409885	0.00534825	0.00486806	0.0043874	0.003125	0.00376889	-0.00293752	0.00102367	0.004184	0.00343903		0.755037	0.811091	1.33119	1.47155	0.859258	0.831899	0.551832	1.13404	1.11738	0.890198	0.631657	1.22145	0.805279	0.724022	0.839329	1.24107	0.679178	1.03009	1.05831
Neuroticism	-0.0206775	-0.0283162	-0.0196745	-0.0202511	-0.0343962	-0.0260949	-0.0282787	-0.0227499	-0.0183739	-0.0280016	-0.0252389	-0.0194328	-0.0190066	-0.0254359	-0.0224187	-0.0238409	-0.0258834	-0.0169078	-0.0319788	-0.0213037	-0.0202812	-0.0178722	-0.0227314	-0.0264702	-0.0233145	-0.03084	-0.0230209	-0.0261296	-0.0193739		1.30276	1.08849	0.893228	0	0.761886	1.37909	1.01827	0	1.05435	0.895985	0.880287	0.491754	1.01314	1.39121	0.921584	0.874395	0.683593	0.622069	1.20721
Depressive symptoms	-0.0108596	-0.0186394	-0.00648028	-0.00479396	-0.00548488	-0.00817911	-0.00657337	-0.00683873	0.00104657	-0.0115993	-0.00229176	-0.00912517	-0.0066407	-0.00758816	-0.0142615	-0.0091941	-0.0141616	-0.00581223	-0.011056	-0.00144166	-0.00701004	-0.00323002	-0.00635917	-0.00891427	-0.00559302	-0.0121544	-0.00804687	-0.0098787	-0.00289867		0.860122	1.02408	0.568673	0.733407	1.16238	0.926776	0.641731	0	1.04417	0.887332	0.678056	1.05518	0.869578	0.852908	1.0648	0.989658	0.676991	0.821416	1.19555
Educational attainment	-0.0207803	-0.0239749	-0.0180291	-0.0202249	-0.030485	-0.0270985	-0.0197905	-0.0212832	-0.0188914	-0.0222237	-0.0187638	-0.0210829	-0.0182462	-0.0151628	-0.0208206	-0.0266474	-0.0244078	-0.0197935	-0.0261233	-0.0198148	-0.0173754	-0.0201679	-0.0209572	-0.0170268	-0.0191402	-0.0258807	-0.0216492	-0.0216318	-0.0192876		0.945323	1.00046	0.49383	1.43299	0.996119	1.14367	0.626933	1.10432	0.680063	1.11455	0.898998	0.634367	0.718828	0.897335	1.11455	1.20854	0.881839	0.802474	0.893164
College completion	-0.0161607	-0.0242791	-0.0163756	-0.0174426	-0.0397542	-0.0279335	-0.0179545	-0.016024	-0.0143183	-0.0201819	-0.0224276	-0.0191764	-0.0186283	-0.014597	-0.0145674	-0.023828	-0.0233606	-0.0134737	-0.027159	-0.0175096	-0.0153611	-0.0134529	-0.0153739	-0.0118556	-0.013213	-0.0215289	-0.0205021	-0.0186535	-0.0146218		0.842052	0.58043	0.80416	2.872	1.15793	1.14607	0.08975	0.737761	0.885939	1.24099	0.853471	0.635699	0.523883	0.70653	0.96797	0.605542	0.662769	0.70364	0.826191
Childhood IQ	0.00295318	0.00399017	0.00440087	0.00436775	0.0022803	-0.00152856	0.0106726	0.00264699	0.00575965	0.00847893	0.00687002	0.00638647	0.00653828	0.00324215	0.00633517	0.00282357	0.00399735	0.00537056	0.00544342	0.00651559	7.77733e-05	-0.00427194	0.00422637	0.00648667	0.00347105	0.00702926	0.003959	0.0100703	0.00108485		1.07746	0.972263	1.39308	0	0.960516	1.22206	0.459365	0.944017	0.976658	0.762206	0.922198	0.73208	1.54179	1.18349	0.609765	1.11576	0.791522	0.720285	0.775258
Educational attainment	-0.0288853	-0.0313247	-0.0238262	-0.0271131	-0.0381208	-0.0346746	-0.0271878	-0.0285841	-0.0236373	-0.0307133	-0.0290057	-0.030721	-0.028889	-0.0225105	-0.0310811	-0.0332175	-0.031085	-0.0265269	-0.0343956	-0.0276269	-0.0245612	-0.0221908	-0.0267653	-0.0253045	-0.0256403	-0.0336612	-0.0285009	-0.0279147	-0.0218606		0.729137	0.73105	0.550939	1.42107	1.00759	1.13416	0.532902	1.09514	0.876729	1.59651	0.797677	0.865	0.648046	0.699186	0.957908	0.719097	1.20245	0.497375	0.817603
Age at menarche	-0.0397563	-0.0542352	-0.0464585	-0.0527677	-0.0617844	-0.052734	-0.0482567	-0.0472584	-0.042785	-0.0464915	-0.0431348	-0.0366644	-0.0348682	-0.0396508	-0.0519027	-0.0530352	-0.0609755	-0.0501936	-0.061682	-0.0515911	-0.0471613	-0.0442227	-0.0438377	-0.0394418	-0.0536434	-0.0622424	-0.049745	-0.0522908	-0.0406848		0.743827	0.74578	0.749386	1.4497	0.987584	1.15701	0.543639	0.186201	0.412797	0.876982	0.813749	0.401104	0.859434	0.583587	0.751699	0.489057	1.11516	1.42071	1.73766
Age at menopause	-0.0366206	-0.0449797	-0.0356792	-0.0435678	-0.0345995	-0.0353193	-0.0417534	-0.0467999	-0.0412956	-0.0449316	-0.0299749	-0.0417527	-0.0410289	-0.0402937	-0.0469381	-0.0439192	-0.0519461	-0.0329553	-0.0468354	-0.0425711	-0.0430807	-0.0401117	-0.0484484	-0.0410616	-0.0470231	-0.0545734	-0.0451695	-0.0472551	-0.0444093		1.15298	0.893275	0.431197	0	0.775348	0.665744	0.536247	0.734674	0.475048	0.123579	0.5666	0.39565	0.97817	1.53507	1.18636	0.361805	0.879994	0.400397	0.822735
Age at menarche	-0.0639693	-0.0797518	-0.064059	-0.0666482	-0.0864707	-0.0755178	-0.0676904	-0.0658158	-0.0568689	-0.0675383	-0.0679662	-0.0618176	-0.0640593	-0.0587828	-0.0734338	-0.0681596	-0.0818725	-0.0747335	-0.0872362	-0.0710283	-0.0661942	-0.0611682	-0.0602892	-0.063631	-0.0678752	-0.0833254	-0.0687727	-0.0721252	-0.0558836		0.622386	0.572018	0.731543	0.707594	0.846021	1.17652	0.353797	0	0.604453	0.856101	0.607463	0.391554	0.709899	0.569692	0.660421	0.835472	0.979745	1.48595	1.35703
Insulin sensitivity index (adjusted for age, sex)	-0.00974591	-0.00634666	-0.013202	-0.0114124	-0.00876569	-0.00994614	-0.011569	-0.0128584	-0.0130125	-0.00845276	-0.00878601	-0.0104735	-0.00386728	-0.00707479	-0.0130825	-0.00928622	-0.0139707	-0.0104006	-0.0105817	-0.0126629	-0.010773	-0.0128831	-0.00990751	-0.00653183	-0.0106044	-0.0167955	-0.0149564	-0.0127789	-0.0130796		1.16763	0.798203	1.12289	0.724084	1.04694	0.963153	0.724084	0.930017	0.962173	0.500602	1.00415	0.801358	0.528322	0.906841	0.675812	0.977078	0.556988	1.01372	1.04149
Insulin sensitivity index (adjusted for age, sex. Bmi)	-0.00972222	-0.00351236	-0.00983249	-0.00574645	0.00019936	-0.00833081	-0.00608866	-0.00885626	-0.00640705	-0.00565906	-0.00555366	-0.0070491	-0.00120052	-0.00905916	-0.00782289	-0.00254066	-0.00839337	-0.00300269	-0.00114826	-0.00537366	-0.00852064	-0.00770356	-0.00775912	-0.0058309	-0.00617714	-0.00402539	-0.0109836	-0.00712344	-0.00821549		1.60755	1.02079	1.5116	1.46211	1.07734	1.50726	0.456909	0.751175	1.11021	0.379065	1.11037	1.1327	0.66676	0.850172	0.530691	1.60303	1.01223	1.02348	0.841213
Insulin sensitivity index (combined influence of the genotype effect adjusted for BMI and the interaction effect between the genotype and BMI on ISI)	-0.00627775	-0.00115468	-0.00906193	-0.00359273	0.000316727	-0.00475317	-0.00533886	-0.0102294	-0.00173563	-0.00493355	-0.00228093	0.00127612	0.00457245	-0.003413	-0.00383788	-0.00500714	-0.00825178	-0.00343742	0.000994514	-0.00195099	-0.0047343	-0.000519385	-0.00531798	-0.000520491	-0.0050408	-0.00469973	-0.00911318	-0.00667909	-0.00577843		1.16148	0.846931	1.30313	0	0.841149	1.29341	0.720269	0.55507	0.683646	0.622455	1.14156	0.717423	0.854	0.515464	1.26981	1.21491	0.886485	0.806702	0.690669
Inflammatory Bowel Disease	-0.0430177	-0.040533	-0.041278	-0.0445743	-0.022106	-0.0409273	-0.0433028	-0.0473626	-0.0395216	-0.0433397	-0.0329987	-0.0455874	-0.0411067	-0.0530379	-0.0341376	-0.0482678	-0.0409621	-0.0420278	-0.0394165	-0.0445189	-0.0447874	-0.0525646	-0.0581696	-0.0586984	-0.043898	-0.035669	-0.0452163	-0.0465746	-0.0474259		0.743827	0.90559	0.749386	0	0.765882	0.530296	0.724852	1.3034	0.756795	0.501132	0.718014	0.641766	0.594993	1.23202	0.676529	0.611321	0.557579	0.507397	0.834077
Crohn's Disease	-0.0362694	-0.033475	-0.0382772	-0.0402527	-0.024667	-0.0327218	-0.0412377	-0.0416825	-0.0362845	-0.0415266	-0.0250414	-0.039263	-0.036363	-0.0479069	-0.0295492	-0.041868	-0.0378842	-0.0380228	-0.0403667	-0.0413944	-0.036115	-0.0448894	-0.0505953	-0.0517218	-0.0399058	-0.0376489	-0.0455912	-0.0436249	-0.0419561		0.846498	0.901765	0.870591	0.721791	0.862995	0.480051	0.541343	1.2979	0.411054	0.873278	0.61965	0.79882	0.724142	1.35595	0.898228	0.608739	0.222089	0.606304	0.899766
Ulcerative Colitis	-0.0336732	-0.0265171	-0.0276284	-0.0337102	-0.0138685	-0.029359	-0.032544	-0.0350043	-0.0299022	-0.0338374	-0.0218277	-0.0308734	-0.0308829	-0.0391542	-0.0262713	-0.0369441	-0.031534	-0.0291327	-0.031201	-0.03374	-0.0332821	-0.0405178	-0.0418216	-0.0450037	-0.0337263	-0.0243682	-0.0300828	-0.0359436	-0.0360581		1.47981	1.11277	0.745433	0	0.761842	0.671362	0.630901	1.29653	0.273747	0.498489	0.666612	0.718179	0.723378	1.35452	0.598187	0.486478	0.44371	0.807553	0.691398
Low-density lipoprotein cholesterol	-0.0405818	-0.0366519	-0.036958	-0.0439532	-0.024473	-0.0379089	-0.0400327	-0.0437563	-0.0383223	-0.0410806	-0.0276257	-0.0473305	-0.0501613	-0.0419772	-0.0380179	-0.0397988	-0.0433073	-0.0447639	-0.051556	-0.0482241	-0.047598	-0.0475546	-0.0467097	-0.0533351	-0.0495357	-0.0443048	-0.0494736	-0.0469117	-0.0526658		1.04488	0.995243	0.736883	1.42552	0.911652	0.663661	0.801854	0.91547	0.879472	0.492772	0.706035	0.867706	1.36515	0.510089	0.886989	0.721346	0.877242	0.598717	0.956854
High-density lipoprotein cholesterol	-0.0716099	-0.0699448	-0.0616763	-0.0772633	-0.0506903	-0.0664079	-0.0732018	-0.0729506	-0.0636354	-0.0728708	-0.0543817	-0.0720284	-0.075819	-0.0668549	-0.0772139	-0.0742789	-0.0698476	-0.0701164	-0.0741285	-0.071551	-0.0643252	-0.071917	-0.0720254	-0.0716549	-0.0744143	-0.0821041	-0.072505	-0.078354	-0.0734409		1.38876	0.642647	0.627817	0.728716	0.648391	0.630054	0.637627	0.748773	0.691663	0.503804	0.86621	0.967781	1.46218	1.30377	0.831276	0.983328	0.672661	0.510101	0.628892
Triglycerides cholesterol	-0.0484404	-0.056623	-0.0496387	-0.0531059	-0.0385219	-0.0484132	-0.052895	-0.0487245	-0.0471263	-0.0545995	-0.0357317	-0.0488318	-0.0506655	-0.047742	-0.0527118	-0.0518007	-0.055159	-0.0466799	-0.0597639	-0.0527884	-0.0476909	-0.0496294	-0.0480451	-0.0555989	-0.0513986	-0.0618042	-0.0527388	-0.0597353	-0.0554265		1.92495	1.07222	0.377092	1.45899	0.770786	0.921831	0.820681	0.936965	0.692401	0.378256	0.722612	0.807345	1.66334	1.10939	0.983466	0.86133	1.1223	0.714904	0.97932
Total cholesterol	-0.0440307	-0.0416881	-0.0393413	-0.0454035	-0.0284652	-0.0424716	-0.0452122	-0.0448639	-0.0390463	-0.047587	-0.0269783	-0.0503339	-0.051203	-0.0457696	-0.0381406	-0.0430566	-0.0473749	-0.043083	-0.0540814	-0.0512666	-0.0473717	-0.048248	-0.0506231	-0.0597023	-0.0491323	-0.0479707	-0.047681	-0.0521504	-0.0551276		1.14341	1.04219	0.671973	0.709062	0.946355	0.660219	1.06359	0.910722	0.80761	0.367662	0.796022	0.313893	1.16406	0.697735	0.808856	0.358802	0.436346	0.397075	1.15587
Age-related Macular Degeneration	-0.0112216	-0.014591	-0.0122417	-0.00892809	-0.00602121	-0.00827012	-0.0098009	-0.0092006	-0.00484735	-0.0132031	-0.00684625	-0.00795017	-0.0168364	-0.00744394	-0.0126856	-0.0142673	-0.0159492	-0.0098603	-0.0122466	-0.0085987	-0.0058713	-0.00803176	-0.0128054	-0.0127435	-0.00841092	-0.019617	-0.00881235	-0.013831	-0.00706827		1.17761	1.23437	1.06957	2.19082	1.1168	1.11709	0.547705	1.31315	0.623827	0.75732	0.530481	0.646566	1.33209	0.979919	0.984516	1.10861	1.23585	0.920144	0.840314
Geographic atrophy	-0.0205365	-0.0229614	-0.0191983	-0.0187886	-0.022042	-0.023483	-0.0236692	-0.0223266	-0.0181549	-0.0212852	-0.0137749	-0.0181383	-0.0218906	-0.0227044	-0.0255909	-0.0243491	-0.0229376	-0.019108	-0.020737	-0.0200295	-0.0206416	-0.0202973	-0.0257703	-0.0234839	-0.023104	-0.0165006	-0.0195389	-0.0223318	-0.0250858		1.37556	0.84872	0.994961	0.721791	1.02355	1.05611	0.721791	0.927071	0.753598	0.62377	0.714981	1.11835	1.51411	1.09768	1.27249	1.09573	0.777313	1.21261	0.830554
Neovascular disease	-0.00941837	-0.00942503	-0.00833904	-0.012439	-0.00235386	-0.0054732	-0.0104041	-0.011755	-0.00799072	-0.0139261	-0.00427777	-0.00780599	-0.016077	-0.00740788	-0.0100837	-0.0103813	-0.0157601	-0.0100023	-0.0127867	-0.0103567	-0.00478317	-0.00701922	-0.00831144	-0.0098005	-0.00627936	-0.0161774	-0.00771012	-0.0156148	-0.00795752		1.80836	0.906551	1.00024	2.90249	1.02899	0.868678	0.725622	0.372797	0.688726	0.376248	0.718776	0.883366	1.65451	0.649119	1.0535	0.979152	1.56288	0.914283	0.834962
Adiponectin level	-0.0358459	-0.0342812	-0.0336467	-0.0360323	-0.0188698	-0.0356771	-0.0311219	-0.0315553	-0.030293	-0.0322949	-0.0266273	-0.0387487	-0.03621	-0.0279112	-0.0348656	-0.0371509	-0.0317476	-0.0321282	-0.0323342	-0.0346732	-0.0335888	-0.0316055	-0.0353231	-0.0371648	-0.0362835	-0.0341452	-0.0372873	-0.0348404	-0.0333356		1.47825	0.582265	0.62054	1.44054	0.720985	0.670655	0.720269	0.55507	1.1622	1.12042	0.856169	0.956563	0.985385	0.451031	1.12042	0.728947	0.554053	0.705864	0.828803
Femoral Neck BMD (males)	-0.0433839	-0.038083	-0.0390366	-0.0461848	-0.0339477	-0.0433352	-0.0410563	-0.0464463	-0.041961	-0.0432099	-0.0365997	-0.043631	-0.0406841	-0.0437924	-0.035472	-0.0448719	-0.0450724	-0.040679	-0.0452252	-0.0445962	-0.0441256	-0.0485809	-0.0428192	-0.0417261	-0.044436	-0.0477207	-0.0450233	-0.0483903	-0.0481205		1.05036	0.789836	0.925931	1.43299	0.896507	0.857751	0.806056	1.65648	0.748069	1.48606	0.804366	1.18944	0.849524	0.640954	1.11455	0.362563	1.32276	1.20371	0.961869
Femoral Neck BMD (females)	-0.0216497	-0.0208667	-0.0259376	-0.0305053	-0.00597379	-0.0213142	-0.0294836	-0.0243773	-0.0207414	-0.0229114	-0.0210279	-0.0202558	-0.0227427	-0.0146782	-0.0338086	-0.0258987	-0.0261587	-0.0247626	-0.0221692	-0.0271259	-0.0229558	-0.0254801	-0.0255595	-0.021941	-0.0238891	-0.0277054	-0.0294964	-0.0317968	-0.0285219		0.765753	0.767762	1.02863	1.49244	0.850703	0.843705	0.746218	1.34182	0.779102	1.28976	0.837735	0.578098	1.36118	0.400526	1.31555	0.755209	0.574014	0.731294	1.00177
Femoral Neck BMD	-0.0353481	-0.0323768	-0.0390536	-0.0446909	-0.0143718	-0.0317977	-0.0393058	-0.0351274	-0.0350382	-0.0342289	-0.0254468	-0.0330594	-0.0372092	-0.0331884	-0.0392819	-0.0420142	-0.0415236	-0.0335212	-0.0351283	-0.038552	-0.0410505	-0.0359387	-0.0349867	-0.0339435	-0.0391061	-0.0432838	-0.0430379	-0.0449138	-0.0426047		1.37411	0.900813	0.683314	0.721029	0.721745	0.575453	0.991415	0.555656	0.752803	0.996979	0.571382	0.558584	1.11795	0.709511	1.1216	0.729716	0.554638	1.31227	0.898817
Lumbar Spine BMD (males)	-0.0346092	-0.0297797	-0.0325529	-0.0334306	-0.0206365	-0.0348805	-0.0350818	-0.0304686	-0.0285039	-0.0379917	-0.0293406	-0.0328336	-0.0338648	-0.0342737	-0.0308446	-0.0337636	-0.0318402	-0.0301648	-0.0314807	-0.030557	-0.0304669	-0.0293074	-0.0323253	-0.0308606	-0.0320411	-0.0277988	-0.0337211	-0.0381433	-0.0298348		0.842052	0.738729	1.29903	2.872	0.858462	0.573035	0.80775	1.29108	0.681491	1.73738	0.900886	0.476775	0.98228	1.09191	1.26581	1.4533	0.883692	0.60312	1.44584
Lumbar Spine BMD (females)	-0.0270581	-0.0301752	-0.0272054	-0.0283505	-0.0110108	-0.0244438	-0.0293591	-0.0262933	-0.0244387	-0.0268613	-0.0249213	-0.023032	-0.0211914	-0.0257544	-0.02847	-0.0264894	-0.0307034	-0.0252171	-0.024507	-0.0295905	-0.0247252	-0.0270878	-0.0261515	-0.0234564	-0.0278104	-0.0282007	-0.0284774	-0.0341023	-0.0314003		0.212522	0.69251	0.811835	0	0.826346	0.626713	1.08728	0.744802	0.756795	1.12755	0.765882	0.721987	1.12388	0.842959	0.977208	0.611321	0.669094	0.507397	0.903583
Lumbar Spine BMD	-0.0491945	-0.046303	-0.0477626	-0.046975	-0.0219767	-0.0471552	-0.0516875	-0.047273	-0.0410607	-0.0510818	-0.0370104	-0.0405702	-0.0396655	-0.0440476	-0.042398	-0.0501342	-0.0487279	-0.0394631	-0.0408145	-0.0473027	-0.0430667	-0.0424826	-0.0457658	-0.0433676	-0.0479784	-0.0406276	-0.046835	-0.0545465	-0.0480118		0.525179	0.631869	0.98766	0.716494	0.697284	0.619487	0.626933	0.920268	0.816075	0.86687	0.851682	0.475775	1.11092	0.83324	1.04024	0.604272	1.1023	0.902783	0.824459
Forearm BMD	-0.0175105	-0.0228739	-0.0128772	-0.0148091	-0.0113738	-0.017132	-0.0176045	-0.014382	-0.0107724	-0.019378	-0.011418	-0.0176189	-0.0164192	-0.0162726	-0.0225165	-0.0155272	-0.0220149	-0.0124685	-0.0190742	-0.0170748	-0.0100055	-0.0132764	-0.013816	-0.0252376	-0.0124996	-0.0253019	-0.0215229	-0.0174543	-0.015295		1.28604	1.18197	0.818781	1.46211	0.874071	0.583454	1.09658	1.50235	0.624494	1.1372	0.868989	0.889979	1.26684	0.784774	2.12276	1.10979	1.68705	1.02348	1.05152
Femoral Neck BMD	-0.0260325	-0.0216761	-0.0287257	-0.0318191	-0.0168258	-0.0231172	-0.0311115	-0.0284083	-0.025384	-0.0275587	-0.0229597	-0.0304692	-0.0318486	-0.0242319	-0.02655	-0.0318527	-0.0266104	-0.0284981	-0.0279756	-0.0317143	-0.0252524	-0.0218607	-0.0315018	-0.0330992	-0.0287934	-0.0233166	-0.0293898	-0.032868	-0.0231446		0.861046	1.07913	1.26507	1.46839	0.836997	1.02543	1.46839	1.69741	1.04529	1.14208	0.581815	1.05631	1.0714	0.985182	1.06594	1.48608	0.677719	1.02787	0.91523
Lumbar Spine BMD	-0.0357548	-0.0303329	-0.0382584	-0.0364807	-0.0303105	-0.033159	-0.0361905	-0.0403053	-0.0336108	-0.0408004	-0.0285872	-0.0330588	-0.0303863	-0.0326154	-0.0342003	-0.0440754	-0.0398969	-0.0352294	-0.0369229	-0.0370419	-0.0319874	-0.0368862	-0.0346266	-0.0339888	-0.0358769	-0.040584	-0.0352609	-0.0415718	-0.0379525		1.06942	0.857778	1.00558	0.729494	0.79107	0.533691	0.729494	0.562179	0.761641	0.882597	0.674438	0.968814	1.19761	0.848357	0.983466	0.738283	1.23453	1.22555	0.769466
Asthma	-0.0044587	-1.2914e-06	-0.00415627	-0.00499979	0.0109007	0.00419268	-0.00751759	-0.00525563	0.00322512	-0.00357658	0.00369281	-0.00373738	-0.00985498	0.00189853	-0.0104012	-0.00415423	-0.00553321	0.00477379	0.000335793	-0.00278994	0.0049306	-0.00189924	-0.00329618	-0.00268906	-0.0080947	-0.0132688	-0.00161882	-0.00911436	-0.0010658		1.26975	0.583495	0.74622	1.44358	0.842925	0.768081	0.992462	0.927071	0.685089	0.62377	0.953308	0.958584	0.921635	1.16224	1.34734	0.486991	0.666268	0.909456	0.968979
Type 2 Diabetes	-0.0363828	-0.0294146	-0.0322926	-0.0311364	-0.0190472	-0.0341248	-0.0335276	-0.030135	-0.0278511	-0.0320032	-0.0367213	-0.0273756	-0.0298061	-0.0308525	-0.0329453	-0.0313648	-0.03648	-0.0281824	-0.0253283	-0.030372	-0.0233589	-0.0269363	-0.028897	-0.0262173	-0.0275522	-0.0280113	-0.0260183	-0.0364719	-0.0287125		1.37701	0.743415	0.80926	0	0.70318	0.865005	0.451596	0.55683	0.617232	0.874201	0.858884	0.639731	1.51572	0.775649	0.824246	0.731259	0.778135	1.51736	0.485002
Infant head circumference	-0.00302836	0.00132133	-0.00245732	-0.00498529	0.011198	0.00438769	-0.00366135	-0.00472175	-0.000905917	-0.000545725	0.000129618	-0.00600674	-0.000385288	-0.0025121	0.00132243	-0.00411383	-0.00366965	-0.000699281	0.00164271	-0.00150056	-0.00150172	-0.00506996	-0.00340408	-0.000657416	-0.00286838	0.00177422	-0.00182603	-0.00644313	-0.00416883		0.636217	1.1163	1.1217	2.16995	0.884934	0.529173	0.994563	0.55742	0.755193	0.875126	1.09862	0.80051	0.857615	0.970587	0.525075	0.732033	0.778958	1.11391	1.66462
Body Mass Index - Child	-0.0161661	-0.0229433	-0.0206058	-0.0209697	-0.0248951	-0.0205671	-0.0223549	-0.0221701	-0.0222444	-0.0183287	-0.0231972	-0.0171536	-0.0168079	-0.0124135	-0.0191591	-0.0214285	-0.022234	-0.0197947	-0.0226659	-0.0218483	-0.0150911	-0.0208744	-0.0155168	-0.0188554	-0.018038	-0.0221335	-0.0204298	-0.021241	-0.0194898		1.16516	0.690314	0.80926	0.722554	0.904089	0.816949	0.903192	0.55683	0.822976	1.12397	0.858884	1.11953	1.05441	0.775649	1.04904	1.34064	0.889297	0.910418	0.970003
Childhood obesity	-0.0109556	-0.0142158	-0.0147198	-0.0137938	-0.0186125	-0.0166094	-0.0138476	-0.0165598	-0.0159171	-0.0143533	-0.0148726	-0.00852747	-0.0118259	-0.0126097	-0.0162583	-0.0169871	-0.0188017	-0.015565	-0.0163176	-0.0158222	-0.0160699	-0.0124607	-0.0160783	-0.0106078	-0.0126518	-0.0184114	-0.0137365	-0.0158078	-0.0144344		0.837653	1.04981	0.861493	0	0.754678	1.09258	0.624967	0.917383	0.949103	0.987603	1.08485	0.711425	1.36801	0.830628	0.962913	0.963805	1.09884	1.39993	1.02734
Birth weight	-0.0331209	-0.0317729	-0.0332532	-0.0357257	-0.0189176	-0.0264871	-0.0345465	-0.036042	-0.0280683	-0.0349851	-0.0264606	-0.0226161	-0.0281052	-0.0310923	-0.0345689	-0.0340832	-0.0316542	-0.0280509	-0.0370078	-0.0355222	-0.0332551	-0.0329062	-0.033861	-0.0342881	-0.0364215	-0.0401637	-0.0366106	-0.0362095	-0.0326778		0.424594	0.851417	1.24765	0.724084	0.744937	0.770522	0.814595	1.67403	0.481087	0.750902	0.956338	0.560951	0.990604	0.582969	1.20144	1.58775	1.44817	1.41921	1.11092
Birth length	-0.0281136	-0.0263951	-0.0267702	-0.0319907	-0.0172571	-0.0267634	-0.0282154	-0.0265716	-0.0266785	-0.0304169	-0.0249377	-0.0259383	-0.0290195	-0.0258057	-0.0309603	-0.0328435	-0.0305328	-0.0272745	-0.0288844	-0.0294895	-0.0323831	-0.0307552	-0.0237355	-0.0230281	-0.0308064	-0.0357561	-0.0317005	-0.0314457	-0.0327211		1.17385	0.534969	0.752578	1.45588	0.95131	0.726211	1.09191	0.934969	0.829111	0.251634	0.865287	0.96675	0.929487	0.976789	1.28333	0.859495	1.11991	0.61147	1.18664
Birth weight	-0.0558626	-0.052666	-0.0587707	-0.0575957	-0.0328093	-0.0517645	-0.0584409	-0.0577477	-0.052795	-0.0586708	-0.0536516	-0.0588317	-0.0585865	-0.0614361	-0.0544172	-0.0605228	-0.0548619	-0.054794	-0.0537191	-0.0573963	-0.0537911	-0.052241	-0.0564516	-0.0582396	-0.0598783	-0.0514179	-0.0624364	-0.0589208	-0.0568294		0.423696	0.690314	0.747009	0.722554	0.843816	0.816949	1.17415	1.11366	0.891558	0.874201	0.715737	0.639731	1.05441	1.16347	1.12397	1.21877	0.778135	0.708103	0.69286
Birth weight	-0.0514504	-0.0499792	-0.0536431	-0.053838	-0.0297659	-0.0485199	-0.0547585	-0.0541784	-0.0466178	-0.0557264	-0.0472802	-0.0551973	-0.0544083	-0.0563601	-0.0508667	-0.0568178	-0.0536955	-0.0509968	-0.0517107	-0.0548492	-0.0517479	-0.0487017	-0.0531111	-0.0539574	-0.0567962	-0.0506616	-0.0589616	-0.056029	-0.0534826		0.105812	0.63654	0.62185	0	0.802786	0.672071	1.17291	1.11248	0.822107	0.748524	0.52432	0.639056	1.11913	0.968537	1.12279	1.21748	0.888358	0.909456	0.692128
Height SDS (female at age 10)	-0.0236476	-0.0282271	-0.0243211	-0.0261028	-0.016742	-0.0251945	-0.026855	-0.0279402	-0.0278469	-0.0250141	-0.0244599	-0.0283626	-0.0190059	-0.0275192	-0.0218706	-0.0228185	-0.0268945	-0.0313821	-0.0331426	-0.0314203	-0.0308374	-0.027125	-0.0281718	-0.0275659	-0.0299167	-0.0333086	-0.0245937	-0.0266483	-0.0256192		0.863829	0.703703	1.07879	0	1.06499	1.02875	0.82864	1.8921	1.53806	0.763849	1.02147	1.05973	0.940505	1.18604	1.22216	0.496962	1.47314	0.928077	0.988818
Height SDS (male at age 12)	-0.0118782	-0.0103227	-0.00883021	-0.0123475	-0.000162148	-0.00892968	-0.00897675	-0.0109281	-0.00844915	-0.010492	-0.00322898	-0.0100754	-0.0094701	-0.00890441	-0.0148285	-0.00946559	-0.0125339	-0.00756757	-0.0092765	-0.0122919	-0.0129175	-0.0155409	-0.0128215	-0.00804816	-0.0133108	-0.0120782	-0.0100199	-0.0089208	-0.0110783		0.968676	0.809349	1.01206	2.20259	1.10239	1.26958	0.917744	0.943003	0.487804	1.01518	0.581815	1.30008	0.937474	1.11654	0.989804	1.2384	0.790672	0.925086	0.985632
Height SDS	-0.0323427	-0.0272952	-0.0330385	-0.0315708	-0.018912	-0.0318844	-0.0333921	-0.0360702	-0.0304973	-0.0299371	-0.0256604	-0.034882	-0.029381	-0.0291506	-0.0338521	-0.0325677	-0.0321222	-0.0287418	-0.0310454	-0.0374931	-0.0355568	-0.0356616	-0.0353036	-0.0321535	-0.0349498	-0.0369611	-0.0304572	-0.032703	-0.0329361		0.738347	0.63453	0.991819	0.719511	0.920289	1.4356	0.899389	1.2938	1.16097	0.74616	0.427634	1.11482	0.787478	1.15857	0.895392	1.09227	0.885552	1.30951	1.03491
Pubertal growth (female)	-0.00712008	-0.00706801	-0.0107032	-0.0102212	-0.0052097	-0.00775371	-0.0117727	-0.0119485	-0.00828258	-0.00937262	-0.0107627	-0.0152651	-0.00661852	-0.00926059	-0.0118078	-0.0119405	-0.0148942	-0.0129773	-0.012348	-0.0119888	-0.00632239	-0.00908672	-0.0115776	-0.00690745	-0.0131566	-0.00837805	-0.0108873	-0.0146897	-0.0107003		0.959402	1.01536	1.00237	0	0.748107	0.918889	0.454479	1.30756	0.828229	1.13115	0.816346	1.0462	0.663213	1.0408	1.20656	0.735927	0.67123	1.11984	0.627554
Pubertal growth (male)	-0.000789089	-0.0019106	0.00278265	-0.00411602	-0.00646471	1.44372e-05	-0.000804348	-0.00673566	-0.00292886	-0.000608468	0.00342881	-0.00412512	-0.00373422	-0.00127744	-0.00139502	-0.00669352	-0.00420283	-0.000808646	-0.00324092	-0.005629	-0.00588926	-0.00730753	-0.00595343	-0.00556548	-0.00513011	-0.0110799	-0.00626488	-0.00491957	-0.00628067		1.36833	0.685963	1.4846	0.718	1.118	1.05056	0.80775	1.10664	1.09039	0.620494	0.758641	1.11247	0.785824	0.6423	1.04243	1.21108	1.32554	1.0052	0.826191
Pubertal growth	0.00738706	-0.00085773	0.00386181	-0.00166204	0.00294421	0.00562712	0.00259623	-0.00253704	0.00478991	0.00182249	0.00488382	-0.00713805	-0.000769426	-0.00102831	-0.00223523	-0.0035612	-0.00527665	-0.00292098	-0.00422029	0.000416224	0.00211115	0.000967103	-0.0039889	-0.00138196	-0.00419521	-0.00770154	-0.00352112	-0.00483253	-9.72902e-05		0.748591	0.696944	0.94273	1.45899	0.872205	1.16442	0.54712	1.12436	1.3848	1.00868	1.01166	1.29175	0.532269	1.04413	1.13477	0.738283	0.897839	1.12342	1.18917
Late pubertal growth (female)	-0.00754809	-0.00532757	-0.00992068	-0.00581718	-0.000780962	-0.00751863	-0.00668917	-0.00915586	-0.00735524	-0.00537597	-0.0115796	-0.0111402	-0.00293359	-0.00631777	-0.0100012	-0.00607005	-0.00785304	-0.00321657	-0.00459614	-0.00726141	-0.00639393	-0.00614831	-0.0081037	-0.00953064	-0.00832071	-0.00131402	-0.00811133	-0.00681257	-0.0108152		0.646479	0.540146	1.13979	1.46997	1.14444	0.879887	1.10248	0.755214	0.906896	1.39738	1.11634	0.976106	1.07255	1.11774	0.990868	0.495893	1.13075	0.823183	1.19813
Late pubertal growth (male)	-0.0138807	-0.0211411	-0.0185781	-0.0185263	-0.0214934	-0.0134868	-0.0168007	-0.0113893	-0.011912	-0.0155298	-0.0174558	-0.0140402	-0.00622544	-0.013307	-0.0132266	-0.0180316	-0.0164876	-0.0130958	-0.0162456	-0.015362	-0.0144271	-0.0111564	-0.0148977	-0.00770344	-0.0158861	-0.0120966	-0.0154096	-0.0163939	-0.0151414		1.2888	1.13066	1.45172	1.46524	1.01854	0.682156	0.641044	0.752785	1.11259	0.63313	0.870852	1.05405	1.20274	0.720918	0.759755	1.11217	1.12711	1.2308	1.33478
Late pubertal growth	-0.00766717	-0.00586883	-0.0112159	-0.00672691	-0.00535971	-0.00694932	-0.00435972	-0.00407981	-0.00428495	-0.00578346	-0.0103275	-0.0106874	-0.00700018	-0.00275553	-0.0134997	-0.00768808	-0.0086986	-0.00510452	-0.00850581	-0.00807677	-0.00461215	-0.00887787	-0.00536502	-0.00239663	-0.00778869	-0.00306823	-0.00511996	-0.00630213	-0.0109813		0.850089	0.79905	1.31143	2.89941	1.00774	1.06059	0.996672	1.1172	1.23839	0.626416	1.14882	1.36375	1.18999	1.23202	1.20272	0.85585	1.22667	1.42071	1.0426
Tanner scale (female)	-0.0128124	-0.0116637	-0.00998372	-0.00675624	-0.0114794	-0.0115922	-0.00421205	-0.00748899	-0.0035375	-0.0051287	-0.00633031	-0.00579351	-0.00995067	-0.00684134	-0.00661554	-0.00720629	-0.00840768	-0.00733863	-0.0089077	-0.0067373	-0.0109718	-0.00732902	-0.0125764	-0.0120794	-0.0120106	-0.0109018	-0.00912932	-0.00605936	-0.00715173		1.27784	1.01428	1.25163	1.45279	0.868498	1.06285	0.726393	0.559789	0.689458	1.0044	1.2472	1.28626	0.662508	0.649808	0.828626	1.10272	0.558764	0.915255	0.835849
Tanner scale (male)	0.00994798	0.0167654	0.0109131	0.0090896	0.00959124	0.0137333	0.0102165	0.0100516	0.0134753	0.00781526	0.0155801	0.0071861	0.00540241	0.0106837	0.019785	0.00975374	0.00896175	0.00433445	0.00953518	0.0095236	0.0114145	0.0115411	0.00998161	0.0114419	0.00441476	0.0151268	0.00511382	0.0102331	0.0138081		0.860122	1.13187	1.07416	0.733407	1.20317	0.877998	0.916759	1.50719	0.556892	1.01409	0.726488	0.730509	1.73916	1.31217	0.760571	1.36078	0.338496	0.924093	0.843921
Tanner scale	-0.00739977	-0.0043839	-0.00740045	-0.00648198	-0.0125273	-0.00834134	-0.00073283	-0.00483465	-0.00174997	-0.00359271	-0.0033645	-0.0103127	-0.0139784	-0.00557625	-0.00403741	-0.00529811	-0.00367624	-0.00581854	-0.00794234	-0.00628842	-0.00678476	-0.00468053	-0.00820839	-0.00941157	-0.01221	-0.012088	-0.0120651	-0.00488748	-0.00540408		0.852802	1.01536	1.06502	0	0.990736	1.30579	0.454479	0.560385	0.621172	1.13115	1.05645	0.885245	1.06114	0.975749	0.980327	1.3492	0.783101	0.30541	0.557826
Coronary artery disease	-0.0547039	-0.0548607	-0.055118	-0.0589993	-0.0311527	-0.0486878	-0.0606151	-0.0573335	-0.0514567	-0.0597058	-0.0462565	-0.0544276	-0.0618178	-0.059634	-0.0594434	-0.0616248	-0.0625875	-0.0503707	-0.056352	-0.0562289	-0.0467839	-0.052323	-0.0581161	-0.0567652	-0.058562	-0.0659748	-0.0609096	-0.0657202	-0.0583327		1.16393	0.795675	0.435295	0.721791	0.602089	0.624066	0.631567	0.741656	0.411054	0.998031	0.857978	0.79882	0.921635	0.645691	0.598819	0.608739	0.222089	0.808405	0.761341
Coronary artery disease	-0.0367926	-0.0398419	-0.0438709	-0.0431131	-0.0356918	-0.0419134	-0.0431341	-0.0438641	-0.0427112	-0.0428851	-0.0397528	-0.0419139	-0.0382206	-0.040594	-0.0437387	-0.0395194	-0.0425196	-0.038549	-0.0434753	-0.0429839	-0.0420452	-0.0408401	-0.0381131	-0.035997	-0.0376364	-0.0400523	-0.041963	-0.0449274	-0.0416898		0.954326	1.06314	0.93475	0	0.905046	0.769707	0.452074	0.371613	0.755193	1.50022	0.812027	0.400255	0.923585	0.905881	0.97514	1.09805	0.667678	0.911381	0.901671
Coronary artery disease	-0.0112774	-0.00848233	-0.0146597	-0.0116765	-0.0098483	-0.011325	-0.00987416	-0.0121895	-0.0087019	-0.0122971	-0.010575	-0.00749572	-0.0118471	-0.0111956	-0.0102559	-0.0129915	-0.0113179	-0.00885034	-0.0028912	-0.00757185	-0.00415168	-0.00243904	-0.0130601	-0.0119733	-0.0113724	-0.0165786	-0.0119542	-0.010819	-0.00760498		0.945323	0.895148	0.802474	0.716494	0.856663	0.905404	0.98518	0.552161	1.02009	0.990708	1.08826	0.872254	1.11092	0.705049	1.18885	0.725127	0.992069	1.70526	0.893164
Coronary artery disease	-0.0390947	-0.034033	-0.0321003	-0.03368	-0.0357559	-0.0331903	-0.0377159	-0.0399412	-0.0365655	-0.0423946	-0.0326501	-0.0379359	-0.0485033	-0.0451718	-0.0419086	-0.0372849	-0.0330471	-0.0360189	-0.0326056	-0.031832	-0.0290047	-0.034104	-0.04668	-0.0493253	-0.0444302	-0.0390893	-0.0349385	-0.0394606	-0.0359747		1.24606	0.884944	0.854352	0.708327	0.866593	0.942193	1.15103	0.727822	1.0757	0.856988	0.935526	0.940703	1.55048	1.26729	1.32221	0.597384	0.980761	1.09082	1.15467
Body Mass Index	-0.0506313	-0.0634931	-0.0595694	-0.0546902	-0.0628319	-0.0527045	-0.0585136	-0.0555103	-0.052214	-0.0562367	-0.0487312	-0.0484384	-0.0469497	-0.0506032	-0.0583664	-0.056237	-0.0574535	-0.0529273	-0.066409	-0.0558911	-0.0481588	-0.050471	-0.049118	-0.0473542	-0.0525771	-0.0679285	-0.0510754	-0.0596599	-0.0540072		0.628239	0.997323	0.799958	2.14275	1.01286	0.855062	0.535686	1.28434	0.542345	0.864152	0.471673	0.553331	0.977148	0.766733	0.888842	0.963805	0.769191	1.19994	1.36979
Height	-0.0839677	-0.0815883	-0.0924422	-0.0946191	-0.0585653	-0.0763171	-0.0936815	-0.0940442	-0.080351	-0.0928196	-0.0658244	-0.0881801	-0.0738365	-0.0848993	-0.0890305	-0.0973328	-0.0943136	-0.0826414	-0.0922332	-0.0930044	-0.087888	-0.0875483	-0.0932592	-0.0874226	-0.0944786	-0.110026	-0.095662	-0.101636	-0.0953154		0.745408	0.747365	0.81356	1.45279	0.706917	0.4348	0.817192	0.746385	0.413675	0.753296	0.479693	0.803913	0.861261	0.909732	0.903956	1.10272	0.782269	0.40678	0.975158
Waist-hip ratio (adjusted for BMI)	-0.0410617	-0.0411454	-0.0387219	-0.0425587	-0.0269697	-0.041726	-0.0437499	-0.0375948	-0.0365043	-0.0425868	-0.0357484	-0.0405346	-0.0432773	-0.0372132	-0.0420917	-0.0398445	-0.0427884	-0.0360013	-0.043723	-0.0390553	-0.0382911	-0.0409372	-0.036922	-0.039056	-0.0356261	-0.0429498	-0.0410291	-0.0446094	-0.0418865		1.066	0.90848	0.626481	2.1815	0.68745	0.870526	1.09075	0.933974	0.75921	1.13115	0.576244	1.0462	1.19378	0.58545	0.980327	0.490618	1.00684	0.407213	1.11565
Variability of Body Mass Index	-0.02342	-0.0302468	-0.0259435	-0.0235304	-0.0254886	-0.0261185	-0.0244802	-0.0202835	-0.0267231	-0.0202167	-0.0258959	-0.0300078	-0.0190222	-0.0218461	-0.0198367	-0.024045	-0.0207469	-0.0226535	-0.0231109	-0.0257933	-0.0274095	-0.0229268	-0.0192135	-0.0147244	-0.0240213	-0.0180988	-0.022746	-0.0233529	-0.0268624		0.955337	1.11748	0.998123	0	0.966405	1.05947	0.905106	1.30202	1.16835	1.0012	0.860704	1.52258	0.924564	0.712518	0.600722	1.22135	1.00258	1.11509	0.833193
Variability of Height	-0.00616699	-0.00802504	-0.00606725	-0.00462534	0.00239584	-0.0118953	-0.00606986	-0.0036233	-0.000229692	-0.000927745	-0.00577384	-0.000110568	0.00224189	-0.00501234	-0.00473198	-0.00592004	-0.0102515	-0.000712352	-0.000770573	-0.00298373	-0.0085345	-0.000428004	-0.00582624	-0.0052513	-0.00157532	-0.0103344	-0.00257811	-0.0086947	-0.00799606		1.06261	0.85232	1.18653	1.4497	0.88681	1.01238	1.3591	0.744802	0.756795	0.375849	1.14882	0.882429	0.991655	1.03749	0.902038	1.34491	1.4497	1.31923	0.903583
Extreme Body Mass Index	-0.0344542	-0.0377916	-0.0349372	-0.0374593	-0.0468381	-0.0340955	-0.0376196	-0.037058	-0.0356283	-0.0429902	-0.0406046	-0.0324591	-0.0294456	-0.0351527	-0.0446078	-0.0330422	-0.0428233	-0.03253	-0.0416651	-0.0344385	-0.0324106	-0.0340392	-0.0345827	-0.033284	-0.0362258	-0.0449859	-0.0343981	-0.0387892	-0.0351462		0.836778	1.10115	0.676181	1.42701	0.972121	0.806716	1.07025	0.916426	0.812668	1.10989	0.801008	0.631718	1.10628	1.08507	1.0359	0.722099	0.548848	0.899014	1.02627
Extreme Height	-0.0544149	-0.0542566	-0.0572771	-0.0637149	-0.0427971	-0.0520203	-0.0612509	-0.0611849	-0.0540139	-0.0612753	-0.0473451	-0.0603005	-0.0522071	-0.053512	-0.0578108	-0.0649727	-0.0650225	-0.0583466	-0.0617844	-0.0599542	-0.0560068	-0.0526602	-0.0583012	-0.0560387	-0.0634179	-0.0756589	-0.0649789	-0.0676457	-0.0599866		0.856446	0.805026	1.06957	0.730273	0.568554	0.534262	0.730273	0.562779	0.485198	0.6311	0.530481	0.969849	0.999071	1.04525	0.908784	1.10861	0.674098	1.02238	0.980367
Extreme Waist-hip ratio (adjusted for BMI)	-0.00923641	-0.00439923	-0.0105287	-0.012174	0.00923935	-0.00817738	-0.00646303	-0.00750591	-0.0105516	-0.00691685	-0.00529347	-0.00779128	-0.0108531	-0.0106125	-0.0105036	-0.0090086	-0.00905127	-0.00471033	-0.0115705	-0.00866374	-0.00733371	-0.0105188	-0.00934687	-0.00754553	-0.00411561	-0.0129815	-0.00652333	-0.012025	-0.00889925		1.27378	1.64962	0.810975	2.17225	1.00667	1.2521	0.452553	1.30202	0.82472	0.750902	0.956338	0.480815	1.05664	1.10116	1.05126	0.854943	1.44817	0.608231	1.11092
Obesity class 1	-0.0321925	-0.0457414	-0.0394929	-0.0393373	-0.0530503	-0.0338974	-0.0413119	-0.0413291	-0.0340842	-0.041458	-0.035794	-0.0404155	-0.0372733	-0.0310183	-0.0453617	-0.0368142	-0.0397114	-0.038324	-0.0490009	-0.0388249	-0.032374	-0.0349663	-0.031595	-0.0281613	-0.0379928	-0.0507087	-0.0360698	-0.0431982	-0.0383963		0.849188	0.851417	0.748592	1.44817	0.865738	0.963153	0.543063	1.11602	0.893447	1.5018	0.478169	0.721222	1.32081	0.906841	0.901083	0.732808	0.891181	0.506859	1.11092
Obesity class 2	-0.0278768	-0.0356454	-0.0293604	-0.0313977	-0.0428989	-0.0278298	-0.0301711	-0.0323583	-0.027189	-0.0322537	-0.0313102	-0.0311164	-0.0251252	-0.0250067	-0.0350046	-0.028789	-0.0330441	-0.0301532	-0.0378575	-0.0265342	-0.0250098	-0.0287381	-0.0264849	-0.0231764	-0.0302937	-0.0367785	-0.0318756	-0.0338107	-0.0285064		0.746201	1.01536	0.939722	1.45433	0.990736	1.06398	0.818061	2.05474	0.552153	0.754098	0.864367	0.804768	0.862177	1.23595	0.980327	0.613272	1.34246	1.62885	1.32484
Obesity class 3	-0.0209936	-0.0263647	-0.0267634	-0.0269319	-0.0246233	-0.0232082	-0.0252283	-0.0224073	-0.0202979	-0.0221736	-0.0189106	-0.0216107	-0.0211029	-0.0205078	-0.0255148	-0.0224772	-0.0285757	-0.0140717	-0.0279215	-0.0243887	-0.0215724	-0.0200499	-0.0229432	-0.0264417	-0.0172954	-0.0287665	-0.0232894	-0.0284247	-0.027806		1.05924	0.849617	0.80926	2.16766	1.06482	0.961116	0.812873	1.29927	0.960139	0.999086	1.28833	0.959597	1.25211	0.775649	1.27384	0.731259	1.11162	0.80926	1.31643
Overweight	-0.0306571	-0.0410282	-0.0331113	-0.0341368	-0.0445007	-0.0350342	-0.0346594	-0.034551	-0.0290356	-0.0358214	-0.0316431	-0.0319807	-0.0314387	-0.0281628	-0.0423048	-0.0319226	-0.0376786	-0.0328485	-0.0428317	-0.0346261	-0.0274153	-0.02918	-0.0294203	-0.025144	-0.0357872	-0.0478357	-0.031658	-0.0363821	-0.0332847		0.421469	0.739506	0.805005	2.15626	0.959291	1.05167	0.718755	1.10781	0.682208	1.49075	0.854369	0.715914	1.11442	0.771571	0.670838	0.727414	0.552888	1.10688	1.10275
Body Mass Index (male)	-0.0327987	-0.0395326	-0.0348977	-0.0348635	-0.0419251	-0.0304642	-0.0355425	-0.035053	-0.0316917	-0.0364927	-0.0312301	-0.0339425	-0.0308334	-0.0272125	-0.0422267	-0.0312109	-0.0373945	-0.0379534	-0.0412089	-0.0380141	-0.0315701	-0.0324074	-0.032143	-0.0297147	-0.0333135	-0.0450012	-0.0321803	-0.035246	-0.0324308		0.739125	1.05866	0.868756	0.720269	0.881204	1.05389	0.810303	0.55507	0.888739	0.995928	1.18912	0.717423	1.51092	0.708764	1.26981	0.850439	0.664864	1.10921	1.036
Body Mass Index (female)	-0.0341909	-0.0434634	-0.0375674	-0.0384165	-0.0460895	-0.0381263	-0.0409333	-0.0384895	-0.0367585	-0.0389362	-0.035218	-0.0365567	-0.0364204	-0.0323997	-0.0381641	-0.0391379	-0.0421588	-0.0367411	-0.0487473	-0.0391943	-0.0332732	-0.0329688	-0.0327883	-0.0308209	-0.0355226	-0.0584322	-0.0387165	-0.0433686	-0.0369415		0.421912	1.1633	1.1158	1.43902	0.980307	1.48346	0.269817	0.554486	0.751219	0.87052	0.807753	0.955556	0.787478	0.386191	0.820776	0.849543	1.43902	1.10805	0.896925
Height (male)	-0.050489	-0.0507516	-0.0544616	-0.06091	-0.030107	-0.0450641	-0.0584975	-0.0607109	-0.0502563	-0.057949	-0.0397081	-0.0575485	-0.0456426	-0.0511378	-0.0558906	-0.0630866	-0.0620866	-0.0543782	-0.059427	-0.0609897	-0.0558369	-0.055862	-0.0621214	-0.0560237	-0.0605546	-0.0731566	-0.06283	-0.0658976	-0.061979		0.746201	0.58784	0.751777	2.1815	0.768326	0.435263	0.908957	0.560385	0.414115	0.251366	0.528224	0.885245	0.862177	0.6505	0.754098	0.981236	0.559358	0.916229	0.976195
Height (female)	-0.0655684	-0.0619804	-0.0703897	-0.0709427	-0.0448772	-0.058393	-0.070635	-0.0710757	-0.0585676	-0.0699189	-0.0466196	-0.0627177	-0.0577874	-0.066655	-0.0678186	-0.0763521	-0.0708966	-0.0599535	-0.0741361	-0.0703185	-0.064736	-0.0633278	-0.0698546	-0.0702199	-0.0712529	-0.0806318	-0.072363	-0.0779415	-0.069808		0.543407	0.599316	0.830325	0.741362	0.618415	0.690294	0.834032	0.952208	0.562932	0.76882	0.587494	0.82048	0.946625	1.06112	0.999466	1.12544	0.570278	0.726535	0.853074
Hip circumference (male)	-0.0372323	-0.0344251	-0.0351825	-0.0383363	-0.0278392	-0.0348345	-0.0373938	-0.0350918	-0.0330608	-0.037018	-0.0332183	-0.035612	-0.0342545	-0.0373852	-0.0315848	-0.0353587	-0.0364033	-0.032842	-0.0321358	-0.0362218	-0.0377463	-0.0399751	-0.0322404	-0.0328554	-0.0362346	-0.0405098	-0.0415823	-0.0376355	-0.037022		0.741469	0.955819	0.622508	1.44511	0.964362	0.768893	1.26447	0.37122	0.960139	0.624429	0.858884	0.799664	0.790808	0.969561	0.974109	0.36563	0.666973	1.01158	0.623574
Hip circumference (female)	-0.0241051	-0.0343063	-0.0200587	-0.0229807	-0.0258603	-0.0227739	-0.0248261	-0.0242368	-0.021009	-0.024044	-0.0200645	-0.0197544	-0.0202753	-0.0187724	-0.0260029	-0.0229503	-0.0226559	-0.0200258	-0.0294693	-0.0231936	-0.019079	-0.0237453	-0.0231069	-0.0232604	-0.0218488	-0.0326302	-0.0267701	-0.0283709	-0.0239975		1.58384	1.1116	0.62054	2.88108	0.921258	1.00598	0.810303	1.66521	0.478552	0.871437	0.665909	0.87685	1.05108	0.644331	0.821641	0.97193	0.997296	0.90754	1.31227
Hip circumference (male, adjusted for BMI)	-0.0386564	-0.0388056	-0.0370238	-0.0428626	-0.0143655	-0.0387052	-0.04359	-0.0420246	-0.0397865	-0.0427327	-0.0321669	-0.0382095	-0.0363747	-0.0445903	-0.0346128	-0.0451367	-0.0456026	-0.0337841	-0.0369855	-0.0429295	-0.0426642	-0.0424687	-0.0446474	-0.0442542	-0.0410102	-0.0516859	-0.0467718	-0.0440337	-0.0460641		0.958382	0.640598	0.688397	0.726393	1.03008	0.531423	0.544795	0.559789	0.827349	0.502198	0.911418	0.884304	1.25877	0.454866	0.828626	0.857669	0.894022	0.61017	0.557233
Hip circumference (female, adjusted for BMI)	-0.0396145	-0.0408664	-0.037507	-0.0421498	-0.025413	-0.0351313	-0.0418517	-0.0420602	-0.0366695	-0.0414612	-0.0321212	-0.0339972	-0.0321489	-0.0339943	-0.0433382	-0.0421981	-0.0448432	-0.0350773	-0.0361198	-0.0409189	-0.040933	-0.0386607	-0.0415185	-0.0406029	-0.039778	-0.0448928	-0.0405962	-0.0454985	-0.0440443		1.18521	0.70219	0.569896	1.46997	0.735715	0.488826	0.643112	1.13282	0.697613	0.762206	0.873661	0.488053	1.00552	0.525995	1.06709	0.495893	1.01767	0.720285	0.422868
Waist circumference (male)	-0.0195176	-0.0238366	-0.0221942	-0.0242778	-0.0245504	-0.0203878	-0.0230259	-0.0218512	-0.0201155	-0.0221176	-0.0272483	-0.0218563	-0.0146011	-0.0112825	-0.026287	-0.0173924	-0.0209491	-0.022751	-0.0200148	-0.0256244	-0.0211361	-0.0240038	-0.0184647	-0.0195599	-0.0202349	-0.0231402	-0.0204186	-0.0230298	-0.0216603		0.960424	1.33742	0.878008	1.45588	1.05251	1.35559	1.00092	1.12196	0.898204	1.00653	1.0095	0.96675	1.32784	0.390715	0.603921	0.73671	0.559954	2.14014	0.977235
Waist circumference (female)	-0.0263239	-0.033211	-0.0270774	-0.0245256	-0.0285157	-0.0266324	-0.0291981	-0.0262733	-0.0259703	-0.027608	-0.025019	-0.0238967	-0.0216654	-0.0244073	-0.0251867	-0.0240895	-0.0283618	-0.0266435	-0.0333899	-0.0275246	-0.021757	-0.0214868	-0.0216609	-0.0241189	-0.0273303	-0.0384716	-0.0238219	-0.0293376	-0.0254124		0.961447	1.07108	0.816162	1.45743	0.891537	1.21164	0.910895	0.748773	0.899162	0.881657	0.86621	0.887133	0.797552	0.782264	0.831276	0.983328	1.00899	1.22424	1.04815
Waist circumference (male, adjusted for BMI)	-0.0206997	-0.0245587	-0.0234585	-0.0263374	-0.0138875	-0.0177841	-0.0283526	-0.0247326	-0.0227679	-0.019931	-0.0185304	-0.0260204	-0.0236462	-0.0178795	-0.0242959	-0.024854	-0.0253802	-0.0249739	-0.0180023	-0.0212811	-0.0263132	-0.0285182	-0.0249401	-0.0231019	-0.0255474	-0.0256428	-0.0226954	-0.0249117	-0.0255606		0.85371	0.855951	0.752578	0.72794	0.607219	0.774625	0.72794	0.560981	0.898204	0.880718	1.29793	0.96675	1.12866	0.84655	1.28333	1.22785	0.783935	1.42676	0.977235
Waist circumference (female, adjusted for BMI)	-0.0505016	-0.051962	-0.0509096	-0.048933	-0.0310366	-0.0532976	-0.0508104	-0.0522724	-0.0448396	-0.0532416	-0.0436522	-0.0496473	-0.0454159	-0.0502559	-0.0465792	-0.0508287	-0.0536	-0.0503059	-0.052897	-0.0509797	-0.0447322	-0.0438143	-0.0498538	-0.0503979	-0.0494113	-0.0520114	-0.0537605	-0.054084	-0.0502226		1.06036	0.95683	0.997066	1.44664	1.00561	0.57728	0.542489	1.85807	0.961155	1.00014	0.812027	1.20077	1.1215	0.776469	1.20017	0.854038	0.890238	1.11391	1.66462
Weight (male)	-0.0498317	-0.0536922	-0.0489673	-0.0513312	-0.0493521	-0.046455	-0.0488953	-0.0530627	-0.0478344	-0.05084	-0.0450099	-0.0456414	-0.0483129	-0.0417431	-0.0560471	-0.0504553	-0.0512987	-0.0535924	-0.0552709	-0.0552746	-0.0463413	-0.0517803	-0.0513777	-0.0468681	-0.0522205	-0.0623823	-0.0498902	-0.0541136	-0.0517809		0.954326	1.1163	0.872433	0.723318	0.965382	0.86592	0.723318	0.55742	1.02981	1.12516	0.716494	0.480306	0.791645	1.03529	0.750108	0.488022	0.556399	1.11391	0.554874
Weight (female)	-0.0424718	-0.0479081	-0.0435497	-0.0432325	-0.0490505	-0.0439824	-0.0431362	-0.0444152	-0.0379618	-0.0411569	-0.0405142	-0.0442669	-0.0421547	-0.0405485	-0.0448867	-0.046035	-0.0432702	-0.0424273	-0.0540714	-0.0416261	-0.039257	-0.0354251	-0.039995	-0.0392096	-0.043136	-0.0571469	-0.0461795	-0.0462963	-0.0423459		0.840287	1.00046	0.740745	0	0.996119	1.23897	0.806056	0.736214	0.748069	1.11455	0.709735	0.95155	0.98022	0.384572	0.594425	0.725127	0.771609	0.702165	1.03057
Waist-hip ratio (male)	-0.00396201	-0.00388346	-0.00431791	-0.00435794	-0.00740975	-0.00360293	-0.00658229	-0.00172521	-0.00721242	-0.00516189	-0.0100911	-0.00458398	-0.00758754	-0.00253123	-0.013493	-0.00185561	-0.00313717	-0.00357938	-0.00434407	-0.00472818	-0.00713297	-0.00957932	-0.00373266	-0.00725317	-0.00201907	-0.0101081	-0.00171386	-0.00453664	-0.00510458		0.954326	1.27577	0.93475	1.44664	1.28718	0.86592	1.53705	1.11484	0.823847	0.500072	0.90756	1.68107	0.857615	0.647058	0.900129	1.22005	1.00152	1.51897	0.693593
Waist-hip ratio (female)	-0.0242493	-0.0228493	-0.0223865	-0.0232908	-0.0154724	-0.0243804	-0.0267474	-0.0221869	-0.0207798	-0.0251502	-0.0226884	-0.0186962	-0.0269125	-0.0217249	-0.0218654	-0.0220268	-0.0277009	-0.0231423	-0.030343	-0.0245519	-0.0199323	-0.0202479	-0.0213698	-0.0185596	-0.0224097	-0.027541	-0.0186372	-0.0234796	-0.02109		1.2888	1.66907	1.3886	3.66311	0.998169	0.974508	1.09893	1.31737	0.764906	0.886381	1.16114	1.05405	1.20274	0.917532	1.06366	0.617873	1.23982	1.12824	0.913268
Waist-hip ratio (male, adjusted for BMI)	-0.0203551	-0.0230361	-0.0223104	-0.0237984	-0.0203094	-0.022126	-0.0247562	-0.0204374	-0.0248578	-0.0213695	-0.0210206	-0.0279365	-0.0331873	-0.0217998	-0.0273119	-0.0212466	-0.0213865	-0.0186314	-0.023094	-0.0185769	-0.0222418	-0.0270863	-0.0221627	-0.0224481	-0.0231549	-0.026143	-0.0240565	-0.0228138	-0.0220364		0.746201	0.64128	0.939722	1.45433	1.05139	0.822164	1.45433	0.37359	1.17332	0.879781	0.720306	0.885245	1.2601	0.7806	1.05574	0.490618	0.894973	1.42524	0.836739
Waist-hip ratio (female, adjusted for BMI)	-0.0410204	-0.0359952	-0.0372596	-0.0385538	-0.0257258	-0.0402661	-0.0408342	-0.038278	-0.0345037	-0.0410108	-0.0357093	-0.0326568	-0.0415009	-0.0358555	-0.0330133	-0.0389775	-0.042652	-0.0376814	-0.0450945	-0.0385488	-0.0360199	-0.0340455	-0.0381204	-0.0366695	-0.037364	-0.0418573	-0.0373403	-0.0387726	-0.0361316		1.27784	1.65488	0.938723	2.90557	0.989683	1.06285	1.27119	2.42575	0.896295	0.878846	1.00736	1.20587	1.25877	0.909732	0.903956	0.980193	1.45279	1.11865	0.905503
Height	-0.0903588	-0.0847268	-0.0990341	-0.095657	-0.0608881	-0.0841785	-0.0987331	-0.0942462	-0.0806467	-0.0938917	-0.0753643	-0.0894841	-0.0778797	-0.089067	-0.092463	-0.0996358	-0.100473	-0.0816144	-0.0929766	-0.0922229	-0.0837001	-0.0828327	-0.0890336	-0.0787129	-0.0918665	-0.103719	-0.0966914	-0.102403	-0.084169		0.844714	0.952797	0.93081	0.720269	0.620848	0.479039	0.990371	0.925117	0.410187	0.622455	0.428085	0.87685	0.788308	0.966496	0.746946	1.21491	0.775675	0.605026	0.828803
Body Mass Index	-0.0641685	-0.0781261	-0.0731314	-0.0723372	-0.0803913	-0.0699193	-0.0740729	-0.0722301	-0.0648081	-0.0744886	-0.0671024	-0.071512	-0.0703071	-0.0617711	-0.0801355	-0.0724894	-0.0782595	-0.074185	-0.0871872	-0.0744878	-0.0684041	-0.0704801	-0.0675257	-0.0619696	-0.073376	-0.0842285	-0.0732389	-0.0758345	-0.0715744		0.518655	0.93603	0.670581	1.41519	0.944395	1.0824	0.707594	1.0906	0.47013	0.978401	0.841102	0.469865	1.22619	0.69629	0.807181	0.716119	0.544303	1.08969	1.28918
Body Mass Index (male)	-0.0430105	-0.0494059	-0.0484951	-0.0486951	-0.0434507	-0.0418651	-0.0499886	-0.0473841	-0.0437426	-0.050954	-0.0402961	-0.0479015	-0.0453965	-0.0422891	-0.0497549	-0.0487044	-0.0508872	-0.0439911	-0.0594208	-0.051731	-0.0462148	-0.0470756	-0.0460678	-0.0478748	-0.0469306	-0.0606674	-0.0510748	-0.0532607	-0.0506562		1.46283	0.995243	0.736883	1.42552	0.891833	1.0429	1.15823	1.28166	0.608865	1.23193	0.988449	0.709942	1.43016	0.828895	1.10874	0.841571	0.767586	0.898076	1.09355
Body Mass Index (female)	-0.0406663	-0.0566723	-0.0505701	-0.0517645	-0.0651961	-0.0492981	-0.0523355	-0.0522572	-0.0472818	-0.0504942	-0.04774	-0.0539998	-0.052252	-0.042419	-0.0615581	-0.0487934	-0.0544579	-0.0568393	-0.0670083	-0.0544713	-0.0502183	-0.0532469	-0.0467673	-0.0433346	-0.0530476	-0.0683284	-0.0517319	-0.0534243	-0.0486197		0.418826	0.892342	0.676888	2.14275	0.992997	1.3776	0.446405	1.46781	0.610138	0.740702	0.70751	0.711425	0.846861	0.766733	0.814772	0.843329	0.988959	1.09994	1.09583
Body Mass Index	-0.0625893	-0.0756855	-0.0716358	-0.069847	-0.0800228	-0.0690251	-0.0718277	-0.0696134	-0.0627842	-0.0721694	-0.0654541	-0.0691369	-0.0678723	-0.0595781	-0.0773302	-0.0706149	-0.0760076	-0.0711013	-0.0840329	-0.0717973	-0.0660452	-0.0673785	-0.064419	-0.0586479	-0.070525	-0.0808655	-0.0709494	-0.0737666	-0.0682143		0.6211	0.882202	0.851704	1.41226	0.903176	1.12713	0.794398	1.08835	0.670227	1.09843	0.885996	0.625192	1.22366	0.694852	0.805513	0.71464	0.651814	1.1863	1.2188
Body Mass Index (male > 50 yrs)	-0.0536094	-0.0533512	-0.0553591	-0.0546671	-0.0512311	-0.0553972	-0.0552739	-0.0556332	-0.0498167	-0.0568224	-0.056336	-0.0489055	-0.047325	-0.0503595	-0.0503157	-0.0555323	-0.0563344	-0.0495494	-0.0600973	-0.0550714	-0.0543002	-0.0496512	-0.0519397	-0.0487326	-0.0498457	-0.057014	-0.0552682	-0.0564729	-0.052963		0.838529	1.26109	0.862395	1.42999	0.775348	1.04617	0.625621	1.10201	0.542912	1.60653	1.03877	0.55391	0.586902	0.831496	1.11222	1.32662	0.549997	0.700696	1.43979
Body Mass Index (male <= 50 yrs)	-0.0166566	-0.0232931	-0.0170092	-0.0172824	-0.0176712	-0.0175766	-0.0191874	-0.0172442	-0.018134	-0.0181926	-0.0250508	-0.0236594	-0.0170212	-0.019272	-0.0282947	-0.0139161	-0.0187766	-0.0179509	-0.023142	-0.0208739	-0.0192777	-0.0205963	-0.0173484	-0.0226184	-0.0170844	-0.015883	-0.0223046	-0.0179701	-0.018935		0.533001	0.90848	0.751777	0	0.90986	1.11234	0.999853	1.49436	0.690191	0.879781	0.768326	1.12668	0.596892	0.84565	0.980327	0.490618	0.447487	0.916229	1.11565
Body Mass Index (female > 50 yrs)	-0.0304154	-0.041367	-0.0408636	-0.0398427	-0.0449478	-0.0351885	-0.0418161	-0.0411768	-0.0346479	-0.0360706	-0.0392826	-0.0389348	-0.0356628	-0.0306891	-0.0478672	-0.0373778	-0.0395451	-0.0385739	-0.0450842	-0.0394339	-0.035914	-0.037396	-0.032058	-0.0261309	-0.0370819	-0.0461236	-0.0362648	-0.0389692	-0.0322046		0.52962	1.06202	0.933762	0.722554	1.02463	1.10528	0.541915	1.48488	0.617232	0.874201	0.763453	1.27946	0.856709	0.904923	0.824246	0.731259	0.666973	1.11273	1.17786
Body Mass Index (female <= 50 yrs)	-0.0304938	-0.0342214	-0.0318114	-0.0318555	-0.047276	-0.0337443	-0.0344232	-0.0334994	-0.0291877	-0.0361253	-0.0388126	-0.0380996	-0.0386857	-0.0339515	-0.0387387	-0.0338155	-0.039465	-0.0384131	-0.0441222	-0.0357175	-0.0346969	-0.0343851	-0.029362	-0.030039	-0.0334765	-0.0418891	-0.0347437	-0.0333257	-0.0292308		0.73757	0.950794	0.743082	0.718755	0.979277	1.24288	0.808599	1.66171	0.409325	1.36652	1.23409	0.159092	0.589988	0.642975	0.968988	0.969886	0.995199	1.00626	1.10275
Waist-hip ratio (male > 50 yrs, adjusted for BMI)	-0.0258668	-0.0224372	-0.024903	-0.0240555	-0.00725657	-0.0221258	-0.0259608	-0.0215617	-0.0247518	-0.0202089	-0.0201242	-0.0271288	-0.0189665	-0.0212619	-0.0213138	-0.0257177	-0.0207026	-0.0175981	-0.0129886	-0.0162953	-0.0182534	-0.0272773	-0.0209051	-0.0194044	-0.0224931	-0.0238504	-0.0228943	-0.0238761	-0.0249492		0.630215	1.10577	0.555559	1.43299	0.83674	1.00071	1.43299	0.368107	0.748069	1.23839	0.851682	1.18944	0.914872	0.576858	0.817334	0.845981	0.881839	1.00309	0.755754
Waist-hip ratio (male <= 50 yrs, adjusted for BMI)	-0.00649972	-0.0121608	-0.00754012	-0.00630264	-0.00848775	-0.0101702	-0.00910157	-0.00500384	-0.0033747	-0.00936567	-0.0141464	-0.00743079	-0.0137686	-0.00594333	-0.0176086	-0.00787914	-0.0146635	-0.00663582	-0.0120506	-0.00867534	-0.00617137	-0.0051014	-0.00390343	-0.00645124	-0.00628709	-0.0151867	-0.0112953	-0.00888662	-0.00462448		0.964532	0.967064	0.944747	0.731054	0.996034	1.06967	0.913818	1.12676	0.971435	0.75813	0.820712	0.809072	1.20017	0.784774	1.44045	1.10979	0.44988	0.921128	0.63091
Waist-hip ratio (female > 50 yrs, adjusted for BMI)	-0.0354784	-0.0311172	-0.0364452	-0.041955	-0.0147603	-0.0361646	-0.0373662	-0.0374012	-0.025773	-0.0370906	-0.0270885	-0.0257867	-0.0327115	-0.0354159	-0.0328067	-0.0398523	-0.0340313	-0.0245131	-0.0311367	-0.0329815	-0.0288114	-0.0295573	-0.0337832	-0.0349352	-0.0372901	-0.0355914	-0.0373056	-0.0416218	-0.0360534		1.3669	1.26506	0.926903	1.43449	0.678072	0.477028	1.07587	1.65822	0.680776	0.991748	0.80521	0.79379	0.915832	1.0266	0.595049	0.725888	0.331037	0.602487	1.16921
Waist-hip ratio (female <= 50 yrs, adjusted for BMI)	-0.0299294	-0.0343606	-0.0317777	-0.0318455	-0.0190327	-0.0299032	-0.0336603	-0.0299418	-0.0280537	-0.0310517	-0.0272542	-0.0287499	-0.0237451	-0.0289298	-0.030261	-0.0316543	-0.0337858	-0.0315992	-0.0327701	-0.0330722	-0.0293449	-0.0357282	-0.0287036	-0.0273973	-0.0308334	-0.0365561	-0.0364071	-0.0348299	-0.0312621		0.851895	0.693982	1.18905	2.90557	0.807905	0.869601	0.99879	1.11958	0.896295	0.502198	0.623601	0.64313	0.861261	1.03969	0.828626	0.490096	1.34103	0.915255	0.905503
Hip circumference	-0.0510044	-0.0657733	-0.0539057	-0.0580137	-0.0503552	-0.0498782	-0.0598598	-0.0569794	-0.0482207	-0.0591582	-0.0492016	-0.0518531	-0.0472438	-0.0500502	-0.0564844	-0.0559109	-0.0639302	-0.0538337	-0.0680721	-0.0571897	-0.0498405	-0.0503282	-0.0522553	-0.0525349	-0.0544121	-0.0721784	-0.0567427	-0.0624146	-0.0560494		0.842052	0.949795	0.556726	1.436	1.0581	1.00281	0.62825	1.10664	0.340746	0.496395	0.663811	0.715162	0.98228	0.51384	0.521215	0.847759	0.662769	0.80416	1.17044
Hip circumference	-0.05147	-0.0663758	-0.0542977	-0.0585038	-0.0513138	-0.0505356	-0.0603086	-0.0575079	-0.0491497	-0.0596031	-0.0495555	-0.0523927	-0.047441	-0.0506334	-0.0570447	-0.0565988	-0.0641704	-0.0546503	-0.0689595	-0.0580201	-0.0507135	-0.0512729	-0.0526641	-0.0531684	-0.0549414	-0.07298	-0.0572202	-0.0628836	-0.0566467		0.842052	0.897028	0.556726	1.436	1.03814	1.00281	0.62825	1.10664	0.340746	0.496395	0.663811	0.715162	0.916794	0.6423	0.595674	0.847759	0.662769	0.80416	1.17044
Hip circumference (male)	-0.0527259	-0.0572501	-0.0518758	-0.0525013	-0.0444042	-0.0496289	-0.057597	-0.0516158	-0.0475185	-0.0552082	-0.0522392	-0.0501638	-0.0472412	-0.0472333	-0.0508869	-0.0534367	-0.0563766	-0.0456114	-0.0545	-0.0538781	-0.0516646	-0.0527309	-0.0496144	-0.0501739	-0.0524307	-0.0597444	-0.0566292	-0.054765	-0.0543651		0.636217	1.16946	0.623166	0	1.00561	0.769707	1.26581	0.743226	0.686539	1.25018	0.716494	0.480306	0.791645	0.841175	0.825119	0.976044	0.667678	1.01265	0.97103
Hip circumference (male)	-0.0528605	-0.0570801	-0.051984	-0.0524388	-0.0441484	-0.049546	-0.0575852	-0.051872	-0.0473341	-0.0551992	-0.0522146	-0.0495597	-0.047062	-0.0469301	-0.0513567	-0.0537086	-0.0562381	-0.0457992	-0.0542567	-0.0538975	-0.051646	-0.0529829	-0.0495546	-0.0505052	-0.0523592	-0.0601513	-0.0565409	-0.0547769	-0.0542188		0.741469	1.11512	0.622508	0	0.984452	0.768893	1.35479	0.74244	0.617232	1.24886	0.715737	0.479798	0.790808	0.775649	0.824246	0.975012	0.666973	1.01158	1.03929
Hip circumference (female)	-0.0355188	-0.0520404	-0.0398799	-0.0453292	-0.0413225	-0.0379368	-0.0435264	-0.0428082	-0.0368943	-0.0433311	-0.0349126	-0.0385434	-0.0365529	-0.0359381	-0.0441052	-0.0393266	-0.0482995	-0.0413047	-0.0559831	-0.0480285	-0.0392081	-0.0399785	-0.0400968	-0.0428176	-0.0414726	-0.056643	-0.0430058	-0.0475404	-0.0413798		1.04597	0.89141	0.553239	0.713503	0.972121	0.901624	0.624315	1.46628	0.474056	0.86325	0.612535	0.789647	0.715827	0.702105	0.813922	0.962799	0.329309	0.699233	1.36836
Hip circumference (female)	-0.0363076	-0.0529717	-0.0404171	-0.0461321	-0.0420497	-0.038786	-0.0442778	-0.0436562	-0.0379232	-0.04385	-0.0353909	-0.0394046	-0.0372874	-0.0371208	-0.0452287	-0.0401524	-0.0491837	-0.0424447	-0.0569767	-0.0490616	-0.0403375	-0.0410431	-0.0412669	-0.0441566	-0.0426251	-0.0577344	-0.0437625	-0.04832	-0.0423018		1.05036	0.895148	0.49383	0.716494	0.976197	0.953057	0.716494	1.47243	0.476044	0.990708	0.662419	0.792958	0.784176	0.705049	0.743031	0.966836	0.33069	0.802474	1.3741
Hip circumference (adjusted for BMI)	-0.0729984	-0.0774258	-0.0795295	-0.0886495	-0.0482462	-0.0666455	-0.0845402	-0.0817271	-0.0721128	-0.0782748	-0.0582871	-0.0712947	-0.065406	-0.0775906	-0.0838638	-0.0863091	-0.0875096	-0.0670891	-0.082583	-0.0783743	-0.0720881	-0.0756582	-0.0796976	-0.0759244	-0.0805816	-0.0999013	-0.0872506	-0.0910197	-0.0861447		0.844714	1.1116	0.62054	0.720269	0.720985	0.670655	0.810303	0.925117	0.683646	0.622455	0.523215	0.717423	1.05108	0.515464	0.746946	0.97193	0.664864	0.201675	0.621602
Hip circumference (adjusted for BMI)	-0.0734024	-0.0781639	-0.0799372	-0.0887954	-0.0475545	-0.0672234	-0.0847012	-0.0819732	-0.0725193	-0.078434	-0.0586622	-0.0711275	-0.0654832	-0.0777283	-0.084249	-0.0865755	-0.0873715	-0.0671969	-0.0822795	-0.0786749	-0.0723977	-0.0760013	-0.0798401	-0.0757922	-0.0805127	-0.0997881	-0.0872836	-0.0910091	-0.0861808		0.846498	1.0609	0.62185	0.721791	0.682368	0.624066	0.902238	0.741656	0.753598	0.62377	0.52432	0.718938	1.11913	0.516553	0.673671	1.09573	0.666268	0.202101	0.622915
Hip circumference (male, adjusted for BMI)	-0.046228	-0.0513781	-0.0478797	-0.0543412	-0.0204034	-0.0436693	-0.0539983	-0.0495387	-0.0480718	-0.0485249	-0.0371416	-0.0457606	-0.0417584	-0.046472	-0.0519306	-0.0564134	-0.0567479	-0.0359639	-0.0486467	-0.0525106	-0.0487152	-0.0514239	-0.0489591	-0.0472163	-0.0468283	-0.0590823	-0.0574532	-0.0566733	-0.060027		0.736796	1.00256	0.618584	0	0.738677	0.620788	0.62825	0.737761	0.477044	0.124099	0.711226	0.556237	0.720338	0.38538	0.670133	1.21108	0.883692	0.70364	0.96389
Hip circumference (male, adjusted for BMI)	-0.0469841	-0.0515759	-0.0485338	-0.0545406	-0.0212726	-0.0440599	-0.0545861	-0.0501911	-0.0483647	-0.0492944	-0.0373688	-0.0456997	-0.0420817	-0.0469298	-0.0519326	-0.0571887	-0.0572049	-0.0365189	-0.0490457	-0.0527567	-0.0488594	-0.0518437	-0.0493857	-0.0476638	-0.0466345	-0.0600622	-0.0573942	-0.0571581	-0.0604929		0.736796	1.05533	0.618584	0	0.718713	0.620788	0.5385	0.922201	0.477044	0.124099	0.758641	0.556237	0.654853	0.38538	0.595674	1.21108	0.994153	0.80416	0.96389
Hip circumference (female, adjusted for BMI)	-0.063711	-0.0652644	-0.0684807	-0.0759735	-0.0466271	-0.0580284	-0.0735483	-0.0695574	-0.0620782	-0.068752	-0.0502684	-0.0574467	-0.0556025	-0.0634206	-0.0689907	-0.0735479	-0.0718816	-0.060163	-0.0721775	-0.067728	-0.059344	-0.0607639	-0.0675224	-0.063719	-0.0694384	-0.0828873	-0.0692342	-0.0764537	-0.0691115		0.845605	1.00679	0.683314	1.44206	0.862085	0.575453	1.08154	1.66697	0.82124	0.623112	0.618997	1.03737	0.920663	0.516008	0.672961	1.21619	0.554638	0.706609	0.691398
Hip circumference (female, adjusted for BMI)	-0.0636064	-0.0652746	-0.0686916	-0.0761458	-0.0463502	-0.0582329	-0.0735027	-0.0697295	-0.0619648	-0.0688001	-0.0502341	-0.0574076	-0.0555768	-0.0634189	-0.0689531	-0.0736753	-0.0719476	-0.0602628	-0.0722077	-0.0679451	-0.0595911	-0.060678	-0.0676848	-0.0637123	-0.069547	-0.082774	-0.0695421	-0.0764891	-0.0690461		0.95231	1.0609	0.684035	1.44358	0.883065	0.672071	0.992462	1.66873	0.822107	0.62377	0.61965	1.03847	0.921635	0.516553	0.673671	1.21748	0.555224	0.707355	0.692128
Waist circumference	-0.0477814	-0.0573431	-0.0528217	-0.0519805	-0.0553035	-0.0495403	-0.0541202	-0.0539739	-0.0446957	-0.0527725	-0.0527042	-0.0469117	-0.0478383	-0.046167	-0.054385	-0.0497341	-0.0598319	-0.0570723	-0.0641554	-0.0538323	-0.0449982	-0.0512237	-0.0498561	-0.0478405	-0.0522079	-0.0642913	-0.0490547	-0.054331	-0.0487386		0.631539	1.21363	0.80416	0.718	0.938319	1.09832	0.80775	1.65996	0.408895	1.48918	0.948301	0.715162	0.98228	0.51384	0.670133	0.72665	0.662769	1.20624	1.37699
Waist circumference	-0.047568	-0.0573622	-0.0525226	-0.0520937	-0.0553122	-0.0497228	-0.053841	-0.0539417	-0.0446806	-0.0527444	-0.05239	-0.0467799	-0.0476648	-0.0457252	-0.0543407	-0.0498838	-0.0596069	-0.0570078	-0.0643972	-0.0541157	-0.0453947	-0.0513111	-0.0498539	-0.0478275	-0.0522373	-0.0645015	-0.0489679	-0.0542565	-0.0489165		0.632869	1.26906	0.805853	0.719511	0.940295	1.10063	0.80945	1.66346	0.409756	1.49232	1.04533	0.716667	0.787478	0.579287	0.74616	0.606817	0.664164	1.20878	1.37988
Waist circumference (male)	-0.0285424	-0.0390002	-0.0315187	-0.0324726	-0.0330156	-0.0297204	-0.0344913	-0.0296762	-0.0298293	-0.0320107	-0.0363056	-0.030855	-0.02838	-0.0240024	-0.0306399	-0.0270704	-0.0349347	-0.0291491	-0.0360323	-0.0319373	-0.0293504	-0.0342223	-0.0278317	-0.0317526	-0.0285272	-0.0361465	-0.0298036	-0.0316432	-0.0301582		0.745408	1.33458	0.563234	1.45279	0.828102	1.11116	1.18039	1.11958	0.689458	1.0044	1.34314	0.803913	0.79501	0.324904	0.903956	0.490096	0.670517	1.01695	0.835849
Waist circumference (male)	-0.028095	-0.0385028	-0.0307509	-0.0318855	-0.0327054	-0.0290187	-0.0337717	-0.029161	-0.0287322	-0.0313986	-0.0353631	-0.0303962	-0.0276716	-0.0232147	-0.0303147	-0.0267084	-0.0343848	-0.0287136	-0.0355567	-0.03141	-0.0288188	-0.0337884	-0.0273104	-0.0315115	-0.027875	-0.0353715	-0.029037	-0.0312624	-0.0294723		0.744617	1.27984	0.562636	1.45124	0.786871	1.15824	0.99773	0.931991	0.757598	1.25416	1.2938	0.722754	0.926527	0.324559	0.902996	0.61197	0.669805	1.01587	1.0437
Waist circumference (female)	-0.0338982	-0.0431962	-0.0382989	-0.0388258	-0.0408749	-0.0380514	-0.038318	-0.0412906	-0.0341101	-0.0386566	-0.0372294	-0.0360279	-0.0369503	-0.0358501	-0.040753	-0.0358479	-0.0434708	-0.042304	-0.0501208	-0.0432039	-0.0330612	-0.0420491	-0.0359933	-0.0365405	-0.0413056	-0.0530924	-0.0379681	-0.040832	-0.0369809		0.735251	1.36905	0.740745	0	1.1555	1.00071	0.806056	1.84054	0.408038	0.990708	0.615104	0.475775	0.914872	0.640954	0.668728	0.483418	0.44092	1.20371	1.51151
Waist circumference (female)	-0.0338689	-0.0432112	-0.0382647	-0.0391876	-0.0403425	-0.0381651	-0.0385265	-0.0416096	-0.03446	-0.0387064	-0.0365922	-0.0360515	-0.0370662	-0.0359865	-0.0407254	-0.0361541	-0.0439015	-0.0425378	-0.0502885	-0.0437625	-0.0335591	-0.0424714	-0.0365906	-0.0369618	-0.041684	-0.0532854	-0.0380256	-0.0411134	-0.0376969		0.734481	1.31502	0.739969	0	1.15429	0.999662	0.805212	1.83861	0.40761	0.989671	0.61446	0.475277	0.783355	0.640282	0.742253	0.482912	0.440458	1.20245	1.50993
Waist circumference (adjusted for BMI)	-0.0734059	-0.0679817	-0.080364	-0.0751337	-0.0375329	-0.0691028	-0.0822981	-0.0734153	-0.0659994	-0.0756566	-0.0583233	-0.0651479	-0.0651622	-0.072115	-0.0726319	-0.077933	-0.0776684	-0.0625736	-0.0675667	-0.0731772	-0.0661188	-0.065869	-0.0706196	-0.0711342	-0.0712472	-0.0770527	-0.074982	-0.0843679	-0.0742112		0.733713	0.998366	0.923994	1.42999	0.755467	0.475531	0.80437	1.10201	0.542912	0.988636	0.661034	0.791299	0.782536	1.08734	0.815625	0.964813	0.659996	0.600596	1.37122
Waist circumference (adjusted for BMI)	-0.0737465	-0.0685534	-0.0805684	-0.0755419	-0.0372131	-0.0695127	-0.0825251	-0.0738571	-0.0664947	-0.0761692	-0.0587074	-0.065848	-0.0658856	-0.0726802	-0.0730538	-0.0783955	-0.0779849	-0.0630773	-0.0677574	-0.0736206	-0.0665396	-0.0661662	-0.0708927	-0.0715085	-0.0715212	-0.0775477	-0.0755425	-0.0846827	-0.0745875		0.734481	0.946811	0.986626	1.43149	0.736356	0.476029	0.805212	1.10317	0.67935	0.989671	0.61446	0.792128	0.783355	1.08848	0.742253	0.965824	0.550572	0.601225	1.30403
Waist circumference (male, adjusted for BMI)	-0.0433174	-0.0412909	-0.0480728	-0.0496479	-0.0198849	-0.0361309	-0.0512898	-0.0457657	-0.0451767	-0.0458445	-0.0354591	-0.0392317	-0.0364958	-0.039718	-0.0464478	-0.0499725	-0.0483458	-0.0352951	-0.0407438	-0.0451579	-0.0446805	-0.0512946	-0.0481015	-0.0428016	-0.044273	-0.0474816	-0.0451601	-0.0524631	-0.0519094		0.744617	0.906551	0.875211	0.725622	0.68599	0.675638	0.725622	0.931991	0.826471	0.752497	0.862532	1.12428	0.992707	0.71403	1.12874	1.22394	0.446536	0.812696	1.32202
Waist circumference (male, adjusted for BMI)	-0.0435976	-0.0412223	-0.0479761	-0.0493185	-0.0206154	-0.0366395	-0.0509388	-0.0456614	-0.0451852	-0.0456931	-0.0358457	-0.0389919	-0.0366459	-0.039752	-0.0460574	-0.049791	-0.0483039	-0.0355008	-0.0407606	-0.0452673	-0.0445829	-0.0508968	-0.0481168	-0.0426366	-0.0440144	-0.0475825	-0.044632	-0.0523878	-0.0516551		0.850991	0.906551	1.00024	0.725622	0.706166	0.772158	0.725622	0.559195	0.826471	0.752497	0.958368	1.12428	0.992707	0.778942	0.978246	1.22394	0.446536	0.812696	1.46118
Waist circumference (female, adjusted for BMI)	-0.0648204	-0.0554107	-0.0651142	-0.0616994	-0.0331489	-0.0608405	-0.0672988	-0.0608775	-0.0580936	-0.0658759	-0.0463719	-0.0551846	-0.0569832	-0.0643125	-0.0555471	-0.0655038	-0.0631989	-0.0569208	-0.055885	-0.0623176	-0.0553545	-0.0585701	-0.0566665	-0.0608812	-0.0621404	-0.0592076	-0.0640238	-0.0676948	-0.0617702		0.723869	0.984972	0.972371	0.705403	0.843402	0.469152	0.617228	0.724818	0.736489	0.975372	0.605582	0.702615	1.09372	0.883444	0.877835	0.594918	0.542618	0.888808	1.21755
Waist circumference (female, adjusted for BMI)	-0.0646806	-0.0551798	-0.0649724	-0.0616933	-0.0327491	-0.0605772	-0.0674082	-0.0609473	-0.0579932	-0.0658784	-0.0460283	-0.0552764	-0.0567408	-0.0640252	-0.055425	-0.0653731	-0.0632523	-0.0568448	-0.0558226	-0.0621495	-0.0553189	-0.0579551	-0.0566136	-0.0607634	-0.0620223	-0.0593404	-0.0640074	-0.0676169	-0.0619218		0.620459	1.03681	1.03314	0.705403	0.863016	0.562982	0.617228	0.724818	0.870396	1.09729	0.652165	0.702615	1.02938	0.883444	0.877835	0.594918	0.651141	0.888808	1.28519
Waist-hip ratio	-0.0342147	-0.0418015	-0.0367239	-0.0413135	-0.022575	-0.0371124	-0.0410203	-0.0395347	-0.0351852	-0.0384268	-0.036338	-0.03489	-0.0327295	-0.0333215	-0.0394366	-0.0390012	-0.0391373	-0.0371454	-0.0383919	-0.0390483	-0.0351246	-0.0444453	-0.0348819	-0.0352966	-0.0381683	-0.0478006	-0.037878	-0.0435179	-0.0424715		1.26441	1.26772	0.743082	2.15626	0.979277	0.90826	0.808599	1.84634	0.682208	1.36652	0.664509	0.875006	0.917758	0.900166	0.372688	0.606179	1.10578	1.00626	0.82706
Waist-hip ratio	-0.0326977	-0.0406497	-0.0356805	-0.0400203	-0.0206945	-0.0356574	-0.0395086	-0.0383042	-0.0337901	-0.0371237	-0.0347938	-0.0333128	-0.0318404	-0.0316201	-0.0388992	-0.0376656	-0.0378934	-0.0358647	-0.0371745	-0.0378318	-0.0339725	-0.0433556	-0.0338101	-0.0339136	-0.0370886	-0.0474176	-0.036353	-0.0421818	-0.0413287		1.15782	1.26639	0.742301	2.154	0.978248	0.907306	0.80775	1.8444	0.681491	1.36509	0.663811	0.874087	0.851309	0.96345	0.372296	0.605542	1.10461	1.10572	0.826191
Waist-hip ratio (male)	-0.0189372	-0.0204026	-0.020002	-0.0222765	-0.00986348	-0.0195234	-0.0224346	-0.0194707	-0.0214626	-0.0222299	-0.0240588	-0.0194978	-0.0212116	-0.017327	-0.0224397	-0.0189872	-0.0205888	-0.0178441	-0.0186594	-0.0170397	-0.019685	-0.023013	-0.0178594	-0.0183341	-0.0153995	-0.0299261	-0.0191633	-0.0220654	-0.0204554		0.426401	1.17568	0.939722	1.45433	0.930079	1.11234	1.45433	1.68115	1.03529	1.38251	0.912387	1.28763	0.994819	0.7806	0.980327	0.613272	0.335615	1.01803	0.76701
Waist-hip ratio (male)	-0.018108	-0.0197839	-0.0193156	-0.0216388	-0.00950247	-0.0187705	-0.0213008	-0.0187134	-0.0206059	-0.0211688	-0.0230231	-0.0188522	-0.0207456	-0.016684	-0.0220471	-0.0180856	-0.0199774	-0.017163	-0.0180261	-0.016335	-0.0190326	-0.0224195	-0.0170924	-0.0176292	-0.0149793	-0.0292046	-0.0183747	-0.0213276	-0.0196733		0.425948	1.22781	0.938723	1.45279	0.92909	1.15947	1.45279	1.49277	0.965241	1.38104	0.863448	1.28626	1.06001	0.714789	0.903956	0.612621	0.447011	1.01695	0.835849
Waist-hip ratio (female)	-0.0336598	-0.0348305	-0.0353305	-0.0382705	-0.024193	-0.0354118	-0.0369128	-0.03462	-0.0303808	-0.0391659	-0.0309794	-0.0312159	-0.0338075	-0.0344964	-0.0331685	-0.0387562	-0.0408021	-0.0312179	-0.0408181	-0.0368049	-0.0302864	-0.0383585	-0.0300093	-0.0342542	-0.03789	-0.0444677	-0.0369255	-0.0408291	-0.0377052		1.45827	1.20101	0.734585	2.13161	0.948322	0.756105	0.799353	1.64271	0.539526	0.736852	0.4223	0.393182	0.583241	0.635623	0.810537	0.838946	0.437253	0.696325	1.2264
Waist-hip ratio (female)	-0.0319029	-0.0330808	-0.0339659	-0.0366763	-0.0230635	-0.0335912	-0.0351892	-0.0329284	-0.0288324	-0.0374002	-0.0290704	-0.0299096	-0.0324148	-0.0326649	-0.0315681	-0.0371203	-0.0392471	-0.0298761	-0.0390977	-0.0352062	-0.0289499	-0.0364862	-0.0283304	-0.032597	-0.0362303	-0.0429702	-0.0355436	-0.0391935	-0.0361231		1.46283	1.20477	0.736883	2.13828	0.93147	0.711066	0.890949	1.83094	0.541213	0.739157	0.423621	0.394412	0.715081	0.637612	0.813073	0.841571	0.438621	0.698504	1.16189
Waist-hip ratio (adjusted for BMI)	-0.0507163	-0.0469547	-0.0500833	-0.0536744	-0.024188	-0.0512777	-0.0545866	-0.0500385	-0.046162	-0.0534734	-0.0452586	-0.0434134	-0.0448277	-0.0474827	-0.0489866	-0.0529114	-0.0503344	-0.0365217	-0.0425217	-0.0492187	-0.043421	-0.050466	-0.0454365	-0.0482867	-0.0480492	-0.0535067	-0.0494092	-0.0594035	-0.0550631		0.940394	0.890481	0.552662	2.13828	0.693648	0.711066	0.890949	1.09856	0.338258	0.492772	0.423621	0.631059	0.910102	1.02018	0.443494	0.601122	0.986897	0.399145	0.546774
Waist-hip ratio (adjusted for BMI)	-0.0493341	-0.0459448	-0.0488859	-0.0521468	-0.0229057	-0.0500204	-0.0533448	-0.0489794	-0.044729	-0.0521838	-0.0438447	-0.0425131	-0.0439911	-0.0461659	-0.0479308	-0.0514459	-0.049263	-0.0355481	-0.0410887	-0.0479456	-0.0422536	-0.0491968	-0.0443175	-0.0470563	-0.0468622	-0.0525769	-0.0479946	-0.0578586	-0.0536521		0.941375	0.89141	0.61471	2.14051	0.694372	0.711808	0.981066	1.09971	0.338612	0.369964	0.471181	0.631718	0.911052	1.02124	0.443957	0.722099	0.987927	0.299671	0.547345
Waist-hip ratio (male, adjusted for BMI)	-0.038648	-0.0379269	-0.0366192	-0.0381794	-0.0201118	-0.0364809	-0.0389173	-0.0331844	-0.0359056	-0.0366402	-0.0367467	-0.0395519	-0.0424772	-0.0354069	-0.0408141	-0.0391486	-0.0356472	-0.0285248	-0.0342361	-0.0322319	-0.0339067	-0.0404595	-0.033738	-0.0349131	-0.0342836	-0.0390688	-0.0381038	-0.0387949	-0.0370978		0.418826	0.78736	1.0461	1.4285	0.953277	0.997573	1.16065	0.366953	0.610138	0.740702	0.754678	1.18571	0.716575	0.702839	1.11105	0.602378	0.549422	0.699963	0.890364
Waist-hip ratio (male, adjusted for BMI)	-0.0388582	-0.0383809	-0.0370576	-0.0385192	-0.0204178	-0.0367279	-0.0393673	-0.034034	-0.0361011	-0.0368214	-0.037233	-0.0399129	-0.0428761	-0.0359672	-0.0412895	-0.0393793	-0.0361026	-0.0287062	-0.0347784	-0.0328543	-0.0341891	-0.0406101	-0.0340324	-0.0354762	-0.0348802	-0.0393793	-0.0385448	-0.0391706	-0.037387		0.417517	0.732573	1.04283	1.42403	0.9305	0.994455	1.15703	0.365807	0.608231	0.738387	0.705299	1.0244	0.844215	0.700642	1.03374	0.600496	0.547705	0.697776	0.955858
Waist-hip ratio (female, adjusted for BMI)	-0.0332105	-0.0263386	-0.0332152	-0.0345872	-0.0119255	-0.0333305	-0.0353736	-0.0301162	-0.0274699	-0.0368412	-0.0259498	-0.0252535	-0.0315798	-0.0309773	-0.0276092	-0.0376323	-0.0371484	-0.0233847	-0.0279711	-0.0327501	-0.0271668	-0.0314404	-0.0275775	-0.0308	-0.0315322	-0.0365051	-0.0334503	-0.0380778	-0.0329479		1.14104	1.30004	0.792505	2.12278	0.905046	0.658852	0.619145	1.0906	0.47013	0.733801	0.654191	0.548176	1.03258	0.75959	1.02732	1.19353	0.870885	0.495316	0.814218
Waist-hip ratio (female, adjusted for BMI)	-0.032316	-0.025385	-0.0325475	-0.0335248	-0.0117727	-0.0323177	-0.0344368	-0.0294004	-0.0265111	-0.0358536	-0.0249373	-0.0246486	-0.0307559	-0.0298878	-0.0269152	-0.0367157	-0.0363726	-0.0228111	-0.0272136	-0.031885	-0.0263574	-0.0301373	-0.0264949	-0.0297245	-0.0305152	-0.0357281	-0.032678	-0.0370047	-0.031724		1.14104	1.30004	0.792505	2.12278	0.865696	0.658852	0.619145	1.0906	0.47013	0.733801	0.654191	0.548176	0.968044	0.822889	1.02732	1.19353	0.979745	0.495316	0.814218
Estimated glomerular filtration rate based on serum creatinine	-0.0601349	-0.0632934	-0.0624826	-0.0692734	-0.0535828	-0.0599876	-0.0645793	-0.0699575	-0.0623214	-0.0644117	-0.0532988	-0.0659795	-0.0672936	-0.0617478	-0.0739955	-0.0696676	-0.0679075	-0.0634545	-0.0632295	-0.0673059	-0.0621905	-0.0669106	-0.0675096	-0.0604679	-0.0648343	-0.0693357	-0.0683809	-0.070311	-0.0649823		0.963502	0.912362	0.943738	0.730273	0.751304	0.728539	0.547705	1.31315	0.554513	0.50488	0.819835	1.13149	1.26549	0.718607	1.59037	0.123179	0.898798	1.02238	0.700262
Estimated glomerular filtration rate based on serum creatinine (diabetes positive)	0.00467433	0.00193739	0.00229101	-0.000749717	-2.4885e-05	0.00625803	0.00223708	0.000976477	0.00305814	-0.0012686	0.00710666	0.00417282	-0.00149332	0.00869084	-0.00230844	0.00134042	-0.00149258	0.003167	-0.00359958	-0.000256676	0.00113634	0.00163565	0.00475149	0.00343469	-0.000879492	-0.00224186	-0.000585852	-0.00195135	0.00158382		0.866631	0.651679	0.572976	2.21687	1.0479	1.22867	0.923697	0.379648	0.490968	1.02177	0.683187	0.408909	1.34794	0.991572	0.842959	1.24643	1.25054	1.24145	0.992025
Estimated glomerular filtration rate based on serum creatinine (non-diabetic)	-0.0594412	-0.0594568	-0.0613874	-0.0682561	-0.0494389	-0.0579019	-0.0634678	-0.0661991	-0.0621279	-0.0625115	-0.0526508	-0.0647453	-0.0640261	-0.0596274	-0.0713183	-0.0679721	-0.0660149	-0.0618209	-0.0582558	-0.0663955	-0.0596945	-0.064788	-0.0642249	-0.0558127	-0.0609878	-0.0634677	-0.0677657	-0.0679342	-0.0655356		0.955337	1.01106	1.12289	0.724084	0.785204	0.529734	0.633574	1.11602	0.481087	0.500602	0.76507	0.96163	1.18872	0.906841	1.80217	0.732808	0.779783	1.21646	0.555462
Estimated glomerular filtration rate based on cystain C	-0.0221571	-0.0303516	-0.0263397	-0.0251028	-0.0202426	-0.025527	-0.0240416	-0.0258977	-0.0231983	-0.028196	-0.0201148	-0.0262704	-0.0198129	-0.0218909	-0.0214695	-0.0217745	-0.0268763	-0.0251127	-0.0225825	-0.0289874	-0.0223676	-0.022073	-0.0278977	-0.0217105	-0.0238399	-0.0257129	-0.0249224	-0.0244335	-0.0212624		0.963502	1.1807	0.566243	0.730273	0.873137	1.06852	0.912841	0.562779	0.970397	1.13598	0.771609	0.727387	0.999071	0.783935	1.06025	0.86225	0.561749	1.22686	0.980367
Chronic kidney disease	-0.0303721	-0.028628	-0.0222892	-0.0270661	-0.0257041	-0.0257689	-0.0245753	-0.0221676	-0.0233338	-0.0244717	-0.0209328	-0.0208307	-0.0217429	-0.0286295	-0.0207507	-0.0299098	-0.0245152	-0.0230921	-0.0245614	-0.0263142	-0.0280156	-0.0242783	-0.0243892	-0.0286026	-0.0251493	-0.0229395	-0.026303	-0.027119	-0.0276619		1.18267	1.29357	1.01097	2.93363	1.1216	1.02433	0.916759	1.13039	1.11378	1.01409	1.11395	0.568173	1.47159	1.5746	0.988742	1.23707	0.56416	1.54016	1.0549
Estimated glomerular filtration rate based on serum creatinine	-0.00212557	-0.00243505	-0.00825126	-0.00535862	0.00356026	-0.00992796	-0.00216169	-0.00459571	-0.00332442	-0.00300644	-0.00255853	-0.00956982	-0.00571416	-0.0107552	-0.0103449	-0.00234634	-0.00321726	-0.0125481	-0.00919864	-0.00624844	-0.0111762	0.000465856	-0.00972486	-0.00481713	-0.00885123	-0.00973271	-0.00796206	-0.00293874	-0.00718395		1.17887	0.698435	1.00773	1.46211	0.935052	1.11829	0.639672	0.938969	0.832658	0.884485	0.917266	0.647258	1.26684	0.980967	0.909756	0.863172	1.23717	1.33052	1.05152
Urinary albumin-to-creatinine ratio	-0.0188688	-0.019937	-0.0236421	-0.0204893	-0.014119	-0.0121138	-0.0176297	-0.0209682	-0.0216491	-0.0196755	-0.0174275	-0.0215559	-0.022916	-0.020594	-0.0214203	-0.0255745	-0.0191611	-0.020317	-0.0212246	-0.0217892	-0.020685	-0.0185347	-0.025603	-0.024427	-0.02213	-0.0239962	-0.0220714	-0.0219537	-0.0237443		1.09036	1.20255	1.15343	0	0.806564	0.544145	0.836755	0.57319	0.705963	1.02844	1.22794	0.823158	0.949715	0.731901	1.00273	0.627286	1.02985	0.937165	0.855859
Urinary albumin-to-creatinine ratio (diabetes positive)	-0.0015813	0.00108699	-0.00177228	-1.62034e-06	-0.00426434	0.000664666	-0.000190438	-0.00497644	-0.00439504	-0.000934297	-0.00452118	0.00122051	0.00282928	0.000937573	-0.00473036	0.00275573	0.0023468	-0.00663739	0.000752732	-0.00535348	-0.0104003	7.41482e-05	-0.000128457	0.00549513	-0.0018875	-0.00628273	-0.00275868	0.000570433	-0.000550248		1.62143	1.08379	1.27053	0	1.08664	1.0789	1.01387	1.70473	1.25977	1.52935	1.31473	0.816054	0.807016	1.0554	0.84114	0.746247	1.58817	0.825847	0.989885
Urinary albumin-to-creatinine ratio (non-diabetic)	-0.00560775	-0.00367906	-0.0098907	-0.00849933	-0.00116969	-0.000676353	-0.00602574	-0.00919175	-0.00732866	-0.00660221	-0.00655716	-0.00999013	-0.0107213	-0.00727398	-0.00984074	-0.0113086	-0.00602811	-0.00856982	-0.00892429	-0.00766082	-0.00802399	-0.00954809	-0.0117599	-0.00984932	-0.00870375	-0.00795509	-0.00965052	-0.00943128	-0.0124515		1.08564	1.25176	1.14844	0.740559	0.844252	0.689546	1.01827	0.951176	1.05435	0.895985	1.07591	1.22939	1.48594	0.662481	0.998383	0.874395	1.25325	1.14046	0.994175
Microalbuminuria	-0.000950114	0.00225759	-0.00425995	-0.000264526	-0.00218609	0.00295795	0.00136997	-0.00264681	-5.93772e-05	-0.00279217	0.00618191	0.000706173	-0.00537643	-0.00136368	-0.00437111	-0.00604402	-0.000896184	-0.00305011	-0.00595148	-0.00253716	-0.00265314	0.00147206	-0.00575584	-0.000483614	-0.000555483	-0.0147773	-0.00474342	-0.00452454	-0.00268156		1.2888	1.02298	0.820536	0	1.16114	0.877057	0.915777	0.376393	0.695369	1.01301	0.967613	1.29729	1.13592	1.3763	0.835731	1.11217	1.46524	1.12824	1.26452
Estimated glomerular filtration rate based on serum creatinine	-0.048569	-0.0502356	-0.0533743	-0.0564511	-0.0447827	-0.0529276	-0.0536263	-0.055087	-0.0532995	-0.0583488	-0.0405872	-0.0523802	-0.057648	-0.055218	-0.0588722	-0.0547588	-0.0555634	-0.0502481	-0.0562819	-0.0574651	-0.0516414	-0.0579231	-0.0549306	-0.0567743	-0.0539048	-0.0613377	-0.0619088	-0.0631196	-0.0591226		0.6444	0.807614	0.631181	0.732621	0.651866	0.682156	0.549466	1.88196	0.556296	0.886381	0.72571	1.05405	1.00228	0.65538	1.67146	0.741448	0.563555	0.923103	0.632262
Estimated glomerular filtration rate based on cystain C	-0.0155652	-0.0203742	-0.0184676	-0.0185543	-0.0112603	-0.0181023	-0.0175994	-0.0187926	-0.0195749	-0.0224721	-0.0184031	-0.0163318	-0.0200901	-0.017521	-0.0202575	-0.0141961	-0.0178572	-0.0181947	-0.0127903	-0.0192772	-0.0147922	-0.0152234	-0.0182648	-0.0166401	-0.0162329	-0.0214367	-0.0165351	-0.0187186	-0.0177431		0.848289	1.22262	0.623166	0.723318	1.00561	1.05835	1.26581	1.67226	1.09846	0.750108	1.14639	0.960612	1.1215	0.841175	0.97514	1.34206	0.778958	2.12656	0.901671
Chronic kidney disease	-0.0281239	-0.0237703	-0.0256233	-0.0284123	-0.0212097	-0.0260283	-0.0279758	-0.0269485	-0.0271735	-0.0233851	-0.0228988	-0.0250132	-0.0276557	-0.0295851	-0.0187389	-0.0246317	-0.0214621	-0.0249369	-0.025245	-0.02573	-0.0264763	-0.0320832	-0.0281962	-0.0320372	-0.0228519	-0.0227794	-0.0290477	-0.0254951	-0.0337537		0.640965	1.12463	0.816162	1.45743	0.891537	0.920848	1.00198	1.87193	1.24499	1.13356	1.0587	0.645187	1.5951	1.04302	0.831276	0.368748	0.560551	1.0202	0.978276
Urinary albumin-to-creatinine ratio	-0.0148833	-0.0231248	-0.0213709	-0.0188499	-0.0156563	-0.0151796	-0.0162736	-0.0220428	-0.0181556	-0.0213602	-0.0173409	-0.0174492	-0.0176601	-0.0187409	-0.0205566	-0.025349	-0.0239872	-0.0217439	-0.0217514	-0.0198736	-0.0167183	-0.0174049	-0.0218929	-0.0239464	-0.0196016	-0.029503	-0.0207032	-0.0250332	-0.0236116		0.766589	1.1529	1.22284	0	0.976262	0.993679	0.747034	0.767594	0.921763	1.16205	0.789318	0.826757	0.885734	1.13606	0.929642	0.378017	0.804498	0.941262	1.00287
Microalbuminuria	0.00302039	0.00563157	-0.000204762	0.00384518	0.00380831	0.00381924	0.00662809	-0.000879468	0.00513025	0.000754235	0.000148233	0.00134708	0.00283945	-0.000914192	0.000648366	-0.000831767	0.00276477	0.00089225	0.00191338	0.00314985	0.00489025	0.00582644	-0.00408793	-0.00135548	0.00274265	-0.00368895	0.00291515	0.00130889	0.00347497		0.870395	1.14539	0.959108	0	0.92863	0.987205	1.11325	1.71584	0.915758	1.15448	0.882198	1.14992	1.35379	1.6598	1.46234	0.876293	0.913436	1.45465	1.20983
Serum Urate	-0.031732	-0.0381018	-0.035529	-0.0392513	-0.0215506	-0.033048	-0.0388966	-0.0384198	-0.0336335	-0.0361058	-0.0217584	-0.0445927	-0.0439343	-0.0353007	-0.0383314	-0.0396889	-0.0423729	-0.0391818	-0.0383503	-0.041588	-0.0381701	-0.0423114	-0.0404667	-0.0373992	-0.0320587	-0.0507609	-0.0387308	-0.0446813	-0.0450737		0.860122	1.29357	0.631859	0.733407	0.958455	0.877998	1.00844	0.565195	0.696116	0.507047	0.774921	1.54218	1.33781	0.7873	0.912685	0.618536	0.451328	1.12945	0.773594
Gout	-0.0133376	-0.0171256	-0.016331	-0.0146766	-0.0123026	-0.0121748	-0.0123062	-0.0134903	-0.0121714	-0.0135528	-0.0117116	-0.00859494	-0.0157772	-0.0164262	-0.0104886	-0.012859	-0.0164584	-0.0113076	-0.00912073	-0.0115617	-0.0168317	-0.0177632	-0.0175837	-0.014185	-0.0156047	-0.00818227	-0.0120684	-0.0152956	-0.0143699		0.750995	1.12945	0.756607	1.46367	0.976752	0.681425	0.823317	0.563984	0.903012	0.885432	1.01491	0.971926	1.00121	0.785614	0.683048	0.864097	0.900722	0.204914	0.982466
Rheumatoid Arthritis	-0.0128133	-0.00386821	-0.00374762	-0.00819484	-0.00604959	-0.0100178	-0.0105153	-0.0116415	-0.00508558	-0.0104669	0.000968891	-0.00712838	-0.00573945	-0.0200953	-0.00423217	-0.0122086	-0.00912821	-0.000129828	-0.0119729	-0.0119639	-0.0149418	-0.0116122	-0.0169847	-0.0256006	-0.00760826	-0.00863909	-0.0118886	-0.0127142	-0.014736		1.47825	0.635198	0.682594	1.44054	0.620848	0.670655	0.720269	1.11014	0.683646	0.871437	0.713474	0.956563	0.985385	1.15979	1.04572	1.21491	0.443243	1.00838	1.036
Intelligence	-0.0274382	-0.0350587	-0.0306678	-0.0327658	-0.0537049	-0.0331766	-0.0310833	-0.0336657	-0.0291599	-0.0322037	-0.0302005	-0.0320761	-0.0308462	-0.030484	-0.0341418	-0.0314807	-0.0356406	-0.0360657	-0.0432812	-0.0319294	-0.0266119	-0.0279093	-0.0319808	-0.0257521	-0.034132	-0.0391037	-0.0330936	-0.0338412	-0.0229711		0.9666	0.753773	0.883654	0	0.875944	1.02323	1.09893	1.12918	0.695369	1.26626	0.822471	1.13513	1.0691	0.851994	1.36756	1.60647	0.676266	0.717969	1.33478
Insomnia	-0.0147596	-0.0229147	-0.0168969	-0.0133798	-0.0197704	-0.0129842	-0.0186996	-0.0189058	-0.0144441	-0.016222	-0.0121655	-0.0147938	-0.0150918	-0.00846506	-0.0143894	-0.0123797	-0.018992	-0.0133954	-0.0202976	-0.0149177	-0.0117644	-0.015026	-0.0106983	-0.0101492	-0.016293	-0.0325178	-0.0124401	-0.0182361	-0.0148183		0.759123	0.924211	0.892261	1.47951	0.822769	0.9348	0.739757	1.14018	0.561714	1.27859	0.977038	0.900574	0.809637	0.794116	0.997302	0.623892	0.796662	0.828528	1.20591
Insomnia (male)	-0.011149	-0.0164525	-0.0126485	-0.00967326	-0.0124913	-0.011047	-0.0170741	-0.0161239	-0.0110258	-0.0148597	-0.00387862	-0.0160843	-0.016612	-0.0112694	-0.00961842	-0.00559989	-0.0108585	-0.0141177	-0.0156776	-0.0138275	-0.010191	-0.0119008	-0.0105858	-0.0111427	-0.0144495	-0.0247382	-0.00682974	-0.0125189	-0.0152143		0.74939	1.0197	1.1954	1.46055	0.954359	0.971385	0.912841	1.50074	0.831769	1.51464	0.819835	1.13149	1.3987	0.914591	0.908784	0.492714	0.674098	1.12462	1.12042
Insomnia (female)	-0.019319	-0.0230559	-0.0188367	-0.018231	-0.0161036	-0.0139842	-0.0198737	-0.0214992	-0.019921	-0.0197989	-0.0111568	-0.0164975	-0.0148162	-0.0126874	-0.0163989	-0.0167417	-0.0210581	-0.0154846	-0.0127098	-0.0201641	-0.0189958	-0.0199804	-0.0162186	-0.0153276	-0.0195648	-0.0170199	-0.0170437	-0.0207228	-0.0196014		1.19549	1.25312	0.447098	0.741362	0.721484	0.936828	0.741362	0.952208	0.844399	1.15323	0.832284	0.902528	0.608545	0.862159	1.07635	0.625245	1.0265	0.830325	0.995253
Lymph:%CD4	0.000229487	0.00223099	0.00386586	0.00334971	-0.00415649	0.00273865	0.000731497	0.00667591	0.00222916	0.00248456	-0.000879987	-0.00181389	0.000247692	0.00150294	0.00269622	-0.000180649	-0.00185542	-0.000289402	0.00438729	0.00101114	-0.0017326	-0.00120521	0.00172845	-0.00140051	0.00435378	-6.09505e-05	0.00515729	0.00316541	-8.07499e-05		1.30418	0.817249	1.08581	0	1.05131	1.18336	1.11204	0.952208	1.61843	1.4095	0.783326	0.738432	1.01424	1.19376	0.76882	1.25049	1.14056	0.830325	1.13743
NK:%Term	0.00710838	0.00833327	0.0100455	0.00903685	0.0132831	0.00972737	0.0111756	0.0120044	0.0137059	0.0140895	0.0107911	0.0154079	0.0101815	0.00782524	0.0105568	0.00963104	0.0114188	0.0110572	0.0140558	0.0167973	0.0137582	0.0191342	0.00945653	0.00977517	0.0117432	0.0191303	0.0201517	0.0113289	0.0183919		1.17136	1.22781	0.81356	4.35836	0.908893	1.49765	0.907991	0.373193	1.30997	1.50659	1.15126	1.68822	1.12626	0.909732	1.43126	0.612621	0.894022	1.22034	1.18412
NK:%Eff	0.00761607	0.00667176	0.000435143	0.0090914	0.0021589	0.0051308	0.0103174	0.0070012	0.00647078	0.0070897	-0.00246615	0.00802982	0.0146249	0.00340757	0.0086656	0.0037428	0.0116791	0.0139187	0.00344689	0.00896751	0.00959252	0.0102849	0.00907719	0.00705281	0.00552187	0.000233133	0.00379232	0.00591362	0.00839422		1.49558	1.01752	1.19285	0.728716	1.21573	1.01778	0.546537	0.935966	0.829995	0.755706	1.15495	0.967781	0.864015	1.10821	0.906847	1.22916	1.00899	0.816162	0.978276
NKT:%4-8-	-0.00805398	-0.00124658	-0.00702553	-0.00735452	-0.00826149	-0.00790735	-0.00912483	-0.0074549	-0.00673857	-0.00866319	-0.0040625	-0.00429848	-0.00475092	-0.00666817	-0.00943582	-0.0128574	-0.00853246	-0.00446649	-0.0132729	-0.0114853	-0.00588072	-0.0112062	-0.0099444	-0.0121772	-0.0062089	-0.00613564	-0.0107329	-0.00900778	-0.00974971		1.49082	0.693982	0.750979	2.17918	0.908893	0.869601	0.726393	1.49277	0.620512	0.502198	0.71954	0.964696	1.06001	1.23464	1.65725	0.857669	1.00577	0.508475	1.04481
NKT:%4+R5-	-0.0126839	-0.00605332	-0.0107443	-0.016821	-0.0213953	-0.0127028	-0.0186158	-0.0124411	-0.0147191	-0.0176205	-0.00675166	-0.00950777	-0.0125568	-0.00745171	-0.0131837	-0.0176636	-0.0117157	-0.0136861	-0.0130371	-0.0161901	-0.0111022	-0.0164918	-0.00850595	-0.00922576	-0.0134584	-0.0182295	-0.0102991	-0.0167398	-0.0175274		0.976015	0.761115	1.21093	1.47951	0.8022	1.0824	0.739757	1.14018	0.631928	1.79003	0.732778	0.573093	1.28192	0.595587	0.997302	1.37256	0.91047	0.828528	0.780292
T:%NKT	-0.00435949	0.00566151	-0.00408484	-0.000818605	-0.00862302	-0.00474394	-0.00475187	0.000189175	0.00256102	0.000371596	0.00233629	-0.00243102	-0.00082591	-0.00527739	0.00125754	-0.00700647	0.00175145	-0.00473142	-0.00447937	-0.00226924	-0.0022629	0.00155073	-0.00294041	-0.00185557	-0.00170803	0.00757853	-0.00486181	-0.00112762	-0.0015713		0.527946	0.741065	1.17903	2.16081	0.921258	1.00598	0.720269	0.925117	1.23056	1.3694	0.903734	0.797136	0.788308	1.28866	1.04572	1.09342	0.332432	1.31089	0.690669
Lymph:%CD8	0.00273848	0.00322833	-0.000300038	0.000599263	-0.00446692	0.00162777	-0.000127274	0.00325203	-0.00401735	0.00232945	-0.00305384	-0.000390117	0.0023804	-0.000619741	0.00401409	0.000246312	0.000530469	-0.000421482	0.00114117	-0.000369083	-0.00191642	-0.00421058	0.00365795	0.00673296	0.00166584	0.00190537	0.00303657	0.00232781	-0.00246733		0.761595	0.709052	0.959108	0	1.01117	0.888485	1.29879	0.762594	1.4793	0.89793	0.735165	0.739233	1.08303	1.06227	0.692689	1.12666	0.913436	0.62342	1.13867
T:%Vd1	0.00383504	0.00359958	0.00521455	0.00643232	0.0063383	0.00874538	0.00407543	0.00471976	0.00794229	0.00590839	0.000252109	0.00543878	0.0109857	0.00848129	0.00695373	0.0111507	0.00398793	0.00931322	0.00857126	0.00581427	0.00467231	0.00346548	0.00526514	0.00297132	0.0091944	0.00333077	0.010037	0.00671784	0.00688943		1.38139	0.90559	0.874283	0.724852	0.745727	0.819548	1.26849	0.744802	0.963194	1.00226	0.909484	1.28353	0.528882	1.16717	0.902038	1.22264	0.892126	1.01479	0.695064
T:%Vg9+Vd2-low	0.013194	0.0168665	0.014671	0.0117056	0.00539663	0.0158716	0.0172186	0.0147475	0.0124894	0.0159886	0.0126867	0.0117189	0.00451528	0.0136956	0.0141319	0.0143612	0.0143383	0.0147041	0.0123993	0.0115934	0.0133622	0.0108224	0.0133478	0.0123136	0.0135793	0.0128741	0.0137577	0.0160584	0.00924603		1.26975	0.84872	1.11933	0	1.10383	1.10412	1.08269	0.927071	1.16465	0.873278	0.953308	0.79882	1.84327	1.16224	0.823376	0.730487	0.666268	0.606304	1.03819
B:%Mature	0.00907296	0.0026639	0.00323429	0.00189416	0.00226765	0.00702255	0.0064953	0.00624839	0.00120976	0.00359283	0.00467563	0.00641629	0.0130072	0.0069334	0.0127472	0.00704748	0.00343866	0.00638398	0.003016	0.00245151	0.00401457	0.0042766	0.0110634	0.00826392	0.00237927	0.00803479	0.00759007	0.00302244	0.00586478		1.06149	0.90463	1.18527	0	1.14761	1.34841	0.724084	1.11602	1.37453	0.876053	1.05197	0.400679	0.858524	1.16594	1.05126	1.70989	1.33677	0.912346	0.972059
Mature B:%Memory	0.00115051	0.00577132	0.00396871	0.00114874	0.00411213	0.00127687	0.00205337	0.00416394	0.00600429	-0.000874781	0.00607965	0.00119295	0.00871308	0.000429696	0.00340124	0.00193064	-0.00119623	0.00197685	0.000782196	-0.000471439	0.000540438	0.00215366	0.00811505	0.00354675	-0.000275999	0.00695154	0.00166032	0.00097566	0.00458936		1.07056	0.751357	0.75499	1.46055	0.81222	0.874246	0.821557	0.937966	0.485198	0.6311	0.771609	0.727387	0.532838	1.37189	1.43891	0.615893	1.5729	0.920144	0.980367
B Mem:%IgA	0.00906706	0.0135091	0.0165796	0.00756531	0.0191061	0.0100241	0.0117632	0.0098125	0.011595	0.0098401	0.0131517	0.0105129	0.0114223	0.013139	0.0149417	0.0111925	0.00759395	0.00480208	0.00781996	0.0108811	0.00766402	0.00984393	0.0139052	0.0155768	0.0098666	0.0131866	0.0109731	0.0103867	0.0122226		1.29018	1.13187	1.01097	1.46681	0.99924	1.21944	0.825083	1.13039	1.25301	0.887332	0.823354	0.892844	1.07025	1.04973	0.608457	1.60819	1.35398	1.64283	0.773594
B Mem:%IgE	-0.00519888	-0.00775821	-0.00513604	-0.00910436	-0.00717818	-0.00512605	-0.0065956	-0.0140204	-0.00906361	-0.00579168	0.00331058	-0.0112589	-0.00986271	-0.00616112	-0.00590151	-0.00601982	-0.00656862	-0.00935021	-0.00235183	-0.00965062	-0.0129203	-0.0104138	-0.0139569	-0.0136609	-0.014313	-0.00369476	-0.00697155	-0.00800963	-0.0117057		1.18649	1.35182	0.697289	0	0.777423	1.02764	0.735776	0.945033	0.698363	1.01737	0.680246	0.732868	1.34213	0.987303	0.763027	0.868747	1.69794	0.927078	0.423323
B Mem:%IgG	0.013146	0.0103	0.0161877	0.0106726	0.0041464	0.0104096	0.0152253	0.00950255	0.0113272	0.0123872	0.0120594	0.0146996	0.00329634	0.00840911	0.0129785	0.0151148	0.0106875	0.00309746	0.00957659	0.00820319	0.00195854	0.0103803	0.00694587	0.0105364	0.00599789	0.0220237	0.0149358	0.0154992	0.0120159		1.62143	1.24636	1.71522	2.21209	1.04564	1.12794	1.5669	0.947072	0.979818	1.14701	1.02257	0.734449	1.34503	1.25328	0.994075	1.24375	0.907524	1.03231	0.848473
mDC:%CD1c-	0.00791186	0.00841737	0.0142279	0.00920192	-0.00165181	0.00491663	0.00835857	0.00586253	0.00490828	0.0118117	0.00141667	0.00880536	-0.0004137	0.00256802	0.00118489	0.0105224	0.00875155	0.00241716	0.00276227	0.00941061	0.00746008	0.00290218	0.00251053	0.00688108	0.00813618	0.0106299	0.00827639	0.00917635	0.00297134		0.754225	0.918249	0.886505	0.734985	1.0627	0.879887	0.459365	0.377607	0.488329	0.381103	1.31049	1.13879	0.938482	1.24924	1.29575	1.11576	1.13075	0.823183	1.19813
Lymph:%DP T	0.00675425	-0.00189804	-0.00198339	0.00147739	0.00076144	0.00289378	0.00331412	0.00829897	0.00646446	0.00583553	0.00403549	0.00109691	0.00536129	0.00218894	0.00248469	0.00046215	0.00249064	0.00856554	0.00166691	0.0064446	0.00674944	0.00742237	0.00811097	0.0106238	0.00568625	0.00166343	0.0033989	0.00352335	0.00495833		0.755037	0.919237	0.887459	0	0.859258	0.880834	0.827748	1.13404	1.18722	1.39888	1.02037	0.814297	0.872386	1.6455	0.991935	0.992854	0.792374	1.13309	1.05831
mDC:%CD1c+	0.0084963	0.00845648	0.0141855	0.00985502	-0.00199512	0.00546062	0.00838541	0.00603882	0.00536381	0.0119905	0.00164954	0.00894146	0.000456703	0.00251459	0.0014104	0.0112506	0.0092931	0.0034635	0.00226711	0.00956758	0.00810443	0.00346541	0.00255273	0.00660315	0.00828745	0.0102108	0.00872559	0.00915559	0.003403		0.647872	0.920228	0.888415	0.736569	1.12643	1.02875	0.552426	0.378421	0.489381	0.381924	1.21603	1.14124	1.00768	1.18604	1.22216	0.993924	1.13318	1.0312	1.13008
mDC:%X-Presenting	0.0105693	0.00585635	0.00996399	0.0114759	0.00764019	0.00698401	0.0105575	0.00597026	0.00508834	0.0103827	0.00569286	0.00674142	0.00420673	0.00412655	0.0141205	0.013427	0.00816869	0.00500378	0.00789312	0.00996837	0.0104201	0.0128873	0.00854707	0.00749139	0.00913073	0.0140953	0.00844147	0.011075	0.0120416		1.49718	0.696944	0.754184	0	1.11561	1.16442	0.820681	1.87393	0.415441	0.630427	1.01166	0.968814	1.19761	1.23991	0.60521	1.47657	1.34676	1.02129	1.04927
mDC (2):%CD1c-	0.00706147	0.00977962	0.0139255	0.00265201	-0.00332067	0.00149564	0.00684013	0.00525738	0.00310144	0.0107989	0.00522075	0.00604296	-0.00389722	0.00271031	0.004183	0.00635775	0.0087479	-0.000647478	0.0010153	0.00573748	0.000410646	-0.00289441	0.000825602	0.00636367	0.00603425	0.0102909	0.00365354	0.0065345	0.00148653		0.848289	1.00999	0.498533	0.723318	1.04583	0.7216	0.994563	0.55742	0.617885	0.500072	0.90756	0.960612	1.1215	1.1647	0.900129	0.854038	1.6692	1.21517	1.24847
mDC (2):%CD1c+	0.00646852	0.00883518	0.0135788	0.002072	-0.00377337	0.00105116	0.0059596	0.0041665	0.00237262	0.00977421	0.00472027	0.00496584	-0.00443032	0.00160987	0.00344683	0.00601608	0.00786506	-0.00161383	-7.26308e-05	0.00459892	-0.000640003	-0.00400671	-0.000534262	0.0049461	0.00507151	0.00957327	0.00271989	0.00549906	0.000562087		0.638243	1.06653	0.500121	0.725622	1.02899	0.675638	0.907027	0.559195	0.619853	0.627081	0.862532	1.04398	1.32361	1.16841	0.902996	0.856758	1.67451	1.21904	1.32202
Lymph:%T	-0.00547232	0.00145691	-0.00374015	-9.60414e-05	-0.00755776	-0.00557524	-0.00298322	-0.00488272	-0.00582961	-0.000917395	-0.0112873	-0.00220285	-0.00221531	-0.0039207	-0.012746	-0.00173238	-0.00219281	-0.0060828	-0.0128287	-0.000894482	-0.00334733	-0.00752368	-0.00446038	-0.00379429	-0.00303668	-0.00153466	-0.00321673	-0.000404765	-0.00209091		1.50038	0.698435	1.1337	0	0.95538	1.06967	1.0052	1.50235	1.11021	0.379065	1.49659	0.889979	1.00014	1.04637	0.985569	0.739862	1.23717	0.921128	1.05152
Lymph:%NK	-0.000528122	-0.00310218	-0.0008957	0.000121718	0.00501182	-0.00116458	0.00399672	-0.00110911	-0.000534469	0.00228643	-0.00149318	-0.00065464	0.00220994	0.00190903	0.00486149	0.00259451	0.00128581	0.00540963	-0.000788589	0.00049459	-0.00462532	0.00242352	0.000118793	6.01639e-05	-0.00237708	0.00040452	-0.00297136	0.0045252	-0.000538215		1.08564	1.14291	0.829426	0.740559	0.988392	1.13283	1.20341	0.380471	0.984064	0.767987	0.929192	0.90155	1.28331	0.993721	0.767987	0.999308	0.797525	0.829426	0.994175
CD123 on mDC	0.00196289	0.00212015	0.00233881	0.00353327	-0.000599913	0.00469359	0.00417847	0.00282465	0.00293475	0.00119267	-1.35269e-06	0.00134704	0.00261166	0.000398922	3.54724e-05	0.00033468	0.00362676	0.0052424	0.00433818	0.00834684	0.00511229	0.000767449	0.00148692	0.00859866	0.000881459	0.0152529	0.00802978	0.00632646	0.00528501		0.757483	0.867967	0.826739	2.21448	1.16991	1.08006	0.64589	0.948095	0.840751	1.65858	0.779942	0.980323	0.942536	1.45274	0.842049	0.498035	1.13563	1.24011	1.06174
CD123 on pDC	0.000463537	0.00193702	-0.00336061	0.00433315	0.00444351	-0.0017216	0.00113991	0.00167768	-0.00270343	0.00361256	-0.00113622	0.00528994	-0.00174436	-0.00221445	0.0058165	0.00468679	0.00389039	0.00268662	0.00494329	0.00369535	-0.00521133	0.000277442	0.00166205	-0.000251585	-0.000716874	0.00101395	0.00338306	0.00576644	0.00497017		1.48923	0.746571	1.18779	2.17687	0.907928	1.2065	1.63265	0.559195	0.895343	0.877913	1.15004	0.80306	0.661805	0.778942	0.827746	1.22394	0.669805	1.11746	0.834962
CD32 on pDC	-0.000807967	0.000646086	-0.00291795	-0.00809786	-0.00329401	-0.00355678	-0.00413696	-0.00422699	-0.00974816	-0.00299412	-0.00200349	0.00085221	-0.00229245	0.000965969	-0.000999153	-0.00168986	0.000792539	0.00185594	0.00228715	-0.00369929	-0.00100282	-0.00493599	0.00437887	0.00720645	0.000672555	0.00363847	0.00335113	-0.00415325	-0.00782076		1.15298	0.998366	1.29359	3.57498	1.15308	1.18883	0.893744	0.734674	1.22155	0.988636	0.8499	1.18695	0.652113	0.767535	1.18636	0.361805	1.09999	1.40139	1.37122
CD27 on IgA+B	0.00994233	0.00634912	0.0123678	0.00853067	0.00383506	0.0058523	0.00740585	0.00854395	0.0105124	0.00720773	0.00670969	0.00296941	0.00865028	0.00717898	0.00484989	0.00882008	0.00808953	0.0054827	0.00284791	0.00513635	0.00387762	0.00564563	0.00218706	0.00276043	0.00507107	0.000707153	0.00510515	0.00682966	0.00226402		0.748591	0.696944	0.691336	3.64747	1.1359	1.1159	0.820681	1.12436	0.830881	1.13477	0.963482	0.968814	0.864937	0.717841	0.907815	0.738283	1.45899	1.02129	1.18917
CD24 on IgA+ B	0.00649747	0.00185641	0.0102411	0.00975811	0.00815817	0.00451083	0.00898568	0.00904458	0.00818958	0.00739258	0.00832322	0.00746147	0.011393	0.00511715	0.00974815	0.00846291	0.0099868	0.0161357	0.0105627	0.00925087	0.00759031	0.0110177	0.0110343	0.00794104	0.0112345	0.00761817	0.0113307	0.0100234	0.00812828		1.17761	0.912362	1.06957	1.46055	0.954359	1.01995	0.821557	0.937966	0.970397	1.2622	0.868061	0.889028	1.06568	0.65328	0.908784	1.35496	1.1235	0.613429	0.700262
CD27 on IgG+B	0.00869848	-0.000833905	0.0143376	0.003707	0.00567552	0.0096535	0.00925921	0.00672333	0.00409806	0.00578416	0.0119976	0.0079341	0.00635685	0.0069617	0.00375694	0.0123358	0.00566394	-0.00137076	0.002238	0.00240794	0.00224378	0.0016828	0.0013528	0.00281945	0.00661728	-0.00210633	0.00598331	0.004623	0.000678925		0.850991	0.853225	0.937727	1.45124	1.12987	0.965198	0.907027	0.931991	1.17083	1.37958	0.958368	0.481836	0.794166	0.973678	1.0535	0.979152	1.22798	1.62539	1.3916
CD161 on CD4mem	-0.00685583	-0.00819456	-0.0100664	-0.00908961	-0.00648727	-0.00370723	-0.0118173	-0.0117619	-0.0101962	-0.0106949	-0.0125205	-0.0111135	-0.00562032	-0.00642385	-0.011643	-0.0128594	-0.0124583	-0.0107349	-0.01063	-0.0104362	-0.00778103	-0.0116816	-0.007485	-0.00603978	-0.00687869	-0.0174101	-0.0139632	-0.0103827	-0.00748467		1.38286	0.799898	1.2503	2.90249	0.988633	1.10998	0.816324	0.931991	0.826471	0.752497	1.00629	1.20459	1.12507	0.908766	0.978246	0.979152	0.781439	1.21904	0.834962
PD1 on CD4mem	-0.000558007	-0.00358535	-0.00482625	-0.000950882	0.00248296	-0.00182929	4.17278e-05	-0.00574562	8.10618e-05	-0.00122639	-0.00439311	-0.00151718	-0.00466257	0.00337456	-0.00435063	0.00145142	0.00338984	-0.00488314	-0.00123844	-0.00252489	-0.00179526	0.0043109	-0.00144903	-0.000923873	-0.00489748	0.00474598	-0.00188349	-0.000336213	0.0010022		1.15298	0.84073	1.04719	0	0.874751	0.90351	1.34062	1.46935	1.08582	1.23579	1.18042	1.42434	1.1738	0.767535	0.96392	1.08541	0.329998	1.20119	1.16554
CXCR3 on CD4n	-0.00959021	-0.0195458	-0.00986396	-0.0143566	-0.0199715	-0.0105163	-0.0114761	-0.0132287	-0.0100422	-0.0154122	-0.0213132	-0.0116835	-0.00454974	-0.0120193	-0.0136122	-0.0168163	-0.0147342	-0.013126	-0.0154963	-0.0108089	-0.00864183	-0.0107597	-0.0134238	-0.0126394	-0.0157475	-0.0187083	-0.015056	-0.0146824	-0.0141275		0.322546	1.18577	0.631859	1.46681	0.99924	0.926776	0.825083	1.50719	0.765727	0.760571	1.11395	0.892844	0.802687	1.18095	1.21691	1.36078	1.01549	0.718739	0.773594
CD32 on mDC	-0.00818152	-0.0139784	-0.00631207	-0.013935	-0.0184814	-0.00827836	-0.00654846	-0.0111725	-0.0100559	-0.00733774	-0.00844361	-0.0152686	-0.0119129	-0.00881387	-0.0122163	-0.0099535	-0.0139264	-0.0120078	-0.0148717	-0.0134102	-0.0109852	-0.0121403	-0.01362	-0.0153963	-0.016525	-0.0155134	-0.0152743	-0.0120641	-0.0121796		1.28742	1.2908	0.756607	0	0.997101	0.924792	1.00628	0.563984	0.764087	0.632452	1.15989	0.566957	1.00121	1.04749	0.683048	0.987539	0.900722	0.922115	0.701761
CD34 on Stem	0.00325318	-0.00320931	0.00196417	-0.00197903	-0.0115994	0.00268633	-0.00135498	-0.00142901	-0.0039835	0.000178056	-0.00174831	-0.00421731	-0.00127487	-0.00440208	-0.00450707	-0.00125027	-0.00164322	-0.00517241	-0.0109217	0.000223833	-0.00566152	-0.00287043	-0.00139525	-0.00307284	-0.00571581	-0.00785741	-0.00470015	-0.000135223	0.00102331		0.849188	0.691776	1.31004	2.89634	1.00667	1.15578	1.7197	0.930017	1.23708	1.12635	1.29106	1.44244	0.990604	1.23071	1.20144	1.46562	1.22537	0.608231	1.18036
CD56 on NK eff	0.00195427	0.00292503	-0.000771741	0.00252236	-0.00468878	-0.000923845	-0.00211078	-0.000842925	-0.00282987	0.000714421	-0.00497794	-0.00455011	-0.00467502	-0.00116418	0.00101289	0.00192033	-0.00145148	-0.0038894	-0.00663032	-0.00277477	-0.00122945	-0.00197033	-0.000198133	-0.00284661	-0.0017953	0.00222779	-0.0016315	-0.000830656	0.00131609		1.06827	0.910417	1.00451	1.45743	0.891537	0.920848	1.09307	0.935966	0.968328	1.00761	1.29931	0.564539	1.0634	0.782264	0.982417	1.22916	1.34532	0.612122	1.04815
CD56 on 2+NK eff	-0.00220555	-0.00340589	-0.00487666	-0.00320966	-0.00866317	-0.00527452	-0.00800869	-0.00724909	-0.00642116	-0.00452487	-0.00855335	-0.00934268	-0.0100858	-0.00695513	-0.00276844	-0.00396409	-0.00688333	-0.00844877	-0.0110654	-0.00770478	-0.00627275	-0.00602682	-0.00728891	-0.00786688	-0.00751056	-0.000691984	-0.00653537	-0.00567045	-0.00319287		0.843825	0.951794	0.805853	0.719511	0.920289	0.95707	0.899389	0.739314	1.02439	1.11924	1.18787	0.477778	0.984348	0.772383	1.11924	1.09227	1.66041	0.805853	0.827931
CD337 on NK early	-0.00563363	-0.00733018	-0.0109708	-0.00992258	0.000825467	-0.00995623	-0.012133	-0.00378591	-0.00306985	-0.00767616	-0.00141873	-0.00599792	-0.00517762	-0.00210613	-0.00765818	-0.0129705	-0.0122235	-0.00897155	-0.0120282	-0.00560651	-0.00704991	-0.00359739	-0.00747186	-0.00878831	-0.00353763	-0.0152113	-0.011374	-0.0134896	-0.0119375		0.957365	0.959878	1.12527	2.90249	0.887752	1.10998	1.17914	0.931991	0.964216	0.627081	1.00629	0.80306	0.926527	1.03859	1.12874	1.34633	1.00471	0.914283	0.695802
CD27 on CD4 T	0.00515452	0.00171625	0.00455747	0.00416315	-0.00335335	0.00339318	0.00199958	0.000320538	0.00405555	0.00293031	0.00321197	-0.00595572	0.000164263	-0.000197211	0.000703714	0.0032768	0.00277124	-0.00309184	-0.00860954	-0.00296134	0.00538589	0.00191727	-0.000734073	-0.0070457	0.00150735	-0.0013141	-0.0037269	0.00323483	0.000950613		1.49558	1.01752	0.878944	2.18615	1.01311	0.823917	1.27525	2.05912	1.17583	0.881657	1.01058	1.12908	0.864015	0.717075	1.05799	0.61458	1.00899	1.22424	1.39754
CD39 on CD4 T	-0.00464458	0.000362739	-0.000654224	-0.00411292	-0.00373287	-0.00106242	-0.000976728	-0.00350903	-0.00353751	0.00133812	-0.00249537	0.00413262	-0.00382512	0.000141725	-0.00314188	0.00256252	0.00245004	-0.00148799	0.00756793	-0.00520904	-0.001039	-0.000611093	-0.00083827	6.44501e-05	0.000251899	0.00313922	0.00530013	0.00230717	-0.00250798		1.53486	1.15416	0.837593	0.747851	0.852565	1.2932	0.560888	0.768434	1.06474	1.03407	1.0865	0.993193	1.22774	1.40491	0.930659	0.378431	1.03549	1.36109	0.43027
CD27 on CD8 T	0.0103207	0.0110587	0.0100095	0.0115768	0.00870496	0.00966572	0.00934476	0.0106383	0.0121012	0.00939377	0.0118456	0.00673522	0.0105934	0.0121151	0.00276439	0.0115743	0.00624431	0.00486546	0.00771267	0.0100937	0.0101768	0.00807768	0.00924376	0.00452515	0.0121241	0.00956451	0.00678427	0.0128264	0.00966359		0.845605	1.27174	0.993911	1.44206	1.06257	1.10295	1.17167	1.48175	1.16342	1.37085	0.952303	0.718179	0.920663	0.903014	1.04683	1.82429	0.554638	1.91794	1.45194
CD3 on CD8 T	-0.00870375	-0.0115207	-0.00641707	-0.00969565	-0.00581419	-0.00687517	-0.0104374	-0.0077638	-0.00408754	-0.0111742	-0.00384835	-0.0084059	-0.0108075	-0.00974878	-0.00959016	-0.0084694	-0.00771829	-0.00614357	-0.00958322	-0.0068517	-0.00908815	-0.0080318	-0.0105948	-0.00859439	-0.00885468	-0.0111226	-0.00843079	-0.0094212	-0.007552		1.06827	1.44596	0.816162	2.18615	0.932062	0.823917	0.728716	0.374386	0.968328	0.629755	0.673719	0.806484	1.19633	1.10821	0.528994	0.491664	0.784771	1.0202	1.11803
CD123 on 11c+123+DC	-0.000235106	0.000271306	-0.00196482	-0.000899836	-0.00241431	0.00151064	-0.0012236	-0.00139903	0.00143313	0.00020668	-0.00226319	0.000668787	0.00588886	0.00338611	0.0037304	-0.000613864	-0.00282273	0.00146068	0.0027574	0.00128893	0.00035131	0.00225556	0.00457063	0.00264841	0.00155898	-0.00365765	-0.000708016	0.00149146	0.00400599		1.05701	0.688857	0.869672	0.721029	1.04252	1.055	0.721029	1.85219	0.958113	1.49547	1.09515	0.957572	0.854901	0.64501	1.04683	0.729716	1.2202	1.31227	1.10624
CD3 on DN T	0.00802057	0.00487781	0.00906971	0.00839812	0.0104762	0.00503011	0.00509836	0.00661341	0.00666855	0.00382043	0.00529265	0.00492379	0.00516072	0.00165174	0.00800115	0.013059	0.00650908	0.00840357	0.00863432	0.00865917	0.0140866	0.00814244	0.00528096	0.00465454	0.0094384	0.00573727	0.00775747	0.00531029	0.00805707		1.5973	0.800748	0.876142	1.45279	1.03008	1.15947	1.18039	1.11958	1.58575	0.753296	0.959387	1.20587	0.79501	1.16966	1.12994	0.612621	1.22928	1.22034	1.04481
CD3 on 127+DN T	0.00122755	0.00433646	0.00317636	0.00254028	0.00904653	0.00412756	0.00378331	0.00549566	0.00462729	0.00221226	0.00096128	0.00681885	0.00493946	0.00222986	0.00540921	0.00607048	0.00580744	0.00561409	0.0104374	0.00666406	0.00846897	0.00417966	0.00646709	0.00415815	0.00625368	0.00405549	0.00429622	0.00303845	0.0070201		1.38286	0.906551	0.875211	1.45124	0.928104	1.01346	0.907027	1.67758	1.23971	0.752497	1.05421	1.2849	0.992707	1.1035	0.978246	0.856758	1.00471	1.52381	1.18286
CD32 on 11c+123+DC	0.0131059	0.00954967	0.0111733	0.0110493	0.00808959	0.0145329	0.0141986	0.0147082	0.0113913	0.0110068	0.0159586	0.0089508	0.0125196	0.0130523	0.00435457	0.0126144	0.00908837	0.0136514	0.010936	0.00978126	0.0139693	0.0113168	0.0116853	0.00655022	0.00920208	0.00882075	0.0102607	0.0120094	0.00841421		0.652796	0.818137	1.27881	1.48433	1.07308	0.937845	0.649396	0.953242	0.774873	1.02621	1.17626	0.574959	0.812274	0.796703	0.923585	1.6274	1.25597	1.45465	1.35217
CD8:%Senescent	-0.0167926	-0.0160306	-0.0186698	-0.020209	-0.00968659	-0.0154185	-0.0196031	-0.0208644	-0.0219927	-0.0188772	-0.0128926	-0.0187658	-0.0196568	-0.0136517	-0.015428	-0.0183593	-0.017395	-0.0144542	-0.0138575	-0.0170305	-0.017352	-0.0184662	-0.0215918	-0.0188727	-0.0165608	-0.0151512	-0.0223148	-0.0188374	-0.0188142		1.50521	0.862379	0.884602	2.20022	0.815706	0.975554	0.916759	0.376796	1.53145	1.6479	1.25925	1.05518	1.27092	0.7873	0.912685	1.11337	2.03097	1.43748	1.26588
CD8mem:%CD31+	0.0153717	0.014917	0.00824099	0.0116776	0.0114584	0.0141134	0.0158825	0.0186203	0.0184772	0.0126521	0.0117206	0.0134001	0.0182589	0.0204668	0.011519	0.0104015	0.0146328	0.0201978	0.0153406	0.0159466	0.0173767	0.0164059	0.017542	0.0235512	0.0188888	0.0192268	0.0167353	0.0137879	0.0206575		1.18649	1.29775	0.887459	2.20733	0.859258	1.02764	0.643804	0.756027	1.5364	1.39888	0.92319	0.977157	1.27503	0.921483	1.06824	0.868747	0.792374	1.03009	0.705538
CD8:%TM-like	0.00723463	0.0125501	0.00646795	0.0102234	0.00977464	0.00574022	0.00842608	0.00702005	0.00614133	0.00621662	-0.00110806	0.0100517	0.00592899	0.00403508	0.00191989	0.00591183	0.00697191	0.00843191	0.00640431	0.00729456	0.00796635	0.00528911	0.00595608	0.0088101	0.0116834	0.00591829	0.0110618	0.00868614	0.0103377		1.27649	1.06653	1.31282	0.725622	1.02899	1.01346	0.99773	2.23678	0.688726	0.877913	1.2938	1.12428	0.992707	0.71403	0.978246	1.71352	1.33961	1.62539	1.11328
CD8:%TE	-0.00505159	-0.00457597	-0.00528871	-0.00648718	-0.00261977	-0.0016974	-0.00480897	-0.0035771	-0.00758462	-0.00798717	0.00142946	-0.00582311	-0.0106804	-0.00498144	-0.00705074	-0.00583628	-0.00840602	-0.0042153	-0.00516373	-0.00337265	0.000249405	-0.00554494	-0.00527952	-0.0043546	-0.00209762	-0.00602204	-0.00704073	-0.00658016	-0.00252838		1.27649	0.853225	1.12527	2.17687	1.06934	0.820418	0.907027	0.745593	1.30858	1.12874	0.862532	1.04398	0.992707	1.16841	0.978246	1.34633	0.669805	1.01587	1.0437
CD8:%SCM	0.0214272	0.0204542	0.0201852	0.0208495	0.0214463	0.023603	0.0277423	0.0203374	0.0241807	0.0205403	0.0290885	0.0259304	0.0215577	0.0199466	0.0174028	0.0247726	0.0212815	0.0203871	0.0212125	0.0228383	0.0231156	0.0206979	0.0188554	0.0203545	0.0238383	0.0204608	0.0235816	0.0218689	0.0243669		1.27513	0.85232	1.18653	1.4497	0.947275	1.1088	0.815459	0.558602	1.30719	1.25283	0.909484	0.721987	1.58665	0.907802	0.977208	0.733585	1.11516	1.11627	0.486545
CD8:%Naive	-0.0197855	-0.00194435	-0.0109464	-0.0147484	-0.00780955	-0.0148722	-0.0116412	-0.0152477	-0.0101724	-0.0114203	-0.012001	-0.0133344	-0.014066	-0.0164629	-0.0133423	-0.0133732	-0.0139051	-0.0101237	-0.0077577	-0.00936084	-0.0114112	-0.00996138	-0.0147112	-0.0134292	-0.0153866	-0.011995	-0.0147129	-0.0111423	-0.0103923		1.50038	1.07452	1.07071	2.19316	1.05702	0.632075	0.639672	1.69014	1.04082	0.631775	1.11037	1.29452	0.600084	0.850172	1.1372	0.863172	1.1247	0.921128	0.560809
DNT:%CD127+TEF	-0.0117059	-0.00162453	-0.00928164	-0.00625893	-0.000494455	-0.00864221	-0.00702543	-0.00158033	-0.00458462	-0.0052478	-0.0142348	-0.00433832	-0.00850377	0.000331383	-0.015727	-0.00474358	-0.00393691	-0.00600888	0.00119108	0.00377042	-0.000875981	-0.00391019	-0.00253176	4.19992e-05	-0.000738362	-0.0052095	-0.00433838	-0.00415239	0.00120947		1.39024	0.911389	1.31982	3.64747	0.79107	1.21294	1.09424	0.749572	1.17708	1.38694	0.963482	1.04955	0.931471	1.10939	1.21042	0.86133	1.1223	0.919162	0.629563
CD4:%SCM	0.000283874	-0.000837717	-0.00346512	-0.00197429	-0.00478092	-0.00194006	-0.00111588	0.00170926	0.000306027	0.000339527	-0.00464908	0.00077138	-0.000171845	0.00291157	-0.00158861	-0.00427939	-0.00683971	-0.00175021	-0.00264549	0.000255332	0.000596537	-0.000418557	0.000238877	0.00550219	0.000227583	-0.00673751	0.00123918	-0.00459016	-0.00231401		1.28193	0.856863	0.878944	0	0.891537	1.11471	0.910895	0.374386	1.03749	0.881657	1.25119	1.20973	1.0634	1.10821	0.831276	1.35208	2.13009	1.42828	1.18791
CD8:%RTE	-0.00304851	-5.23192e-05	0.00215892	-0.00300408	-0.00198569	-0.000389988	0.00260899	-0.00172761	-0.00318665	0.000313322	0.00442868	0.00101232	0.00272524	-0.00105482	-0.00114632	-0.00186287	-0.00138234	0.000269565	-0.00542695	-0.00407808	0.00321985	-0.00528681	-0.00228493	-0.000216591	0.00261294	0.000222214	-0.00183632	-0.0016669	-0.000217423		1.08564	0.76194	0.893228	2.22168	0.864843	0.7388	1.01827	0.951176	0.702903	1.15198	0.929192	0.655673	1.01314	0.861225	1.22878	1.62388	1.36719	1.65885	0.923162
DPT:%Exhausted	-0.00458488	0.000586556	-0.00458924	-0.00536116	-0.00779698	-0.00561515	-0.00354855	0.000800078	-0.00392813	-0.00405761	-0.00475905	-0.00885003	-0.00286893	-0.00345948	-0.00364101	-0.00458746	-0.00778243	-0.010115	-0.00686581	-0.00114231	-0.00548877	-0.00367121	0.000927471	0.0012878	-0.00801404	-0.00355423	-0.00598261	-0.00301253	0.000304896		1.57224	0.945821	0.985594	0.714996	0.874751	0.951063	1.07249	0.734674	1.15369	1.35937	1.32207	1.42434	1.23902	1.08734	0.889772	0.361805	0.769995	1.00099	1.16554
CD4:%Exhausted	0.00771443	0.0112343	0.00659166	0.00791606	0.0128748	0.0114602	0.00528361	0.00880838	0.00798325	0.00817033	0.00983313	0.0104549	0.0167414	0.00308013	0.0094055	0.010949	0.00913289	0.0128014	0.0127295	0.0110517	0.00850062	0.00523833	0.00819166	0.00586551	0.00592626	0.0108068	0.00934425	0.00709608	0.00592668		0.756666	1.24636	1.07995	0.737363	1.12765	0.980816	1.19822	0.568243	1.46973	0.637227	1.50951	0.979265	0.672514	1.45117	1.52935	1.24375	1.02096	1.23877	1.41412
CD4:%TM (1)	-0.00212053	-0.00291497	-0.00524044	-0.00176454	-0.00456477	-0.00248114	-0.00294962	0.00118091	0.00251296	-0.00115216	-0.00655515	0.000492258	0.00144596	0.00101701	-0.00381761	-0.00359638	-0.00893913	-0.00057791	-0.00485383	-0.000692571	-0.000617231	0.00152509	0.00106958	0.00411197	0.0013745	-0.00610668	0.00102921	-0.00596973	-0.00205578		1.28467	0.966031	0.880822	0	0.913748	1.11709	1.27798	0.750372	0.623827	0.6311	1.30209	1.05067	0.999071	1.04525	0.908784	0.739072	2.0223	1.43134	0.700262
CD4:%TM (2)	-0.000631704	-0.0045123	-0.00340577	-0.00427921	-0.00677232	-0.000822921	-0.00264548	-0.000368468	0.000394475	-0.000160574	-0.00110762	0.000101144	-0.00501554	-0.0018621	0.000211565	-0.00617689	-0.00672132	-0.00183458	-0.00688333	-0.00124867	0.0014155	0.00253362	-0.000504843	1.16148e-05	-0.00226456	-0.00537225	-0.00163335	-0.00327877	-0.00124079		1.07979	1.02849	0.507666	1.47314	0.839703	0.930771	1.289	0.946051	0.559293	0.763849	1.26467	1.05973	1.14204	0.856585	1.14577	1.36665	1.47314	1.34055	0.776929
CD4:%Naive	0.00147963	0.00812947	0.00089783	-0.00295147	-0.000190678	0.0024659	-0.00273943	0.0040996	-0.00254014	0.000625014	0.000231757	0.000274	0.00272844	0.00331562	0.00400423	-0.00487337	-0.00154436	-0.0006676	-0.00437483	0.00302853	0.00379798	0.00426235	0.00177551	-0.00304355	0.00290236	0.000419763	0.000232718	-0.00351361	0.00133861		0.976015	0.70675	1.14719	0.739757	0.966753	0.6888	1.10964	0.570088	1.54471	0.255719	1.36785	0.818704	1.07952	0.860293	1.07402	1.24778	0.796662	0.621396	1.06403
CD4:%CD244+ Na‚àö√òve	-0.0059846	0.00316019	-0.00186538	0.00142346	-0.00561246	-0.00476342	-0.00076485	0.00319365	0.00123124	-0.0019507	-0.00579178	-0.00139713	0.00222537	-0.00109325	-0.00643334	0.000599327	-0.0067041	-0.00084924	-0.00271236	0.00229838	0.00108569	0.00453082	0.00140029	0.00247063	0.000350175	-0.000782769	-2.74256e-05	0.00107997	0.00404195		1.41439	1.09085	0.447584	1.48433	0.907994	0.839125	0.556625	0.381297	0.774873	1.28276	1.02923	0.985645	1.2861	1.46062	1.07752	0.876293	0.570898	1.24684	1.42333
CD4:%RTE	-0.0142492	-0.0087219	-0.0130667	-0.0108061	-0.0118843	-0.00996089	-0.00983678	-0.00981825	-0.00788443	-0.0120041	-0.0178923	-0.0123853	-0.00805416	-0.0131136	-0.019724	-0.011228	-0.0158141	-0.00747983	-0.0132809	-0.00848284	-0.00713286	-0.00691119	-0.0112263	-0.0137795	-0.0113196	-0.0109853	-0.0104389	-0.0120533	-0.00518413		1.07862	1.24367	1.07763	0	0.941092	0.929769	0.827748	0.756027	0.7682	1.01737	1.16614	1.05859	1.47634	1.44804	0.686724	0.496427	0.226393	1.03009	1.12886
CD8:%SCM	0.0106168	0.00621954	0.0143499	0.0103431	0.0162718	0.00922549	0.0121478	0.00981412	0.00753489	0.0101624	0.0173818	0.0122418	0.0031664	0.013219	0.014334	0.010102	0.0131323	0.00894927	0.013525	0.0080578	0.00690166	0.00901626	0.00614745	0.0113	0.012569	0.00948143	0.0143127	0.0133202	0.0115797		1.89462	1.31916	0.680443	1.436	0.878427	1.09832	0.80775	0.922201	1.22668	1.61328	0.853471	1.2714	1.04777	0.77076	0.96797	0.968867	1.54646	1.20624	1.03274
CD8:%TEM	0.00546358	0.00442702	0.0067353	0.00910441	0.0117755	0.00325371	0.00783429	0.00938902	0.0101155	0.00493918	0.01117	0.012848	0.0135641	0.00446555	0.00785648	0.00572815	0.00604831	0.00891843	0.00629129	0.00868842	0.0107503	0.00597844	0.00799837	0.00492518	0.0113332	0.0126688	0.00847265	0.00598745	0.00796607		1.68587	0.84515	1.17655	2.87502	0.919321	1.24288	1.07813	0.553903	1.02331	0.993834	0.806904	1.19319	0.655542	1.47884	0.89445	1.57606	1.65866	0.905631	0.964904
CD8:%CM	0.0028924	0.00180333	-0.000399329	0.00235935	0.00174593	0.00710759	0.00716751	0.0028203	0.00377023	0.00280454	0.00545607	0.0096636	0.00389331	0.00410154	0.00389248	0.00139199	0.000981334	0.00582866	0.000955726	0.00493557	0.00810455	0.00727838	0.00321996	0.00193249	0.00720401	0.00223883	-0.00172008	0.000999359	0.00752518		1.69838	1.22391	0.686209	2.89634	0.946271	1.15578	0.905106	1.11602	1.16835	1.62696	1.09979	1.44244	1.51893	1.16594	0.976173	1.09921	0.779783	1.11509	0.902626
CD4:%RTE	-0.00801325	-0.0116247	-0.00999248	-0.0136224	-0.0141356	-0.00753102	-0.0085145	-0.0133257	-0.0053789	-0.00788964	-0.00542686	-0.00312731	-0.00356951	-0.00922681	-0.00952957	-0.0118292	-0.0139511	-0.0107853	-0.016321	-0.0137524	-0.00453202	-0.00793602	-0.0120329	-0.00992045	-0.00822913	-0.0131671	-0.0132698	-0.0132942	-0.0115922		0.748591	1.07222	0.879882	1.45899	0.993908	1.1159	0.820681	0.749572	0.900121	1.38694	0.81896	1.29175	1.13107	0.978874	1.13477	0.984377	0.561149	1.83832	0.909369
CD8:%Act(25+)	-0.0074424	-0.00573588	-0.00797898	-0.00559924	-0.00341001	-0.00226028	-0.00269253	-0.00260836	-0.00110613	-0.00693288	-0.00393175	-0.00623915	-0.00337135	-0.00717491	-0.00388459	-0.00303501	-0.00840166	-0.00649133	-0.00546206	-0.00398863	0.000677623	-0.00294312	-0.00168328	-0.000676269	-0.00147302	-0.00237494	-0.00576593	-0.00529829	-0.00201874		1.99778	1.21235	0.865109	0	0.757845	0.906354	1.25518	0.736987	1.2254	0.991748	1.18413	1.03193	1.37375	1.41158	1.71077	0.725888	0.99311	0.602487	0.550216
CD8:%Act(25+38+)	-0.018085	-0.0222252	-0.02038	-0.019078	-0.0157996	-0.0202651	-0.0196448	-0.0147162	-0.0133755	-0.0218696	-0.0184181	-0.0229615	-0.0160507	-0.0204448	-0.0191551	-0.0204047	-0.0248924	-0.0170134	-0.0258406	-0.0189596	-0.0168953	-0.018114	-0.0144838	-0.0140855	-0.0170958	-0.0218969	-0.0223925	-0.0229621	-0.0206509		1.15904	0.950794	0.805005	1.43751	0.659513	0.717047	1.07813	0.923171	0.682208	0.869604	0.854369	1.0341	1.44219	1.54314	1.1926	0.969886	0.884621	0.905631	0.964904
CD8:%39+	-0.00200847	-0.005322	-0.00169825	-0.000203235	-0.00131141	0.000559898	-0.00239702	0.00182205	0.0044874	0.000288345	-0.00239365	0.00552688	0.00597198	0.00226439	-0.00689526	-0.00124046	-0.000190354	-0.00596083	-0.00256016	0.00206698	0.00156006	0.00355567	0.00305266	0.00322525	0.00114697	0.00321984	0.00391792	-0.000260023	0.00452711		0.657077	1.098	0.901037	0.747034	0.955491	0.645891	0.747034	1.34329	0.567239	1.29117	0.739986	0.661405	0.8176	0.868755	1.23952	1.26006	1.37914	1.15043	0.787967
CD8:%DR+73+39-25-	0.00262911	0.00230721	0.00182051	0.00186021	-0.00593334	-0.0003234	0.00309596	0.00176046	0.00176606	0.00561639	0.00430355	0.00255739	0.00897604	0.000403899	0.006519	0.00154296	0.00302031	0.00335538	-0.000273985	0.000397046	-0.00211132	0.00254995	0.000139763	-0.00125815	-0.0019557	0.00511776	0.00250626	0.00379787	0.00250917		0.750192	1.28942	0.944747	0.731054	0.935052	0.729318	0.731054	0.938969	0.832658	1.38991	0.820712	0.889979	0.933463	1.17716	0.606504	1.35641	1.01223	1.33052	1.33192
CD8:%Act(25+38+RO+)	-0.0145785	-0.0200388	-0.0180372	-0.0181717	-0.01147	-0.0162564	-0.0188689	-0.0147886	-0.0134684	-0.0213426	-0.0125978	-0.0187334	-0.0101865	-0.0173151	-0.0191681	-0.021029	-0.0256824	-0.0136176	-0.0249559	-0.0193998	-0.0156119	-0.0172387	-0.0161522	-0.0178851	-0.0136777	-0.0237764	-0.0215255	-0.0244747	-0.0206396		1.16148	1.16453	0.682594	0.720269	0.861176	0.86227	0.810303	0.740093	0.75201	0.622455	0.903734	0.797136	1.31385	1.61083	1.04572	0.728947	0.221621	0.90754	0.966937
CD4:%Eff(127-PD1-)	-0.00474426	-0.00812088	-0.0033826	-0.00555687	-0.0215727	-0.00502042	-0.00714635	-0.00460865	-0.00499882	-0.0047416	-0.00429755	-0.00157552	-0.00676736	-0.0046607	-0.000256985	-0.00649008	-0.00769166	-0.00659564	-0.0100598	-0.00322323	0.000809197	-0.00026384	-0.00766988	-0.0119984	-0.0104728	-0.00583885	-0.00305166	-0.00487249	-0.00374891		1.07056	1.34171	0.75499	1.46055	1.07619	1.11709	0.912841	0.562779	1.24765	1.51464	1.06096	1.13149	0.532838	1.43721	1.21171	1.35496	1.7976	1.12462	0.840314
CD4:%Treg(39+73-)	0.0102499	0.00483259	0.00480957	0.00626301	0.00927528	0.0120249	0.0077188	0.0096342	0.0132615	0.00769986	0.00512052	0.0140707	0.00868544	0.0123983	0.00932315	0.0106771	0.00909292	0.00266985	0.00803685	0.00809995	0.0102338	0.00930299	0.00706971	0.00888821	0.00740815	0.00587716	0.00692326	0.00806652	0.0116667		0.867569	1.2504	0.764795	2.21927	1.13131	0.6888	0.739757	0.570088	0.912785	0.639296	0.928186	0.900574	0.539758	1.125	0.920587	0.873448	0.796662	0.724962	0.496549
CD4:%Act(38+)	-0.00267878	-0.00378673	-0.001955	-0.00500734	-0.00840852	-0.00337251	-0.00166237	-0.00429822	-0.005431	1.34874e-05	-0.00503517	-0.000848359	-0.00898918	-0.00668915	-0.00233521	-0.00422516	-0.00214672	-0.0106831	-0.0061874	-0.00522613	-0.00161826	-0.00249129	-0.00679733	-0.00953268	-0.00720142	-0.00823743	-0.00450385	-0.00139444	-0.00463866		1.074	1.29218	0.631181	2.19786	1.01854	0.974508	0.641044	1.12918	0.973517	1.13963	1.06437	0.891887	0.735008	0.851994	0.835731	1.35932	1.12711	1.02567	1.12402
CD4:%Treg(39+)	0.0123938	0.00740869	0.00839278	0.0115381	0.0104088	0.0144035	0.0124858	0.0127492	0.0166985	0.0124291	0.00714975	0.0160422	0.00882904	0.0147723	0.012126	0.0149812	0.012936	0.00498516	0.0127562	0.0120922	0.0134262	0.013135	0.00993693	0.0115604	0.0111711	0.0105312	0.0113854	0.0126315	0.0160381		0.970762	1.29775	0.824069	1.47155	1.12522	0.734028	0.827748	0.56702	0.907873	0.763027	1.16614	0.977157	0.738172	1.11894	0.839329	1.11696	1.13196	1.03009	0.493877
CD4:%Treg(39-73+)	-0.00217028	-0.00695365	-0.00165256	0.000937147	-0.0130628	0.0004299	0.000913666	-0.00292271	-0.0049356	-0.00487483	-0.0030773	0.00269676	-0.00168021	-0.00128517	0.00470257	-0.00144682	0.00198313	-0.000927737	-0.00333437	0.00132954	0.00222335	-0.000686777	-0.0017919	0.00405522	-0.00529163	-0.00661757	0.00226967	-0.00318743	-0.00209595		1.37701	1.32753	0.622508	1.44511	1.08491	0.624726	0.903192	0.55683	1.16588	1.49863	1.00203	1.11953	0.922609	0.904923	0.674383	1.34064	0.55581	1.11273	1.17786
CD4:%Treg(73+)	-0.00142485	-0.00692063	-0.00202293	0.00105823	-0.0144274	0.00071356	0.00158029	-0.00256003	-0.00537371	-0.00467713	-0.00172363	0.00271901	-0.000703132	-0.00129226	0.00681602	-0.000633339	0.00351449	0.00144315	-0.00344833	0.00204128	0.00257174	0.000531359	-0.000426918	0.00641387	-0.00359078	-0.00791312	0.00298688	-0.00274919	-0.00157819		1.599	1.17568	0.689129	1.45433	1.03117	0.725438	0.818061	0.747179	0.75921	1.5082	0.864367	1.12668	0.928498	0.84565	0.678688	1.3492	0.559358	1.11984	1.04592
CD4:%Treg(39+73+)	-0.00405488	-0.00554521	-0.00583811	-0.00431743	-0.00646242	-0.00389358	0.0016398	-0.0029914	0.00259421	-0.00274357	-0.00676378	-0.000510566	-0.000595821	-0.00276259	-0.000563957	0.000747352	0.000942646	-0.00881217	-0.00334115	-0.00472697	-0.00559853	-0.000870065	-0.00448291	-0.00341501	-0.007192	0.00161994	-0.00575341	-0.00134679	-0.000463413		0.868509	0.925212	0.95703	2.22168	1.27667	1.32984	0.740559	0.951176	0.843484	0.767987	0.978096	0.983509	1.01314	1.12622	0.998383	1.37405	1.02539	0.829426	1.1362
CD4:%Act(25+127+)	0.00544003	0.00595884	0.00331685	0.00718634	0.0151105	0.00840811	0.00646072	0.00829481	0.00786574	0.00476664	0.00495125	0.00651848	0.00961156	0.0044943	0.00683756	0.0116876	0.0129281	0.00421373	0.0102954	0.00983677	0.00712045	0.00585259	0.00579643	0.0098318	0.00643598	0.0115122	0.00939948	0.0112241	0.00673761		1.57719	0.896087	0.926903	2.15174	1.15671	1.28798	1.6138	0.736987	0.748854	1.61159	1.42096	1.5082	0.588749	0.705789	1.41324	1.57276	1.32415	0.803316	0.962879
CD4:%Act(DR+)	-0.0055822	-0.0111464	-0.00285398	-0.00692788	-0.00993057	-0.000813148	-0.00547446	-0.0055261	-0.00513251	-0.00155387	-0.00897419	-0.00524353	-0.00646203	-0.00479251	-0.0059555	-0.00469652	-0.00427016	-0.00883403	-0.00744994	-0.00483577	-0.00661405	-0.0056703	-0.00520915	-0.00601996	-0.00323253	-0.00739517	-0.00691894	-0.00104516	-0.0029535		0.993213	1.05114	0.583704	3.76396	0.87913	0.851138	0.846892	0.773512	1.50048	0.650562	0.596553	0.749817	0.892562	1.27951	1.09294	1.52372	1.04233	0.632346	0.794042
CD4:%Act(DR+38+)	0.00272681	0.0014766	0.00670809	0.00404624	0.00773751	0.00734511	0.00802619	0.00760361	0.00272532	0.00694107	0.00306292	0.00474403	0.00308381	0.00420166	0.00871156	0.00572288	0.00336942	0.00114069	0.00571311	0.0030281	-0.00244075	0.00565842	0.00655503	0.00181406	0.00510182	0.00773955	0.00442615	0.010851	0.00834287		0.986693	1.20912	0.708733	2.9914	1.22686	0.795813	1.02829	1.15265	1.13572	0.646291	0.938341	0.662129	0.954911	1.00351	0.542884	1.51372	1.95592	1.15169	0.717117
CD4:%Act(PD1+)	-0.0026739	0.00348717	-0.00016083	-0.00390852	-0.00361646	-0.0020922	-0.000581923	-0.00645816	-0.00249002	-9.53407e-06	-0.00324316	-0.00489056	-0.00347476	-0.00313701	-0.00319055	-0.00650174	-0.00515327	-0.00051751	-0.00260158	-0.00513692	0.00233402	-0.00483691	-0.0109926	-0.00531465	-0.00724941	-0.00982073	-0.00961843	-0.00168023	-0.00401132		1.0717	1.07452	1.19668	1.46211	1.118	1.11829	1.27934	0.751175	0.971435	0.631775	1.40004	0.485443	0.600084	1.43875	0.985569	1.2331	1.1247	0.716433	1.12162
CD4:%Act(PD1+127+39-73-)	-0.00598397	0.000588416	-0.00395225	-0.00678617	-0.00607624	-0.00582668	-0.00434606	-0.00927461	-0.00674015	-0.00363556	-0.00736677	-0.00637785	-0.000717477	-0.00705055	-0.00633527	-0.00957203	-0.00791002	-6.90338e-05	-0.00427864	-0.00744857	-0.00153064	-0.00758873	-0.0114128	-0.0068881	-0.00848038	-0.00893888	-0.0118964	-0.00456488	-0.00648623		0.640965	1.07108	0.878944	0	0.932062	1.01778	0.910895	0.561579	0.899162	0.629755	1.20307	0.483891	0.797552	1.04302	0.982417	1.47499	0.896881	0.714142	1.04815
CD4mem:%Th1* (1)	-0.00583165	-0.0137887	-0.0104226	-0.00729437	-0.00811242	-0.00708625	-0.00390205	-0.0103812	-0.0134091	-0.00555311	-0.0111242	-0.00846654	-0.0104567	-0.0103027	-0.00976202	-0.00699617	-0.00817205	-0.00707859	-0.0083566	-0.0116309	-0.00314733	-0.008993	-0.0102619	-0.00439343	-0.0111277	-0.00986919	-0.00788434	-0.00569484	-0.00745658		0.851895	1.17443	0.81356	2.17918	0.908893	1.01453	0.99879	0.932982	0.896295	1.12994	1.05533	1.28626	1.19251	1.16966	0.903956	1.34777	1.56454	1.42373	1.32343
CD4mem:%Th17	0.00502408	0.00221048	0.00271751	0.00595561	0.00634547	0.00699222	0.00990494	0.0025735	0.0043418	0.00816169	-0.000680427	0.00181657	-0.00246904	0.00245109	0.00325349	0.00604418	0.00504664	0.000882271	0.00432704	0.00454874	0.00619123	0.00599271	0.00184607	0.00470474	0.000250691	0.0038252	0.00343361	0.00806882	0.00966107		0.8592	0.969137	0.946772	4.39573	1.14076	1.02323	0.915777	1.50557	0.834443	0.886381	1.06437	1.21621	1.26956	1.11415	0.759755	1.35932	1.46524	1.12824	1.05377
CD4mem:%preTh17 (1)	0.00372663	0.00163406	0.00875885	0.00527195	0.0061883	0.00126937	0.00350193	-0.000515507	0.000305301	0.00363727	0.00394671	0.00280436	0.00342609	0.00165468	0.00644359	0.00276809	-0.000721703	-0.00656229	-0.00146153	0.000288357	0.00319362	0.00186529	-0.00334819	-0.00225937	0.00117787	-0.00756672	0.00348996	0.0037894	-6.56189e-05		1.26975	1.32612	0.994961	2.16537	0.943274	0.576061	0.992462	0.556242	0.685089	0.873278	0.714981	0.958584	0.921635	0.968537	1.12279	0.730487	0.999402	1.41471	0.761341
CD4mem:%Th22	0.00785078	0.00256262	-0.000921553	0.00171824	0.0018411	0.0063834	0.00291052	0.00178735	0.00209733	0.00422106	-0.00232633	0.00517406	-0.00411866	0.00792698	-0.00142176	0.00059412	-0.000594789	0.0020712	-0.00347448	0.00162331	0.00730229	0.00170111	0.0030043	0.00378512	0.000420653	-0.00109788	0.00514391	0.000919079	0.000955689		0.648571	0.812841	1.27053	2.21209	0.922619	0.686571	0.829534	1.13649	1.04981	1.14701	0.973876	1.06087	1.34503	0.989433	1.22348	1.11937	1.1344	1.03231	0.848473
CD4mem:%preTh17 (2)	-0.00801469	-0.01266	-0.0107147	-0.0108572	-0.0174657	-0.00873611	-0.00952291	-0.0142122	-0.0133941	-0.00796195	-0.00396102	-0.014051	-0.00685791	-0.0125782	-0.00590143	-0.0118887	-0.00945748	-0.01189	-0.010939	-0.0137176	-0.00871815	-0.0123541	-0.014553	-0.0113075	-0.0137689	-0.0111771	-0.0117104	-0.00990733	-0.0115303		0.741469	0.955819	1.05826	0.722554	0.904089	0.720837	1.17415	0.55683	1.44021	0.499543	0.715737	1.1995	0.461305	0.904923	0.749315	0.609383	1.44511	1.21389	0.970003
CD4mem:%Th1* (2)	0.00161301	-0.00313435	0.00164543	0.00253275	-3.78425e-05	0.00389411	0.00653986	-0.00170494	-0.00271448	0.00311332	-0.00119066	-0.00264361	-0.00223909	-0.00171948	-0.00402297	0.00366798	-0.000928363	-0.00379686	-0.000295095	-0.00209855	0.000579541	-0.00181666	-0.00458731	-0.00186624	-0.00406526	-0.00587123	0.001693	0.00411527	0.00313606		0.862899	1.24367	0.697289	2.20733	1.18659	1.02764	0.91972	1.70106	0.907873	1.14454	0.874601	1.05859	1.27503	1.3164	0.915632	1.8616	1.47155	1.13309	1.48163
CD4mem:%Th1* (3)	-0.00321492	-0.00801795	-0.00295748	-0.00156075	-0.0065826	-0.00179532	0.00106498	-0.00572015	-0.0066407	0.000457759	-0.00743515	-0.00572988	-0.00638944	-0.00426279	-0.00813062	-0.0015467	-0.00164594	-0.00443068	-0.00390715	-0.00734678	-6.03545e-05	-0.00394813	-0.00747261	-0.00846917	-0.00509239	-0.00694381	-0.00234249	0.00079529	-0.00115822		0.531305	1.11867	0.999181	1.4497	1.08836	0.819548	0.634246	0.931003	0.687995	1.00226	1.00522	0.96265	0.859434	1.42655	1.05238	1.46717	1.67274	1.21775	1.39013
CD4mem:%PD1-R6+	0.00955568	0.00727292	0.00877563	0.0107692	0.0148815	0.0125074	0.0154232	0.00768461	0.0067573	0.0133039	0.00425086	0.00764162	0.00774849	0.00558172	0.00740887	0.0114129	0.0105991	0.00869696	0.0108001	0.00952301	0.00958029	0.0100416	0.00502516	0.00633893	0.0070668	0.0102763	0.00831602	0.01204	0.012292		0.745408	1.12105	0.688397	5.08475	1.25225	1.15947	0.907991	1.30617	0.896295	1.0044	0.959387	1.28626	0.993762	1.23464	0.903956	1.34777	1.34103	1.52543	1.18412
CD4mem:R6+	0.00408204	0.00245009	0.00515999	0.00644057	0.00798755	0.0094423	0.0125766	0.00248066	0.00370993	0.00879008	0.000541165	0.00315306	0.00144367	0.00232623	0.000947278	0.00752525	0.0037733	0.00160277	0.00483536	0.0044514	0.00550459	0.00533248	0.000718945	0.0031568	0.000587878	0.00233864	0.004544	0.00796317	0.00863125		0.537576	1.18577	0.821416	3.66704	1.22356	1.17066	1.10011	1.31879	0.90495	1.01409	1.01708	1.37985	0.869578	1.24656	0.912685	1.23707	1.12832	1.3348	1.33621
CD4mem:%Th1* (4)	-0.00403135	-0.0114708	-0.00628576	-0.00527545	-0.00556212	-0.00326715	-0.000746634	-0.00853833	-0.0103589	-0.00330912	-0.00813413	-0.00710872	-0.00766213	-0.00892768	-0.00959604	-0.00413772	-0.00887363	-0.00769727	-0.00806344	-0.0108783	-0.00365128	-0.00843282	-0.00854673	-0.00347843	-0.0110716	-0.0112499	-0.00656622	-0.00403075	-0.00615094		0.8592	1.1845	0.631181	2.19786	0.875944	1.21814	0.824199	1.31737	0.834443	1.13963	1.11276	1.21621	1.0691	1.31076	0.911707	1.35932	1.69066	1.43594	1.19427
CD4mem:%Th1* (5)	-0.0050596	-0.0115908	-0.00913841	-0.00724017	-0.00613229	-0.00606571	-0.00365569	-0.00985661	-0.0107007	-0.00518547	-0.00942124	-0.0067986	-0.00595287	-0.00972734	-0.00864113	-0.00699683	-0.00928294	-0.00531753	-0.00686238	-0.010523	-0.00439008	-0.00725993	-0.0102484	-0.00830788	-0.0093967	-0.00609378	-0.00768319	-0.00604105	-0.00563784		0.6444	1.29218	0.6943	1.46524	1.05928	1.02323	0.915777	1.50557	0.764906	0.759755	1.06437	1.05405	1.0691	1.3763	0.759755	1.35932	1.46524	1.02567	1.05377
CD4mem:%cFTH (1)	-0.00945419	-0.0151562	-0.0116028	-0.0120776	-0.00999087	-0.0129106	-0.0107133	-0.011602	-0.0121831	-0.0108171	-0.011533	-0.014249	-0.00885904	-0.0153989	-0.0129351	-0.013278	-0.0105826	-0.0086123	-0.0114475	-0.0116473	-0.00602226	-0.0110146	-0.0134049	-0.0202392	-0.01139	0.00137013	-0.0121988	-0.0122874	-0.0122873		0.750192	1.12824	0.944747	2.19316	0.813089	0.972424	0.548291	1.12676	1.11021	0.75813	0.965543	0.56635	0.866787	1.24256	0.833943	0.986483	1.01223	1.33052	0.63091
CD4mem:%cFTH (2)	0.00258048	0.00368622	0.00539274	0.00464586	0.0131352	0.00551187	0.00631798	0.00118778	0.00105082	0.00603606	0.00411308	0.00460017	0.0043164	0.00173569	0.00386575	0.00561206	0.00304654	0.00612183	0.00834207	0.00139002	0.00376769	0.00425755	0.000813259	0.00241926	0.00431879	0.0075975	0.00304849	0.00639194	0.00520285		0.945323	1.21108	0.98766	2.86598	1.05589	0.905404	0.716494	1.65648	1.02009	0.990708	1.08826	0.792958	0.522784	0.897335	1.04024	1.45025	0.881839	1.1034	1.16798
CD4mem:%cFTH (3)	-0.000899907	-0.0116798	-0.00317292	-0.00401569	0.0029596	-0.00325538	5.63727e-05	-0.00138401	-0.000364065	-0.00299452	-0.000410259	-0.00287609	0.000229663	-0.00893591	0.00497353	-0.00252321	-0.0048841	-0.0038436	-0.00303351	-0.00257263	0.00264909	-0.00227634	-0.00510365	-0.00985809	-0.00497701	0.00418244	-0.0017621	-0.00311902	-0.00510828		1.07979	0.974359	0.571124	2.20971	0.819222	1.17571	0.552426	1.32447	0.629204	0.763849	0.924185	1.14124	0.60461	0.922476	0.840234	1.36665	1.35982	1.34055	0.847558
CD4nv:%Th0	-0.00179919	0.00627204	0.00325893	0.00580601	0.00731166	0.00217571	0.00367196	0.00528533	0.00629853	0.00366178	0.00163511	0.00269025	0.00195575	0.00412709	0.00142519	0.00371046	0.0032327	-0.00677166	0.003128	0.00304079	0.00192267	0.00185511	0.000833265	0.00617628	0.00496203	0.00516801	0.00245226	0.00476077	0.00476224		0.951306	1.00679	0.869672	2.88412	0.982375	0.575453	0.360515	0.926093	0.958113	0.747734	0.904688	0.797977	0.920663	1.09652	0.747734	1.33781	0.887421	1.71605	1.0371
CD4nv:%Th2	-0.0046762	0.000758288	-0.00429478	0.000412979	-0.00466294	-0.00356745	-0.00189098	-0.00176065	-0.00161971	-0.00307657	-0.00547394	-0.000482728	0.00168068	-0.00124078	-0.00520536	-0.00236014	-0.00214696	-0.00706618	-0.00219798	-0.00406282	-0.00481913	-0.00309032	-0.00204436	0.00207254	-0.000337684	0.00108346	0.00175724	-0.00115952	-0.00413506		1.3858	1.22912	1.25296	0.727166	0.990736	1.06398	0.63627	1.68115	0.897248	0.754098	1.48863	1.0462	0.729534	0.910699	0.980327	1.10389	0.783101	1.42524	0.836739
CD4nv:%preTh17	0.00485231	0.00320635	0.00286303	0.00462493	-0.00774619	-0.00241845	0.0053718	0.0018793	0.00466687	0.00548644	0.00158675	-0.00136043	0.00934786	0.00334991	0.00229791	1.17988e-05	0.00181901	0.00280842	-5.62834e-05	-0.00181132	0.00143911	-0.0043726	0.000632707	0.00424901	0.00253414	0.00531508	-0.00199521	0.0012303	0.000579247		0.753415	0.863306	0.759045	1.46839	1.06156	0.927772	1.10129	1.3202	1.32404	1.01518	0.775753	0.975058	0.803549	0.722467	0.837526	0.866881	1.24248	0.411149	1.05603
CD4nv:%R6+R4-	-0.0173581	-0.01654	-0.0242137	-0.0250434	-0.0138148	-0.0165679	-0.0251191	-0.024229	-0.02329	-0.022693	-0.0165178	-0.0222722	-0.015095	-0.0146852	-0.0169483	-0.0247806	-0.0274864	-0.0200564	-0.0254	-0.0228479	-0.0189624	-0.0228478	-0.0211694	-0.0148333	-0.0165088	-0.0191117	-0.0223727	-0.0253333	-0.0220855		0.964532	0.859612	0.944747	2.19316	0.935052	1.06967	1.18796	1.12676	0.902047	0.75813	1.20693	0.728165	1.06682	1.11176	0.909756	1.2331	1.01223	1.12582	1.26182
CD4nv:%Th1	0.00373024	-0.00154977	0.00340616	0.00328081	0.00529631	0.00373183	0.00505771	0.0051198	0.00345624	0.00420689	4.77466e-05	0.00413495	0.00965749	0.004313	0.00167422	0.00208457	0.00443571	0.00117906	0.00708816	0.00380701	0.00294576	0.00179026	0.00515937	0.00350286	0.0045594	0.0125583	0.0034813	0.0054559	0.00400815		0.4296	1.1845	0.568063	1.46524	0.75372	0.63343	1.00735	0.940982	0.973517	0.886381	0.919232	1.13513	0.735008	0.589842	0.759755	1.97719	1.69066	1.33337	0.632262
CD4nv:%TFH (1)	-0.00598638	-0.0160639	-0.00374153	-0.00792393	0.000402328	-0.00546187	-0.00585525	-0.00758681	-0.00391961	-0.00769211	-0.00482659	-0.0119147	-0.00386562	-0.00845995	-0.0080498	-0.00701818	-0.0089918	-0.013812	-0.0112399	-0.00586165	-0.00758549	-0.0128213	-0.0143994	-0.0106288	-0.0096916	-0.00945286	-0.0124501	-0.00678474	-0.00625265		1.17761	1.0197	0.75499	2.19082	0.954359	0.777108	0.547705	0.750372	0.554513	0.37866	1.15741	0.727387	0.666047	0.849263	0.75732	0.985429	0.786448	1.22686	0.910341
CD4nv:%TFH (2)	-0.001344	-0.00922651	-0.000132177	-0.00431953	0.00341903	-0.00391308	-0.00105886	-0.00448586	-0.00753187	-0.00235148	-0.00456762	-0.00603351	-0.00408614	-0.0074109	-0.00339366	0.00083392	-0.00527019	-0.00431975	-0.0029878	-0.00347746	-0.00510015	-0.00708909	-0.00705408	-0.00706203	-0.00650259	-0.00163077	-0.00717682	-0.00371128	-0.00749954		0.962474	1.07222	0.439941	1.45899	0.811354	0.824796	0.27356	1.31175	0.692401	0.630427	0.722612	0.645876	1.26414	0.978874	0.832163	1.84571	0.673379	0.612775	0.279806
CD8mem:%PD1+R6+	0.0124367	0.0141881	0.0162699	0.0164906	0.0182	0.0196248	0.0184714	0.0144381	0.014423	0.0169351	0.0131426	0.0219817	0.0144802	0.0140122	0.00962195	0.0132068	0.0166679	0.0196235	0.0205182	0.0167986	0.0190396	0.0102093	0.0113147	0.016184	0.0171426	0.0161474	0.0194751	0.01807	0.0134277		1.066	1.12224	1.19031	2.1815	1.05139	0.677076	1.18164	0.933974	0.828229	1.63388	0.864367	1.12668	1.19378	1.23595	1.58361	1.3492	1.34246	0.814426	0.697282
CD8mem:%"Th17"	0.00436952	0.00472515	0.00402475	0.00447189	0.011195	0.00927245	0.0072759	0.000183675	0.00255829	0.0062484	0.00103331	0.00285757	-0.00316502	0.00340553	-0.000431551	0.00458908	0.00353085	0.00130498	0.0038401	0.0016906	0.00533298	0.00295083	-0.00108085	0.0018044	0.00274274	0.00922421	0.00423282	0.00842607	0.00712101		0.526283	1.31916	1.42274	0.718	1.17789	1.00281	1.16675	0.922201	0.74964	1.11689	1.28021	1.35086	1.17874	1.34883	1.04243	1.69552	1.21508	0.70364	0.895041
CD8mem:%"Th2"	0.0140735	0.0160961	0.0147463	0.0163484	0.00954707	0.0162307	0.0134717	0.0157189	0.0164093	0.0117129	0.0167765	0.0153419	0.0173219	0.0136446	0.0151818	0.0116844	0.010284	0.018446	0.0141975	0.0124821	0.017621	0.0186057	0.0144446	0.0115888	0.0182914	0.0179413	0.0150187	0.01064	0.0137012		1.38728	0.855951	0.815293	1.45588	0.850107	0.823039	0.72794	1.49595	1.10548	1.13235	1.346	0.886188	1.06227	1.04191	1.05686	1.10507	0.671945	0.917204	0.628222
CD8mem:%"Th22"	0.0170615	0.0182583	0.00934856	0.0156158	0.020067	0.0139979	0.0151071	0.0178062	0.0129796	0.0109897	0.0129938	0.0159177	0.0155919	0.012244	0.0166035	0.0139464	0.0140461	0.0197241	0.0160522	0.0161666	0.0136022	0.0146714	0.0150155	0.0114277	0.0147622	0.0180204	0.0166343	0.0163705	0.0173746		0.969718	1.13431	1.51972	0.734985	1.0627	1.51536	1.19435	0.56641	1.2557	1.14331	0.776588	1.30147	1.47476	0.723244	1.21953	1.61165	1.58304	0.617387	1.19813
CD8mem:%"pre-Th17" (1)	-0.0188915	-0.0118899	-0.0160464	-0.0175466	-0.00953907	-0.0134173	-0.0130569	-0.0121659	-0.0144883	-0.0186136	-0.0103652	-0.0121063	-0.0169729	-0.0140302	-0.0151434	-0.0156017	-0.014929	-0.0103337	-0.0142625	-0.0168149	-0.0136933	-0.0113296	-0.0171165	-0.0189176	-0.00923596	-0.0165376	-0.017486	-0.0150898	-0.015008		0.850991	0.746571	1.18779	0.725622	0.807047	1.06172	1.26984	0.372797	1.10196	1.25416	1.05421	1.20459	1.72069	1.1035	1.27924	0.979152	0.446536	0.711109	0.904542
CD8mem:%"pre-Th17" (2)	-0.0123249	-0.00428704	-0.00748136	-0.00887875	-0.00841496	-0.00753598	-0.00624732	-0.00543058	-0.00944823	-0.00943036	-0.00479965	-0.00438753	-0.00867	-0.00742185	-0.00834132	-0.00807297	-0.00534329	-0.0011103	-0.00544309	-0.00614124	-0.00597496	-0.00702283	-0.00696617	-0.0100767	-0.00132186	-0.0063078	-0.00842065	-0.00680457	-0.00768346		1.05589	0.899864	1.17903	0.720269	0.620848	0.718559	1.17044	0.185023	1.36729	1.49389	0.808604	1.11599	1.64231	0.708764	1.26981	0.97193	0.664864	0.90754	0.966937
CD8mem:%R6+PD1+161-	0.00181516	-0.00616909	0.00279707	-0.000828462	-0.00162127	0.00686724	0.00750158	0.000500693	0.0011293	0.00175751	0.00447749	-0.000191134	-0.000404667	-0.000589022	-0.00325427	-0.0010442	0.00339089	0.00448886	3.58587e-05	0.00142551	0.00413462	0.0037033	0.00198556	-0.00737458	0.000406167	0.00638941	0.000748752	0.00570341	0.00497501		0.745408	1.01428	1.06389	0	0.807905	1.11116	0.635594	1.11958	0.689458	1.38104	1.15126	0.64313	1.12626	1.10467	0.677967	1.22524	0.447011	0.508475	0.766195
CD8mem:%"Th1"	0.00501267	-0.000930401	0.00655669	0.00873232	0.00734271	0.000141429	0.00881433	0.00558728	0.00697393	0.00738623	0.00648325	0.00502088	0.0078985	0.00323455	0.0149102	0.00669264	0.00621123	0.00271884	0.00861927	0.00719039	0.00197694	0.00452258	0.00263228	0.00299995	0.00236373	0.0110199	0.00632371	0.00680999	0.0076695		1.28056	1.33742	0.627148	0.72794	1.11324	1.16194	0.818933	0.747975	0.760019	1.00653	0.62493	1.69181	1.19505	0.911669	0.754901	1.71899	1.34389	1.22294	0.83763
CD8mem:%"Th1*"	0.00971366	0.00301614	0.0104227	0.0110596	0.0114696	0.0128856	0.0165989	0.00661375	0.00782402	0.0133845	0.00529509	0.010244	0.00244032	0.00980657	0.00407991	0.00836642	0.0102558	0.00632451	0.0125273	0.00761945	0.00840181	0.00889228	0.00583283	0.00662291	0.00823572	0.012991	0.00965305	0.014753	0.0130468		1.15904	0.950794	0.866929	1.43751	0.979277	0.573638	0.898443	1.47707	1.02331	0.993834	0.949299	0.715914	1.17998	0.900166	1.34168	2.06101	0.995199	0.905631	0.482452
CD8mem:%"TFH" (1)	-0.0144916	-0.0178045	-0.0101374	-0.0143533	-0.00686173	-0.012581	-0.0137582	-0.0133946	-0.0133177	-0.0144623	-0.00543949	-0.00885085	-0.0137455	-0.0120022	-0.00505791	-0.0157635	-0.0200865	-0.0136402	-0.0122446	-0.0146949	-0.0138891	-0.0179142	-0.0151239	-0.0135127	-0.0165462	-0.0164561	-0.0113072	-0.0126322	-0.0131877		1.06942	0.804166	0.565638	1.45899	0.933057	1.01887	0.638307	1.12436	1.10784	1.13477	0.770786	1.13028	0.998005	0.913615	0.680861	0.86133	1.68345	1.42981	1.25913
CD8mem:%"TFH" (2)	-0.0173314	-0.0190624	-0.0167577	-0.0203423	-0.0165646	-0.0172177	-0.0167384	-0.0234848	-0.0240181	-0.0178808	-0.0106975	-0.0178803	-0.0167075	-0.0164498	-0.0186488	-0.0197996	-0.0228138	-0.0200218	-0.0159584	-0.0207904	-0.0185121	-0.0270669	-0.0194875	-0.0174808	-0.0186847	-0.0119129	-0.0172924	-0.0175645	-0.0198255		1.18013	0.968099	1.00881	4.39102	0.895356	0.827445	1.18924	0.751979	1.1114	1.01192	0.676604	0.647951	1.1347	0.720146	1.3661	0.987539	0.675542	0.922115	0.842114
CD8mem:%"TFH" (3)	-0.0166361	-0.0209968	-0.0164832	-0.0182531	-0.0133888	-0.0149246	-0.0166929	-0.0226296	-0.0233008	-0.0159117	-0.00909137	-0.0191228	-0.0152541	-0.0165883	-0.0162457	-0.0169187	-0.0211596	-0.0195222	-0.0147368	-0.0187958	-0.0162951	-0.025966	-0.0160443	-0.0166748	-0.0185417	-0.0109219	-0.0144754	-0.0167059	-0.0178677		1.0717	0.913338	0.818781	3.65527	0.874071	1.11829	0.822436	0.938969	0.902047	0.631775	0.579326	0.647258	0.800111	1.11176	1.28882	0.863172	1.23717	1.02348	0.560809
CD4mem:%Th9	-0.00388063	-0.00593021	0.00161617	-0.000147947	0.000257856	-0.000842089	0.00436316	0.00036328	0.000560167	0.00303174	0.00238262	-0.00126755	-0.00218901	-0.00201181	0.00401461	-0.00286584	0.00341999	-0.00154674	0.00215277	0.000537906	0.00134542	-0.0025447	-0.005743	-0.00937802	0.00202262	0.00318134	-0.000915131	0.00337858	0.00179801		1.47825	1.32333	0.62054	0.720269	0.921258	1.29341	1.26047	1.66521	1.23056	0.871437	0.951299	1.35513	0.854	1.15979	0.522862	1.94386	1.21892	1.00838	0.759736
CD4mem:%preTh17 (3)	-0.0194094	-0.0208273	-0.0193758	-0.0160351	-0.0162713	-0.0184573	-0.0193889	-0.0233057	-0.0220589	-0.0144082	-0.0152874	-0.0161299	-0.00952884	-0.0190139	-0.0151152	-0.0173231	-0.0203586	-0.017772	-0.0157064	-0.017023	-0.0129774	-0.0148631	-0.0206229	-0.019534	-0.0200923	-0.0177645	-0.0158689	-0.0172992	-0.0167658		1.17887	1.28942	1.07071	2.19316	0.853744	0.729318	1.18796	1.12676	1.24899	0.884485	0.917266	0.970886	0.733436	1.11176	0.985569	0.493241	1.57458	1.53521	0.560809
CD4Nv:%TFH (3)	-0.00158993	0.00172578	0.0013639	0.00344161	0.000563023	-0.00598573	0.00266571	0.00405733	0.00355981	0.00238848	-0.00168913	0.00731018	-0.000411532	0.00337387	-0.00113852	-0.00184209	-0.00226831	0.00911266	0.00210636	0.00349309	0.00359246	-0.00205419	0.00306609	0.00401852	0.00117891	0.00550579	0.00464536	0.00285958	0.00119566		0.526283	1.05533	1.05159	1.436	1.09803	1.14607	1.6155	0.737761	0.817789	0.620494	1.04313	1.19194	0.654853	0.57807	1.04243	1.69552	1.21508	0.5026	1.10159
CD4mem:%R6+	-0.0039798	-0.00799862	-0.00289959	-0.00143584	-0.00520243	-0.00213391	0.00199025	-0.0050866	-0.0077419	-0.00115878	-0.00815813	-0.0075113	-0.0077842	-0.00534335	-0.00908835	-0.000425675	-0.00402917	-0.00727542	-0.00368655	-0.0054905	-0.00301616	-0.00657601	-0.00858926	-0.00442765	-0.00823088	-0.00885642	-0.00165669	0.000842128	-0.000348165		0.857362	1.4506	0.818781	2.19316	1.13832	1.26415	0.913818	1.50235	0.76327	1.1372	0.820712	0.889979	1.26684	1.37335	1.1372	1.35641	1.23717	1.12582	1.40202
NKeff:%Act(314+)	0.014151	0.0147791	0.0104446	0.010986	0.00833176	0.0100602	0.0133307	0.012762	0.0106144	0.0133987	0.00538222	0.0101389	0.00891656	0.0118351	0.0138941	0.0158662	0.0162913	0.0113365	0.016185	0.0188562	0.0130512	0.0103452	0.0131113	0.0159314	0.0116119	0.0184563	0.0122381	0.0140966	0.0122319		0.750192	1.12824	1.07071	2.92422	0.894398	1.55588	1.09658	0.938969	1.1796	0.631775	1.25521	1.05179	1.00014	1.30796	0.75813	0.369931	1.46211	1.12582	0.911314
NKeff:%Act(335+)	0.00299341	0.00749637	0.00288699	0.0048199	0.00771595	0.00418523	0.00497379	0.00632758	0.00512594	0.00138441	0.00601343	0.00401195	0.00922129	0.00465321	0.00789248	-0.000418105	-0.00268737	0.0020575	0.00184392	0.00751788	0.00852994	0.00390331	0.00751604	0.00368465	0.00648956	0.00651877	0.0045211	0.00240425	0.00514117		0.862899	0.97331	1.01424	1.47155	0.716048	0.880834	0.551832	0.56702	0.838036	0.508685	0.971779	0.651438	1.07371	1.3164	0.991935	0.744641	1.13196	0.72106	0.846646
NKeff:%337+	0.00740749	0.013023	0.0110296	0.013175	0.0140338	0.0110827	0.0115854	0.0103953	0.0140591	0.00980107	0.0150273	0.0141613	0.019246	0.00581423	0.0103778	0.0120527	0.00869283	0.0133553	0.0150101	0.0107219	0.0129678	0.0106713	0.013612	0.00811738	0.0134897	0.00877782	0.0134601	0.00895311	0.0120062		1.38876	0.696201	1.31842	2.91486	0.972586	0.67852	0.637627	1.12316	0.414998	1.00761	1.15495	0.725836	0.996941	1.56453	0.906847	0.860412	0.896881	0.612122	0.978276
NKeff:%Kir (1)	0.00116949	0.000289103	0.00278234	0.00461495	-0.00140865	0.00117396	0.0030421	0.00177631	0.00472209	0.00409628	-0.00229557	0.00219017	0.00184839	-0.000902169	-0.00193298	0.0017102	0.00534586	0.00582856	0.00206152	0.00371595	0.00405752	0.00751724	0.00274118	-0.00705845	0.00288359	0.00227626	-0.000157278	0.00371864	0.00349882		0.532435	0.800748	0.876142	0.726393	0.868498	1.06285	0.817192	0.373193	0.896295	1.50659	0.863448	1.28626	0.463756	0.974713	0.979285	1.10272	1.67629	1.11865	0.766195
NKeff:%314-158a+	0.0156807	0.0173139	0.011006	0.0179573	0.00306542	0.014477	0.0203148	0.0189428	0.0181372	0.0206391	0.0110011	0.0204035	0.0197909	0.0153511	0.0186692	0.016626	0.023061	0.0235176	0.0252106	0.0221109	0.0167202	0.0220844	0.0192814	0.020471	0.0199529	0.0252208	0.0205169	0.0224494	0.0258199		1.40221	1.13553	0.950849	2.20733	0.920633	1.46806	1.28761	0.756027	1.04755	1.39888	1.60344	0.895727	1.14081	1.25058	0.839329	1.73749	1.24516	1.2361	1.05831
NKeff:%2-158a+	-0.00391351	-0.000630595	-0.00511971	-0.00346561	-0.00379635	-0.00278195	-0.00117937	-0.00779222	-0.00477062	-0.00214709	0.000569168	-0.00487149	-0.00268229	-0.00563739	-0.00344667	-0.0050409	-0.0043129	-0.00814583	-0.00911959	-0.00700228	-0.00397713	-0.00733799	-0.00596816	-0.00541587	-0.00316848	-0.00835723	-0.00404249	-0.00251678	-0.00402419		1.074	0.646091	0.757418	3.66311	0.998169	0.877057	1.09893	0.752785	1.3212	0.63313	0.532187	1.29729	0.868646	1.17968	0.987682	1.11217	0.788977	1.84621	0.49176
NKeff:%Kir+ (2)	0.00326087	0.00371091	0.0124841	0.00525166	0.0115922	0.00451357	0.0043782	0.00553257	0.00775691	0.00736211	0.0100681	3.43404e-05	0.00153719	0.00447341	0.00291247	0.00772499	0.00311614	0.00366605	-0.000215167	0.00400804	0.00303806	-0.000451699	0.00462315	-0.000225068	0.00649516	0.00627519	0.00194434	0.00636434	0.00453262		1.38728	0.802454	0.564434	0	0.890588	1.21035	0.636948	1.68294	1.38185	1.00653	0.913359	0.805625	1.06227	1.23727	0.754901	0.73671	1.45588	1.63059	0.698025
NKeff:%Kir+ (3)	-0.00609441	0.0019772	-0.00893931	-0.00649498	-0.0132706	-0.00533793	-0.00554459	-0.00729121	-0.0064018	-0.00534926	-0.00668105	-0.00498526	-0.0039791	-0.0100802	-0.00946969	-0.00835779	-0.00361029	-0.0093944	-0.00906984	-0.00809013	-0.00884124	-0.00730912	-0.0057802	-0.00487045	-0.00319262	-0.00749105	-0.00644738	-0.00650815	-0.00565211		1.38728	0.802454	0.752578	3.6397	0.910829	0.823039	1.2739	0.747975	1.17457	0.37745	0.576858	0.886188	0.796703	1.23727	1.13235	0.982281	1.11991	1.01912	0.767827
NKeff:%Kir+ (4)	0.00896623	-0.000852906	0.00839621	0.00445048	0.0100232	0.00883061	0.00691734	0.00405007	0.00565375	0.00590791	0.0039051	0.00639088	0.00599944	0.00141334	-0.000113973	0.00708773	0.00568542	0.00420825	0.00062068	0.0027412	0.00425461	0.012226	0.00209982	0.000383388	0.00530583	0.00219443	0.00648201	0.00512013	0.0103575		0.85828	0.591616	0.504405	0	1.0378	0.778772	0.640357	0.751979	0.694625	1.2649	0.676604	0.809938	0.667473	0.720146	0.834836	0.740654	0.788132	0.922115	1.19299
NKeff:%2+337-R7-	0.000335324	0.00572214	0.00305987	0.000175505	0.00108248	-0.00214241	0.00342557	0.00272314	-0.00366074	0.00234046	-0.00143418	0.00126176	-0.00094463	0.000478394	-0.00180002	-0.000206353	6.74946e-06	0.00350747	0.00317154	0.00213994	-0.0017092	-0.00652792	-0.00108776	0.00530231	0.00207128	0.00451225	0.00362267	0.0011052	-0.00489103		0.643022	0.805887	0.881764	0.731054	1.09767	1.26415	1.0052	0.563381	0.902047	1.51626	1.40004	1.21361	1.26684	1.30796	1.06138	0.986483	0.787289	0.921128	1.19172
NKeff:%314-R7-	0.0160626	0.0206074	0.0138635	0.016011	0.0135658	0.013162	0.0152183	0.0140188	0.0151299	0.0146693	0.0109791	0.0165422	0.0157134	0.0182422	0.00930638	0.0208761	0.0198613	0.0119578	0.0213186	0.0200327	0.0162438	0.0144471	0.0171418	0.0156927	0.0118079	0.0198985	0.0182765	0.020636	0.0214756		0.857362	1.18197	1.00773	1.46211	0.792762	1.06967	1.09658	1.87794	0.971435	1.26355	1.0621	1.05179	1.00014	0.980967	1.1372	0.986483	0.44988	1.33052	0.981415
NKearly:%337+335+R7-	3.33977e-05	0.000655169	-3.27202e-05	-0.000252471	0.011867	0.000271699	0.00109592	-0.000421177	-0.00261411	0.000275419	-0.000199106	0.00283529	-0.00155092	-0.00305255	-0.00536534	-0.00348749	0.00468723	-0.000677464	0.00284764	0.000830027	-0.00338939	0.000951048	0.00128352	0.00398341	-0.00144454	-0.00312463	0.00283783	-0.00246209	-0.0050041		1.39321	1.28942	1.1337	0.731054	0.975707	1.11829	0.822436	0.751175	0.624494	1.01084	1.15865	1.1327	0.933463	0.850172	1.36463	1.10979	0.787289	0.716433	0.490708
NKearly:%337+158b+	-0.00734998	-0.00870266	-0.00677428	-0.00654913	-0.00200438	-0.00762749	-0.00896055	-0.00803275	-0.00903319	-0.00993597	-0.00805453	-0.00596318	-0.00850369	-0.0153143	-0.0112649	-0.0128395	-0.0070236	-0.00861735	-0.0103544	-0.010674	-0.0136945	-0.00631159	-0.00744953	-0.00397887	-0.0137178	-0.00608252	-0.00426454	-0.0114412	-0.0132068		0.961447	1.23174	1.19285	0	0.992849	0.872382	0.819806	0.935966	0.691663	0.629755	1.01058	1.04843	1.0634	0.847453	0.831276	0.737496	0.672661	1.0202	0.628892
NKearly:%335+314-	0.0182766	0.0241685	0.01985	0.0178621	0.0243716	0.0191581	0.022487	0.0178896	0.0222146	0.0192497	0.0221095	0.0236259	0.0257807	0.021161	0.0207344	0.0179347	0.0190995	0.0159218	0.0229209	0.020283	0.0176691	0.0205174	0.0214913	0.0198827	0.0201722	0.0225412	0.0227014	0.0197146	0.0214944		0.873239	0.984972	0.962242	1.48918	0.703924	1.18852	0.93074	2.10399	0.848078	1.67303	1.27845	1.23608	1.15448	1.06574	0.926604	0.879157	0.801869	1.25092	0.856791
NKearly:%337+	0.00137034	-0.0017319	0.00214698	0.00126823	0.0107599	0.000950982	0.00192295	0.000880001	0.000164883	0.000468526	-0.00118382	0.00309569	-0.00141606	-0.00642429	-0.00464073	-0.00344777	0.00366095	0.00190316	0.00101352	-0.000386029	-0.00246463	0.00323124	0.00124577	0.00407036	-0.00442695	0.00203022	0.00545022	-0.00128059	-0.00261342		1.066	1.28256	1.25296	0.727166	0.889641	0.918889	0.999853	0.933974	0.621172	0.628415	1.20051	1.20715	0.994819	0.6505	1.13115	0.858581	0.67123	0.916229	0.557826
NKearly:%337+335+2-	0.00414098	0.00750213	0.00536564	0.00503389	0.000790722	0.00674109	0.0060152	0.00480877	0.00391802	0.00669752	-0.000157364	-0.000170947	0.000379759	-0.00306802	-0.00388939	0.0059698	0.00630784	-0.0018517	0.00201714	0.00382306	0.00188933	0.00316713	-0.000774202	0.000360255	0.000169353	-0.00239636	0.00380242	0.0042623	0.00916847		1.29854	1.03071	0.635953	0	0.964665	0.834594	0.55362	1.13771	0.840751	0.893082	0.926181	1.3071	0.605916	1.05654	1.531	0.871562	0.908504	1.13677	0.637042
CD8:%TM (1)	-0.000368752	-0.00095244	0.00108648	-0.00405586	-0.00103678	-0.000721289	-0.00208331	-0.00380476	-0.00467969	-0.0010585	0.00275211	0.000587076	-0.00890014	-0.00320857	0.00162914	-0.00129969	-0.00560669	-0.00720029	-0.00788242	-0.00777741	-0.00527436	-0.00396327	-0.00152589	-0.000515117	-0.00173074	0.00301994	0.000531354	-0.00356418	-0.00646957		1.693	0.901765	0.559665	1.44358	1.16404	1.15212	0.902238	0.927071	1.23316	1.24754	1.0963	1.11835	0.789973	0.71026	0.823376	0.973983	0.888358	1.31366	0.830554
CD8:%R5+	-0.00665211	-0.00671983	-0.0143441	-0.00811973	-0.00750741	-0.00345695	-0.00626633	-0.0061546	-0.00411666	-0.00636364	-0.00713026	-0.00845771	-0.00500814	-0.00777088	-0.00486319	-0.00874953	-0.0103723	-0.000440509	-0.0130953	-0.00752737	-0.00276715	-0.00209778	-0.00330969	-0.00954959	-0.00604076	-0.01335	-0.0109524	-0.0084252	-0.00327377		1.19162	1.46628	0.700304	1.47792	1.02735	0.93379	0.646588	0.569472	1.19235	1.14949	1.12238	1.06316	0.741365	0.727153	1.37939	0.997148	0.682115	1.3449	0.63773
CD8:%TM (2)	0.00413518	0.0117439	0.00330022	0.00483112	0.0042132	0.00792847	0.00742069	0.00640041	0.00432219	0.00664285	0.00436507	0.0093001	0.00983672	0.00543756	0.00854129	0.00540497	0.0092999	0.00823702	0.0136304	0.00941892	0.00736409	0.0029443	0.00643565	0.0117619	0.00960178	0.0192096	0.0096527	0.00743661	0.00433123		1.611	1.1845	1.07301	2.19786	1.03891	0.974508	0.824199	0.752785	1.39074	1.13963	0.919232	1.13513	1.0691	1.04861	0.987682	0.741448	1.35253	1.64107	0.843016
gdT:%CM (1)	-0.00380777	-0.00396912	-0.0102462	-0.00721028	-0.00541606	-0.00539281	-0.00718934	-0.0070231	-0.0124288	-0.00994073	-0.00295995	-0.00586879	-0.00336948	-0.005122	-0.00846898	-0.00544903	-0.00661582	-0.00213407	-0.00582823	-0.00517914	-0.00182925	-0.00433187	-0.00588261	-0.0074721	-0.00203402	-0.00576096	-0.00240229	-0.00924986	-0.00514328		0.95635	0.90559	0.999181	1.4497	1.08836	0.867757	0.543639	0.558602	0.619196	1.25283	1.00522	0.320883	1.12388	0.907802	0.601359	1.7117	0.892126	1.21775	0.903583
gdT:%CM (2)	-0.00109155	0.010843	0.010075	0.00874415	0.0051738	-0.00136933	0.00877543	0.0033368	0.00802673	0.00695826	-0.00245656	0.00965901	0.0112718	-0.00313716	0.00127299	0.00503867	0.00998114	0.00997118	0.0114875	0.00535626	0.00363962	0.00493692	0.00108099	0.00559975	0.0043406	0.00442738	0.00582694	0.0075924	0.00661533		0.9666	1.02298	1.13613	2.19786	1.18151	1.07196	1.09893	0.564589	1.11259	0.759755	1.01599	0.891887	1.13592	1.3763	1.13963	0.865023	1.0144	0.923103	1.33478
NKT:%TM	0.0136947	0.010383	0.0161491	0.0149674	0.0169269	0.0136298	0.0159482	0.0139671	0.0146732	0.0157621	0.013658	0.0156878	0.00847666	0.0129673	0.0125891	0.0158632	0.0121233	0.014657	0.0128953	0.0138773	0.0151679	0.016673	0.0114939	0.00746062	0.012541	0.0127734	0.0155484	0.0145378	0.0134315		0.630876	0.843376	1.23587	0.717246	0.977221	0.906354	0.896558	0.921234	0.748854	1.11572	1.13677	0.873169	0.850416	1.09076	0.966954	1.9357	0.662073	1.20497	0.481439
IgE+B:%27+	-0.00830196	-0.00934613	-0.00693508	-0.00672509	-0.00138813	-0.00826769	-0.00511679	-0.00210214	-0.000840664	-0.00361115	-0.00528758	-0.00258797	-0.00435735	-0.00265162	-0.0146132	-0.00865726	-0.00669904	-0.00471378	-0.00457815	-0.0018817	-0.00187982	0.000131066	-0.005013	-0.0127619	-0.00285896	-0.00860931	-0.00834584	-0.00567877	-0.00230103		1.18013	1.39837	0.693556	1.46367	1.0378	1.2655	0.914796	0.563984	0.972475	1.39139	0.773262	0.647951	1.20145	0.785614	1.2902	1.60475	1.1259	1.22949	1.4737
IgE+B:%27+20-38+	0.00701087	0.00229336	0.010796	0.00697845	0.0086153	0.00922969	0.0104238	0.00375807	0.00676833	0.00958946	0.0121326	0.00580398	-0.00168803	0.00965137	0.00805533	0.00652502	0.00273543	0.00289222	0.00221896	0.00698483	0.00421987	0.00224939	0.00171975	0.00771061	5.12409e-05	-0.00375152	0.0028168	0.00677341	0.0033153		0.744617	0.746571	1.00024	0.725622	1.00881	0.820418	0.362811	1.49119	1.23971	1.00333	0.958368	0.321224	1.12507	0.519295	1.12874	1.22394	1.33961	1.21904	1.18286
IgG+B:%27+	0.0180493	0.0158891	0.0195351	0.0188164	0.00717142	0.0188935	0.0178396	0.0209033	0.0159154	0.0176262	0.0180294	0.0196453	0.014939	0.0187084	0.0180659	0.0207516	0.0184994	0.0151993	0.0108317	0.0175546	0.0104136	0.0167435	0.0223457	0.0186058	0.0187549	0.0245195	0.0241293	0.0211884	0.0179616		1.07285	1.50593	0.819657	2.19551	0.875007	1.11948	0.640357	1.31596	1.25032	1.89736	0.918248	0.728944	0.734221	1.24389	0.91073	0.987539	1.57626	1.12703	0.982466
IgG+B:%20+24+27+	0.0107049	0.00991326	0.0127218	0.0122271	0.00346894	0.0118634	0.0107181	0.0129792	0.00830786	0.0124153	0.00839634	0.013054	0.00810028	0.00990004	0.0145313	0.0121815	0.00928725	0.00893853	0.00543532	0.0104574	0.00457673	0.0116214	0.013419	0.0111873	0.0116455	0.011855	0.0102613	0.014398	0.0119699		1.07631	1.6187	1.13857	1.46839	0.857412	1.26958	0.82597	1.1316	1.39373	1.52278	0.921207	0.731293	0.937474	1.05086	0.532971	1.2384	1.12953	0.719511	1.12644
earlyB:%27+38-	-0.00801159	-0.00346828	-0.00553376	-0.0102028	-0.0112056	-0.00637125	-0.00647949	-0.0105711	-0.0111535	-0.0100335	-0.00157792	-0.00218826	-0.0100086	-0.0096944	-0.0116435	-0.00805475	-0.0021694	-0.00808729	-0.00499958	-0.00925431	-0.0140963	-0.0146891	-0.013093	-0.012491	-0.0130799	-0.00913579	-0.012835	-0.00847473	-0.0138125		1.17136	0.693982	0.500652	2.90557	1.31285	0.966223	0.544795	0.746385	1.03419	0.502198	1.29517	0.723522	1.52377	1.10467	1.2806	1.22524	1.00577	1.22034	1.25377
earlyB:%27+	-0.0131811	-0.00764856	-0.0133316	-0.0135753	-0.0105654	-0.0103008	-0.0130614	-0.0130931	-0.0162798	-0.0142128	-0.00616405	-0.00646075	-0.0110629	-0.0142346	-0.00909443	-0.00945561	-0.00878366	-0.00644105	-0.00583989	-0.00975793	-0.0142119	-0.0166345	-0.013926	-0.0157673	-0.0135763	-0.00931533	-0.0164096	-0.0127819	-0.0156958		1.28193	1.07108	0.75338	2.91486	1.11442	0.872382	0.819806	0.561579	1.03749	0.755706	1.10682	0.887133	1.12987	1.10821	1.36027	1.22916	0.784771	0.918182	0.978276
mDC:%64-274-	-0.0125229	-0.0120119	-0.00520483	-0.0103452	-0.0118739	-0.0121267	-0.00668772	-0.0108606	-0.0120154	-0.00992623	-0.00448063	-0.00930212	-0.0138318	-0.00432794	-0.0134132	-0.00965658	-0.0105918	-0.0108027	-0.0117093	-0.00827667	-0.00902924	-0.0105558	-0.0100754	-0.00974094	-0.00830966	-0.00793529	-0.00596184	-0.00752029	-0.0063914		0.530743	0.90463	1.06051	2.89634	0.926138	1.2521	0.724084	0.744013	0.82472	1.0012	0.860704	1.04177	0.924564	0.842066	1.12635	1.34348	1.22537	0.810975	1.38866
mDC:%32+	0.00511358	0.0118922	0.00498491	0.0163337	0.00817137	0.0091959	0.0108659	0.0121738	0.00652088	0.01302	-0.000540974	0.0143261	0.0099552	0.00786668	0.00766815	0.0103972	0.0127521	0.0114394	0.0154122	0.0159061	0.0120723	0.00784412	0.018194	0.0200958	0.0128994	0.0199071	0.0145329	0.0170611	0.014063		1.07056	1.28804	1.38415	1.46055	1.07619	1.69992	1.18669	1.68834	1.59422	1.8933	1.63967	0.808207	0.999071	1.43721	1.43891	1.23179	1.3482	1.3291	1.54058
mDCL%274+	-0.0167457	-0.0189325	-0.0171313	-0.0178511	-0.0133846	-0.0157466	-0.0178248	-0.0159495	-0.0194702	-0.013862	-0.0191724	-0.0158074	-0.0119458	-0.0164196	-0.0226494	-0.0183723	-0.0163462	-0.0150115	-0.0135245	-0.0152106	-0.0162714	-0.0151848	-0.0151032	-0.0158856	-0.0142087	-0.0171336	-0.0162067	-0.017685	-0.0145263		1.07515	1.07797	0.695045	1.46681	1.18277	0.877998	1.19179	0.753593	0.626504	0.633809	1.11395	0.892844	0.602015	1.11534	1.21691	0.865951	1.12832	0.821416	0.703267
1c+mDC:%32+	-0.00166008	-0.0108389	-0.00283164	-0.00491144	-0.00377935	0.000812541	0.00249013	-0.00196497	-0.00147982	0.0027906	-0.00200171	-0.0077919	-0.00780398	-0.00182649	-0.00540989	-0.003582	-0.00243905	-0.00683114	-0.00660382	-0.00223869	-0.00288374	-0.00321947	-0.00330713	-0.00922199	-0.00635255	-0.013907	-0.00201033	0.000440721	-0.000759331		0.635545	1.11512	1.12051	1.44511	1.14518	1.05723	0.903192	0.55683	0.754395	1.12397	0.954316	0.959597	0.922609	0.775649	0.824246	0.731259	1.77859	1.41621	0.900718
Mono:%11c-16-274+	0.011212	0.0132675	0.00990294	0.00982523	0.00815628	0.0116896	0.0105023	0.0102618	0.0100284	0.0088377	0.00396677	0.0129113	0.0133268	0.00946607	0.00402033	0.0101807	0.0100555	0.0111187	0.00716711	0.00664167	0.012128	0.00661086	0.00925711	0.00681026	0.00710924	0.00689527	0.011536	0.00804653	0.00792421		0.750192	0.37608	0.818781	2.92422	1.05702	1.02104	0.822436	1.12676	0.832658	1.01084	1.35176	0.647258	0.733436	1.30796	0.75813	1.47972	1.57458	1.12582	1.12162
Amino acid::Alanine and aspartate metabolism::alanine	-0.00867194	-0.00791138	-0.00570515	-0.00501943	-0.00761113	-0.00659805	-0.00466528	-0.00487769	-0.000845874	-0.00698108	-0.00409776	-0.00495253	-0.00381307	-0.00447807	-0.00338148	-0.00537263	-0.00588973	-0.00861753	-0.00945338	-0.00388062	-0.00691515	-0.00537602	-0.0104468	-0.00329984	-0.00717432	-0.00641826	-0.00362721	-0.00501132	-0.000979639		1.78748	0.737954	1.17408	0	0.817675	0.954057	1.16553	1.28973	1.2254	0.867779	0.899941	0.873169	1.24292	0.577463	0.818192	0.604907	1.43449	1.50622	0.894102
Amino acid::Alanine and aspartate metabolism::asparagine	0.0113646	0.00295586	0.00662225	0.00161676	-0.00433834	0.0119697	0.00932492	0.00652325	0.00294374	0.00508674	0.0109249	0.0121157	0.0112966	0.0101594	0.00265747	0.00834448	0.0107419	0.00785243	0.00424827	0.0115869	0.00821161	0.00383585	0.00567593	0.0104618	0.00640065	0.000312426	0.00848571	0.00495551	0.00683431		1.27784	0.693982	0.876142	0.726393	1.09067	1.01453	0.726393	1.11958	0.758403	2.13434	0.71954	0.562739	1.12626	1.03969	1.43126	1.22524	1.22928	0.305085	1.18412
Amino acid::Alanine and aspartate metabolism::aspartate	-0.00607252	-0.0021325	-0.000387076	-0.00192287	-0.00614734	-0.00518442	-0.00255687	-0.00302505	0.00182856	-0.00314704	0.000780045	-0.00302829	-0.00235088	-0.00796753	-8.34922e-05	-0.00233445	-0.00531369	-0.00331387	-0.0105968	-0.00564673	-0.00420224	-0.00232255	-0.0106857	-0.00804922	-0.00669157	-0.00517773	-0.0017033	-0.00621448	-0.010139		1.1751	0.910417	0.75338	1.45743	1.11442	0.920848	1.18416	0.748773	0.899162	0.881657	0.721841	1.12908	0.864015	1.04302	1.20913	0.737496	1.45743	1.0202	1.39754
Amino acid::Alanine and aspartate metabolism::N-acetylalanine	-0.0242756	-0.021227	-0.0204562	-0.0228595	-0.0227687	-0.0235015	-0.0211507	-0.02455	-0.0221801	-0.0231493	-0.0235136	-0.0261474	-0.0250054	-0.0251746	-0.0208613	-0.0167289	-0.0230617	-0.0227472	-0.0272466	-0.0226922	-0.0197074	-0.0192124	-0.0231526	-0.0259691	-0.0225863	-0.0216635	-0.0225621	-0.0208408	-0.0216052		1.3962	0.807614	0.883654	2.93049	0.916686	0.779607	0.824199	1.31737	0.973517	1.39289	1.01599	0.972967	1.47002	1.11415	0.531829	0.617873	0.901688	1.02567	1.40503
Amino acid::Butanoate metabolism::2-aminobutyrate	0.0115202	0.0153354	0.017694	0.017315	0.0136156	0.0100098	0.0175883	0.0204307	0.0183839	0.0193575	0.0130234	0.0175188	0.00971009	0.0141983	0.0130455	0.0126044	0.0154545	0.0126094	0.0152336	0.0173121	0.0136409	0.0162398	0.0183333	0.0193313	0.0143928	0.0085883	0.0155346	0.0183308	0.0185648		1.1814	0.861455	0.883654	0.732621	0.814832	1.21814	0.732621	1.31737	1.04305	1.13963	1.06437	0.810806	1.00228	1.24522	0.987682	0.370724	1.46524	1.2308	0.843016
Amino acid::Creatine metabolism::creatine	0.00196434	-0.00285039	-0.00101838	-0.0017131	0.00894903	0.00382375	0.000511839	6.56449e-05	0.00097851	-0.000633689	0.000763451	-0.00114761	-0.0020572	-0.00460949	-0.00708549	-0.00407647	-0.00264821	-0.00220177	-0.00468484	-0.00308397	-0.00083853	0.000546088	-0.0025822	-0.0052432	-0.00259892	-0.00906886	-0.00565609	-0.00271852	-0.00447908		0.634204	0.688857	0.683314	1.44206	0.801939	0.719317	0.630901	1.11131	0.752803	0.747734	0.809457	1.03737	1.38099	0.64501	1.34592	0.243239	1.10928	0.302832	0.967957
Amino acid::Creatine metabolism::creatinine	-0.0165283	-0.0166836	-0.0113131	-0.0203238	-0.0133788	-0.017234	-0.0193276	-0.0233381	-0.0142611	-0.0219768	-0.00871869	-0.0124212	-0.0143877	-0.0187428	-0.0180438	-0.0171042	-0.0214694	-0.0237237	-0.0183495	-0.0213614	-0.0217148	-0.0149154	-0.0209533	-0.0190059	-0.0216315	-0.0199286	-0.0181805	-0.0217282	-0.0254119		0.963502	0.805026	0.692074	1.46055	0.913748	0.825677	1.00413	0.562779	0.970397	1.2622	0.675158	0.727387	0.532838	0.914591	0.908784	0.86225	1.3482	1.02238	0.910341
Amino acid::Cysteine, methionine, SAM, taurine metabolism::2-hydroxybutyrate (AHB)	0.0129061	0.0115969	0.00911081	0.0124563	0.0129695	0.00609077	0.00851287	0.010981	0.0086881	0.00811888	0.00926809	0.0118708	0.0113206	0.00560722	0.00853733	0.0119677	0.0045958	0.0142449	0.00823036	0.00867844	0.00761628	0.00708993	0.0111502	0.00404808	0.00957788	0.00340461	0.00952856	0.00785106	0.00701358		0.545774	0.82081	0.898093	0	0.952368	0.94091	0.372296	0.956357	1.13077	0.51478	1.03259	0.90646	1.08657	0.59948	0.77217	0.753563	1.26008	1.14667	0.642593
Amino acid::Cysteine, methionine, SAM, taurine metabolism::cysteine	-0.0231177	-0.034871	-0.0209889	-0.0224076	-0.0262855	-0.0262147	-0.0200677	-0.0272058	-0.0222282	-0.0267202	-0.017592	-0.0233678	-0.0295881	-0.0281173	-0.0218895	-0.0258983	-0.0286348	-0.0276241	-0.0272598	-0.0236591	-0.0279676	-0.021559	-0.0300536	-0.0312891	-0.0294935	-0.0324831	-0.0249226	-0.0239121	-0.0252398		0.64371	1.07567	0.630506	0	1.01745	0.778772	0.914796	1.12797	0.694625	0.885432	0.821591	1.13391	0.667473	1.24389	0.91073	0.740654	1.1259	0.819657	1.05264
Amino acid::Cysteine, methionine, SAM, taurine metabolism::methionine	-0.017783	-0.0151939	-0.0200854	-0.0190117	-0.0132289	-0.0181711	-0.0184842	-0.0212549	-0.0219337	-0.0184894	-0.0198104	-0.0166394	-0.0173861	-0.0161339	-0.0210735	-0.0121893	-0.0184565	-0.0145024	-0.0157244	-0.0205376	-0.0209139	-0.0216179	-0.01861	-0.0125371	-0.0183204	-0.0229239	-0.0215292	-0.0182897	-0.0209973		0.648571	0.92122	1.14348	2.21209	1.06614	0.882734	0.921704	0.757658	1.11979	0.254891	0.827795	0.979265	0.605262	1.18732	1.14701	0.870622	1.81505	1.03231	0.848473
Amino acid::Glutamate metabolism::glutamate	-0.0142573	-0.0110697	-0.0102615	-0.00976332	-0.0141691	-0.00876018	-0.0116326	-0.0120571	-0.0110122	-0.0145484	-0.0094905	-0.00689471	-0.00921151	-0.00845521	-0.0104151	-0.00894179	-0.0117435	-0.00961544	-0.0147556	-0.0106536	-0.013337	-0.0130178	-0.0063388	-0.0121147	-0.0100574	-0.0161754	-0.00831021	-0.0123768	-0.0109573		1.06942	1.12583	0.879882	0.729494	1.01419	0.776278	0.820681	1.31175	0.692401	1.00868	0.81896	0.645876	1.06454	1.23991	0.756512	0.492189	1.1223	0.919162	1.32908
Amino acid::Glutamate metabolism::glutamine	-0.0128738	-0.0108592	-0.0106542	-0.0142185	-0.00365945	-0.00779853	-0.0152877	-0.00792816	-0.0123544	-0.0170403	-0.00363278	-0.0127364	-0.00719846	-0.00752462	-0.0100794	-0.012164	-0.0156036	-0.0120556	-0.0155052	-0.0115234	-0.0106646	-0.0142729	-0.0147675	-0.014005	-0.014484	-0.0247678	-0.0125601	-0.0204857	-0.0181391		1.50038	1.02079	0.944747	1.46211	1.23996	0.583454	1.0052	0.938969	0.693882	0.75813	0.579326	1.05179	0.733436	0.980967	1.21301	0.863172	1.34964	1.53521	1.26182
Amino acid::Glutamate metabolism::pyroglutamine*	-0.0240003	-0.0231173	-0.0260478	-0.0314349	-0.0118776	-0.0259076	-0.0294964	-0.0271545	-0.027279	-0.0272647	-0.0176086	-0.0313548	-0.0239727	-0.0292408	-0.0289221	-0.0292488	-0.0287142	-0.0273478	-0.0280308	-0.0313624	-0.0266546	-0.0293088	-0.0309315	-0.0295672	-0.0300823	-0.0313258	-0.0309488	-0.0279171	-0.0317752		1.19291	0.761115	0.955994	0	1.00789	1.1316	1.20211	1.14018	0.842571	0.383578	1.12359	0.573093	0.877106	0.794116	1.15073	1.12301	1.2519	0.828528	0.354678
Amino acid::Glutathione metabolism::5-oxoproline	0.00150203	0.00446636	0.000123472	-0.00231763	0.000952798	0.00286947	-0.00149052	-0.00163548	6.53657e-05	-0.000523918	0.00333045	0.00312757	0.00340767	0.000513772	0.00486276	0.00177311	-0.00252541	0.00517938	-0.00147073	0.00217534	0.00348409	0.000521279	-0.000503385	0.00296091	-0.000118786	-0.00354899	-0.00184768	-0.00116403	0.00239678		1.5973	0.480449	1.12647	2.17918	0.888695	0.966223	1.08959	1.49277	1.24102	0.878846	1.05533	1.52743	0.993762	0.77977	0.828626	1.47029	1.11753	0.915255	0.766195
Amino acid::Glutathione metabolism::cysteine-glutathione disulfide	-0.00519359	-0.00958205	-0.00493189	-0.0063514	-0.0110187	-0.00403122	-0.0060097	-0.00847855	-0.00312977	-0.00986426	-0.000338039	-0.00889396	-4.03116e-05	-0.00632555	-0.0091389	-0.00846779	-0.0107387	-0.00839926	-0.00884019	-0.00457745	-0.00444174	0.000200941	-0.00596891	-0.0109425	-0.011195	-0.00546581	-0.0049442	-0.00836547	-0.00578082		0.437096	0.876486	1.02751	0.745404	0.870502	1.04109	0.559053	0.38296	0.778253	1.28835	0.689147	1.23743	0.951787	1.20027	0.773012	1.13158	1.49081	1.14792	0.643294
Amino acid::Glycine, serine and threonine metabolism::betaine	-0.00351172	-0.00759217	-0.00378671	-0.00416344	-0.00812125	-0.00724909	-0.0047744	-0.0047177	-0.00519508	-0.00218017	-0.00612827	-0.00682634	-0.00775769	-0.00271955	-0.0094469	-0.00541612	-0.00318891	-0.00570647	-0.00723702	-5.20037e-05	-0.00492715	-0.00312837	-0.00405361	-0.00304351	0.000627335	-0.00313716	-0.00142292	-0.00195221	-0.00400945		0.441428	0.940497	1.0377	0.752793	1.08845	1.15154	1.22329	0.580134	0.857418	1.30112	1.09368	1.33301	0.823903	0.673425	0.780674	0.634885	1.38977	0.948519	0.721856
Amino acid::Glycine, serine and threonine metabolism::glycine	-0.000162019	-0.00149398	0.00223114	0.00139402	-0.00211058	-0.000451664	-0.00138946	0.00395913	-0.00116414	-0.000763875	-0.00466957	0.00338506	0.00666773	0.00219179	-0.00456955	0.00216881	0.00453433	-0.000275951	0.000385411	-0.00119593	0.000872381	-0.00509092	0.00435271	0.00487553	0.000163159	0.00626459	-0.00157924	0.00169059	-0.00267961		0.963502	1.07337	1.00665	0	1.01528	1.21423	0.638989	1.12556	1.24765	0.88354	0.964512	0.808207	0.799257	0.587952	1.21171	0.739072	0.224699	0.920144	0.840314
Amino acid::Glycine, serine and threonine metabolism::N-acetylglycine	0.00327664	0.00726191	0.000880372	0.00333714	-0.00334082	0.00370367	0.00267968	-9.74206e-05	0.000757602	-0.000628286	0.0022053	0.00182953	-0.00220292	0.00121515	-0.00219648	0.000429703	-0.00178078	0.00854803	0.000218582	0.000596777	0.00278107	0.00327327	0.00273045	0.00243982	0.00137732	0.00298368	-0.00204623	0.00123491	0.00123982		0.769111	0.77113	1.67886	0.749491	1.16703	1.34588	1.12424	1.73277	1.06707	1.29542	0.890904	0.995371	1.50386	0.871612	1.2436	0.884941	0.807144	1.15422	1.1499
Amino acid::Glycine, serine and threonine metabolism::N-acetylthreonine	-0.0299656	-0.027247	-0.0307448	-0.0313956	-0.0277442	-0.0315226	-0.0344301	-0.0294081	-0.0266175	-0.0382387	-0.0241257	-0.0330524	-0.0329254	-0.0289049	-0.0275829	-0.0284956	-0.0273585	-0.0309782	-0.0339001	-0.0322533	-0.0278515	-0.0274599	-0.0325654	-0.0298218	-0.0315306	-0.0329399	-0.0347152	-0.0348793	-0.0295455		1.08446	0.652384	0.764795	0.739757	1.0696	1.0824	0.739757	1.14018	0.772357	1.27859	1.02589	1.14619	0.944576	1.3897	1.30416	1.12301	0.796662	1.34636	1.27684
Amino acid::Glycine, serine and threonine metabolism::serine	-0.00181356	0.00516712	0.00195692	-0.00363766	0.00631833	8.16929e-05	-0.00382207	-0.00259924	-0.00209636	1.58819e-05	0.00375635	0.00234682	0.00211466	0.00386845	0.00325851	-0.00158927	-0.00102299	-0.000407445	0.000605538	-0.00277992	0.000861809	-0.00337358	-0.0043598	-0.0012579	-0.00066808	0.0030861	-0.00220915	-0.00260274	-0.00592278		1.18013	0.699183	0.756607	2.19551	0.875007	0.778772	0.914796	1.31596	1.25032	1.39139	0.821591	0.323975	1.33495	0.392807	0.986625	0.740654	0.900722	1.4344	0.771938
Amino acid::Glycine, serine and threonine metabolism::threonine	-0.0151907	-0.0198587	-0.0128341	-0.0154505	-0.0153672	-0.0141996	-0.0185266	-0.0154311	-0.0165329	-0.0151826	-0.0138731	-0.0147766	-0.0166125	-0.0106798	-0.0164884	-0.0155342	-0.0162498	-0.00897094	-0.0109531	-0.0133555	-0.0145074	-0.0153713	-0.0168957	-0.0128033	-0.0181368	-0.0122641	-0.0154713	-0.017018	-0.0186318		1.39024	1.34028	1.38267	0.729494	1.09533	0.921831	1.3678	0.936965	0.900121	1.89128	1.39705	1.37249	0.665336	0.913615	1.13477	0.615236	1.45899	1.22555	0.629563
Amino acid::Guanidino and acetamido metabolism::4-acetamidobutanoate	0.00294661	-0.00751794	-0.00071316	0.00147804	-0.000398521	-0.00274309	0.00226879	-0.00166596	-0.0037392	0.00176062	0.00468514	-0.00827768	-0.00544384	0.00208113	0.00832847	0.00469156	0.00183532	0.00059531	-0.00564362	0.00365751	-0.00138294	-0.0015774	-0.00096968	-0.000688009	0.00191306	-0.00388615	0.000171893	-0.00125529	-0.00137824		0.421469	0.950794	1.23847	0.718755	0.959291	1.00387	0.808599	1.47707	0.682208	0.745375	0.901834	1.35228	0.524433	1.02876	0.670838	0.969886	1.21635	0.70438	0.964904
Amino acid::Histidine metabolism::3-methylhistidine	0.00651431	0.00236254	0.00562452	0.00301506	0.00601507	0.010145	0.00450449	0.00693567	0.00483763	0.00758247	0.00628666	0.0029247	0.00415636	0.00790424	0.00879253	0.00572488	0.00447459	0.00442467	0.00413747	0.00667175	0.0060784	0.00370204	0.00749614	0.0096431	0.00698773	0.00299502	0.004979	0.00355286	0.00136474		0.753415	1.241	1.13857	0.734195	0.93907	1.22075	1.37662	0.377201	1.04529	1.26898	1.35757	0.731293	0.803549	0.722467	1.14208	0.990721	0.903625	0.719511	0.63362
Amino acid::Histidine metabolism::histidine	-0.0104005	-0.0150529	-0.00799421	-0.0213768	-0.0123751	-0.00737231	-0.0162315	-0.0207304	-0.0188715	-0.0154265	-0.00801003	-0.0160104	-0.0151241	-0.0152112	-0.0208657	-0.0162111	-0.0199437	-0.0207998	-0.0254954	-0.0231309	-0.016245	-0.0167455	-0.0220821	-0.0198216	-0.0203883	-0.0269592	-0.0180427	-0.0210566	-0.0250449		1.07285	1.2908	0.882708	0	0.854658	0.924792	1.00628	0.751979	1.59764	1.2649	0.821591	1.05292	0.600726	1.30936	0.607154	0.370327	1.1259	1.02457	0.91229
Amino acid::Lysine metabolism::glutaroyl carnitine	-0.00638473	-0.0107936	-0.00638286	-0.00949321	-0.0162149	-0.00828299	-0.00950164	-0.00914113	-0.00755659	-0.0116288	-0.00560702	-0.0177805	-0.0153928	-0.00949677	-0.0104643	-0.011989	-0.013521	-0.0146386	-0.0165473	-0.01281	-0.00949465	-0.0109615	-0.00880451	-0.0177394	-0.00833419	-0.0182179	-0.0140162	-0.0124748	-0.00901676		1.07746	0.810219	1.01315	0.734985	0.837897	0.977652	1.10248	1.32162	0.906896	0.635172	1.16488	0.976106	1.34069	0.920492	1.06709	1.36371	0.791522	1.54347	1.19813
Amino acid::Lysine metabolism::lysine	0.00524965	0.000226836	0.00608612	-0.000112179	0.00842756	0.00154434	-0.000416825	0.000897935	-0.000236461	0.00339817	0.00630349	-0.0042396	-0.00551135	0.00226781	-0.00278623	0.00204632	-0.000591449	-0.00264788	0.00183053	-0.000995276	0.000953591	0.00113271	0.00251464	0.00203099	-0.00127876	-0.00579427	-0.00249879	0.000305306	-8.93424e-05		0.773351	0.996918	1.49333	0.753623	1.19442	0.952321	1.03623	0.967956	0.929894	0.781535	0.796281	1.33448	1.16848	1.14608	0.781535	0.889819	1.3913	0.633043	1.22851
Amino acid::Lysine metabolism::pipecolate	0.00695281	0.00251009	0.0036695	0.00970671	0.00159172	0.00634459	0.010019	0.00746481	0.0081962	0.00774438	0.00365494	-0.000984928	0.000250035	0.0101316	0.00442508	0.00984866	0.00562951	0.00194169	0.00624347	0.00767656	0.0100633	0.010435	0.0107478	0.0110558	0.0055528	0.00386477	0.0053141	0.0111824	0.0118527		1.08681	0.926216	1.21355	0.741362	0.80394	1.18336	1.48272	0.761766	0.844399	0.896956	0.930199	1.39482	1.08186	0.663199	0.615056	0.750294	1.71084	0.830325	0.781985
Amino acid::Phenylalanine & tyrosine metabolism::3-(3-hydroxyphenyl)propionate	-0.019354	-0.025035	-0.0219627	-0.0205779	-0.014428	-0.0228544	-0.0205974	-0.0212491	-0.0219744	-0.0244261	-0.016197	-0.024388	-0.0215396	-0.0195159	-0.0181565	-0.0199811	-0.0206437	-0.0188689	-0.023432	-0.0236998	-0.0261329	-0.0178422	-0.0231432	-0.0289823	-0.0239679	-0.0229173	-0.0222342	-0.0207851	-0.0205865		1.05478	1.05755	0.991819	0	0.880276	0.813509	0.629572	1.66346	1.02439	0.99488	0.902783	0.637038	0.853101	1.02984	0.895392	0.606817	0.774858	0.402926	0.758937
Amino acid::Phenylalanine & tyrosine metabolism::3-(4-hydroxyphenyl)lactate	-0.00510165	-0.0109528	-0.00549299	-0.00341549	-0.0021357	-0.00454908	-0.00535836	-0.00239371	-0.00498846	-0.00338557	-0.00949691	-0.00652178	-0.00698408	-0.00120006	-0.00197958	-0.00450474	-0.0060585	-0.00113707	-0.00409022	-0.00141735	-0.00136679	-0.00506415	-0.00244803	-0.0057027	-0.00428288	-0.00225482	-0.00202676	-0.00846849	-0.00602225		0.649271	0.976463	1.46269	0	0.882566	0.736406	0.73816	1.51695	1.121	0.382749	1.41365	0.898629	0.807888	0.528268	1.30135	1.49411	1.36276	0.930081	0.637042
Amino acid::Phenylalanine & tyrosine metabolism::3-methoxytyrosine	-0.000783213	-0.00268674	-0.00288038	-0.00830956	-0.00674031	0.00328052	-0.00417355	-0.00671579	-0.00658698	-0.00445385	0.00110333	-0.00331813	-0.00534344	0.00290986	-0.00855157	-0.00126917	-0.00653652	-0.00602314	-0.00961535	-0.00183571	-0.00274926	-0.00152051	-0.0056648	-0.00390683	-0.00874832	-0.0127422	-0.0049305	-0.00648856	-0.00409115		1.2007	0.76609	0.962242	0.744592	1.38715	0.841867	1.39611	1.3389	0.777405	0.51478	1.08177	0.824055	1.56195	0.59948	1.00382	1.00475	0.572763	0.312729	1.21379
Amino acid::Phenylalanine & tyrosine metabolism::3-phenylpropionate (hydrocinnamate)	-0.00942894	-0.00240474	-0.0103934	-0.00721503	-0.0110174	-0.00648629	-0.0108202	-0.00745212	-0.00964422	-0.0116791	-0.00312869	-0.00593683	0.00237572	-0.0132088	-0.00275593	-0.0105486	-0.00888551	-0.00746692	-0.0104155	-0.00690751	-0.00620345	-0.0119069	-0.00721355	-0.01262	-0.00841698	-0.00643945	-0.0083704	-0.0108058	-0.0142304		0.957365	1.0132	1.12527	0.725622	1.15004	1.06172	0.99773	0.372797	1.72181	1.25416	0.718776	1.3652	0.727985	1.03859	0.601997	1.10155	1.22798	0.914283	1.18286
Amino acid::Phenylalanine & tyrosine metabolism::p-cresol sulfate	-0.00980561	-0.00657293	-0.0102791	-0.00961712	-0.0147358	-0.00353364	-0.0123827	-0.00892882	-0.00600943	-0.0114969	-0.00518591	-0.00189761	0.00175612	-0.00558575	-0.00858753	-0.0131988	-0.0120841	-0.00472469	-0.0150559	-0.0134317	-0.0083868	-0.00543809	-0.0101953	-0.011999	-0.00508379	-0.0111482	-0.00743144	-0.0140429	-0.00905674		0.6444	0.861455	1.19924	1.46524	0.896315	0.730881	0.915777	0.752785	0.556296	1.01301	0.822471	0.972967	0.801827	0.851994	1.29158	1.23575	1.23982	1.12824	0.702514
Amino acid::Phenylalanine & tyrosine metabolism::phenol sulfate	-0.00651342	-0.00523329	-0.00345014	-0.00659059	-0.00284926	-0.00218097	-0.00899372	-0.00858556	-0.00526951	-0.00378906	-0.00627536	-0.00586679	-0.00790407	-0.00406747	-0.00425573	-0.0029736	-0.0071351	-0.00910338	-0.00877956	-0.00560535	-0.00390422	-0.0079143	-0.00855949	-0.00656154	-0.0047655	-0.00507947	-0.00326547	-0.00608609	-0.00631934		1.28467	0.966031	0.880822	0.730273	0.832526	0.485692	0.638989	1.50074	1.10903	0.50488	1.25387	1.37395	1.33209	1.1759	0.530124	0.985429	1.23585	1.12462	1.05039
Amino acid::Phenylalanine & tyrosine metabolism::phenylacetate	-0.0165132	-0.0170245	-0.0147993	-0.0143053	-0.018204	-0.0157196	-0.0134872	-0.0105062	-0.0153153	-0.0115206	-0.0100639	-0.0132017	-0.0116808	-0.0112451	-0.011654	-0.017647	-0.0145843	-0.014571	-0.014656	-0.0145309	-0.017282	-0.0155285	-0.01557	-0.0189227	-0.0166856	-0.0263151	-0.0133807	-0.0123415	-0.0177242		1.30135	1.08731	1.01973	0.739757	1.0696	1.1316	0.647288	0.950147	0.982999	1.53431	1.07474	1.3918	1.07952	0.992646	0.920587	1.12301	1.59332	0.932094	0.567485
Amino acid::Phenylalanine & tyrosine metabolism::phenylacetylglutamine	0.00194615	0.00153442	0.00116853	-0.00314736	-0.00340832	0.00378287	-0.00224952	0.000679647	0.00176295	-0.00139225	0.00362938	0.000183219	0.00229738	9.22625e-05	-0.000725924	-0.00411083	-0.00154663	0.00648161	-0.00778804	-0.000257535	-0.0017859	0.00407334	-0.00164611	-0.00464439	0.00133307	-0.000110968	-0.000505037	-0.00433857	-0.00117145		0.979194	1.47265	1.15093	1.48433	1.09372	0.937845	0.742167	0.571945	0.422658	0.641379	0.98022	1.06778	0.947653	1.32784	1.23145	1.37703	1.1418	0.519517	1.0675
Amino acid::Phenylalanine & tyrosine metabolism::phenylalanine	-0.0131532	-0.0238803	-0.0155147	-0.0185786	-0.0134334	-0.0136106	-0.0198299	-0.0200622	-0.0118246	-0.0183512	-0.00916209	-0.0229075	-0.0161288	-0.0104224	-0.0222155	-0.0194824	-0.0226213	-0.0200514	-0.0186823	-0.0214724	-0.018537	-0.0197471	-0.0194656	-0.0177543	-0.0166165	-0.0254204	-0.0185535	-0.0201053	-0.021089		0.8592	0.969137	0.820536	1.46524	0.875944	0.828332	0.732621	1.31737	0.695369	0.379878	1.11276	1.37837	1.0691	0.851994	1.29158	0.741448	2.14151	0.717969	1.12402
Amino acid::Phenylalanine & tyrosine metabolism::phenyllactate (PLA)	-0.0035403	-0.00461515	-0.00606321	-0.00784261	0.000319256	-0.00399653	-0.0034587	-0.00771647	-0.00675775	-0.00587872	-0.0079444	-0.00340251	-0.00397067	-0.00688671	-0.00758714	-0.00412281	-0.00460358	-0.00820035	-0.00582395	-0.00594493	-0.00617586	-0.00335983	-0.00788275	-0.00351195	-0.00892581	-0.00776365	-0.00864411	-0.00634085	-0.0106975		1.09994	1.15796	1.16356	1.50063	1.2309	0.598825	0.750314	0.770964	0.854595	0.518735	1.13963	1.66077	0.752758	0.872569	1.01153	1.64527	1.61606	0.945395	1.07922
Amino acid::Phenylalanine & tyrosine metabolism::tyrosine	-0.0160303	-0.0199348	-0.017252	-0.0188294	-0.00303373	-0.0171382	-0.0175906	-0.0184392	-0.0147709	-0.0164466	-0.0113027	-0.0150948	-0.0156427	-0.0173445	-0.0116471	-0.0218208	-0.0219784	-0.0155289	-0.0135582	-0.0159948	-0.0168349	-0.0181289	-0.0166355	-0.0185714	-0.0184558	-0.0150892	-0.0194973	-0.0203036	-0.0219757		0.969718	0.648175	1.20311	1.46997	0.592659	0.733239	0.643112	1.13282	1.04642	0.635172	1.11634	0.813422	1.20662	0.723244	1.29575	0.867813	1.13075	1.02898	0.563824
Amino acid::Tryptophan metabolism::3-indoxyl sulfate	-0.00857321	-0.00629832	-0.0100491	-0.0113012	0.0119989	-0.00406531	-0.00814828	-0.00721029	-0.0107446	-0.0108042	-0.00425434	-0.00412978	-0.000726146	-0.00851387	-0.00899589	-0.0110655	-0.00641443	-0.00411013	-0.000764744	-0.00513991	-0.00401044	-0.00645856	-0.0142751	-0.0103811	-0.00790211	-0.00874363	-0.00288627	-0.0130659	-0.0115544		1.28056	1.6584	1.06615	0.72794	0.931069	0.726211	1.1829	0.747975	1.17457	1.13235	1.44215	1.04731	1.12866	1.04191	1.43431	0.982281	0.895926	0.815293	1.32625
Amino acid::Tryptophan metabolism::C-glycosyltryptophan*	-0.00479334	-0.000362752	-0.00280138	-0.00821968	0.00325358	-0.00273573	-0.00619693	-0.00779518	-0.00694541	-0.00678088	0.00298971	-0.00245988	0.00276719	-0.00807239	-4.42222e-05	-0.00691852	-0.0017992	-0.00207731	-0.00176457	-0.000870699	-0.00185996	-0.00815344	-0.0060914	-0.00480925	-0.00285268	-0.00316715	-0.00894369	-0.00692845	-0.00664426		1.29995	0.705986	1.01862	0.738958	0.862973	0.737202	0.831327	0.189824	0.981937	1.02177	0.829584	0.572473	1.41533	1.78483	0.766326	1.37108	1.13686	0.931086	1.06288
Amino acid::Tryptophan metabolism::indoleacetate	0.00353145	0.00475305	0.00561093	0.00392116	0.00547592	0.00724543	0.00417769	0.00624273	0.00472413	0.00434041	0.00309101	0.00561561	0.0058044	0.00460856	0.000165261	0.00199324	0.00586417	0.00765846	0.000251204	0.00414467	0.00246125	0.00348545	0.00610413	0.00523747	0.00713213	0.00486548	0.00730488	0.00355396	0.00100369		1.37847	0.903673	1.18402	2.16995	0.985494	1.05835	0.904148	0.929033	0.961155	0.875126	0.955326	1.04066	1.45135	0.711764	1.35019	0.854038	1.00152	0.810116	0.901671
Amino acid::Tryptophan metabolism::indolelactate	0.00356062	0.00731617	0.000623929	0.000470814	0.00694518	0.00232111	-0.000462332	0.00121641	0.00647801	0.00309731	-0.00213174	0.00238926	0.00355881	0.000478724	-0.00133983	-0.00527173	-0.00205425	-0.00198638	-0.00182168	0.000653302	-0.00225085	0.00292775	-0.00246334	-0.00065861	-0.00146227	0.000286144	0.000913577	1.40522e-05	0.000496589		0.543407	0.817249	0.766454	2.22409	0.989464	0.936828	0.834032	0.380883	0.492566	1.28137	0.930199	0.574336	0.811393	0.862159	1.30699	0.750294	1.59678	0.830325	1.13743
Amino acid::Tryptophan metabolism::indolepropionate	-0.0032287	-0.00468126	-0.00614192	-0.00689126	-0.00749324	-0.000208851	-0.00249914	-0.00569544	-0.0083264	-0.00401329	-0.00570083	-0.0066375	6.38869e-05	-0.00219148	-0.00307414	-0.00358468	-0.00139548	-0.00700247	-0.0065113	-0.00205331	-0.00292874	-0.00578037	-0.00480109	-0.00111966	-0.0051293	0.000963382	-0.00373331	-0.00485317	-0.00820937		1.06487	0.587215	0.750979	0.726393	0.969486	0.966223	1.08959	1.30617	1.10313	0.753296	0.767509	1.20587	0.79501	0.974713	0.903956	0.735145	0.670517	0.81356	0.975158
Amino acid::Tryptophan metabolism::kynurenine	-0.0038709	-0.0073633	-0.00196782	0.0032343	0.0081065	0.000476939	0.00212295	0.000366709	-0.000140843	0.00441708	-0.0022423	0.00372272	0.00271748	-0.00424018	-0.000126985	-0.00428877	-0.00343566	0.00231758	-0.00496854	0.00537397	0.00209004	-0.00151721	0.000478719	-0.006481	-0.000353287	0.00455992	-0.000785192	0.00240591	0.00285815		1.26707	0.952797	0.93081	2.16081	0.781067	1.14969	0.450168	0.925117	1.09383	1.3694	0.951299	1.35513	1.11677	0.644331	1.26981	1.21491	1.55135	0.705864	0.89787
Amino acid::Tryptophan metabolism::serotonin (5HT)	0.000275601	0.00249847	-0.000723157	0.000861624	4.84664e-05	0.00106841	-0.000344057	-0.000216918	0.00228435	0.000781675	0.00291791	-0.00360337	-0.00246657	-0.00701857	0.000487253	0.000373418	-0.00228436	-0.0036121	-0.00368508	-0.000462776	0.000310601	-0.000694442	-0.00297909	0.00114429	-0.00295102	-0.00312815	-0.00105013	-0.00147388	0.0027016		1.1994	0.601273	0.897116	1.48756	0.951332	0.890418	0.650809	1.52851	1.12954	0.899884	1.12971	0.658526	0.746205	1.39726	1.69692	1.00366	1.25871	0.728906	1.42643
Amino acid::Tryptophan metabolism::tryptophan	-0.00787182	-0.00666851	-0.00762422	-0.00411965	-0.00221751	-0.00324291	-0.00545231	-0.00083767	-0.00336799	-0.00199286	-0.00878083	-0.00542022	0.00245672	-0.00198633	-0.00169577	-0.00184183	-0.00759828	-0.00665707	-0.00259149	-0.00282635	-0.00379397	0.00101713	-0.00209689	0.00211096	-0.00308995	0.00147792	-0.00218109	0.00160805	0.0024524		1.36977	0.792328	1.11462	1.43751	1.0792	0.812654	1.34767	0.738537	0.818649	1.24229	1.13916	1.11364	0.983313	1.02876	1.49075	0.727414	0.884621	1.40876	1.17167
Amino acid::Tryptophan metabolism::tryptophan betaine	-0.00570916	-0.00759933	-0.000913697	-0.00284779	-0.00722737	-0.00513237	-0.00389251	-0.00443185	-0.00600528	-0.00417946	-0.00943807	-0.00592648	-0.00176113	-0.00714162	-0.00555466	-0.00361518	-0.0083818	-0.00837128	-0.0132473	-0.005262	-0.00123957	-0.00631263	-0.00953365	0.00104933	-0.0100324	-0.00826863	-0.00395261	-0.00633924	-0.00539812		1.29296	1.35037	0.759861	0	0.837897	1.02653	0.551238	1.69923	0.976658	0.889241	1.11634	0.813422	0.871448	0.986241	0.990868	0.991787	1.01767	1.13188	1.33908
Amino acid::Urea cycle; arginine-, proline-, metabolism::arginine	-0.000777121	-0.00304463	-0.00209862	-0.0050678	0.00377207	-0.00196794	-0.00376321	-0.00522138	-0.0026235	-0.00308396	-0.0052834	-0.0023784	-0.00332249	-0.0029574	-0.00667723	-0.00139764	-0.00453648	-0.006451	0.000354092	-0.00643857	-0.00385562	-0.00717411	-0.00662201	-0.00311639	-0.00371848	0.00112674	-0.00290293	-0.00392904	-0.00546753		1.17887	0.913338	1.1337	0.731054	1.09767	0.437591	0.913818	0.563381	1.11021	0.631775	1.01382	1.05179	1.06682	0.980967	0.833943	1.60303	1.23717	1.22817	1.12162
Amino acid::Urea cycle; arginine-, proline-, metabolism::citrulline	-0.00720192	-0.0042068	-0.00954993	-0.00627849	-0.0129555	-0.00800091	-0.010696	-0.0090459	-0.00482777	-0.00757375	-0.00157285	-0.0040952	-0.00374118	-0.00715805	-0.00983573	-0.00255399	-0.00494232	-0.00279629	-0.00918872	-0.00728621	-0.00502816	-0.00453819	-0.00554854	-0.00911074	-0.00687537	-0.012692	-0.0115891	-0.00859669	-0.00671853		0.425495	0.586592	0.812696	0.725622	1.06934	0.965198	0.453514	0.745593	0.619853	0.627081	0.766695	0.722754	1.05889	1.29824	1.35449	0.734364	1.56288	0.812696	0.974122
Amino acid::Urea cycle; arginine-, proline-, metabolism::dimethylarginine (SDMA + ADMA)	-0.000423138	-0.00330508	-0.0009566	-0.0011801	0.00245015	0.00107397	-0.00432864	-0.00132921	-0.00618024	-0.00439264	0.000373704	-0.00218863	0.00652602	0.000881783	0.00444745	0.000512692	-0.00200186	0.00447345	0.000724834	-0.000481294	-0.00231439	-0.000366095	8.57853e-05	0.000653564	0.000426205	0.0060262	0.00151564	-0.00409377	-0.00340714		0.945323	1.10577	1.23458	0.716494	1.01604	1.09602	1.1643	0.552161	1.02009	0.990708	1.04094	1.11014	0.98022	0.96143	1.18885	0.725127	1.54322	0.702165	0.824459
Amino acid::Urea cycle; arginine-, proline-, metabolism::homocitrulline	-0.0113609	-0.00791186	-0.0115688	-0.0141003	-0.00313468	-0.012884	-0.0137681	-0.0160302	-0.0107937	-0.0129461	-0.0145185	-0.01879	-0.0176612	-0.012374	-0.0131381	-0.0103479	-0.0135556	-0.0153464	-0.014271	-0.0125904	-0.0122434	-0.0152833	-0.0194246	-0.0116562	-0.0165063	-0.021195	-0.0147162	-0.0140359	-0.0115161		1.52319	0.545424	1.27881	0.742167	0.784176	1.08593	0.834938	1.33454	0.774873	1.02621	1.02923	0.985645	1.15072	0.863095	1.23145	0.876293	1.1418	0.727324	0.711667
Amino acid::Urea cycle; arginine-, proline-, metabolism::N-acetylornithine	-0.00298725	-0.00110252	-0.00380767	0.000690683	0.00333515	-0.0025133	0.00117855	-0.000749467	0.00293418	-0.00223064	-0.00394427	-0.00766329	-0.00812822	-0.0018603	-0.000255219	0.00418341	0.00255947	-0.000837604	0.000346282	0.00140997	0.00148922	0.00573851	-0.00241435	0.000855608	-0.00139213	0.00504121	0.00205073	0.00203528	0.00303098		0.754225	0.864234	1.01315	0	0.960516	0.733239	0.734985	0.188803	0.488329	0.889241	1.06781	0.894764	1.34069	0.394497	1.21953	0.991787	1.58304	1.13188	0.916214
Amino acid::Urea cycle; arginine-, proline-, metabolism::ornithine	-0.00165381	-0.00784175	-0.00234673	-0.00415382	-0.00138835	-0.00252828	-0.00390415	-0.0012347	-0.00304271	-0.00446633	-0.00544317	-0.0044935	-0.00929281	-0.00129183	-0.00447792	0.00234698	0.00273979	-0.00457709	-0.00250488	-0.00295039	-0.00601093	-0.00521273	-0.00703919	-0.00765094	-0.00465289	-0.00436087	-0.00137714	-0.00350605	-0.00388206		1.41286	0.871733	1.27742	2.22409	0.948237	1.08475	1.01937	1.52353	1.2666	1.53764	0.930199	0.984576	0.743777	0.596879	0.76882	1.50059	1.25461	1.1417	1.13743
Amino acid::Urea cycle; arginine-, proline-, metabolism::proline	-0.00443007	0.00721063	-0.00762006	-0.00149028	-0.0107491	-0.00792712	-0.00525636	-0.00442821	-0.00825991	-0.0030888	-0.00940767	-0.00181897	0.011623	-0.00391772	0.000552105	-0.00582834	-0.00497338	-0.00111341	-0.00499213	-0.00207313	-0.00136179	-0.00756013	-0.000896861	0.00197456	-0.00179126	-0.00184254	-0.00588483	-0.0052076	-0.00457747		1.16148	0.476399	0.93081	1.44054	0.98134	1.05389	1.35051	0.925117	0.888739	1.12042	0.998864	0.87685	1.18246	0.708764	1.49389	1.09342	1.21892	1.41173	1.31227
Amino acid::Urea cycle; arginine-, proline-, metabolism::trans-4-hydroxyproline	0.00197091	-0.00247417	-0.00124594	-3.97344e-05	-0.00233971	0.000118643	0.00239967	-0.000500047	-0.000726999	0.00354267	-0.00027731	0.00270046	0.00844707	0.00742424	0.00348182	-0.000259582	0.00333918	0.00366505	0.00726275	0.00198814	0.000820301	0.00323627	0.0020169	0.00688824	0.00492587	0.00389168	0.00501666	0.0017544	0.00105449		0.861046	0.809349	0.822299	1.46839	0.877826	0.683621	0.734195	1.1316	1.11498	0.507592	0.6303	0.812548	0.803549	0.722467	0.456833	1.60992	1.01658	1.33624	0.63362
Amino acid::Urea cycle; arginine-, proline-, metabolism::urea	-0.000333549	-0.00682573	-0.00100818	-0.0106503	-0.00613373	-0.0021818	-0.00555151	-0.00499474	-0.00732687	-0.0044723	-0.00237955	-0.00663817	-0.00238155	-0.00783315	-0.00521167	-0.00501972	-0.00604636	-0.00528095	-0.00904999	-0.002704	-0.00623883	-0.0100863	-0.00672456	-0.0108663	-0.00329387	-0.00240711	-0.00846666	-0.00618811	-0.00666582		1.07515	1.02408	0.947788	0.733407	1.1012	0.926776	1.10011	0.565195	1.11378	0.760571	1.06552	1.46102	0.802687	0.721692	1.5972	0.865951	0.902655	1.95086	0.843921
Amino acid::Valine, leucine and isoleucine metabolism::2-hydroxyisobutyrate	-0.0135506	-0.0105572	-0.0156373	-0.0168134	-0.0157322	-0.00676113	-0.0170427	-0.014388	-0.0098191	-0.0156446	-0.00676729	-0.0099574	-0.00687605	-0.014652	-0.0140886	-0.0185179	-0.0155925	-0.00737882	-0.0187726	-0.0105092	-0.00948556	-0.0120779	-0.0133279	-0.0122106	-0.014049	-0.0201971	-0.016847	-0.0168068	-0.0160385		0.325338	0.761115	0.955994	0	0.843338	0.738	1.10964	0.380059	0.702142	1.27859	0.732778	0.818704	1.07952	0.794116	1.53431	0.74867	0.455235	0.51783	1.48965
Amino acid::Valine, leucine and isoleucine metabolism::2-methylbutyroylcarnitine	-0.00381084	-0.00586725	-0.00407831	-0.00440446	0.00172092	-0.00333832	-0.00795757	-0.00822487	-0.000974559	-0.0070619	-0.00520463	-0.00894619	-0.0113289	-0.00432559	-0.0110211	-0.00612108	-0.00920781	-0.00912094	-0.00616676	-0.00535075	-0.00633228	-0.00864771	-0.00852975	-0.0101811	-0.0081707	-0.00541063	-0.00709247	-0.00751323	-0.00550837		1.19679	0.763594	0.575465	1.48433	0.990539	1.33273	0.834938	1.33454	0.281772	0.769655	0.686154	0.739233	0.609205	0.597527	1.30841	1.00148	1.25597	0.727324	1.0675
Amino acid::Valine, leucine and isoleucine metabolism::3-methyl-2-oxobutyrate	0.0064906	-0.00817124	0.00546451	0.00402646	0.00366693	0.00536115	0.00472712	0.00635298	0.00650724	0.0047383	0.00370659	0.00039553	-0.00450666	0.00155196	0.000491367	0.00635398	0.00112955	-0.000828906	-0.000769215	0.00313267	0.000858609	0.00185602	0.00170298	0.00414079	0.00430925	0.000419715	-0.000171994	0.00377839	0.00801548		0.746996	0.962944	1.12887	0.72794	0.991791	0.919867	1.09191	1.12196	1.24367	1.00653	0.769144	1.45013	1.06227	0.84655	0.905881	0.73671	1.67986	0.61147	0.55842
Amino acid::Valine, leucine and isoleucine metabolism::3-methyl-2-oxovalerate	-0.000343312	-0.00308519	0.00154658	0.00271453	0.00104422	-3.38692e-05	0.000646387	0.00140734	0.00388034	0.00104601	-0.000209424	-0.00402771	-0.00731537	0.00409453	-0.00130278	0.00338393	-0.000739506	-0.00588864	-0.000852151	-0.00148552	-0.00157117	-0.000494967	0.00163417	0.00156152	0.00223504	0.00120887	-0.00130779	0.00418492	0.00402594		1.60755	1.18197	1.00773	0.731054	1.118	0.777939	1.18796	1.69014	1.11021	0.884485	1.20693	1.53724	1.13349	0.719376	1.7437	1.84966	0.899759	0.716433	0.771112
Amino acid::Valine, leucine and isoleucine metabolism::4-methyl-2-oxopentanoate	0.00336411	-0.000710129	0.00962173	0.00533376	0.000326902	0.0045712	0.00672448	0.00705346	0.00747328	0.00663981	-0.00107262	-0.00256165	-0.00724879	0.00278664	-0.00570853	0.00607585	0.000889058	-0.00654507	-0.000719187	0.00285505	-0.00319495	-1.81098e-05	0.00226528	-0.000460522	0.00148121	0.00171001	0.00030237	0.00884317	0.0069342		1.83564	1.19088	0.507666	0.736569	0.962586	1.12672	0.920711	1.8921	0.838939	0.636541	0.924185	1.22276	1.34358	0.922476	1.06939	1.61513	0.906546	0.515598	0.776929
Amino acid::Valine, leucine and isoleucine metabolism::alpha-hydroxyisovalerate	0.00540331	0.00128811	0.0027132	0.00213297	0.00312334	0.00663925	0.00243679	0.000958582	0.00654177	0.00583664	0.0110643	0.00175866	-0.0045555	0.00383922	-0.00370856	0.00124411	-0.000926345	0.00157931	-0.00210714	0.00116506	0.00069823	0.0021068	0.00137752	0.00319194	0.000479365	-0.00527373	0.000364404	-0.000365511	-0.00617228		0.97496	0.760292	1.20962	0.738958	0.904067	1.27782	0.738958	1.13894	0.490968	0.638605	1.02478	0.8996	1.55013	0.925468	0.842959	0.37393	1.36423	1.44836	1.13374
Amino acid::Valine, leucine and isoleucine metabolism::beta-hydroxyisovalerate	0.00402366	0.00502278	0.00167432	-0.001239	-0.00190668	0.00396361	0.00251057	0.00283261	-0.00157582	-0.00079475	0.000257044	0.000736895	-0.00159864	0.00139914	-0.00752979	-0.000564857	0.000524352	0.00247621	0.00119004	0.000771344	-0.000479661	0.00311114	-0.000964852	-0.00160397	0.00136758	-0.00371048	-0.000978677	-0.000376625	-0.00313379		0.759123	0.70675	1.14719	0	1.00789	0.738	1.20211	0.380059	0.631928	0.767156	0.879334	0.982444	1.5518	0.794116	1.07402	1.37256	0.455235	0.51783	0.851228
Amino acid::Valine, leucine and isoleucine metabolism::hydroxyisovaleroyl carnitine	-0.0226816	-0.0228829	-0.0182027	-0.0252192	-0.0169873	-0.0214473	-0.0220749	-0.0223665	-0.020519	-0.0226803	-0.0197554	-0.0222523	-0.025705	-0.0208056	-0.0223541	-0.024363	-0.0269316	-0.0267116	-0.0278687	-0.0246734	-0.0206616	-0.0240372	-0.023902	-0.0260188	-0.0259858	-0.0224792	-0.0232646	-0.0247587	-0.0236533		0.97496	1.14044	0.572976	2.21687	0.904067	0.884643	0.461848	0.759296	0.771522	0.383163	0.927183	1.14495	1.21314	1.25599	0.919592	1.12179	1.25054	0.51727	1.27546
Amino acid::Valine, leucine and isoleucine metabolism::isobutyrylcarnitine	-0.00615311	-0.000197355	-0.000940027	-0.00330251	-0.00183047	-0.00667664	-0.00393811	-0.00146506	0.00337901	-0.0060744	-0.000785069	-0.00644423	-0.0060251	-0.00379539	-0.00210924	-0.00704845	-0.00640472	-0.00173935	-0.00453785	-0.00188276	-0.00651059	-0.00415602	-0.00556206	-0.00721396	-0.00538754	-0.00169267	-0.003985	-0.00712642	-0.00500789		0.970762	1.08146	1.01424	1.47155	0.736506	1.22338	1.10366	0.189007	0.558691	1.01737	1.06896	0.732868	1.61056	0.987303	0.991935	0.496427	1.13196	0.618052	0.705538
Amino acid::Valine, leucine and isoleucine metabolism::isoleucine	-0.00303155	-0.00607533	-0.00500252	-0.00353156	-0.00200739	-0.00616308	-0.00854527	-0.00421164	-0.00723305	-0.00498417	-0.0091566	0.00150305	-0.0021614	0.00105314	-0.00618444	-0.00424518	-0.0113916	-0.00495763	-0.00502275	-0.00377137	-0.00487989	-0.00447557	-0.0028195	-0.00297149	-0.00782715	-0.00838372	-0.00410438	-0.00693393	-0.00700058		1.27649	1.22651	1.31282	3.62811	1.02899	1.01346	0.725622	1.49119	1.44632	0.877913	1.00629	1.12428	0.860346	0.71403	1.42974	0.979152	1.00471	0.507935	0.556641
Amino acid::Valine, leucine and isoleucine metabolism::isovalerylcarnitine	-0.00368001	0.00140653	0.00227661	-0.00152344	0.00110997	-0.000843728	0.000192995	-0.00337851	0.00609567	-0.00102848	0.00297484	-0.00550126	0.00181933	0.00134874	-0.000463208	-0.00258949	-0.00298067	-0.00680594	0.0015791	-0.0032873	-0.00301093	0.000353005	-0.00295132	-0.0018018	-0.00410556	-0.00121972	-0.00378856	-0.000162823	0.00410042		1.50683	0.863306	0.569284	1.46839	1.02073	0.830111	1.19307	1.1316	0.696863	0.761388	1.06666	0.975058	0.669624	0.656788	1.06594	0.743041	0.790672	0.616724	0.985632
Amino acid::Valine, leucine and isoleucine metabolism::leucine	-0.00868183	-0.012788	-0.00965737	-0.012001	-0.00804676	-0.0120879	-0.0107842	-0.0106608	-0.0106675	-0.0102578	-0.0184295	-0.00596845	-0.00953555	-0.00632155	-0.0199012	-0.00970039	-0.0180916	-0.0138776	-0.0106283	-0.00952923	-0.00872186	-0.0139199	-0.0065478	-0.00715966	-0.0140345	-0.0157902	-0.00813304	-0.0119612	-0.0109662		1.17011	0.799898	0.875211	2.90249	0.68599	0.916938	0.544216	1.49119	0.619853	0.877913	1.05421	1.12428	1.19125	0.454383	0.752497	0.734364	1.78615	1.42222	0.834962
Amino acid::Valine, leucine and isoleucine metabolism::levulinate (4-oxovalerate)	0.00977614	0.0130744	0.011432	0.0113837	0.0118868	0.0135408	0.00909425	0.0138182	0.0154729	0.0129819	0.00669865	0.0118849	0.0166044	0.01027	0.00623799	0.00954001	0.00844924	0.0147338	0.0094082	0.0134934	0.0180031	0.0137202	0.0142548	0.00850103	0.0110888	0.0115267	0.00614351	0.0106401	0.0131788		0.864761	0.650273	0.825847	2.21209	0.922619	0.784653	1.38256	0.947072	0.69987	0.892118	0.925182	0.816054	1.00877	0.791546	1.45288	0.746247	1.47473	0.412923	0.848473
Amino acid::Valine, leucine and isoleucine metabolism::valine	-0.021848	-0.0227583	-0.0179946	-0.0250836	-0.0104602	-0.022357	-0.0224334	-0.0225765	-0.0184312	-0.0218294	-0.0199368	-0.0183197	-0.020462	-0.0196139	-0.0271336	-0.0252583	-0.0321156	-0.0273038	-0.0261813	-0.025145	-0.0233423	-0.0248507	-0.0240836	-0.0259425	-0.0268238	-0.032962	-0.0227032	-0.0282909	-0.0310368		0.42914	0.968099	1.19796	2.19551	0.793611	0.681425	0.731837	0.751979	0.903012	0.505961	1.01491	1.37689	0.734221	0.196404	1.2902	0.49377	1.01331	1.33194	0.771938
Carbohydrate::Aminosugars metabolism::erythronate*	-0.00367812	-0.00544064	-0.00728066	-0.0070339	-0.0110528	-0.00619378	-0.0073944	-0.00755311	-0.00664254	-0.00743529	-0.00664087	-0.0119875	-0.00565514	-0.00740437	-0.00270038	-0.00611247	-0.00714635	-0.00795215	-0.007903	-0.00976936	-0.00524697	-0.0107969	-0.00506122	-0.00595531	-0.0077828	-0.00962139	-0.00773818	-0.00432862	0.000604693		0.970762	1.13553	0.887459	0	0.818341	1.12551	0.827748	0.56702	0.977709	1.14454	1.06896	0.732868	1.27503	1.44804	1.29715	1.61339	1.01877	1.64814	1.05831
Carbohydrate::Fructose, mannose, galactose, starch, and sucrose metabolism::erythrose	0.00452121	-0.00455027	0.00269336	-0.00344255	0.00408951	0.00617239	0.00314047	-0.00246375	-0.00600765	0.00436936	0.00726789	0.00317254	-0.00515257	0.00201611	-0.000214418	0.000421854	0.00744657	0.00269003	0.000931566	-0.000806683	-0.00187925	-0.00843826	-0.00742143	-0.00193297	-0.000710672	-0.00540614	0.000221624	-0.00239597	-0.012057		0.750995	1.39837	1.38711	1.46367	1.30234	0.827445	0.823317	1.12797	0.903012	1.2649	0.773262	1.05292	0.867715	0.720146	1.06252	0.864097	0.675542	0.819657	1.05264
Carbohydrate::Fructose, mannose, galactose, starch, and sucrose metabolism::fructose	0.00664082	0.000647321	0.00667684	0.00429438	0.00514802	0.00320982	0.0031292	0.00277147	-0.000788767	0.00481038	0.0128198	-0.00139549	-0.00628223	0.00147001	0.00670905	0.00227807	0.00318456	-0.000461442	-0.00245447	0.00172325	-0.00132864	-0.00497589	0.00416663	0.000866907	0.00200889	-0.0100485	-0.00444421	0.00412063	-0.00192047		1.17385	1.23043	1.12887	1.45588	1.07275	0.919867	0.909925	1.86994	0.967297	0.880718	0.913359	1.45013	0.995879	0.84655	0.905881	0.982281	0.895926	1.32485	1.39605
Carbohydrate::Fructose, mannose, galactose, starch, and sucrose metabolism::mannitol	0.00283739	0.00206135	0.00303286	0.00582394	0.00561236	0.00547448	0.00478654	0.00682115	0.0042514	0.00297779	0.00445793	0.00301654	0.0026481	0.00698302	0.00477328	0.0041926	0.00717356	0.00585156	0.010155	0.00565158	0.00464517	0.00752641	0.00190028	-0.000294522	0.00725968	0.00644219	0.00456915	0.00688352	0.00858178		1.80644	0.79905	0.874283	0.724852	0.685263	1.15701	0.906065	0.931003	0.619196	0.751699	1.00522	1.20331	0.925544	0.907802	0.977208	1.10038	1.33819	0.913314	1.1121
Carbohydrate::Fructose, mannose, galactose, starch, and sucrose metabolism::mannose	-0.0117393	-0.0122468	-0.00672333	-0.00478447	-0.0133531	-0.0109436	-0.00267714	-0.00851196	-0.00780357	-0.00962898	-0.010621	-0.0103041	-0.011083	-0.0134465	-0.0162756	-0.00903772	-0.012791	-0.00397539	-0.0105584	-0.00738671	-0.00698582	-0.00781312	-0.00849065	-0.0152079	-0.00957252	-0.0156842	-0.0101295	-0.00894208	-0.00847938		1.51007	0.757019	0.950849	0	1.0843	0.782963	0.275916	0.756027	0.698363	1.01737	0.971779	0.895727	0.603959	1.38222	1.22084	0.620534	1.35836	0.618052	1.26997
Carbohydrate::Glycolysis, gluconeogenesis, pyruvate metabolism::1,5-anhydroglucitol (1,5-AG)	-0.00899034	-0.0030415	-0.00532887	-0.00184818	0.0035414	-0.00865708	-0.00442569	-0.00379635	-0.00119656	-0.00839929	-0.00256516	-0.00256809	-0.00427702	-0.00482641	-0.000756657	-0.00401569	-0.0076585	-0.00679187	-0.00230049	-0.00530978	-0.00409716	-0.00776944	-0.00973358	-0.0101257	-0.0063532	-0.00149823	-0.00334656	-0.00556268	-0.00745083		0.960424	0.855951	1.19158	0	0.910829	1.0167	0.909925	1.12196	0.621834	0.880718	1.0095	0.563938	0.796703	0.781431	0.679411	0.859495	1.2319	1.22294	0.767827
Carbohydrate::Glycolysis, gluconeogenesis, pyruvate metabolism::1,6-anhydroglucose	-0.00918426	-0.00992993	-0.0141298	-0.0117608	0.000609012	-0.0039409	-0.0103453	-0.0107093	-0.0125687	-0.00907773	-0.0117233	-0.0129456	-0.0188401	-0.00850736	-0.014185	-0.00847384	-0.00997063	-0.00782771	-0.00380359	-0.0116079	-0.0120913	-0.00900311	-0.00649219	-0.00645232	-0.0123292	-0.0097861	-0.0121138	-0.0117249	-0.0122642		0.42914	1.23702	0.882708	0	0.752913	0.924792	0.548878	0.751979	0.903012	1.2649	0.821591	0.971926	0.867715	0.982018	0.986625	0.617212	1.1259	1.63931	0.982466
Carbohydrate::Glycolysis, gluconeogenesis, pyruvate metabolism::glucose	0.00846299	0.0122594	0.00825129	0.00661473	0.00327416	0.0059115	0.00734842	0.00724095	0.00815863	0.00594107	0.00468147	0.00495703	0.00537286	0.0053287	0.00823532	0.00339932	0.00400478	0.00986315	0.00230107	0.00720046	0.00699211	0.00554853	0.00730145	0.00354887	0.0068875	0.00708784	0.00412272	0.00446091	0.0056925		0.852802	0.69472	1.31561	0	1.09183	0.967251	0.727166	0.747179	1.38038	1.13115	0.960407	1.0462	0.596892	0.975749	0.980327	1.10389	1.11872	0.407213	1.11565
Carbohydrate::Glycolysis, gluconeogenesis, pyruvate metabolism::glycerate	-0.00735186	-0.0136688	-0.0110256	-0.0105818	-0.011573	-0.00730322	-0.0107181	-0.0145397	-0.0160836	-0.00903471	-0.00143054	-0.00952287	-0.00778355	-0.0134684	-0.00572872	-0.00810211	-0.0103167	-0.0094901	-0.00775458	-0.00986035	-0.00963357	-0.00663285	-0.0115142	-0.0110808	-0.0115793	-0.00308006	-0.00866508	-0.00913481	-0.0112593		0.851895	0.960898	1.06389	1.45279	0.989683	1.01453	0.544795	0.373193	0.896295	0.878846	0.71954	1.04509	0.861261	0.909732	0.979285	0.980193	1.00577	1.01695	1.18412
Carbohydrate::Glycolysis, gluconeogenesis, pyruvate metabolism::lactate	-0.0157246	-0.0116375	-0.013139	-0.011958	-0.0108651	-0.0112817	-0.0121953	-0.0124874	-0.0138077	-0.0113638	-0.00950974	-0.00878435	-0.0132932	-0.00719404	-0.00742977	-0.0102914	-0.00883866	-0.0150432	-0.0129763	-0.0140621	-0.0139097	-0.0112485	-0.0120354	-0.0123439	-0.00802557	-0.0131424	-0.013714	-0.0114444	-0.0115223		1.18905	0.650273	1.07995	0.737363	0.922619	0.931775	0.829534	1.89414	0.839844	0.892118	1.36343	0.816054	1.54678	0.923471	0.84114	0.621873	1.24785	0.619385	1.06059
Carbohydrate::Glycolysis, gluconeogenesis, pyruvate metabolism::pyruvate	0.00269584	0.00488344	0.00566776	0.0050285	0.000846091	0.00906408	0.00896604	0.00510965	0.00624355	0.00668683	0.00663957	0.000406876	0.00201972	0.00741004	-0.00182635	0.00666594	0.00663298	0.000528766	0.000201571	0.0025309	0.00590187	0.00401292	0.00409752	0.00189023	0.00108277	0.00262191	0.00296345	0.00840764	0.00862243		1.30276	1.08849	0.701822	0	0.803069	0.88656	0.833129	0.760941	0.281161	1.27998	0.978096	0.983509	0.878057	0.861225	0.691188	0.499654	0.683593	1.4515	1.42025
Carbohydrate::Nucleotide sugars, pentose metabolism::arabinose	-0.00745195	-0.0115986	-0.00951883	-0.0122376	-0.00202613	-0.00680095	-0.0146347	-0.0139088	-0.00914183	-0.0126861	-0.00249245	-0.0138833	-0.00910108	-0.0105697	-0.0102695	-0.00974832	-0.0180292	-0.0100616	-0.0118062	-0.0116387	-0.00457892	-0.0099531	-0.0121337	-0.00986034	-0.0101806	-0.0258314	-0.0130241	-0.0172277	-0.0163999		1.19162	0.597372	0.763968	1.47792	0.924614	1.27782	0.923697	1.32877	0.701383	0.894047	0.975982	0.817819	0.876158	1.25599	0.613061	1.24643	1.02317	1.44836	0.921166
Carbohydrate::Nucleotide sugars, pentose metabolism::threitol	-0.000857316	-0.00237579	-0.00844777	-0.00439987	-0.00360763	-0.000585304	-0.00501784	-0.00140661	0.000915499	-0.00249297	0.000627863	-0.00625237	-0.00759985	-0.00326414	-0.00563317	-0.00454206	-0.0053552	-0.00797801	-0.00807977	-0.000652968	-0.00176382	-0.00112662	-0.00341069	-0.00824125	-0.00418233	-0.0116694	-0.00250118	-0.00394457	-0.00433915		0.960424	0.909447	1.00344	0	0.748904	0.919867	1.00092	0.560981	0.829111	0.754901	0.865287	1.289	0.663919	0.781431	1.13235	0.613925	1.56787	2.03823	0.83763
Cofactors and vitamins::Ascorbate and aldarate metabolism::ascorbate (Vitamin C)	0.0074477	0.0101594	0.012636	0.00675147	0.0161875	0.00966786	0.0105599	0.00949916	0.010479	0.00675059	0.0094386	0.0104189	0.0109988	0.0119972	0.00928399	0.0103672	0.00707599	0.0125842	0.0138285	0.0134826	0.0127826	0.01148	0.00361995	0.00574926	0.0104336	0.0103176	0.00209447	0.0082398	0.0103698		0.423249	0.795675	0.684035	0	0.842925	1.20013	1.26313	1.48331	1.16465	1.24754	1.3823	1.11835	1.11913	1.16224	0.898228	0.486991	0.888358	0.909456	1.1074
Cofactors and vitamins::Ascorbate and aldarate metabolism::threonate	-0.0161541	-0.0191342	-0.0191085	-0.0189247	-0.0127058	-0.0193148	-0.0174159	-0.0240607	-0.0264907	-0.02325	-0.0164158	-0.0217372	-0.0263022	-0.0190707	-0.0152645	-0.0160632	-0.0176389	-0.0249055	-0.0199645	-0.0209415	-0.0227844	-0.0244063	-0.0249001	-0.020467	-0.0225599	-0.0172736	-0.0215663	-0.0199097	-0.0236006		0.963502	0.858694	0.75499	1.46055	0.791915	0.825677	0.821557	0.937966	1.17834	1.13598	1.15741	0.404104	1.19888	0.783935	0.530124	1.10861	0.898798	1.02238	0.630236
Cofactors and vitamins::Hemoglobin and porphyrin metabolism::bilirubin (E,E)*	0.000660752	-3.55956e-05	7.30142e-05	0.00352719	-0.00940331	-0.00345526	0.00218597	0.00131914	-0.00140847	0.00286704	-0.00620305	0.00336126	-0.00115627	-0.00234007	-0.00112956	-0.000825603	0.000952334	0.00378199	-0.00321952	0.00292996	-0.00330175	-0.00177121	0.00284667	0.0038676	-0.00110309	-0.00295173	0.00358788	0.00406809	-0.00133686		1.17761	1.28804	0.880822	0	1.21833	1.60278	0.547705	1.12556	0.623827	0.6311	1.25387	0.889028	0.999071	0.914591	1.28744	1.84768	0.786448	1.12462	0.980367
Cofactors and vitamins::Hemoglobin and porphyrin metabolism::bilirubin (E,Z or Z,E)*	0.00534776	0.00267206	0.0086681	0.0079675	-0.00626153	0.00245783	0.00719034	0.00812507	0.00663692	0.00683714	0.000504387	0.00968385	0.00708259	0.007102	-0.002004	0.00675096	0.00867378	0.0100969	2.50816e-05	0.00546497	0.00632875	0.00814912	0.00806895	0.0117263	0.00503343	0.00390539	0.00328733	0.00726331	0.00885592		1.40372	1.35328	1.01533	0.736569	1.12643	1.46964	0.82864	0.567631	1.04867	0.254616	1.02147	1.05973	1.34358	0.790694	1.29854	1.73937	0.793228	1.54679	1.27134
Cofactors and vitamins::Hemoglobin and porphyrin metabolism::bilirubin (Z,Z)	0.010669	0.00873362	0.0117077	0.0123598	0.00649553	0.0132561	0.0140917	0.0114392	0.0143975	0.0105178	0.00696098	0.0134944	0.01023	0.00761622	0.00567887	0.010335	0.011746	0.00880954	0.00771414	0.0124449	0.0112226	0.014588	0.0128601	0.0116413	0.008247	0.0140886	0.00705261	0.0131073	0.012887		1.60071	0.909447	0.815293	0.72794	1.13348	1.16194	1.36489	1.30896	1.17457	0.880718	1.15372	0.805625	1.39423	1.43262	0.754901	1.96456	1.00792	0.61147	0.977235
Cofactors and vitamins::Hemoglobin and porphyrin metabolism::heme*	-0.0148495	-0.0205569	-0.0149529	-0.0162902	-0.0111789	-0.013495	-0.0101585	-0.0131776	-0.0100673	-0.00679676	-0.0130767	-0.0117824	-0.00971666	-0.0110669	-0.0100814	-0.0124874	-0.0126284	-0.0124375	-0.0145861	-0.00963972	-0.0135011	-0.00723293	-0.0136791	-0.0112043	-0.0131842	-0.0153744	-0.01412	-0.0104293	-0.00834503		0.544588	1.14664	1.47223	0.742974	1.15688	0.840037	1.11446	0.954278	0.846234	0.898906	0.932222	0.90449	0.677631	0.531713	1.23279	1.37853	1.71455	0.728114	0.997417
Cofactors and vitamins::Hemoglobin and porphyrin metabolism::biliverdin	0.00194709	-0.00260428	0.000410884	-0.00295148	-0.00114132	-0.00192012	-0.000553911	-0.00204092	-0.00384975	-0.000194465	-0.00120445	-0.00206611	0.00137357	-0.00179698	0.00173786	-0.00400719	-0.00243734	0.00701917	-0.000569428	-0.00100755	0.00313645	0.000641816	0.00287052	0.00531868	0.00122698	-0.002036	-0.000402344	-0.00163333	-0.00523525		0.983465	1.20517	0.834853	1.49081	1.11922	1.38812	0.83858	0.76592	1.06125	0.515341	0.886047	1.23743	1.29171	1.46699	0.927614	1.00585	0.45871	0.62614	0.929203
Cofactors and vitamins::Pantothenate and CoA metabolism::pantothenate	-0.000387348	-0.00384731	0.0009034	-0.000239618	-0.00198232	-0.00329348	-0.0034206	0.00195374	-0.000834426	0.00167397	0.000502102	0.00489313	0.000596056	0.000231387	-0.00403133	-0.000897292	0.000814234	0.000620079	-0.00249653	-0.00383301	-0.00363699	-0.0032075	0.000877752	0.000698777	-0.000192404	-0.00646848	0.000415491	-0.00141486	-0.00512372		0.746201	0.85504	0.626481	0.727166	1.11205	0.822164	0.545374	0.747179	0.966268	1.13115	0.768326	0.804768	0.729534	0.6505	0.829507	0.735927	1.11872	0.916229	1.46429
Cofactors and vitamins::Tocopherol metabolism::alpha-tocopherol	-0.00295986	-0.00531358	-0.00272148	-0.00378077	-0.00417917	-0.00217169	-0.00288265	-0.00393203	-0.0025	-0.00049668	-0.000544978	-0.0055646	-0.00695347	-0.001726	-0.00670277	-0.00707274	-0.00250761	-0.00699154	-0.00586417	-0.00359052	-0.000572005	-0.00690486	-0.00356683	-0.00314151	-0.00751243	-0.0092311	-0.00579604	-0.00123446	-0.00490178		0.325691	1.03406	0.893228	1.48112	0.967801	0.7388	0.833129	1.14141	1.12465	0.767987	0.929192	0.983509	0.878057	0.794977	0.844786	0.624568	1.13932	1.14046	0.85215
Cofactors and vitamins::Tocopherol metabolism::gamma-tocopherol	-0.00791473	-0.0169763	-0.0136675	-0.0105985	-0.0188362	-0.0102786	-0.00891904	-0.00964818	-0.00748765	-0.00728757	-0.0147402	-0.0126628	-0.0100344	-0.00964766	-0.0141116	-0.00946762	-0.00673673	-0.00343422	-0.012631	-0.00700799	-0.00732657	-0.00118281	-0.00693637	-0.00419066	-0.00884273	-0.00873399	-0.0106277	-0.0122995	-0.00903355		0.8592	1.07682	1.57795	1.46524	1.07965	1.31559	1.00735	0.940982	0.486759	1.01301	1.01599	1.37837	0.868646	0.917532	0.987682	1.35932	0.563555	0.923103	1.33478
Cofactors and vitamins::Vitamin B6 metabolism::pyridoxate	0.00477016	0.0121614	0.0113336	0.00643001	-0.00158279	0.00356486	0.0028425	0.000435093	0.000213459	0.00246299	0.0106362	0.00502605	0.0124588	-0.00169516	0.00766347	0.00400713	0.00550571	0.00919963	0.0046349	0.00305768	-0.00207695	-0.00671227	0.000699576	0.00301893	0.000587734	0.000782926	0.00573177	0.00387511	-0.00526871		1.07056	1.0197	0.943738	1.46055	0.954359	0.825677	1.00413	1.68834	1.03971	1.00976	0.723384	1.13149	0.799257	1.04525	0.75732	1.35496	0.786448	0.817906	1.05039
Energy::Krebs cycle::alpha-ketoglutarate	0.0156387	0.006549	0.0144069	0.0130069	-0.000280356	0.0114119	0.00856268	0.0143449	0.0129984	0.0131876	0.0104488	0.00875119	0.0138505	0.0149912	0.0129308	0.0174316	0.0133348	0.00435589	0.00856444	0.0097048	0.0104341	0.016247	0.0110757	0.0143174	0.0113362	0.0147509	0.012015	0.0128332	0.0124598		0.54637	1.58863	0.963292	1.49081	1.1814	0.991512	1.49081	0.76592	0.990503	0.644177	0.787597	1.15493	1.08776	1.0669	0.850313	0.754385	1.14678	0.939209	0.786248
Energy::Krebs cycle::citrate	0.010654	0.0101851	0.00855445	0.0131205	0.00265236	0.00747593	0.0130372	0.0104274	0.00806588	0.00930661	0.0030543	0.00793594	0.0157838	0.00398077	0.0106243	0.0161224	0.0121581	0.0109222	0.00781368	0.0111005	0.00781822	0.00962125	0.00953484	0.0111768	0.00999869	0.0136016	0.011517	0.0162264	0.0136044		0.74304	0.798203	0.998123	2.17225	0.785204	1.54104	1.17664	1.48803	0.549813	0.876053	1.33887	0.721222	0.924564	1.36026	0.901083	0.732808	1.55957	1.41921	0.833193
Energy::Krebs cycle::malate	-0.00237588	-0.00405138	-0.00312874	-0.00123011	-0.000559441	-0.00148673	-0.000742335	-0.00793689	-0.00031726	-0.00158263	0.00134617	-0.00275519	-0.00373094	-0.00632812	-0.00539522	-0.00241069	-0.000864635	-0.000294103	-0.0044769	-0.000232882	-0.00293463	-0.00564119	-0.00906904	-0.00975461	-0.00879065	-0.00926102	-0.00494978	-0.00396422	-0.00437619		0.855532	0.911389	1.19413	1.45899	0.912773	1.01887	0.729494	1.49914	1.0386	0.504341	0.915308	1.04955	1.06454	0.717841	1.21042	0.984377	0.561149	0.817033	0.97932
Energy::Krebs cycle::succinylcarnitine	-0.00686136	-0.0064642	-0.0064678	-0.0029838	-0.00286157	-0.00565585	-0.00157712	-5.51139e-05	-0.00519926	-0.00194822	-0.00676078	-0.00616569	-0.00753781	-0.00146047	-0.0102396	-0.00216504	0.000799199	-0.00707612	0.00126019	0.00103377	-0.000299947	-0.00298256	0.00233451	0.00240384	-0.00386996	0.0016934	-0.00640606	0.00160769	0.00305309		0.752607	0.808481	1.07416	2.20022	1.26434	0.829221	0.641731	0.565195	1.04417	1.39438	1.30768	1.37985	1.47159	0.984125	0.608457	0.989658	0.902655	1.02677	0.914248
Energy::Oxidative phosphorylation::acetylphosphate	-0.0030256	-0.000659832	-0.00496921	0.000379484	-0.00165239	-0.00451411	-0.00636988	-0.0049016	-0.00143866	-0.00510078	0.000708859	-0.00351833	-0.00335084	-0.00132864	-0.00256242	-0.00753068	-0.00926106	-0.00171614	-0.00159606	-0.00321055	0.000234919	-0.000560345	-0.00965095	0.00143827	-0.00133933	-0.013006	-0.00582287	-0.00379093	-0.0031737		0.216424	0.976463	0.763143	1.47632	0.964665	1.08006	1.10724	0.948095	1.05094	1.02067	0.877435	1.06202	1.27916	1.12257	0.842049	1.3696	0.454252	1.13677	0.495477
Energy::Oxidative phosphorylation::phosphate	-0.00615279	-0.00883082	-0.00265938	-0.0111021	-0.000753728	-0.00448203	-0.0086935	-0.0113343	-0.00891303	-0.0133977	0.000995397	-0.00874785	-0.00362684	-0.00543641	-0.00490749	-0.0103894	-0.00895205	-0.00755671	-0.0105859	-0.0108224	-0.0108969	-0.00826048	-0.0133937	-0.0102747	-0.0091517	-0.0202682	-0.00960601	-0.0138527	-0.0168175		0.758302	0.597372	1.52794	0	0.780785	0.835496	0.738958	0.569472	0.771522	1.02177	1.07358	1.39029	0.741365	0.727153	0.919592	0.747861	1.02317	0.51727	1.06288
Lipid::Bile acid metabolism::cholate	-0.0226	-0.0137278	-0.0152722	-0.0139692	-0.01529	-0.0211829	-0.0215331	-0.0168876	-0.0158064	-0.020207	-0.012394	-0.012824	-0.00422608	-0.0210989	-0.00743825	-0.0177435	-0.018046	-0.0124943	-0.0186334	-0.0153473	-0.0136665	-0.0184383	-0.0137955	-0.016795	-0.0165228	-0.0188717	-0.0194867	-0.0197548	-0.0185808		1.38728	0.588466	1.00344	0	0.850107	1.25877	1.09191	1.30896	1.10548	0.754901	1.346	1.289	1.19505	0.911669	1.05686	1.35064	0.559954	1.12103	0.698025
Lipid::Bile acid metabolism::deoxycholate	-0.013302	-0.0043081	-0.016099	-0.00947776	-0.00897268	-0.0130716	-0.0118817	-0.0124579	-0.0146338	-0.0143009	-0.00566081	-0.0124031	-0.0150548	-0.0118626	-0.00570763	-0.0144487	-0.011206	-0.0144169	-0.0046464	-0.0116639	-0.0134221	-0.0132594	-0.0159136	-0.00756795	-0.0135699	-0.0118112	-0.0125784	-0.0142957	-0.0151035		0.861046	1.02518	0.822299	0	1.24529	1.31841	1.10129	1.88601	1.18467	0.63449	0.775753	0.487529	0.803549	1.11654	0.837526	1.73376	1.80725	0.925086	0.563218
Lipid::Bile acid metabolism::glycochenodeoxycholate	0.00500346	0.00116757	0.00179847	0.00480473	-0.00097001	0.00369672	0.00414488	0.00298769	0.00404186	0.00741998	0.00227905	0.00156176	0.00110038	0.0034718	0.00816106	0.00561825	0.000211541	0.00680137	0.00476234	0.00747149	0.00476157	0.00698519	0.00575175	0.0078221	0.00310548	0.0102181	0.000870813	0.00481491	0.00260323		0.743827	0.95886	1.81102	1.4497	0.866656	1.06059	1.17788	0.744802	0.963194	1.12755	1.05309	1.04287	0.859434	1.62108	0.902038	0.366793	1.56122	0.608876	0.903583
Lipid::Bile acid metabolism::glycocholate	0.00661168	-0.000226471	0.00622233	0.00244677	-0.000429068	0.00074151	0.00593999	0.00192409	0.00472379	0.0052871	0.00402446	0.00139198	-0.00153816	0.00656768	0.0069177	0.00556729	0.00313624	0.00262336	-8.05573e-05	0.00327522	0.00327058	0.00483469	0.00393731	0.00938702	0.0036832	0.00500497	0.00455844	0.00267942	0.00647171		0.432381	0.812841	1.14348	1.47473	0.922619	1.17698	0.737363	0.189414	0.769857	1.14701	1.16865	1.14248	1.81579	1.12136	0.764673	0.746247	1.81505	1.03231	0.989885
Lipid::Bile acid metabolism::glycodeoxycholate	-0.014451	-0.00973018	-0.0205669	-0.0185228	-0.0140601	-0.0128632	-0.0180717	-0.0178345	-0.0176215	-0.0184915	-0.0189256	-0.0113649	-0.0162666	-0.0180458	-0.0140959	-0.0166085	-0.013807	-0.0159283	-0.0169501	-0.0174941	-0.0161259	-0.0130865	-0.0183548	-0.0197682	-0.015212	-0.0148515	-0.0142253	-0.0202512	-0.0150773		1.58384	1.1116	1.05492	0.720269	0.941286	1.2455	0.990371	1.29516	0.820375	1.12042	0.808604	0.637709	1.37954	1.09536	0.448168	1.45789	1.10811	1.6134	0.828803
Lipid::Bile acid metabolism::hyodeoxycholate	-0.00884295	-0.00689323	-0.00597948	-0.00882542	-0.00188263	-0.00663354	-0.00372752	-0.00384623	-0.00745196	-0.00482598	-0.00423691	-0.00189092	-0.001668	-0.00246457	-0.0117506	-0.00533023	-0.00468548	-0.000885249	-0.00455779	-0.00629855	-0.00357595	-0.00784827	-0.00308872	-0.00119277	-0.00481088	-0.00752813	-0.00479024	-0.00522089	-0.00537441		1.72209	1.34892	0.632537	1.46839	0.857412	0.878942	0.642421	1.3202	1.32404	1.01518	0.872723	1.38133	1.13836	0.656788	0.913665	0.990721	0.564766	1.02787	0.704023
Lipid::Bile acid metabolism::taurochenodeoxycholate	0.003203	-0.00336649	0.005098	0.00354108	-0.00940968	0.00182796	0.00593172	0.0047407	0.00114744	0.00493241	0.0061577	-0.0020296	-0.00574265	0.00540341	0.000115607	-0.00201778	-0.00017224	8.41216e-07	-0.00715163	0.00346969	0.000737883	0.00190885	0.000709721	0.00351164	0.00568211	-0.00506987	-0.00216113	0.000358372	-0.000957091		0.856446	0.751357	0.880822	5.11191	1.17772	0.534262	0.638989	1.12556	0.623827	1.2622	0.819835	1.05067	0.932466	0.914591	0.833052	1.35496	1.01115	1.02238	1.26047
Lipid::Bile acid metabolism::taurocholate	-0.00352247	-0.00316488	-0.00490621	-0.0055793	-0.00600247	-0.00299072	-0.000884072	-0.006607	-0.006938	-0.00674345	-0.00499017	-0.00478186	-0.0018664	-0.00349779	-0.00711143	-0.00592152	-0.00135597	-0.00281981	-0.00565703	-0.00684326	-0.00748406	-0.00453092	-0.00578114	-0.00215098	-0.00519995	-7.04785e-05	-0.00799076	-0.00325688	-0.00222616		0.43662	0.82081	1.09054	1.48918	0.993776	1.139	0.744592	0.956357	0.848078	1.41564	1.52431	1.07127	1.01866	1.26557	1.15825	1.75831	0.916421	1.04243	1.07099
Lipid::Bile acid metabolism::taurodeoxycholate	-0.01152	-0.0184095	-0.012621	-0.0130831	-0.0124268	-0.011252	-0.0114356	-0.0138817	-0.0129777	-0.0119945	-0.0151659	-0.0174315	-0.0175733	-0.0155724	-0.0122705	-0.0147261	-0.0141657	-0.0164906	-0.00965083	-0.014813	-0.0134238	-0.0124559	-0.0146916	-0.0121993	-0.0163288	-0.0192433	-0.0203051	-0.0155379	-0.0150944		1.81801	1.23306	1.13128	1.45899	1.19675	0.921831	1.09424	0.749572	1.59252	0.504341	0.867134	0.968814	1.26414	0.848357	0.907815	1.47657	1.23453	0.612775	0.839418
Lipid::Bile acid metabolism::taurolithocholate 3-sulfate	0.0151295	0.00967326	0.0167053	0.0164685	0.00696435	0.00976694	0.0167617	0.0137158	0.0116097	0.0121894	0.0171462	0.00887222	0.0066727	0.0141386	0.0121606	0.010777	0.0125436	0.00550737	0.0116628	0.00923126	0.00612313	0.00931473	0.013845	0.0205257	0.00789398	0.00565898	0.00983165	0.0134775	0.0114129		0.434254	1.03406	0.765624	1.48112	1.07076	1.37909	0.647989	0.951176	0.421742	1.02398	0.929192	0.655673	1.14823	1.52371	1.38238	0.999308	1.02539	1.14046	1.1362
Lipid::Bile acid metabolism::ursodeoxycholate	-5.75226e-05	0.00357698	0.00356244	0.000259021	0.00202413	0.00470031	0.00609883	-0.00179394	0.000936854	0.00376783	0.00628321	0.00739333	0.00728351	0.00118819	-0.00080506	0.00253149	0.00218652	0.00622514	9.7791e-05	0.000923802	0.00052794	0.00109233	-0.00347062	-0.000464663	0.000182391	0.00253505	0.002625	0.000558361	-0.0031734		1.28742	1.34458	0.693556	1.46367	1.24129	1.02214	0.823317	1.12797	0.972475	1.39139	1.30488	1.2959	1.06796	0.785614	0.379471	1.60475	0.562952	1.33194	0.982466
Lipid::Carnitine metabolism::2-tetradecenoyl carnitine	-0.00020762	0.000252004	-0.00193894	-0.000437176	-0.00351218	-0.00141585	-0.000567736	-0.00177988	-0.00197881	-0.000129502	-0.00229933	0.000841791	-0.00467279	-0.000937435	-0.0013299	0.00104115	-0.00284225	0.000295462	-0.00150967	-0.0034826	-0.000159495	0.000614033	-0.00105682	-0.0049486	-0.00383485	0.0024546	0.00510283	-0.00211786	0.00182885		0.64371	0.6454	0.945759	2.19551	0.732564	0.973465	1.00628	1.12797	0.903012	1.13841	0.628275	1.21491	0.667473	1.50576	1.3661	1.11098	1.68885	0.819657	1.26317
Lipid::Carnitine metabolism::3-dehydrocarnitine*	0.00148675	0.00684858	0.00178741	-0.00119834	0.00155687	0.000983067	2.69033e-05	-0.00303124	0.000732134	0.000753536	0.00666179	-0.00657232	-0.00738602	-0.00030056	-0.001863	0.00333249	0.0034466	-0.00436418	-0.000793233	0.000258648	-0.00164664	-0.00582808	-0.00370678	3.10499e-05	-0.00117559	-0.00495236	-0.00342104	-0.000178677	0.00130904		1.16026	0.951794	0.619887	0.719511	0.86027	1.05278	0.899389	1.66346	0.887804	0.99488	0.475149	0.637038	1.57496	0.772383	0.820776	0.606817	1.21763	0.705121	0.827931
Lipid::Carnitine metabolism::acetylcarnitine	-0.00312401	-0.00268359	-0.0060345	-0.00770617	-0.00994898	-0.00572955	-0.00697983	-0.00926679	-0.0105409	-0.00849426	-0.00831769	-0.00602203	-0.00439797	-0.00877104	-0.00971496	-0.0030868	-0.0117251	-0.00477126	-0.00686906	-0.011772	-0.0104442	-0.0123535	-0.00928457	-0.0131986	-0.0058626	-0.00291928	-0.00603458	-0.0115922	-0.01369		0.551785	0.774527	0.843128	0.752793	0.900062	1.00134	0.658694	0.96689	1.14322	0.910786	0.994254	0.416565	0.892562	1.48153	1.40521	0.761862	0.926514	1.05391	1.15497
Lipid::Carnitine metabolism::carnitine	-0.00257738	0.00372812	-0.00159777	0.00645977	-0.000171578	-0.00265483	0.00368601	0.0064224	0.00953036	-0.000103072	-0.00528732	0.000337518	8.28089e-05	0.000412042	0.000670624	0.00428367	0.00161223	0.000630272	0.00260641	0.00102909	0.00827626	0.00621859	-1.28954e-05	0.00228791	0.000951888	0.00842466	0.00178483	0.00520999	0.0124332		0.533001	0.96192	0.814426	0	0.768326	0.967251	0.908957	0.747179	0.552153	1.5082	1.05645	1.12668	1.59171	0.71555	1.73442	0.981236	1.78995	0.712622	0.906467
Lipid::Carnitine metabolism::cis-4-decenoyl carnitine	-0.0113584	-0.0148346	-0.0139093	-0.0161085	-0.0120573	-0.0127241	-0.0167653	-0.0157131	-0.0149607	-0.0155947	-0.0156644	-0.0174022	-0.0157238	-0.0178233	-0.0114944	-0.0135883	-0.0166496	-0.0147551	-0.0158992	-0.01809	-0.00896603	-0.0214026	-0.011872	-0.0151286	-0.0147851	-0.0142274	-0.0159175	-0.0183162	-0.0168435		0.760769	0.708283	1.21355	0.741362	0.96885	0.936828	1.01937	1.33309	0.492566	0.76882	1.02812	0.902528	1.14947	1.39272	0.845702	0.625245	0.912445	1.03791	0.853074
Lipid::Carnitine metabolism::decanoylcarnitine	-0.0149523	-0.0118464	-0.0190647	-0.0187807	-0.0115951	-0.0152353	-0.0198087	-0.0156418	-0.0176463	-0.0174756	-0.0148622	-0.0115419	-0.0150828	-0.0183442	-0.0155387	-0.0173225	-0.020388	-0.017628	-0.0191344	-0.0175839	-0.0131138	-0.0210099	-0.013981	-0.0172062	-0.0186387	-0.0177528	-0.0160276	-0.0191016	-0.0174711		1.17761	0.805026	0.880822	0.730273	0.934054	1.01995	1.09541	1.31315	0.415884	0.88354	0.868061	1.05067	0.865861	1.1759	1.36318	0.615893	0.898798	1.12462	1.47055
Lipid::Carnitine metabolism::hexanoylcarnitine	-0.0171402	-0.0184288	-0.0190643	-0.0164666	-0.0139791	-0.0194202	-0.0167206	-0.0199226	-0.0178872	-0.0216605	-0.0196838	-0.0207625	-0.0194767	-0.0183923	-0.0291597	-0.0166478	-0.0234411	-0.0209348	-0.0163178	-0.0235976	-0.0153138	-0.0215175	-0.0170123	-0.0147739	-0.0201983	-0.0231462	-0.0212412	-0.0190088	-0.019117		0.646479	0.864234	0.759861	0	1.12401	1.07542	0.734985	0.188803	1.11618	0.889241	1.01927	0.813422	0.871448	1.11774	1.29575	0.991787	0.791522	0.720285	0.986692
Lipid::Carnitine metabolism::laurylcarnitine	-0.0185776	-0.0212886	-0.0167583	-0.0189311	-0.0166035	-0.0204331	-0.0187216	-0.0176942	-0.0138294	-0.0193681	-0.0175612	-0.0239206	-0.0185723	-0.0168209	-0.013052	-0.0213942	-0.0230779	-0.0229377	-0.0250442	-0.0233052	-0.0183027	-0.0176649	-0.0186677	-0.0227103	-0.0209951	-0.0217429	-0.0194047	-0.0190841	-0.0180694		0.95635	0.85232	0.874283	1.4497	0.967429	1.06059	0.362426	0.558602	0.756795	1.00226	0.765882	1.04287	1.38832	1.49139	1.42823	1.34491	0.892126	1.21775	1.45963
Lipid::Carnitine metabolism::octanoylcarnitine	-0.0178614	-0.0167867	-0.0204823	-0.0215301	-0.0124936	-0.0173909	-0.0220594	-0.019797	-0.0210469	-0.0223535	-0.0203495	-0.020902	-0.0192617	-0.0176107	-0.0227143	-0.0187353	-0.0268992	-0.02448	-0.0226982	-0.0223733	-0.0186713	-0.0231964	-0.0151993	-0.0159175	-0.018465	-0.0227296	-0.0226531	-0.0217105	-0.0200604		0.861972	1.24234	1.20311	0.734985	1.08314	1.1243	0.826858	0.944017	0.976658	1.27034	1.40756	0.976106	0.737379	0.986241	1.06709	0.867813	0.904596	0.926081	0.986692
Lipid::Carnitine metabolism::oleoylcarnitine	0.00970189	0.0066277	0.00757353	-0.000428502	-0.00498355	0.00451933	0.00314266	0.001951	0.00510839	0.00218772	0.00299282	0.00694825	0.0156705	0.00174139	0.00411614	0.00487181	0.00470519	0.00736753	0.00500217	0.00544076	0.00587454	0.00686373	0.000307734	0.000669593	0.00230951	0.00762502	0.00666219	0.000723818	0.00152954		0.861972	0.972263	1.4564	0	1.2875	1.02653	0.918731	1.51043	1.18594	0.762206	0.776588	1.13879	1.07255	1.31499	1.37197	1.23973	1.13075	0.926081	1.19813
Lipid::Carnitine metabolism::palmitoylcarnitine	0.00135826	-0.00272353	0.00184369	-0.00539514	-0.00518248	-0.00433065	-0.00200364	-0.00690487	-0.00295486	-0.00319073	-0.000429243	-0.00159352	0.0024952	-0.00501015	-0.000316365	-0.00072606	-0.00544555	0.000912795	0.000716112	-0.00247457	-0.0057437	0.00206778	-0.00403283	-0.00729554	-0.00241248	-0.00463224	-0.00211985	-0.00581669	-0.0103314		0.869451	0.926216	1.08581	0	0.80394	0.986135	1.01937	1.71397	0.703666	1.02509	0.636452	1.23072	1.14947	1.59168	1.46076	1.50059	1.14056	1.03791	0.924164
Lipid::Carnitine metabolism::stearoylcarnitine	0.00510444	0.00538075	0.000972771	0.000716506	0.00547701	-0.00123712	0.00224345	0.00134024	-0.000628476	0.00243902	0.00246301	-0.00108761	-0.000303258	0.00509072	-0.00080454	0.00302886	0.00226015	0.004375	0.00602089	0.00116933	-0.000359975	0.00969555	-0.00103768	-0.00105557	0.00158988	0.00390362	0.00495178	-0.000529969	0.00251344		1.29018	0.485088	1.07416	2.20022	1.1216	1.12189	1.10011	0.941991	0.974562	0.887332	1.06552	0.974011	1.27092	0.852908	1.29297	0.989658	1.91814	1.02677	1.26588
Lipid::Essential fatty acid::dihomo-linolenate (20:3n3 or n6)	0.00197144	-0.00191178	0.0001814	-0.000393382	-0.00297038	-0.0030714	-0.0011787	0.00440202	0.00570145	0.00122976	0.000212306	-0.000240145	-0.00401785	-0.00224202	0.00256579	0.000760105	-0.0058455	-0.00046752	-0.00279778	-0.000368123	0.00300979	-0.00341189	0.00331203	0.00202321	0.000536229	0.000372641	0.00270517	-0.00249136	-0.00270671		0.871341	0.928229	1.72827	0.742974	1.01227	1.23535	0.742974	0.572567	1.26935	0.642076	1.17754	1.15117	0.745394	1.06343	1.23279	1.25321	1.14304	0.936147	0.569952
Lipid::Essential fatty acid::docosahexaenoate (DHA; 22:6n3)	-0.00684712	-0.00787776	-0.00953428	-0.0132112	0.000504095	-0.0116546	-0.0141066	-0.00670591	-0.014285	-0.0115971	-0.00574997	-0.0126787	-0.0128512	-0.0108739	-0.00413333	-0.00900203	-0.0133058	-0.0128413	-0.0108531	-0.0168459	-0.0119478	-0.0166407	-0.0113614	-0.0117744	-0.0135873	-0.0153034	-0.00987951	-0.0140829	-0.0170572		0.970762	0.757019	1.2678	2.20733	1.04338	1.37019	0.91972	0.945033	0.907873	0.508685	1.40908	1.05859	0.939492	0.526562	1.29715	0.868747	1.35836	0.72106	0.705538
Lipid::Essential fatty acid::docosapentaenoate (n3 DPA; 22:5n3)	-0.00896972	-0.00751871	-0.0114821	-0.00975519	-0.0060109	-0.0118796	-0.0127133	-0.00879056	-0.0122648	-0.0114147	-0.00453511	-0.00807022	-0.00763405	-0.0127667	-0.00839245	-0.0092232	-0.0149664	-0.0113002	-0.0135191	-0.0154077	-0.0134717	-0.0127485	-0.011473	-0.0123644	-0.00819613	-0.0142159	-0.00812689	-0.0118184	-0.0161658		0.863829	1.19088	0.824957	0.736569	0.962586	1.42065	0.82864	0.756841	1.04867	0.763849	1.11875	1.30428	1.14204	0.724802	1.45131	1.11816	1.47314	1.0312	0.776929
Lipid::Essential fatty acid::eicosapentaenoate (EPA; 20:5n3)	-0.0192296	-0.0221538	-0.0204324	-0.0219774	-0.0123265	-0.0226364	-0.0255053	-0.0161779	-0.0232681	-0.0216881	-0.0155834	-0.0207901	-0.0172854	-0.0168586	-0.0146487	-0.0188729	-0.0281991	-0.0214171	-0.0251258	-0.0275616	-0.0224599	-0.0249332	-0.01846	-0.0221671	-0.0215555	-0.0272953	-0.018661	-0.0257288	-0.0275932		1.2888	0.646091	0.757418	2.19786	0.855574	1.07196	0.915777	0.752785	1.18213	0.886381	0.822471	0.972967	0.668189	1.04861	0.987682	1.11217	1.57795	1.12824	0.983519
Lipid::Essential fatty acid::linoleate (18:2n6)	0.00116386	-0.00707055	-0.00379587	-0.00195574	-0.00830124	-0.00533234	-0.00067168	-0.00256579	0.000599599	-0.000738406	-0.00571589	-0.00819977	-0.00816595	-0.00553238	-0.00466656	-0.000901312	-0.00769268	-0.00928649	-0.00821023	-0.00383484	-0.00211047	-0.00132673	0.000334902	0.000407276	-0.00367715	-0.00580738	-0.00170705	-0.00105642	-0.00210057		1.18777	0.974359	1.07879	2.20971	1.20835	1.6166	0.736569	1.51368	1.46814	0.891157	1.21603	1.22276	1.34358	1.18604	1.29854	0.621202	1.13318	1.13432	1.20071
Lipid::Essential fatty acid::linolenate [alpha or gamma; (18:3n3 or 6)]	-0.0116705	-0.0141631	-0.0181713	-0.0178397	-0.015371	-0.0185973	-0.0140873	-0.0192052	-0.0171989	-0.0167058	-0.0124331	-0.0203875	-0.0139544	-0.0186878	-0.015611	-0.0156873	-0.0211402	-0.0196266	-0.0257687	-0.0192443	-0.0161371	-0.0170149	-0.0147584	-0.0134845	-0.0179487	-0.0225323	-0.017213	-0.0194492	-0.0225802		1.08095	0.812841	1.07995	2.21209	1.10714	1.37314	0.460852	1.3259	0.769857	0.637227	1.02257	0.816054	1.21052	0.923471	1.45288	0.621873	1.24785	1.13554	1.41412
Lipid::Fatty acid metabolism::isovalerate	0.00312075	0.0047216	0.00187441	0.00188807	-0.00415028	0.000619637	0.00361594	0.000783205	0.00118351	0.00217686	0.00535384	-0.00406313	0.00376948	0.00268123	-0.00122985	0.00420798	-0.00079191	0.000532219	-0.000459148	-0.00163419	-0.00508664	-0.00195102	0.000860713	0.000832907	-0.00218127	-0.00156504	0.000191195	0.0030193	0.00257199		0.951306	0.52989	1.30451	2.16309	1.08262	1.00704	0.991415	0.740874	1.23186	1.1216	1.04753	0.957572	0.854901	1.22552	1.79456	0.972955	1.66391	1.11039	1.10624
Lipid::Fatty acid metabolism (also BCAA metabolism)::butyrylcarnitine	-0.00718876	-0.0145766	-0.0118763	-0.0104878	-0.0127929	-0.00912295	-0.0103994	-0.00840813	-0.0109633	-0.00518281	-0.012239	-0.0126483	-0.00620544	-0.00861446	-0.00381516	-0.00603609	-0.0108846	-0.0112586	-0.00617085	-0.00856378	-0.00558786	-0.00951667	-0.00420291	-0.00647187	-0.00901071	-0.00549469	-0.0048114	-0.00707097	-0.00822226		0.652088	1.03518	0.702583	0	0.948237	0.838214	1.29738	1.33309	1.0555	0.896956	0.930199	1.39482	1.01424	1.06112	0.538174	0.625245	1.48272	1.1417	0.781985
Lipid::Fatty acid metabolism (also BCAA metabolism)::propionylcarnitine	0.00359923	0.00522824	0.0100926	0.00712884	0.00600573	0.00497807	0.00709421	0.00922418	0.00807713	0.00583319	0.00624178	0.000605695	0.000312037	0.00658992	0.00593575	0.00649747	0.000972707	0.00318836	0.00908076	0.00833363	0.00501906	0.0058459	0.00469571	-0.00137583	0.0100684	0.00571195	0.00953459	0.00955268	0.00962162		0.647872	0.920228	0.69804	1.47314	1.02403	0.734819	0.82864	0.378421	0.838939	1.40039	0.972827	1.05973	1.14204	0.395347	0.763849	0.745443	1.69977	0.824957	0.918188
Lipid::Fatty acid, branched::15-methylpalmitate (isobar with 2-methylpalmitate)	-0.00966577	-0.0111991	-0.0119884	-0.0119447	-0.00672307	-0.0145222	-0.010037	-0.0112948	-0.016071	-0.00836671	-0.0102547	-0.0119591	-0.00974962	-0.0116306	-0.00876182	-0.00749787	-0.0140252	-0.0121255	-0.00814051	-0.0103773	-0.010762	-0.0151043	-0.013834	-0.010202	-0.0114877	-0.00808904	-0.0127371	-0.00977451	-0.0136654		1.19679	1.25448	1.08699	1.48433	1.09372	1.23401	1.11325	0.953242	1.33842	1.28276	1.42132	0.903508	0.812274	0.995879	0.84662	0.876293	0.913436	1.24684	1.20983
Lipid::Fatty acid, dicarboxylate::2-hydroxyglutarate	0.00780264	0.00536109	0.00474616	0.00247669	-0.00239076	0.00760882	0.000867293	0.00312841	-0.00186185	0.00318283	0.00776349	0.00667395	0.00124313	0.00823149	0.000241387	0.00418822	0.00717424	0.00297383	-0.00113875	0.000607897	-0.00149315	0.00271267	0.003388	0.00660706	0.00452187	-0.00218163	0.00249506	0.000517999	-0.00407601		0.658516	0.715265	1.03201	0.74867	0.91595	0.697099	0.74867	0.961595	1.0659	1.0352	0.692167	0.994281	1.02424	0.73671	0.698759	0.75769	0.92144	0.733697	1.43581
Lipid::Fatty acid, dicarboxylate::3-carboxy-4-methyl-5-propyl-2-furanpropanoate (CMPF)	0.00863427	0.00350828	0.00153431	0.000512726	0.00321094	0.00877771	0.00169888	0.00680122	0.00526893	0.000587888	0.00653485	0.00786774	0.00412114	0.00844785	0.0021402	0.00447448	0.000476014	0.00748907	0.0020335	0.000499493	0.00619366	0.0078761	0.00996085	0.00604683	0.00627208	-0.00206452	0.00736086	-0.00151697	0.00258895		0.760769	0.980699	1.08581	0	1.09253	1.08475	1.39005	0.380883	1.2666	1.02509	0.930199	0.984576	0.811393	1.19376	0.615056	1.12544	1.36867	0.622744	0.853074
Lipid::Fatty acid, dicarboxylate::dodecanedioate	-0.0119616	-0.00281728	-0.00878946	-0.0118998	-0.00776513	-0.00909014	-0.0116359	-0.011172	-0.00939501	-0.0106291	-0.00801996	-0.012275	-0.0147275	-0.0106125	-0.00888908	-0.0140474	-0.0142541	-0.0112709	-0.0160084	-0.0123551	-0.0091035	-0.0154875	-0.0148068	-0.0127971	-0.0114688	-0.0143433	-0.0166573	-0.00878339	-0.0128447		1.19162	0.488759	1.08229	1.47792	0.986255	1.13038	1.20081	0.379648	0.911798	1.14949	0.780785	0.817819	0.943555	0.727153	0.919592	0.747861	1.02317	1.13799	0.921166
Lipid::Fatty acid, dicarboxylate::hexadecanedioate	0.00767494	0.0107918	0.0106343	0.0130103	0.00627375	0.00454439	0.0111954	0.0113433	0.013346	0.00975925	0.0044661	0.00161738	0.00420095	0.00596319	0.0100607	0.0119155	0.00753169	0.00765396	0.00648734	0.011051	0.00885219	0.00910885	0.00496678	0.00445232	0.00983309	0.0098544	0.00644643	0.0144906	0.0104036		1.29435	1.08146	1.33119	4.41465	0.920633	1.51699	1.10366	1.51205	1.04755	1.01737	0.971779	1.14002	1.47634	1.05312	0.686724	0.744641	1.47155	0.72106	1.26997
Lipid::Fatty acid, dicarboxylate::octadecanedioate	-0.0137098	-0.0125308	-0.0148049	-0.0148504	-0.00568336	-0.017828	-0.0155896	-0.0162176	-0.014636	-0.016324	-0.012467	-0.0156128	-0.00739081	-0.0162687	-0.0117524	-0.0117804	-0.017286	-0.0111807	-0.0131347	-0.0133151	-0.0142616	-0.0131123	-0.0109209	-0.0107367	-0.0130301	-0.012454	-0.0136915	-0.0171375	-0.014983		0.744617	0.746571	1.00024	0.725622	1.08951	1.10998	0.907027	1.11839	0.964216	0.877913	0.814613	0.481836	1.32361	0.843854	1.0535	0.979152	1.22798	0.914283	1.0437
Lipid::Fatty acid, dicarboxylate::tetradecanedioate	0.0122701	0.0144168	0.0131497	0.0103311	0.00915937	0.00619007	0.0093474	0.010108	0.00519317	0.00742489	0.0048934	0.00861139	0.00568241	0.00925092	0.0130649	0.0111608	0.00622799	0.00844532	0.00919429	0.0110326	0.0061972	0.00881327	0.00850495	0.0110254	0.0101738	0.0150094	0.0082039	0.0121412	0.0101513		1.18394	1.241	0.632537	1.46839	1.08197	1.17192	0.734195	1.69741	0.557491	0.63449	0.727269	1.13757	0.937474	1.11654	0.456833	0.743041	1.80725	1.02787	1.19684
Lipid::Fatty acid, ester::n-Butyl Oleate	-0.000251023	0.00268264	0.00597763	0.00330917	0.0041438	0.00085726	0.00353078	0.000616268	0.000527152	0.000366406	0.0104228	0.000523823	0.00360623	0.00197163	0.00420296	0.00178127	0.000262882	-0.00123934	-0.00297335	-0.00102746	0.0020628	-0.00577129	-8.69695e-05	-0.00281187	0.000232042	-0.00642943	-0.00356377	-0.000890115	-0.00482737		0.861046	1.02518	0.632537	1.46839	0.877826	1.07426	0.917744	0.377201	0.975609	1.14208	0.775753	1.13757	1.33925	0.788146	0.685249	0.619201	1.12953	0.719511	1.12644
Lipid::Fatty acid, monohydroxy::2-hydroxypalmitate	-0.0206283	-0.0171398	-0.0201895	-0.0152515	-0.0138673	-0.0223147	-0.0186503	-0.0187271	-0.015966	-0.018255	-0.0211496	-0.0167145	-0.012436	-0.016939	-0.0123856	-0.0142987	-0.0156235	-0.0152149	-0.0143188	-0.0180609	-0.0170332	-0.0152039	-0.0166132	-0.01677	-0.0170762	-0.0114242	-0.01309	-0.0136528	-0.0139641		0.852802	0.8016	1.12767	0	1.01096	0.967251	0.818061	1.12077	1.10431	0.502732	1.05645	0.804768	0.729534	1.49615	1.20656	1.47185	1.00684	1.83246	1.04592
Lipid::Fatty acid, monohydroxy::2-hydroxystearate	-0.0092138	-0.00352389	-0.00873231	-0.00466131	0.00327372	-0.00715925	-0.00740257	-0.00722479	-0.00724748	-0.00836872	-0.0078876	-0.00522601	-0.00436102	-0.0077704	-0.00152311	-0.00734653	-0.00458287	-0.0090584	-0.00188804	-0.00528602	-0.00536462	-0.00766138	-0.00842882	-0.00662833	-0.0104708	-0.0038684	-0.00379938	-0.00452728	-0.00607043		0.962474	0.804166	0.94273	0	0.973624	0.776278	1.09424	1.31175	0.969361	1.26085	0.963482	0.968814	0.798404	0.978874	0.907815	1.59961	1.01007	1.12342	0.839418
Lipid::Glycerolipid metabolism::choline	-0.0120495	-0.00811496	-0.00836357	-0.0102642	-0.00433869	-0.00848337	-0.0164071	-0.00915146	-0.00959414	-0.011946	-0.00844211	-0.0109111	-0.00761566	-0.011711	-0.00887745	-0.0117772	-0.0112223	-0.009508	-0.00802287	-0.00490154	-0.00930671	-0.0131308	-0.0124698	-0.00981891	-0.00462829	-0.0103656	-0.0130272	-0.0123485	-0.00981573		1.06487	0.693982	1.0013	2.17918	1.09067	1.11116	1.27119	1.30617	0.551566	1.0044	0.767509	1.36665	0.530007	1.16966	1.35593	1.47029	1.00577	1.22034	0.835849
Lipid::Glycerolipid metabolism::glycerol	-0.00251741	-0.000280272	-0.00259547	-0.00790383	-0.00990043	-0.00878137	-0.00764706	-0.00919636	-0.00712454	-0.00959782	-0.00895112	-0.00529996	-0.00835583	-0.00470297	-0.00989309	-0.00618698	-0.00883481	-0.00482366	-0.0115367	-0.00639727	-0.00862588	-0.00710825	-0.00721329	-0.00354338	-0.00488859	-0.0164545	-0.0103924	-0.010296	-0.011745		0.648571	0.433515	1.14348	0	0.922619	0.980816	0.737363	2.08356	0.909831	0.509782	0.925182	0.571238	0.874268	0.857509	1.22348	0.994996	1.1344	1.342	1.202
Lipid::Glycerolipid metabolism::glycerol 3-phosphate (G3P)	0.00598327	-0.00490517	0.00592293	0.004501	0.00229964	0.00401398	0.00590215	0.00220241	0.00456746	0.00638025	0.00137899	-0.0029447	-0.0125308	0.00611013	0.00679587	0.0056169	0.00256799	0.00018161	-0.00279088	-0.000994472	-0.00181556	-4.21947e-05	4.08575e-05	0.000290339	0.00261751	0.00334263	0.00122892	0.00757239	0.00174232		1.62493	0.923212	0.891296	2.21687	1.02735	1.27782	0.738958	0.94912	1.26249	0.894047	1.07358	1.30851	0.943555	0.925468	1.07286	1.49572	0.682115	0.620724	0.921166
Lipid::Glycerolipid metabolism::glycerophosphorylcholine (GPC)	-0.0110961	-0.0148502	-0.00582199	-0.00907588	-0.0111677	-0.00965205	-0.00416403	-0.00974141	-0.00983556	-0.00516053	-0.00546507	-0.00642358	-0.0134371	-0.00556923	-0.0127689	-0.00517143	-0.0106375	-0.00287646	-0.00924895	-0.00852885	-0.0125026	-0.0139985	-0.00812786	-0.00447784	-0.00664614	-0.0127668	-0.0080019	-0.00912978	-0.0150182		1.07056	1.23437	1.00665	0.730273	1.15741	0.922816	1.00413	0.750372	1.38628	1.13598	1.15741	1.29313	1.4653	1.1759	1.21171	0.86225	0.898798	0.920144	1.40052
Lipid::Inositol metabolism::chiro-inositol	0.00490471	-0.00373668	0.00610041	0.00298546	0.00220083	0.00055565	0.00541343	-0.000205934	0.000780924	0.00374037	0.00434563	0.00352686	-0.00161083	-0.00108939	0.00362841	0.00812511	0.000406526	0.00476693	0.000356675	0.000952938	0.000281376	0.000132191	-0.00259098	-0.00400981	0.00611028	0.00319253	0.00669866	0.00379173	0.00193519		0.759123	0.978577	0.637329	1.47951	1.02846	1.0332	0.554818	0.760118	0.912785	1.02287	0.977038	0.900574	0.809637	0.926469	1.30416	0.623892	1.13809	0.932094	1.20591
Lipid::Inositol metabolism::myo-inositol	-0.0159552	-0.0180981	-0.0188636	-0.0197483	-0.00863365	-0.0164213	-0.0186674	-0.0194845	-0.0209015	-0.0169438	-0.0134245	-0.0282204	-0.0151769	-0.0140577	-0.0149292	-0.0174406	-0.015965	-0.0194459	-0.0172629	-0.0186373	-0.0158865	-0.0183182	-0.0155	-0.0149388	-0.0191451	-0.0143783	-0.0159921	-0.0174828	-0.0174032		1.06374	0.693245	0.937727	0	0.786871	1.15824	0.99773	0.372797	0.619853	0.501664	1.05421	1.2849	0.860346	0.778942	0.978246	0.489576	1.11634	0.914283	1.11328
Lipid::Inositol metabolism::scyllo-inositol	-0.00583253	-0.00873078	-0.0077289	-0.00753026	-5.91432e-05	-0.00647636	-0.00670192	-0.0119616	-0.00631725	-0.00868945	0.00379565	-0.0111992	-0.00635508	-0.00566612	-0.00401865	-0.00797591	-0.00362106	-0.00298546	-0.00766814	-0.0076716	-0.00648349	-0.00629908	-0.010027	-0.0153508	-0.00686905	-0.0126238	-0.00972498	-0.00717379	-0.0110557		0.755851	1.13675	1.14225	0.736569	0.942106	1.17571	0.920711	0.946051	0.699116	1.14577	0.924185	0.65214	1.00768	0.59302	0.534694	1.49089	1.13318	1.0312	1.27134
Lipid::Ketone bodies::3-hydroxybutyrate (BHBA)	-0.00710101	0.00274996	-0.0111985	-0.00529916	-0.00322923	-0.0110664	-0.00864655	-0.00247101	-0.00676827	-0.010701	-0.00923562	-0.0049514	0.00113269	-0.00803964	-0.00259906	-0.00557205	-0.00980656	-0.00570695	-0.00852753	-0.00642767	-0.00944085	-0.00239327	-0.00526767	-0.00392307	-0.00676204	-0.000490617	-0.00585434	-0.00509816	-0.00551751		1.1196	0.898031	1.11857	1.52745	1.06179	1.62541	1.05012	0.980934	0.869872	1.05602	0.756522	1.0988	1.7414	1.29809	1.18802	0.386464	1.29246	1.28306	1.02528
Lipid::Long chain fatty acid::10-heptadecenoate (17:1n7)	-0.00478168	-0.00574514	-0.00793318	-0.00477606	-0.00201379	-0.00759459	-0.00418037	-0.00734875	-0.00649076	-0.00713737	-0.0059771	-0.00433575	0.00198231	-0.00943607	-0.00572757	-0.00614792	-0.0102037	-0.00280318	-0.00549349	-0.00753532	-0.00455822	-0.00549206	-0.00808715	-0.00348324	-0.00404844	-0.00178921	-0.00177162	-0.00607158	-0.0100284		0.873239	1.25858	1.09054	0.744592	0.931665	1.23804	0.651518	0.956357	1.55481	1.02956	1.42596	1.40089	0.814928	1.13235	1.54434	0.753563	1.14553	1.35516	1.28519
Lipid::Long chain fatty acid::10-nonadecenoate (19:1n9)	-0.00226373	-0.00424323	-0.00477908	-0.00345042	0.00128833	-0.00982729	-0.00259268	-0.00217669	-0.00284772	-0.00595522	-0.00524618	0.00143423	0.0048083	-0.00607649	-0.00198113	-0.00235422	-0.00757111	0.00364002	-0.003503	-0.00514441	-0.00250418	-0.00191202	-0.0032144	-0.00103871	-0.000498502	-0.00227471	-0.00168325	-0.00256496	-0.00691209		1.30843	1.20255	1.47383	0.743782	1.17882	1.43456	1.11567	0.57319	1.55312	0.899884	1.62088	1.39937	0.746205	1.59687	1.23413	0.878201	1.37314	1.66607	1.06982
Lipid::Long chain fatty acid::adrenate (22:4n6)	0.000667604	-0.000705749	-0.00348125	-0.00485251	0.00193908	-0.0057705	-0.00516558	-0.00543212	-0.00655205	-0.00399143	0.000600241	0.000486539	-0.0116701	-0.00787389	-0.00322617	-0.00559907	-0.00792187	-0.00280658	-0.00757144	-0.00751183	-0.00775629	-0.0103229	-0.00641287	-0.00232191	-0.00614733	-0.00588373	-0.00400457	-0.00508914	-0.0109099		0.850089	0.74578	1.12408	0.724852	1.02789	1.34984	0.815459	1.67581	1.30719	2.00453	1.19669	1.04287	1.18999	1.03749	1.05238	1.10038	1.56122	1.01479	1.0426
Lipid::Long chain fatty acid::arachidonate (20:4n6)	-0.00785688	-0.00640036	-0.00662234	-0.00679472	-0.0106043	-0.0120656	-0.0116043	-0.00495606	-0.00764951	-0.0105289	-0.0037426	-0.00375343	-0.00947231	-0.00858952	-0.00368762	-0.00720255	-0.0141787	-0.00778014	-0.013931	-0.0109349	-0.0090218	-0.0159823	-0.0046367	-0.00660003	-0.00725766	-0.0140983	-0.0072814	-0.00809111	-0.010077		0.657077	0.549001	1.15848	0	0.747775	0.943995	0.653654	1.15139	1.20538	1.42029	0.937316	0.992108	1.4308	1.00241	0.929642	0.756034	0.459713	0.836678	0.716334
Lipid::Long chain fatty acid::dihomo-linoleate (20:2n6)	-0.00365971	-0.011538	-0.0114533	-0.0110367	-0.0070109	-0.0103778	-0.0113248	-0.00713334	-0.00949151	-0.0115224	-0.00542903	-0.0100344	-0.00875407	-0.0129878	-0.0066243	-0.00993026	-0.0145277	-0.00996133	-0.0152535	-0.0119132	-0.0108993	-0.010876	-0.0107613	-0.0136612	-0.00941882	-0.0166681	-0.00948959	-0.0135904	-0.0165722		0.766589	1.2078	1.73772	2.2411	1.14243	1.29178	0.840413	0.767594	1.06357	0.774701	1.08531	0.992108	1.6352	1.20289	1.16205	0.630028	1.14928	1.25502	1.00287
Lipid::Long chain fatty acid::eicosenoate (20:1n9 or 11)	0.0021672	7.76007e-05	-0.00331616	-0.0015965	0.00118098	-0.00537392	-0.0029516	-0.000490123	-0.00304928	-0.00599656	0.000133039	-0.00229301	0.00565282	-0.00581774	-0.00208823	0.000383352	-0.00518096	0.00143381	-0.00631719	-0.00369203	-0.00497181	-0.00171317	-0.000304324	-0.00300103	-0.00168011	-0.0049399	-0.000410877	-0.0028959	-0.00621533		1.08212	0.759471	1.08112	1.47632	0.964665	1.42372	1.19951	0.758476	0.980876	0.637916	0.974928	1.14371	1.14451	1.05654	0.918599	0.498035	1.47632	1.34345	1.13252
Lipid::Long chain fatty acid::margarate (17:0)	-0.00833083	-0.00856135	-0.010571	-0.0071234	-0.00294981	-0.00944544	-0.00586924	-0.00661005	-0.00583279	-0.00563701	-0.0120627	-0.00389265	-0.00589003	-0.00997819	-0.00795173	-0.00443412	-0.0109989	-0.00589849	-0.0050322	-0.00687474	-0.00333722	-0.00689138	-0.00809649	-0.0112655	-0.00595194	-0.0114451	-0.00610643	-0.00557162	-0.00843478		1.11462	1.11754	1.37561	3.04132	1.16277	1.21364	1.14049	0.976569	1.37117	0.394245	1.60673	1.17806	1.10954	1.29232	1.34043	0.897738	1.28671	1.3838	0.801991
Lipid::Long chain fatty acid::myristate (14:0)	-0.0035657	-0.00234313	-0.00685904	-0.00258368	-0.00623876	-0.00800128	-0.00397735	-0.00818148	-0.00471157	-0.00320956	-0.0102744	-0.00340043	0.00140928	-0.0080676	-0.00613663	-0.00324146	-0.006242	-0.00379891	-0.00751956	-0.00605365	-0.0050706	-0.00559047	-0.00398284	0.00307501	-0.00182699	-0.00526055	-0.00326315	-0.00301853	-0.0057426		0.968676	1.241	1.20182	0.734195	1.02073	1.26958	0.734195	1.3202	1.74216	0.888286	1.98787	1.05631	0.937474	1.37925	1.21822	0.990721	1.24248	1.54181	1.47845
Lipid::Long chain fatty acid::myristoleate (14:1n5)	0.00473469	0.00119589	8.35778e-05	0.00170267	-0.00495508	-0.00108044	0.00226333	-0.00152913	0.00160307	0.00207785	-0.00158398	0.000737142	0.00163617	0.000269803	-0.00313731	-0.00166135	-0.00230535	-0.00273223	-0.00842226	-0.00343988	-0.00224145	-0.000926667	6.86068e-05	0.0028243	0.000183448	-0.00257346	3.56741e-06	-0.000382776	-0.000683732		1.17136	0.854131	0.876142	2.17918	0.989683	1.11116	0.635594	1.30617	1.58575	0.878846	1.39111	1.76861	1.06001	1.23464	1.80791	1.10272	1.22928	1.72882	1.25377
Lipid::Long chain fatty acid::nonadecanoate (19:0)	-0.0162002	-0.0189739	-0.0205392	-0.0167738	-0.00776839	-0.0206763	-0.0163303	-0.019394	-0.0169117	-0.0158731	-0.0166306	-0.0145071	-0.0210413	-0.022708	-0.0165093	-0.0141849	-0.0227628	-0.0155333	-0.0134282	-0.0160711	-0.0155392	-0.0152048	-0.0181504	-0.015047	-0.0182586	-0.0127635	-0.0178645	-0.0121759	-0.0163049		0.875146	0.822603	0.900054	2.23865	1.14119	1.43926	0.932773	1.34182	0.779102	0.515904	1.42908	0.908439	1.08894	0.934561	0.928627	1.25868	1.72204	1.46259	1.4311
Lipid::Long chain fatty acid::oleate (18:1n9)	0.00325537	0.000945871	-0.00183285	0.00220359	-0.0032901	-0.00255012	0.00274538	0.00108209	0.00356714	-0.000488327	-0.00369053	0.00122431	0.00353407	0.000257269	-0.00235416	0.00204677	-0.00283848	-0.0021157	-0.00169989	-0.000307622	0.0020377	0.00363829	0.0017443	0.00364381	0.00140688	0.0033758	0.00459556	0.00264034	0.00289312		0.755037	1.08146	1.07763	0.735776	1.14568	1.46806	0.91972	0.756027	1.11738	0.635856	1.16614	1.22145	0.805279	1.11894	1.06824	0.744641	1.01877	1.54513	1.34052
Lipid::Long chain fatty acid::palmitate (16:0)	-0.00298685	-0.00794175	-0.00598968	-0.00191344	-0.00899712	-0.00672269	-0.00266543	-0.00325106	-0.00211775	-0.00397628	-0.00833061	-0.0017395	-0.00131583	-0.00698269	-0.00396407	-0.00177368	-0.00500618	-0.00324415	-0.00358533	-0.00394963	-0.000296595	-0.00116312	-0.00269027	-0.0037835	0.000330276	-0.0031322	5.22955e-05	-0.00123961	-0.00205037		0.758302	1.08613	1.01862	0	1.0479	1.03208	0.923697	1.13894	1.19235	0.638605	0.975982	0.817819	0.876158	1.12378	1.07286	0.747861	1.13686	1.44836	1.13374
Lipid::Long chain fatty acid::palmitoleate (16:1n7)	-0.00239781	-0.00505639	-0.00524103	-0.00218645	-0.0115167	-0.00414664	-0.0030168	-0.00550835	-0.00436648	-0.00481884	-0.00785179	-0.00302224	-0.00106162	-0.00602036	-0.0117874	-0.00633933	-0.00701415	-0.00341685	-0.0124149	-0.00585762	-0.00325737	-0.00467613	-0.00593644	-0.00377355	-0.00285457	-0.00401017	-0.00254784	-0.00650301	-0.00690882		0.541644	1.24905	1.40061	0	0.904067	1.03208	0.554218	0.759296	1.19235	1.14949	1.36637	1.06316	0.673968	0.991572	1.30275	1.12179	0.7958	1.96563	1.48804
Lipid::Long chain fatty acid::pentadecanoate (15:0)	0.00777034	-0.000199362	0.00736573	0.0085674	-0.00257997	0.00798805	0.00947027	0.00696844	0.00794824	0.0078799	0.00599497	0.0031807	0.00727541	0.00652467	0.00927741	0.011821	0.00401299	0.00478698	0.00240441	0.0047817	0.0049727	0.00711946	0.00520015	0.0041365	0.0072034	0.00514867	0.00636538	0.00949722	0.00826333		0.6444	0.915296	1.19924	0.732621	1.12039	1.26686	1.09893	1.31737	0.764906	1.01301	1.2579	1.21621	1.26956	1.24522	0.759755	1.23575	1.0144	1.12824	1.05377
Lipid::Long chain fatty acid::stearate (18:0)	-0.0158692	-0.0119311	-0.0148231	-0.0113826	-0.0105674	-0.0186409	-0.0157351	-0.0146623	-0.00896662	-0.015784	-0.0171219	-0.00779598	-0.0119695	-0.0176862	-0.00950423	-0.01074	-0.016197	-0.0107812	-0.00933786	-0.0133974	-0.0111016	-0.0127549	-0.0124648	-0.01258	-0.00848624	-0.011896	-0.0108973	-0.0120303	-0.012593		0.860122	1.07797	0.884602	1.46681	1.24395	1.12189	0.916759	1.13039	0.696116	0.507047	1.01708	1.46102	1.07025	1.11534	0.532399	0.742244	1.35398	1.43748	1.26588
Lipid::Long chain fatty acid::stearidonate (18:4n3)	-0.0194782	-0.0222862	-0.0238225	-0.0212286	-0.0209207	-0.02546	-0.0204921	-0.0187184	-0.0202316	-0.0185948	-0.0207429	-0.0211951	-0.022976	-0.0209508	-0.0219845	-0.0209205	-0.0211787	-0.0269113	-0.0247697	-0.0237589	-0.0238656	-0.0183242	-0.0202143	-0.0172539	-0.0188236	-0.023004	-0.0245654	-0.0209942	-0.0227872		1.18013	0.806749	1.07186	1.46367	0.875007	1.70356	0.914796	0.939974	1.25032	0.379471	1.15989	1.45789	1.00121	1.30936	1.2902	1.35787	1.35108	1.63931	0.982466
Lipid::Lysolipid::1-arachidonoylglycerophosphocholine*	0.0116526	0.0125563	0.0095582	0.0168459	0.01434	0.014629	0.0119738	0.0136682	0.0114708	0.0134247	0.0114205	0.0175848	0.00783316	0.0115769	0.0151594	0.0121296	0.0117095	0.0124967	0.0104357	0.0175021	0.0146938	0.0119169	0.0156951	0.0205546	0.0166658	0.014363	0.0162712	0.0155235	0.0143848		0.862899	0.811091	1.01424	1.47155	1.10476	1.07657	0.551832	0.56702	1.04755	0.763027	0.971779	0.814297	0.671066	1.25058	1.29715	1.24107	1.13196	0.927078	1.19942
Lipid::Lysolipid::1-arachidonoylglycerophosphoethanolamine*	-0.00350553	-0.00451706	0.00160889	-0.00258325	-0.011835	-0.00826821	-0.00324921	-0.00399833	-0.00377468	-0.00640329	-0.00390171	-0.00636461	-0.0091255	-0.00864853	-0.00246609	0.000488301	-0.00159847	-0.00907315	-0.00511592	-0.00335552	-0.0108674	-0.00869443	-0.00713773	-0.00457741	-0.00614583	-0.00156465	-0.00700764	-0.0014685	-0.00302683		1.08329	1.08613	0.827632	1.47792	1.25337	1.62185	1.01607	1.13894	0.561107	1.27721	1.21998	1.06316	1.41533	0.793258	0.919592	1.62036	0.909486	1.44836	1.27546
Lipid::Lysolipid::1-arachidonoylglycerophosphoinositol*	0.0171372	0.0162262	0.0188187	0.0194176	0.00887401	0.0153007	0.0130967	0.0195259	0.0168842	0.0161834	0.0153691	0.0212944	0.0152503	0.0190865	0.0146948	0.0190057	0.0176092	0.0103943	0.0135527	0.0164974	0.015461	0.0154746	0.0184678	0.0197135	0.019896	0.0156144	0.0216394	0.0181335	0.0191266		0.534708	0.965	1.00558	0.729494	1.05476	1.21294	1.18543	0	1.24632	1.00868	0.915308	1.13028	1.19761	1.04413	1.66433	1.47657	0.673379	1.7362	0.97932
Lipid::Lysolipid::1-docosahexaenoylglycerophosphocholine*	-0.0272823	-0.0340674	-0.0283938	-0.026326	-0.0203596	-0.0256645	-0.0283563	-0.0276424	-0.0284254	-0.0286517	-0.02147	-0.0319961	-0.0224078	-0.0225653	-0.0223739	-0.0244441	-0.0282527	-0.0228112	-0.0322278	-0.0303049	-0.0308237	-0.0253619	-0.0239622	-0.0255726	-0.0245047	-0.0318294	-0.0254654	-0.0325497	-0.0337485		1.38728	0.481472	1.37973	0	0.890588	0.919867	1.36489	1.68294	1.17457	0.503267	0.865287	1.45013	0.995879	1.17215	0.981371	0.982281	0.783935	0.815293	0.907432
Lipid::Lysolipid::1-eicosadienoylglycerophosphocholine*	0.000306467	-0.00389437	-0.000277234	-0.0031133	0.00716263	0.0002805	0.00239525	0.000542962	0.00347318	-0.000488724	0.0011772	0.00373191	-0.00111728	0.00273443	-0.000692985	0.000606346	-0.00525724	0.00149863	-0.00169127	-0.00198259	-0.00198045	0.00144848	0.00193127	0.00186693	-0.00017217	-0.00307987	0.00299835	-0.00154933	-0.00291018		1.17887	0.859612	0.755798	1.46211	0.95538	1.26415	1.09658	1.31456	1.24899	1.01084	1.20693	0.728165	1.13349	1.24256	1.1372	1.10979	1.34964	1.33052	1.40202
Lipid::Lysolipid::1-eicosatrienoylglycerophosphocholine*	-0.00620139	-0.00659655	-0.00487243	-0.00463377	0.00187734	-0.00514461	-0.0013301	-0.00350036	-0.000170456	-0.0060325	-0.00584267	-0.000135558	-0.00678039	-0.012299	0.00152209	-0.00768155	-0.0094563	-0.00395785	-0.00535909	-0.000982097	-0.00501686	0.00077562	-0.00512931	-0.00924721	-0.00660865	-0.00841641	-0.00383646	-0.00435719	-0.00799328		1.41439	0.872679	1.08699	0.742167	0.866721	1.33273	1.66988	1.14389	1.05664	0.769655	1.3233	0.739233	0.947653	1.39423	1.07752	1.25185	0.913436	1.24684	0.854
Lipid::Lysolipid::1-heptadecanoylglycerophosphocholine	-0.0218584	-0.0220723	-0.01853	-0.0223617	-0.0169074	-0.0225494	-0.0181687	-0.0204357	-0.0207042	-0.0197138	-0.0189484	-0.0202211	-0.0274443	-0.0216067	-0.0228686	-0.0218462	-0.0225661	-0.0144193	-0.0191712	-0.0208867	-0.0226825	-0.0185779	-0.018725	-0.0203458	-0.0176403	-0.0211707	-0.0172617	-0.0222526	-0.0219708		1.27109	0.902718	1.24502	2.16766	1.00454	0.816949	0.993511	0.928051	0.891558	1.12397	1.28833	0.959597	0.922609	1.22811	1.04904	1.34064	0.778135	0.910418	1.38572
Lipid::Lysolipid::1-linoleoylglycerophosphocholine	0.00233711	0.00443124	0.00340823	0.00743487	0.000445368	0.00374642	0.00479562	0.00308753	0.00643128	0.00582616	0.00371316	-0.00134675	-0.00455804	0.000933878	0.00436607	0.00346793	0.00290358	0.00191865	0.000963841	0.00309237	0.00187397	0.00590576	0.00361162	0.00356452	0.000344996	-0.00234666	0.00561652	0.00611858	0.00637389		1.18013	0.806749	1.13491	1.46367	1.22094	1.70356	1.28071	0.939974	1.38925	0.505961	1.15989	1.2959	1.20145	1.37482	0.91073	0.864097	0.562952	1.22949	1.4737
Lipid::Lysolipid::1-linoleoylglycerophosphoethanolamine*	-0.0202631	-0.0209757	-0.0171576	-0.0189331	-0.0204513	-0.0253547	-0.0193459	-0.0175949	-0.0184909	-0.0202394	-0.0139095	-0.0187319	-0.018176	-0.0218726	-0.0150553	-0.0153734	-0.0177391	-0.020951	-0.0251334	-0.024037	-0.0293483	-0.0256515	-0.0174632	-0.021349	-0.0242945	-0.0260762	-0.0213623	-0.0200911	-0.0265466		0.542818	1.19733	0.95703	0.740559	1.27667	1.13283	0.740559	0.570706	0.913774	1.02398	1.61386	0.983509	0.742971	1.32496	1.45917	0.749481	0.911457	1.55517	1.34924
Lipid::Lysolipid::1-myristoylglycerophosphocholine	0.0013457	-0.0080306	-0.000174101	0.000514937	0.00606565	0.000689152	-0.00127929	-0.00171316	0.00387959	-0.00033273	0.00474979	0.00211166	-0.00553833	-0.00366224	0.00262845	0.00321591	-0.00857837	-0.00392786	-0.00154596	-0.00141532	0.000496533	0.00168073	-0.00335042	-0.00799494	0.000100541	-0.011857	-0.00192583	-0.00360609	-0.00526676		0.8592	1.02298	1.45172	0	0.896315	0.974508	1.09893	1.31737	1.11259	0.63313	1.11276	0.891887	1.53683	1.44184	0.911707	0.988597	1.57795	1.12824	0.562011
Lipid::Lysolipid::1-oleoylglycerophosphocholine	-7.17644e-06	-0.0053739	-0.001335	0.00176739	-0.00889059	0.00242667	-0.00151206	-0.00130587	-0.0027774	-0.00346804	-0.00339354	-0.00245603	-0.00221399	-0.00215484	-0.00235434	-0.00297572	-0.00377101	-4.29461e-05	-0.00920458	0.000499449	-0.00488797	0.0011017	0.000219794	0.00114657	-0.00135657	-0.0120209	-0.00233814	-0.00203535	-0.00168321		1.5036	0.807614	1.32548	0	1.24262	1.36431	1.09893	1.12918	0.90398	0.759755	1.2579	1.05405	0.935464	1.57291	1.29158	1.35932	1.23982	1.43594	1.33478
Lipid::Lysolipid::1-oleoylglycerophosphoethanolamine	-0.0180129	-0.0127538	-0.0103618	-0.0164709	-0.015394	-0.0157969	-0.0156881	-0.0135726	-0.0166099	-0.0217729	-0.0106647	-0.0198526	-0.0261757	-0.015112	-0.0187235	-0.0156845	-0.015106	-0.0218169	-0.0232062	-0.0213383	-0.0208856	-0.0207201	-0.0159254	-0.0209543	-0.0194252	-0.0171816	-0.0185966	-0.0177273	-0.0215199		0.972856	0.97541	0.825847	1.47473	0.840609	1.22602	1.01387	1.51532	1.11979	1.14701	1.21734	0.816054	1.07602	1.12136	2.06462	0.994996	0.907524	1.65169	0.919179
Lipid::Lysolipid::1-palmitoleoylglycerophosphocholine*	-0.00812499	-0.0107555	-0.00927432	-0.00513773	-0.00901017	-0.00757199	-0.00911315	-0.00937745	-0.00045221	-0.00766522	-0.00543953	-0.00575372	-0.00747451	-0.0139302	-0.00189245	-0.0106405	-0.0126791	-0.00764366	-0.0151634	-0.00528224	-0.00626475	-0.00331872	-0.0101952	-0.00870469	-0.00589808	-0.0113433	-0.0124292	-0.0127271	-0.0110633		1.2792	0.85504	1.12767	0.727166	1.01096	1.35415	1.09075	1.30756	1.17332	1.13115	1.15249	0.804768	1.2601	1.23595	0.904917	0.981236	1.11872	0.916229	1.32484
Lipid::Lysolipid::1-palmitoylglycerophosphocholine	0.00666156	0.00307957	0.0083347	0.0101701	0.00276385	0.00875147	0.007309	0.0102233	0.0124262	0.00861992	0.00760497	0.00596296	0.00414862	0.00415178	0.0100206	0.00941044	0.00610654	0.00633801	0.00165498	0.011237	0.00864593	0.013575	0.0121944	0.0108569	0.00825812	0.00285758	0.00766962	0.00920979	0.0131781		1.17136	1.01428	0.876142	0	0.787707	1.44933	0.907991	0.932982	1.6547	1.12994	0.911418	1.04509	0.861261	1.42958	0.903956	1.47029	1.34103	0.81356	1.11447
Lipid::Lysolipid::1-palmitoylglycerophosphoethanolamine	-0.00432014	-0.00440826	-0.00692504	-0.0035823	-0.00165361	-0.0104643	-0.00673912	-0.00190507	-0.00351363	-0.00824228	-0.00960665	-0.00934507	-0.00935113	-0.00923473	-0.00925071	-0.0054783	-0.0109625	-0.00576594	-0.0125427	-0.005093	-0.00827261	-0.0106185	-0.00422944	-0.00712653	-0.00332964	-0.0112492	-0.0129385	-0.00641136	-0.00594563		0.961447	1.17819	1.13007	1.45743	0.952324	1.06624	0.910895	0.748773	0.829995	1.51141	1.15495	1.45167	0.930478	1.1734	1.20913	0.983328	1.34532	0.612122	1.11803
Lipid::Lysolipid::1-palmitoylglycerophosphoinositol*	0.00576989	0.0103902	0.00759463	0.00700109	0.00275711	0.00412572	0.00579869	0.00871549	0.00371731	0.00737767	0.00762741	0.00235955	0.0071226	0.00386788	0.007375	0.00793719	0.00713533	0.000530893	0.0058928	0.00385142	0.00135162	0.000201672	0.0050433	0.00135346	0.00482059	0.00802171	0.00347068	0.00839722	0.00288762		1.18013	1.07567	1.45016	1.46367	1.13954	0.973465	0.914796	0.563984	0.972475	1.01192	1.01491	1.61988	0.867715	1.57123	0.834836	0.987539	0.562952	0.819657	1.12282
Lipid::Lysolipid::1-stearoylglycerophosphocholine	-0.00586631	-0.00848055	-0.0081655	-0.00520161	-0.0131517	-0.00483749	-0.00310576	-0.00560858	-0.00188053	-0.00468996	-0.00332361	-0.0048505	-0.0102309	-0.00893001	-0.00941162	-0.00908139	-0.0083482	-0.00491241	-0.00759444	-0.00605159	-0.00415617	0.000566637	-0.00420999	-0.00429883	-0.00688091	-0.0169266	-0.00875773	-0.006631	-0.00517379		1.1726	0.58784	1.25296	0	0.970517	1.01561	0.999853	0	1.4494	0.879781	0.864367	0.885245	0.928498	1.10585	0.980327	0.735927	0.559358	1.42524	0.976195
Lipid::Lysolipid::1-stearoylglycerophosphoethanolamine	-0.00453826	-0.0127554	-0.0042091	-0.00829542	-0.0170788	-0.00671198	-0.00459433	-0.0092865	-0.00541418	-0.00833757	-0.00689742	-0.0112432	-0.018322	-0.00622307	-0.0156251	-0.00736279	-0.0117382	-0.0181157	-0.015461	-0.0106305	-0.0144841	-0.0125282	-0.0107873	-0.00493231	-0.00992704	-0.014203	-0.0111529	-0.00664709	-0.0135444		0.643022	0.537258	0.944747	1.46211	0.914725	1.02104	0.822436	1.12676	1.31838	0.631775	1.25521	0.485443	1.20017	0.850172	1.7437	1.47972	1.01223	1.12582	1.05152
Lipid::Lysolipid::1-stearoylglycerophosphoinositol	0.000357097	-0.000495456	0.00192264	-0.000540857	-0.00870104	-0.000169239	0.000696834	-0.00122943	-0.000667839	0.00131722	-0.000463599	-0.00277778	-0.00559661	0.00413798	-0.00416776	0.00269744	-0.00143368	-0.00879914	-0.00335613	-0.0023395	-0.00587308	-0.00614741	-0.0043295	-0.00380877	-0.00105811	-0.00100773	0.00258512	2.24422e-05	-0.00253135		1.29435	1.24367	1.20441	0	1.16614	1.02764	0.91972	1.32305	0.698363	0.635856	1.40908	1.38431	1.0066	0.987303	0.686724	1.24107	0.792374	1.2361	1.19942
Lipid::Lysolipid::2-linoleoylglycerophosphocholine*	-0.00260673	0.00137176	-0.0012747	-0.000518047	-0.00526753	0.000719891	-0.000191423	-0.00255443	-0.000332897	0.000331164	0.00240674	-0.00356052	-0.00118587	-0.00451114	0.00101574	-0.00219836	-0.00554669	0.00328447	0.00109006	-0.00287522	-0.00237684	-0.000655188	-0.0037165	-0.00400411	-0.00100688	-0.00719092	0.000777452	-0.000354856	0.00167158		1.07862	0.811091	1.39458	1.47155	0.797882	0.978704	1.01169	1.51205	1.39673	0.381513	0.92319	0.977157	1.0066	1.71133	1.06824	1.24107	1.24516	1.13309	0.634985
Lipid::Lysolipid::2-oleoylglycerophosphocholine*	-0.0067764	-0.00648784	-0.00871489	-0.00511674	-0.00831695	-0.0040115	-0.00711479	-0.0100503	-0.00723998	-0.00815879	-0.0106415	-0.00247573	-0.00661282	-0.00832082	-0.00533863	-0.00697679	-0.00891166	-0.00444141	-0.0104206	-0.00541459	-0.00645362	-0.00148246	-0.00475973	-0.00453077	-0.00684573	-0.00917241	-0.00624355	-0.00771982	-0.0051675		1.89861	0.63453	1.30176	2.15853	1.04033	1.3399	0.899389	1.47863	1.57073	0.6218	0.855268	0.557408	1.24684	1.60913	0.74616	1.57772	1.43902	1.51097	1.03491
Lipid::Lysolipid::2-palmitoylglycerophosphocholine*	-0.0103505	-0.0124627	-0.0104544	-0.00622588	-0.0113612	-0.00425341	-0.00566983	-0.0107681	-0.0038889	-0.00838471	-0.0139144	-0.00871349	-0.010218	-0.0132822	-0.00486496	-0.00912932	-0.0130411	-0.0031252	-0.0107557	-0.00592791	-0.00899951	0.00130653	-0.00608401	-0.00771635	-0.00880368	-0.0139896	-0.00985816	-0.0080502	-0.00463763		0.846498	0.95481	1.30589	0.721791	0.983413	1.44015	1.17291	1.48331	1.16465	0.998031	1.33463	0.878702	0.789973	1.42052	1.12279	0.852235	1.44358	1.31366	1.24583
Lipid::Lysolipid::2-stearoylglycerophosphocholine*	-0.0068813	-0.00921643	-0.0054527	-0.00463107	-0.00763382	-0.00744435	-0.0042438	-0.0061966	-0.00649467	-0.00929969	-0.00469558	-0.0141014	-0.0183355	-0.00934096	-0.00669077	-0.00523009	-0.00683491	-0.0100933	-0.00884771	-0.00743165	-0.00958787	-0.00812519	-0.00979825	-0.00374161	-0.00944452	-0.0145778	-0.00773499	-0.00454689	-0.00555083		0.95231	0.84872	1.43026	0.721791	1.08376	1.00811	1.26313	0.741656	1.71272	0.873278	1.00097	1.11835	1.51411	1.42052	0.748524	1.33923	0.777313	1.11156	0.830554
Lipid::Medium chain fatty acid::10-undecenoate (11:1n1)	-0.000105491	-0.000327651	-0.00451338	-0.0036478	-0.000625168	-0.000983258	-0.00255187	-0.00615974	-0.00225691	-0.00245032	-0.00178206	0.00218923	0.00245297	-0.00450957	-0.00633755	-0.0041737	-0.0101492	-0.000688343	-0.0034039	-0.0070995	-0.00398886	-0.00130126	-0.00765672	-0.00420638	-0.00277167	-0.00947981	-0.00215229	-0.00545492	-0.00766338		0.43662	0.82081	0.833943	1.48918	1.05589	1.139	0.744592	0.573814	0.989424	1.02956	1.13094	0.90646	0.95075	0.932525	1.46712	1.00475	1.26008	1.35516	0.99959
Lipid::Medium chain fatty acid::5-dodecenoate (12:1n7)	0.00422597	-0.00266246	0.00300224	0.00113301	-0.0121655	-0.00395945	0.000720769	-0.00272545	-0.00134296	-0.00283042	-0.00137695	-0.00623858	-0.00643016	-0.00232482	-0.00332783	6.27271e-05	-0.00598463	-0.0109876	-0.0129316	-0.00454164	-0.00601746	-0.00325091	-0.000951229	0.00138423	-0.00569529	-0.00804314	-0.00340423	-0.00187142	-0.000189016		0.641649	0.911389	1.00558	0.729494	0.933057	1.01887	0.638307	0.562179	1.17708	1.00868	0.963482	1.04955	1.06454	1.04413	1.28607	0.492189	1.34676	1.22555	1.60888
Lipid::Medium chain fatty acid::caprate (10:0)	-0.0103261	-0.00986501	-0.0150452	-0.0141777	-0.0178213	-0.0111149	-0.0134627	-0.014532	-0.0193619	-0.0164484	-0.0199236	-0.0127656	-0.0041873	-0.0116302	-0.0169282	-0.0106095	-0.0107082	-0.00724462	-0.0132322	-0.0113464	-0.0128543	-0.0185611	-0.0113099	-0.00759602	-0.0146061	-0.00712458	-0.0131793	-0.0136846	-0.0115214		1.38139	0.85232	0.686937	0.724852	0.88681	1.1088	0.453033	0.744802	0.687995	0.375849	0.957352	0.641766	0.859434	0.972645	0.451019	0.978114	1.4497	0.811835	0.903583
Lipid::Medium chain fatty acid::caproate (6:0)	-0.0148492	-0.0121893	-0.0148598	-0.0162764	-0.0161762	-0.0142349	-0.0142256	-0.0157442	-0.0116296	-0.0146477	-0.013661	-0.0137399	-0.00969828	-0.0139549	-0.0113397	-0.0139171	-0.0122736	-0.0174452	-0.0162149	-0.0161176	-0.0129544	-0.0111898	-0.0134176	-0.0192245	-0.0148959	-0.00870772	-0.0132368	-0.0149837	-0.00694712		0.953317	0.743415	0.622508	1.44511	0.964362	1.05723	0.541915	1.48488	0.617232	0.374657	0.477158	1.03956	0.922609	1.0342	0.674383	1.34064	0.778135	1.01158	1.38572
Lipid::Medium chain fatty acid::caprylate (8:0)	-0.024837	-0.0190606	-0.0279621	-0.0290274	-0.0223527	-0.0225564	-0.0285285	-0.02607	-0.0260065	-0.0308618	-0.021043	-0.0280818	-0.0210427	-0.024639	-0.0260371	-0.0261361	-0.0241873	-0.0212621	-0.0263273	-0.0243553	-0.0244656	-0.0302711	-0.0224169	-0.0222155	-0.0261513	-0.0225894	-0.0269568	-0.029905	-0.022502		0.855532	0.4825	0.754184	2.18848	1.07504	1.1159	0.54712	0.749572	0.692401	1.00868	0.81896	0.807345	0.73187	0.783099	0.983466	0.86133	0.673379	0.510646	0.97932
Lipid::Medium chain fatty acid::heptanoate (7:0)	-0.0194165	-0.0138318	-0.0222264	-0.0221881	-0.0148617	-0.0203181	-0.0207883	-0.0205635	-0.0188548	-0.0193504	-0.0132433	-0.0206859	-0.0148658	-0.0201457	-0.0169247	-0.0209469	-0.0198691	-0.0196708	-0.0225161	-0.0211021	-0.0193434	-0.0218215	-0.0205048	-0.0180583	-0.0201038	-0.0184307	-0.0214219	-0.0209187	-0.0181689		0.951306	0.794835	0.993911	0.721029	0.92223	1.10295	0.540772	0.926093	0.684367	0.872356	0.618997	0.718179	0.986424	0.903014	1.04683	0.729716	0.998348	1.21133	1.0371
Lipid::Medium chain fatty acid::laurate (12:0)	0.00737322	0.00388021	0.00292604	0.0043367	-0.00110389	0.000655277	0.00324111	0.0029323	0.00892226	0.00297748	-0.00191748	0.00581279	0.0052794	0.00358134	-0.00340925	0.00511298	0.00123959	0.00347318	0.000505369	0.00531672	0.00614483	0.00710796	0.00403384	0.00914184	0.00499984	0.00120748	0.00656789	0.00325198	0.00810437		0.107979	0.54131	0.761499	0.736569	0.819222	1.07773	0.644498	1.32447	0.908851	1.27308	1.07011	1.05973	0.671789	1.25193	1.37493	1.2424	1.2465	1.75303	1.34197
Lipid::Medium chain fatty acid::pelargonate (9:0)	-0.0120337	-0.0105385	-0.0142258	-0.0181915	-0.0104984	-0.0127293	-0.0151977	-0.012434	-0.0138169	-0.0170342	-0.00509245	-0.014236	-0.00889189	-0.0128002	-0.0109641	-0.0127938	-0.0121053	-0.00745776	-0.0161692	-0.0130785	-0.0103692	-0.0166971	-0.0116152	-0.00807921	-0.0121293	-0.0127798	-0.0135753	-0.0167887	-0.0117873		0.953317	0.902718	0.684758	0.722554	0.823725	1.15334	0.541915	1.11366	0.891558	0.999086	0.715737	0.959597	1.05441	0.969561	1.04904	0.853136	1.44511	0.708103	0.762146
Lipid::Medium chain fatty acid::undecanoate (11:0)	-0.00432722	-0.00724034	-0.00347786	-0.00587524	-0.002176	-0.00451438	-0.000249652	-0.00501296	-0.00423372	-0.010938	-0.00609902	-0.000416826	-0.00980935	-0.00380778	-0.00450729	-0.00157538	-0.00373839	-0.00462617	-0.00531069	-0.00626037	-0.00837569	-0.00329896	-0.00527394	-0.00329378	-0.0104236	-0.00557871	-0.0062785	-0.00649519	-0.00426055		1.48451	1.1163	1.18402	0	0.884934	0.86592	0.361659	0.929033	0.411924	1.25018	0.90756	0.720459	0.659704	1.22941	0.825119	0.732033	1.33536	0.810116	1.04039
Lipid::Monoacylglycerol::1-linoleoylglycerol (1-monolinolein)	0.0044698	0.014568	0.00504421	0.00850051	-0.00535687	0.00725568	0.00466046	0.00524182	0.00381382	0.00675904	0.00100082	0.00465764	0.0127564	0.00785821	0.000848777	0.00455404	0.00763102	0.00564697	0.00363034	0.0063053	0.0100604	0.00735955	0.0114417	0.00969751	0.00879226	0.00271734	0.00557062	0.00583145	0.00807262		1.5166	0.923212	1.20962	0	0.924614	1.03208	0.831327	1.51859	1.33263	1.02177	1.07358	1.14495	1.07835	1.12378	1.30275	0.997148	1.02317	0.931086	1.2046
Lipid::Monoacylglycerol::1-oleoylglycerol (1-monoolein)	-0.0110937	-0.010719	-0.00757188	-0.00402485	-0.010019	-0.00533896	-0.00389019	-0.00404103	-0.00898689	-0.00648178	-0.00193006	0.00314938	-0.00646843	-0.0109691	-0.00443235	-0.00447661	-0.00459192	-0.00234694	-0.00513752	-0.00608196	-0.00527962	-0.00508353	-0.00729521	-0.0129594	-0.00386066	-0.0118617	-0.00260937	-0.00692441	-0.00732789		1.16271	0.476901	0.869672	1.44206	0.882133	1.00704	0.540772	0.926093	0.958113	1.24622	0.809457	0.239393	1.51252	0.967515	1.1216	0.851336	0.554638	1.00944	1.0371
Lipid::Monoacylglycerol::1-palmitoylglycerol (1-monopalmitin)	-0.00436687	-0.00691579	-0.000867272	0.000521326	0.00294176	-0.00513203	-0.00142192	0.00273154	-0.00129068	-0.00327253	-2.86593e-05	-0.001214	-0.00709685	-0.00356571	-0.00523333	-0.000635619	-0.000908196	0.000195325	-0.00309173	0.000985611	-0.00341972	-0.00308076	-0.00512041	-0.00311769	-0.000266583	0.00763805	-0.00400613	-0.000479474	-0.00392518		0.85462	0.803309	0.75338	2.91486	0.992849	1.11471	0.819806	0.374386	0.622496	1.00761	0.962455	0.564539	0.797552	1.04302	0.906847	0.368748	0.896881	0.306061	1.11803
Lipid::Monoacylglycerol::1-stearoylglycerol (1-monostearin)	-0.00124792	-0.0055243	-0.00381586	0.00221446	0.000333082	0.00106217	-0.000726288	0.000690628	-0.00114238	0.00027345	0.00372506	0.00172771	0.00377462	-0.00103242	-0.00446854	-0.0011141	-0.00218495	0.000634114	0.00182472	0.00215342	0.00173715	0.00558757	-0.000520863	0.00139279	0.00319977	-0.00263945	0.00290249	-0.00010769	0.00150869		1.50038	1.12824	0.692814	1.46211	0.874071	1.16691	0.731054	1.50235	0.971435	1.51626	0.917266	0.647258	0.800111	0.980967	1.1372	0.369931	1.1247	0.818781	0.771112
Lipid::Short chain fatty acid::valerate	-0.0129287	-0.0100457	-0.00823581	-0.0124957	-0.0136612	-0.00845124	-0.0115756	-0.012447	-0.0122177	-0.0103602	-0.00536838	-0.0123735	-0.0105284	-0.00891997	-0.00695324	-0.0109341	-0.0114022	-0.0134067	-0.016919	-0.0141753	-0.0151415	-0.0136963	-0.0114283	-0.00968166	-0.0122442	-0.0154858	-0.00810658	-0.0119368	-0.00852879		1.18521	0.918249	0.886505	2.93994	0.899207	0.879887	0.643112	0.755214	1.04642	0.254069	0.776588	1.22013	0.670344	1.38074	0.838427	1.36371	1.46997	1.13188	0.916214
Lipid::Sphingolipid::palmitoyl sphingomyelin	-0.00520831	-0.00668833	-0.00823199	-0.00186468	0.00215931	-0.00741841	-0.0046361	-0.0051878	-0.00499034	-0.000697412	-0.00651781	-0.00159303	0.00163904	-0.00326189	-0.00364311	-0.00275989	-0.00174932	0.00499226	0.00279765	-0.00390742	-0.00123843	0.00100493	-0.00441638	-0.000132875	0.00308363	-0.000193486	-0.0030684	-0.00471858	-0.000455858		0.951306	1.00679	0.869672	0.721029	1.08262	1.10295	1.17167	1.66697	1.3003	1.1216	0.761842	1.19697	1.24947	1.54802	0.972054	1.21619	0.887421	0.605665	0.276559
Lipid::Sterol, Steroid::4-androsten-3beta,17beta-diol disulfate 1*	0.000575098	-0.00181418	-0.00506102	-0.00528727	0.00341879	-0.00695514	-0.00153426	-0.00510235	-0.00208707	-0.00250921	-0.00580311	-0.00699916	-0.0013509	-0.00280548	-0.00610328	5.77887e-05	-0.000688949	-0.00495775	-0.00706397	-0.00822476	-0.0037941	-0.00181869	-0.0106278	-0.00323382	-0.00723378	0.000181962	-0.00850655	-0.00262861	-0.00157496		0.746996	1.17693	1.12887	1.45588	1.13348	0.919867	0.818933	0.747975	0.829111	0.754901	1.0095	0.725063	0.663919	1.10703	1.05686	0.982281	1.56787	1.22294	0.977235
Lipid::Sterol, Steroid::4-androsten-3beta,17beta-diol disulfate 2*	-0.00633599	-0.0101032	-0.010473	-0.00983816	-0.0115566	-0.0111988	-0.0102773	-0.0105751	-0.0116052	-0.00848773	-0.00762895	-0.0179189	-0.00714713	-0.00643009	-0.0064202	-0.00644029	-0.0093458	-0.0121504	-0.00806365	-0.0066421	-0.0051007	-0.00837451	-0.0106484	-0.00691984	-0.0100661	-0.00443502	-0.0103477	-0.0091752	-0.00665739		0.649271	1.46469	0.953929	1.47632	1.08781	0.883687	1.29178	0.758476	0.770689	1.14825	0.828689	0.980323	0.807888	0.990502	0.612399	0.498035	1.13563	0.516712	0.990954
Lipid::Sterol, Steroid::5alpha-androstan-3beta,17beta-diol disulfate	-0.0208037	-0.0190816	-0.0160534	-0.0223683	-0.00725565	-0.0170454	-0.0183077	-0.0182333	-0.0191882	-0.0185484	-0.0183103	-0.0214517	-0.0266422	-0.0170772	-0.0152819	-0.0164807	-0.0186309	-0.0272722	-0.012299	-0.0176539	-0.0173135	-0.0190356	-0.0220103	-0.0182518	-0.0213711	-0.016409	-0.0211297	-0.0167619	-0.0157669		0.754225	1.02628	0.569896	0	0.858334	1.07542	0.734985	1.51043	1.04642	0.889241	1.21342	1.05745	0.871448	1.18349	0.838427	1.48768	1.24382	0.823183	0.916214
Lipid::Sterol, Steroid::7-alpha-hydroxy-3-oxo-4-cholestenoate (7-Hoca)	-0.00649621	-0.00363135	-0.0060986	-0.00841701	-0.00807984	-0.0124695	-0.00847957	-0.0118062	-0.0121573	-0.011057	-0.00945255	-0.00524227	-0.0149999	-0.00778855	-0.0132078	-0.010944	-0.00957246	-0.00730364	-0.00859426	-0.0100161	-0.005898	-0.0146935	-0.00936248	-0.00815611	-0.00713458	-0.0105391	-0.00571664	-0.00664997	-0.00879364		0.323936	0.54131	0.69804	0.736569	0.798742	1.12672	1.47314	0.946051	0.908851	0.763849	0.826903	0.65214	1.20922	1.25193	1.14577	1.36665	0.906546	0.824957	0.776929
Lipid::Sterol, Steroid::androsterone sulfate	-0.0081468	-0.00647495	-0.00682332	-0.00299881	-0.00657032	-0.00599884	-0.00785462	-0.00354855	-0.00921176	-0.00398259	-0.00744757	-0.0113842	-0.0032051	-0.00724917	-0.0021746	-0.0079741	-0.00415068	-0.00531844	-0.00138994	-0.0039464	-0.00551771	-0.0061841	-0.00332295	-0.00325583	-0.00608686	-0.0016525	-0.00355028	-0.00596231	-0.00333917		0.967637	1.02408	0.821416	0	1.01963	0.975554	0.641731	0.565195	0.974562	0.507047	0.823354	1.54218	1.13714	0.984125	0.760571	1.36078	1.12832	1.12945	0.773594
Lipid::Sterol, Steroid::cholesterol	0.003511	-0.00600275	0.00244051	0.00126426	0.00627539	0.00253526	-0.00170675	0.00285074	0.00142883	0.00309494	0.00485616	-0.00085337	0.00222707	-0.00134348	0.00110058	0.000656803	0.00291007	0.00584292	0.00161507	0.00334386	0.000630442	0.00246855	0.000783326	0.00195593	0.00574076	0.00286168	0.00108913	-0.00207222	0.00231246		0.848289	1.00999	0.685483	0.723318	0.884934	0.962133	1.35622	0.929033	0.892501	0.750108	0.859793	1.04066	1.31941	1.48823	0.525075	1.34206	0.445119	0.607587	0.762952
Lipid::Sterol, Steroid::cortisol	-0.00956514	-0.014648	-0.00706269	-0.0123135	-0.0110892	-0.00590379	-0.00969542	-0.0123919	-0.0122029	-0.010402	-0.00661528	-0.00941973	-0.0175527	-0.0168209	-0.0103906	-0.0144931	-0.0169513	-0.00993068	-0.0162917	-0.0134917	-0.012346	-0.0131573	-0.011989	-0.0141015	-0.0135116	-0.0159185	-0.0154385	-0.0148828	-0.0154473		0.645784	0.755392	0.948806	1.46839	0.816583	0.683621	1.00952	0.754402	1.04529	1.52278	1.01818	0.812548	1.27229	0.788146	0.837526	0.990721	1.12953	1.02787	0.492816
Lipid::Sterol, Steroid::cortisone	0.000856533	-6.46139e-05	0.000192498	-0.00303632	0.00201737	0.00293735	-0.00243937	-0.00373582	-0.00526736	-0.00434183	-0.00247916	0.000193155	0.00109921	-0.00354441	0.00105394	-0.000484046	0.000356068	-0.00214651	-0.00385816	-0.00573803	-0.00459102	-0.00782353	-0.00157806	-0.00184219	-0.00131686	-0.0012374	-0.00394965	-0.00476149	-0.00904389		0.755851	0.757834	1.01533	0.736569	1.04451	0.930771	1.289	0.946051	0.978762	1.27308	0.972827	1.22276	0.806147	0.724802	1.06939	1.36665	0.906546	1.54679	0.635669
Lipid::Sterol, Steroid::dehydroisoandrosterone sulfate (DHEA-S)	-0.013169	-0.0145502	-0.0144782	-0.0143179	-0.0110369	-0.0156696	-0.0126315	-0.0157834	-0.0175387	-0.0115684	-0.0163608	-0.0194908	-0.0134382	-0.012191	-0.0147008	-0.0123093	-0.0104849	-0.013482	-0.0124905	-0.0131829	-0.00873304	-0.0157827	-0.015961	-0.0101736	-0.015184	-0.0116112	-0.0137952	-0.0156643	-0.0163512		0.541644	0.651679	1.14595	2.21687	0.965708	0.688055	0.923697	1.32877	0.911798	0.383163	0.634388	0.736037	1.14575	1.25599	0.996224	0.498574	0.7958	0.827632	1.06288
Lipid::Sterol, Steroid::epiandrosterone sulfate	-0.014139	-0.0141222	-0.0123288	-0.0141975	-0.00115816	-0.0132595	-0.0152968	-0.016585	-0.0190077	-0.0129484	-0.0104723	-0.0178335	-0.0140544	-0.0173011	-0.00957582	-0.0168392	-0.0121733	-0.0121025	-0.00519643	-0.0117939	-0.0139941	-0.0122698	-0.0178319	-0.0129037	-0.0142043	-0.0101406	-0.0138305	-0.0145578	-0.0136239		0.8592	1.13066	0.757418	0.732621	0.977798	0.925783	0.641044	0.752785	1.04305	0.506504	0.967613	1.13513	0.868646	1.11415	0.911707	1.11217	1.12711	0.820536	0.843016
Lipid::Sterol, Steroid::estrone 3-sulfate	0.0046411	0.00254417	0.00623344	0.00707324	-0.00634919	0.006101	0.00503874	0.00393514	0.00360954	0.00346248	0.00287133	0.00314724	-0.00288055	0.00683305	0.00845996	0.00530732	0.00627423	0.00237868	0.00432934	0.00365021	0.00742152	0.0115989	0.00632419	0.00960827	0.0085858	0.00561644	0.00450226	0.00651118	0.0123392		0.970762	1.08146	0.887459	0.735776	1.10476	1.17444	1.37958	0.56702	1.04755	1.52605	0.92319	1.14002	1.27503	1.11894	0.534119	1.24107	1.01877	1.13309	0.705538
Lipid::Sterol, Steroid::lathosterol	0.00108498	-0.00187304	-0.00134618	-0.00130082	-0.000189131	0.000130113	0.000844268	0.00158821	0.00304127	0.000806708	0.00632757	0.00296931	-0.00445798	0.00325266	0.000151773	0.00105937	-0.00432222	-0.00418882	0.000740543	-0.00273605	-0.00214285	-0.000765381	-0.00378337	-0.00231344	-0.00302426	-0.00862525	-0.0020983	0.00230564	-0.000393344		1.074	0.861455	1.00989	0	1.07965	0.925783	1.46524	0.940982	1.3212	0.886381	0.919232	0.729726	0.868646	0.851994	1.06366	0.741448	1.0144	1.12824	0.702514
Nucleotide::Purine metabolism, (hypo)xanthine, inosine containing::hypoxanthine	-0.00822925	-0.00290461	-0.00939248	-0.0118451	0.0034665	-0.0100694	-0.00980877	-0.00372859	-0.00672137	-0.0096039	-0.0145985	-0.00240099	-0.00590536	-0.00761005	-0.0096007	-0.00775433	-0.00747833	-0.0102006	-0.00527752	-0.00816754	-0.00419189	-0.0104651	-0.00948225	-0.00598292	-0.00726363	-0.0100044	-0.0111477	-0.0077849	-0.00665916		0.861046	0.809349	1.07531	0.734195	0.979899	0.976602	0.734195	0.754402	0.905922	0.761388	1.06666	0.650038	0.669624	0.985182	1.06594	0.990721	0.677719	1.43902	1.05603
Nucleotide::Purine metabolism, (hypo)xanthine, inosine containing::inosine	0.00439394	0.00190874	0.00319578	0.00309076	0.0016601	0.00613153	0.00403257	-4.58225e-05	0.00530364	0.00608693	0.0107301	0.00589981	0.00261724	0.00580296	0.00213377	0.00707644	0.00303928	0.00334621	0.00122929	0.00383251	0.00810661	0.00554826	-0.00203798	0.00295767	0.00390531	0.00153256	0.0047188	0.00315225	0.00262276		1.49399	1.12344	0.878008	2.18382	0.991791	0.823039	0.545955	0.747975	1.03639	1.00653	0.62493	1.12788	1.06227	0.976789	1.20784	0.613925	1.34389	1.12103	0.977235
Nucleotide::Purine metabolism, (hypo)xanthine, inosine containing::xanthine	-0.01643	-0.00936216	-0.0127648	-0.0140187	-0.0107623	-0.0148455	-0.0131293	-0.0133041	-0.0190695	-0.0151657	-0.0185447	-0.0130176	-0.0145682	-0.00977532	-0.012352	-0.0140888	-0.0107342	-0.00905403	-0.0146009	-0.0173227	-0.015263	-0.014132	-0.0109221	-0.0108596	-0.0148821	-0.0185479	-0.0122695	-0.0146066	-0.0146359		0.968676	0.755392	0.759045	0.734195	1.32695	1.12309	0.82597	0.754402	0.76655	1.01518	0.969692	1.05631	1.00444	0.459752	1.29436	1.2384	0.903625	0.308362	0.985632
Nucleotide::Purine metabolism, adenine containing::N1-methyladenosine	-0.0198064	-0.0253951	-0.0239533	-0.0244364	-0.0183005	-0.0171508	-0.0227846	-0.026681	-0.0275182	-0.0226734	-0.0222187	-0.026867	-0.0186697	-0.0230828	-0.0245346	-0.0238386	-0.019036	-0.0240497	-0.029959	-0.0236398	-0.022897	-0.0216895	-0.0247722	-0.0265543	-0.0274807	-0.0334876	-0.026168	-0.0265948	-0.0282484		0.44734	0.560643	0.72297	0.762875	0.975752	0.60885	1.04895	0.391936	0.94131	0.791129	0.503785	0.675431	0.904516	0.818933	0.949355	0.900744	1.29102	0.320407	0.731524
Nucleotide::Purine metabolism, guanine containing::7-methylguanine	-0.00988364	-0.00709412	-0.00702931	-0.0050737	-0.0115912	-0.0092578	-0.00392859	-0.00434888	-0.00843029	-0.00649013	-0.00535984	-0.00653469	-0.00272209	-0.00871575	-0.0057383	-0.00627349	-0.00517349	-0.00235745	-0.00889216	-0.0100093	-0.00917019	-0.011227	-0.00696821	-0.00743674	-0.00532763	-0.0084342	-0.00467395	-0.00541805	-0.0136933		1.74838	0.657364	0.899072	0	1.05704	1.04109	0.745404	0.76592	0.778253	0.644177	0.787597	1.15493	0.543878	0.800178	1.08222	0.880116	0.917421	1.04357	0.786248
Nucleotide::Purine metabolism, guanine containing::guanosine	-0.00283552	-0.000982113	-0.00635531	-0.00973521	0.000597959	-0.00380922	-0.00514318	-0.0118727	-0.00503097	-0.00263105	0.00237542	-0.00585173	-0.0065686	-0.0052472	-0.00448858	-0.00531173	-0.00710484	-0.0038516	-0.00440241	-0.00680417	-0.0070635	-0.00376443	-0.0121145	-0.00820579	-0.00684213	-0.0117681	-0.00748445	-0.00695037	-0.00947802		1.16887	1.0654	0.811835	1.4497	0.846501	0.819548	0.724852	0.558602	0.894394	0.751699	0.670146	0.96265	1.12388	0.907802	0.826869	0.733585	1.00364	1.11627	0.486545
Nucleotide::Purine metabolism, guanine containing::N2,N2-dimethylguanosine	-0.0114916	0.00094525	-0.00759684	-0.00451983	-0.000721886	-0.0085516	-0.00230126	-0.00630076	-0.00632232	-0.00286302	-0.0122629	-0.00678134	0.00419232	-0.00213283	-0.00504005	-0.00540174	-0.00123099	-0.00428594	0.00388619	-0.00095531	-0.00164851	-0.00197589	-0.000632311	0.00104434	-0.00468915	0.00609132	-0.00195805	-0.000285063	0.00214764		0.957365	0.426612	1.18779	0.725622	0.726342	0.965198	0.907027	0.745593	1.30858	1.00333	1.05421	0.963672	0.661805	0.908766	1.42974	0.979152	1.56288	0.711109	1.18286
Nucleotide::Purine metabolism, urate metabolism::allantoin	-0.0211111	-0.0212583	-0.0190892	-0.0188478	-0.0110659	-0.0213921	-0.0196378	-0.0144686	-0.0140591	-0.0173022	-0.00765591	-0.0173866	-0.0209979	-0.0163925	-0.00873688	-0.0190041	-0.016331	-0.015597	-0.0122776	-0.0145656	-0.017731	-0.0157323	-0.012704	-0.0175403	-0.0182431	-0.00875093	-0.0205479	-0.0171922	-0.0189416		0.954326	1.27577	0.93475	0.723318	1.02572	0.962133	0.904148	1.11484	1.02981	0.875126	1.14639	1.12071	0.725674	0.776469	0.97514	0.854038	0.556399	1.31644	1.10975
Nucleotide::Purine metabolism, urate metabolism::urate	0.00106705	0.000910338	0.00338798	0.00805609	-0.00414495	0.00574096	0.00827742	0.00837756	0.00966194	0.00970509	0.00337998	0.00227614	0.00470621	0.00658133	-0.000491956	-4.76913e-06	0.00456713	0.00347011	0.00402693	0.00682409	0.00653314	0.00613823	0.00680044	0.00378881	0.00508811	0.00328379	0.00478965	0.00676441	0.00811926		0.746201	0.85504	1.00237	1.45433	1.03117	0.628713	0.818061	1.68115	0.828229	1.00546	0.912387	0.804768	0.928498	1.10585	0.829507	0.858581	0.559358	1.22164	0.836739
Nucleotide::Pyrimidine metabolism, uracil containing::pseudouridine	-0.0171677	-0.0115824	-0.0159625	-0.0151883	-0.0029297	-0.0134809	-0.0185228	-0.0132589	-0.013496	-0.0143963	-0.0123047	-0.0139928	-0.00582175	-0.0150432	-0.00592844	-0.0132988	-0.0111455	-0.0163103	-0.0134949	-0.0122863	-0.0145422	-0.0136357	-0.0149745	-0.0168782	-0.00869853	-0.0100401	-0.013771	-0.0143268	-0.0128748		1.18267	0.754582	1.13735	0	0.978848	0.829221	0.825083	0.565195	1.04417	1.14086	0.678056	0.892844	0.936468	0.918517	1.0648	1.11337	0.902655	0.821416	1.12523
Nucleotide::Pyrimidine metabolism, uracil containing::uridine	-0.00530466	-0.00800039	-0.00524302	-0.00753921	-0.00341204	-0.00459682	-0.00947043	-0.00684078	-0.00590213	-0.00575405	-0.00692051	-0.00762332	-0.00867131	-0.00510394	-0.00573677	-0.0103535	-0.0059091	-0.00812652	-0.00750218	-0.00673735	-0.0093272	-0.00923652	-0.00720433	-0.00684239	-0.0035427	-0.0111682	-0.0107334	-0.00978298	-0.013935		0.534708	0.857778	1.38267	2.18848	1.21703	0.921831	1.18543	1.68654	1.0386	1.00868	1.01166	0.807345	0.931471	1.17465	1.28607	1.35352	1.34676	0.714904	1.04927
Peptide::Dipeptide::aspartylphenylalanine	-0.0145102	-0.00867934	-0.0116077	-0.0148371	-0.00658725	-0.0130325	-0.0167203	-0.0142414	-0.0157251	-0.0146647	-0.0105279	-0.0181876	-0.0135684	-0.0112581	-0.018485	-0.0122349	-0.00952013	-0.0169733	-0.0115973	-0.0131673	-0.0200484	-0.0192966	-0.0169475	-0.0171126	-0.0164339	-0.0153586	-0.0137274	-0.0114495	-0.0144208		1.59561	1.0132	0.875211	0.725622	1.06934	0.868678	0.816324	1.49119	0.619853	1.12874	1.05421	0.963672	1.58833	1.29824	1.27924	0.734364	0.781439	1.11746	1.0437
Peptide::Dipeptide::cyclo(leu-pro)	-0.000267083	-0.00249986	0.00591124	0.00316844	0.00520448	0.000798731	0.00478762	0.00279917	0.00292609	0.00150838	0.00201916	-0.00294251	-0.00644176	-6.59099e-05	0.00801709	0.00416584	0.00778017	-0.00343613	0.00244683	-0.000823303	0.00495637	0.00218965	0.000558997	-0.00343597	0.00173213	0.00120359	0.000815618	0.00256396	0.00284991		1.37701	1.22132	1.05826	1.44511	0.984452	1.29751	1.44511	0.55683	0.960139	1.12397	1.09746	1.11953	1.05441	1.0342	0.599452	1.21877	1.11162	1.31505	0.69286
Peptide::Dipeptide::glycylvaline	-0.00242786	9.37774e-05	0.000295901	0.00250054	-0.000587963	-0.000111263	0.00286667	-0.000505178	0.00283045	0.000916172	0.00564316	0.00414137	0.00484674	-0.00168476	0.00710624	0.00173819	-0.000612224	0.004947	0.00371743	0.000235048	0.00461645	0.00782212	0.00252762	0.00329342	0.00551761	0.00310762	0.00549586	0.000665711	0.00409027		1.18521	1.08029	0.759861	2.20495	1.00139	1.1243	1.0106	1.13282	0.627851	1.14331	0.970734	0.569395	0.871448	1.38074	0.762206	1.48768	1.35689	0.617387	0.986692
Peptide::Dipeptide::leucylleucine	0.0117205	0.00354274	0.00816918	0.00925926	0.00437845	0.00529079	0.00818129	0.00798701	0.00918031	0.0032059	0.00121112	0.0102787	0.0147499	0.00319999	0.0111608	0.00760336	0.00823623	0.00546419	0.00280917	0.00670981	0.00924488	0.0103858	0.0109283	0.00337054	0.0100034	0.00976064	0.00972729	0.00573153	0.0120481		0.652088	0.708283	1.02194	0.741362	0.989464	0.838214	1.11204	0.571325	1.0555	1.28137	1.12603	0.738432	0.608545	1.658	0.922584	1.37554	0.570278	0.934116	1.3507
Peptide::Dipeptide::phenylalanylphenylalanine	-0.01966	-0.014769	-0.0156896	-0.0230887	-0.0103981	-0.0170113	-0.0185407	-0.0216903	-0.017456	-0.0267492	-0.0113685	-0.0217308	-0.018891	-0.0197738	-0.0192195	-0.020879	-0.0184506	-0.0244452	-0.0211066	-0.0221211	-0.0200728	-0.0216017	-0.0210548	-0.0242701	-0.0163563	-0.0289963	-0.0197431	-0.0216312	-0.0208221		1.07631	0.917262	1.01206	1.46839	1.10239	0.781281	1.00952	1.3202	0.487804	1.52278	0.921207	0.893803	0.937474	1.31358	0.913665	1.73376	1.12953	1.54181	1.19684
Peptide::Dipeptide::pro-hydroxy-pro	-0.00490212	-0.00166177	-0.00397782	-0.00290528	0.00821054	-0.00355378	-0.00603655	-0.00645371	-0.00416376	-0.00417404	0.00235538	-0.00449585	-0.00331139	-0.00317499	0.00193428	-0.00880507	-0.00425564	-0.00178432	0.00162829	-0.00521754	-0.00491255	-0.00518811	-0.0103142	-0.00929723	-0.00392275	-0.00200818	-0.00231675	-0.00629855	-0.00630688		1.19679	0.818137	0.895167	0.742167	0.92863	0.542963	0.927709	1.33454	1.40886	0.89793	0.637143	0.985645	0.947653	0.863095	0.84662	1.50222	0.685077	1.03903	0.925167
Peptide::Dipeptide::pyroglutamylglycine	-0.0111087	-0.0109894	-0.0134928	-0.0150338	0.00102048	-0.010701	-0.0126829	-0.0124944	-0.00789257	-0.0152854	-0.0106752	-0.016492	-0.0109044	-0.0117893	-0.0107463	-0.0101678	-0.0143039	-0.0132637	-0.00712263	-0.0160089	-0.010103	-0.0108008	-0.0156065	-0.0146762	-0.0142973	-0.0125697	-0.0109079	-0.0110942	-0.00869732		0.865695	1.13921	0.953929	0.73816	0.841517	1.12916	1.10724	0.758476	0.350313	0.765499	0.926181	1.38879	1.21183	0.594301	0.688949	0.622544	1.36276	1.55013	0.566259
Peptide::Fibrinogen cleavage peptide::ADpSGEGDFXAEGGGVR*	-0.00420007	-0.00787898	-0.00383941	-0.00409682	-0.00330113	-0.00183598	-0.00400841	-0.00464111	-0.00394273	-0.00707824	-0.00799699	-0.0075806	-0.00554821	-0.00903143	-0.00816117	-0.00580391	0.000858627	-0.00343555	-0.00208697	-0.00408174	0.000792305	5.31786e-05	-0.00721637	-0.00868372	-0.00810266	0.00229746	-0.00331389	-0.00454137	-0.00378212		0.85828	0.591616	0.567455	2.92735	1.0378	0.924792	1.00628	0.939974	1.45871	0.885432	0.918248	0.971926	1.00121	1.11295	0.531259	1.72819	1.35108	1.4344	0.982466
Peptide::Fibrinogen cleavage peptide::ADSGEGDFXAEGGGVR*	-0.0126736	-0.0119541	-0.0108412	-0.0129243	-0.0150509	-0.0148197	-0.0113076	-0.0138195	-0.0141189	-0.0129563	-0.0108893	-0.0155939	-0.00809344	-0.0118259	-0.0104577	-0.0167011	-0.0118046	-0.0160912	-0.0110116	-0.0122721	-0.0123394	-0.0128656	-0.0125296	-0.0137374	-0.0144848	-0.0109712	-0.0145126	-0.0129007	-0.0137279		1.6162	1.08029	1.39308	2.93994	1.14444	1.07542	1.19435	1.32162	1.2557	0.508138	1.06781	1.62684	1.34069	0.854743	0.990868	1.73563	1.24382	1.23477	1.05717
Peptide::Fibrinogen cleavage peptide::DSGEGDFXAEGGGVR*	0.00709436	0.00748773	0.00422878	0.00392463	0.00272814	0.00790104	0.00275217	0.00267603	0.00337284	0.00343216	0.0032787	0.00483456	0.00192102	0.00547147	0.0036454	0.00607829	0.00254185	0.00911836	0.00594896	0.00697386	0.00792898	0.0116366	0.00498936	0.00387632	0.00341756	0.00643512	0.00659823	0.00269482	0.0055146		0.963502	0.858694	0.629158	2.92109	1.07619	0.874246	1.27798	1.50074	0.831769	0.88354	1.30209	1.37395	0.865861	0.914591	0.984516	1.47814	1.1235	1.22686	1.19045
Peptide::gamma-glutamyl::gamma-glutamylglutamate	0.00896365	0.00741757	0.0072387	0.0062878	0.00816505	0.00776791	0.00946355	0.00597709	0.00491828	0.00769596	0.00718328	0.00913474	0.00898327	0.0117451	0.0078618	0.00859546	0.00400295	0.00444915	0.010682	0.0072645	0.00951326	0.0137291	0.00848339	0.00447242	0.00676911	0.00986895	0.0121434	0.00401691	0.00863746		1.38728	1.06994	1.19158	1.45588	1.09299	1.16194	1.2739	0.934969	1.10548	1.13235	0.817216	0.805625	1.12866	1.10703	1.28333	0.613925	1.00792	0.815293	1.25644
Peptide::gamma-glutamyl::gamma-glutamylglutamine	-0.00340521	-0.00777534	-0.00804355	-0.00981871	-0.0100432	-0.00581625	-0.00724134	-0.00473068	-0.00665884	-0.00909355	-0.00250754	-0.00498595	-0.00727734	-0.00537778	-0.00221288	-0.00393597	-0.00763457	-0.00556766	-0.0100365	-0.00685088	-0.00364668	-0.00768137	-0.00632817	-0.00667451	-0.00646807	-0.00740233	-0.00699648	-0.0102858	-0.00978821		1.29018	1.40137	0.947788	2.93363	1.1012	1.21944	0.641731	0	0.626504	0.507047	1.16238	1.54218	0.869578	0.984125	0.912685	1.11337	0.902655	1.43748	1.12523
Peptide::gamma-glutamyl::gamma-glutamylisoleucine*	-0.00225222	-0.00531585	-0.00214855	-0.00325921	-0.00924566	-0.00751585	-0.00854117	-0.00444532	-0.00598757	-0.00424258	-0.0111378	-0.00539975	-0.00118121	-0.000743106	-0.00207789	0.000378429	-0.0061662	-0.0112102	-0.00755104	-0.00895624	-0.00321114	0.00069246	-0.000782112	-0.000772832	-0.00614638	-0.00315772	-0.00496428	-0.00322632	-0.00420594		0.640282	1.28393	1.00344	0.72794	1.09299	1.06511	1.1829	1.68294	1.38185	0.880718	1.05757	0.6445	0.929487	0.911669	1.20784	0.859495	0.895926	1.01912	1.25644
Peptide::gamma-glutamyl::gamma-glutamylleucine	-0.00251618	-0.00184687	-0.00187216	-0.00316358	0.00149369	-0.00140916	-0.00471366	-0.00424934	-0.00157391	-0.00564943	0.00385657	-0.00042693	0.000337018	0.00349584	-0.00284777	-0.00198945	-0.00899932	-0.00387526	-0.00192567	-0.00114041	0.00208266	0.00146349	-0.00261332	-0.00233987	-0.00360467	-0.0134756	-0.00315875	-0.00545765	0.000148175		0.85371	1.33742	0.501719	1.45588	1.07275	1.21035	0.545955	1.49595	1.38185	0.629084	0.865287	0.96675	1.19505	0.911669	0.679411	0.982281	1.2319	1.01912	1.25644
Peptide::gamma-glutamyl::gamma-glutamylmethionine*	-0.00351641	-0.00671889	-0.00105065	-0.0065499	-0.00604224	-0.00658424	-0.00634639	-0.0100521	-0.0118409	-0.0035525	0.000862606	-0.00539433	-0.00433978	-0.00745781	-0.000215738	-0.00786232	-0.00563724	-0.00622736	-0.00880028	-0.00754992	-0.00448091	-0.0124038	-0.010073	-0.0114899	-0.00668028	-0.00544293	-0.00151648	-0.00434919	-0.00526844		0.848289	1.27577	1.05938	0.723318	0.824597	1.39509	1.44664	1.30065	1.64769	0.375054	1.19416	0.960612	1.05553	1.1647	0.97514	0.732033	1.00152	1.82276	0.901671
Peptide::gamma-glutamyl::gamma-glutamylphenylalanine	6.00789e-05	0.00103528	0.00213424	0.00417955	0.0101824	-0.00020781	-0.00132351	-0.00151401	0.00401049	-1.80324e-05	0.00230957	-0.00504947	-0.00257122	0.00493678	0.00916866	0.0022802	0.000240257	-0.00124567	0.00805578	0.00299549	-0.00135636	0.00284868	-0.00318796	5.48375e-06	0.000949293	0.00845506	0.00361449	0.0036899	0.00444473		0.661414	1.16051	1.03655	0	0.878163	1.40033	1.03395	0.772661	1.21334	1.29969	1.14213	1.24832	0.89158	0.807221	0.623852	0.761024	1.15687	1.36858	0.793168
Peptide::gamma-glutamyl::gamma-glutamylthreonine*	0.00485967	0.00607128	0.00314894	0.000767984	0.00021643	-5.27976e-05	0.00321176	-0.00141405	-0.00391714	-0.00174578	0.00277105	-0.0013723	0.00152772	0.00219568	0.00338198	0.00793303	0.00223119	-0.000124769	0.00409805	-0.00396754	-0.00410627	0.000467064	-0.00383654	-0.00152003	-0.00141683	0.00516937	0.00741262	0.00203817	-0.0022241		0.639601	0.90848	0.877074	0.727166	0.970517	1.06398	0.63627	1.68115	1.24234	1.25683	0.816346	1.0462	1.45907	0.975749	0.980327	0.367963	1.23059	1.42524	1.18538
Peptide::gamma-glutamyl::gamma-glutamyltyrosine	0.00259972	-0.00342669	-0.000928987	-0.00234313	0.000847722	-0.00162785	-0.00127028	-0.00416835	0.0005782	1.34331e-05	0.00352819	0.00147586	0.00039748	0.00387098	0.00268794	0.000269952	-0.00420431	-0.00160666	-0.00158981	-0.000543308	-0.000167691	0.00108819	-0.00368107	0.00104992	-0.00173762	-0.000844264	0.00152039	-0.00122615	0.000479727		0.736022	0.948798	1.05049	0	0.957278	0.906354	0.986214	1.47397	1.02116	0.743811	0.899941	0.714411	1.11208	0.705789	1.11572	0.725888	1.32415	0.90373	0.618993
Peptide::gamma-glutamyl::gamma-glutamylvaline	-0.00688141	-0.00582778	-0.00917872	-0.00693962	-0.0119661	-0.00674082	-0.00441437	-0.00994042	-0.00348002	-0.00634294	-0.00536784	-0.00504225	0.000611618	-0.00440021	-0.0058067	-0.00483505	-0.0045942	-0.0115197	-0.00976925	-0.00296124	-0.00337636	0.000657274	-0.00632167	-0.0064472	-0.0105546	-0.0084517	-0.0071827	-0.00667231	-0.00155872		0.857362	1.12824	0.944747	1.46211	0.935052	1.02104	0.639672	1.50235	0.971435	0.631775	0.724158	0.889979	0.600084	0.980967	1.21301	1.35641	1.57458	0.614086	1.26182
Peptide::Polypeptide::bradykinin, des-arg(9)	0.0002734	-0.0011759	-0.00491074	-0.00460176	0.00124402	8.28482e-05	-0.00612172	-0.0053839	-0.00544544	-0.00398319	-0.00436024	-0.00848195	8.98239e-05	-0.00645559	-0.00707426	-0.00384221	-0.00351983	-0.00377228	-0.0049202	-0.00608639	-0.00360225	-0.00732372	-0.00809878	-0.00463421	-0.00360899	-0.00929088	-0.00789854	-0.00559522	-0.00680195		0.636891	0.585349	0.810975	0.724084	1.06707	0.914995	1.17664	0.930017	1.16835	1.12635	0.908521	1.36231	1.12268	0.971615	0.976173	1.09921	0.556988	0.810975	0.76376
Peptide::Polypeptide::HWESASXX*	0.004217	-0.00164699	0.00560746	0.00509364	0.0014987	0.00572256	0.00396143	0.00361611	0.00319568	0.000582897	0.00221616	-0.00427208	0.000774054	0.00530297	-0.00178276	0.00594708	0.000381295	-0.000561909	5.153e-05	-0.00128556	0.000679252	-0.00268172	0.00175618	-0.00278166	0.0045799	-0.0122148	-0.00259365	0.00230536	-0.000800822		1.07515	1.02408	1.26372	0.733407	0.856492	1.17066	0.641731	1.13039	0.765727	1.39438	0.871786	1.13635	0.602015	1.18095	0.760571	1.36078	1.12832	0.924093	0.632941
Xenobiotics::Benzoate metabolism::2-hydroxyhippurate (salicylurate)	0.0022191	-0.00883551	-0.000687668	-0.00801631	-0.0151336	-0.00263059	-0.00262923	-0.00549104	-0.00564813	-0.00533451	-0.00420258	-0.01189	-0.0129143	-0.00142904	-0.0102819	-0.00546354	-0.0109717	-0.0140406	-0.013928	-0.00872775	-0.00633046	-0.00895181	-0.00106451	-0.00373137	-0.00971779	-0.0184641	-0.00466262	-0.00545089	-0.00497796		0.649973	0.814599	0.891296	0.738958	0.821879	0.982936	0.923697	0.759296	1.26249	1.02177	0.975982	0.981382	1.28054	0.462734	0.689694	1.12179	1.13686	1.03454	0.708589
Xenobiotics::Benzoate metabolism::4-ethylphenylsulfate	-0.0103884	-0.0101093	-0.0037817	-0.00664031	-0.00683615	-0.00960517	-0.00838272	-0.0109428	-0.00767056	-0.0103936	-0.00285729	-0.00593342	-0.00659396	-0.00803151	-0.00904645	-0.00701727	-0.0151945	-0.0116202	-0.00792787	-0.00601154	-0.00765014	-0.00477053	-0.00873421	-0.0148436	-0.0102381	-0.0140682	-0.00357234	-0.0117548	-0.00890855		1.2888	0.753773	0.946772	2.19786	1.01854	0.877057	0.824199	0.940982	1.11259	1.39289	0.870852	0.972967	0.534551	1.24522	0.759755	1.35932	2.25422	1.43594	1.19427
Xenobiotics::Benzoate metabolism::4-hydroxyhippurate	0.00514681	0.000391831	0.00371551	-0.00261428	-0.00430709	-0.00145301	0.000142667	-0.00365751	0.000547563	-0.00640706	0.00315594	-0.00017153	-0.00509155	0.00251193	-0.00266381	-0.000791035	-0.00582206	-0.0086298	-0.00344234	-0.00347788	-0.00390332	-0.0017856	-0.00274504	0.00199995	-0.00680268	-0.00765466	-0.00425955	-0.00500537	-0.00491771		0.639601	0.90848	1.6915	1.45433	1.17271	0.870526	0.999853	1.30756	0.75921	1.00546	1.15249	0.965722	0.596892	0.7806	1.43279	0.490618	1.34246	0.916229	1.04592
Xenobiotics::Benzoate metabolism::4-vinylphenol sulfate	-0.00895485	-0.00625906	-0.0094839	-0.00661062	-0.0072172	-0.00890857	-0.00683023	-0.00682407	-0.0112284	-0.00997587	-0.0108746	-0.00499619	0.00139166	-0.00940454	-0.0161047	-0.00848042	-0.0111745	-0.00769224	-0.00861557	-0.0119001	-0.0128665	-0.0116503	-0.0101012	-0.00657403	-0.012849	-0.0108773	-0.00980937	-0.0126371	-0.00930961		0.636217	0.95683	1.30865	1.44664	0.804485	1.15456	0.542489	0.743226	1.23577	1.12516	0.859793	0.880561	0.857615	1.1	1.20017	1.34206	1.00152	0.810116	1.5259
Xenobiotics::Benzoate metabolism::benzoate	-0.00332491	0.000989701	-0.00496707	-0.00406529	0.00643391	-0.0026573	-0.00425793	-0.000363286	0.000301638	-0.00450972	0.00312513	-0.00139422	0.00216452	8.11919e-07	5.77645e-05	-0.0026677	-0.000341603	0.00342618	-0.0032293	-0.00101733	-0.0022233	-0.00399116	0.00210266	0.00220929	0.00350192	0.00201521	-0.0065541	-0.00470604	-0.00209041		0.633535	1.1116	0.806702	0.720269	1.14156	1.14969	0.630236	0.185023	1.29893	1.24491	0.761039	0.87685	0.919693	0.83763	0.672251	0.850439	1.10811	0.605026	0.966937
Xenobiotics::Benzoate metabolism::catechol sulfate	-0.00375151	-0.01373	-0.0103186	-0.00874535	-0.0130185	-0.00911968	-0.0114133	-0.00932701	-0.00823803	-0.0101637	-0.0083638	-0.0119469	-0.00695916	-0.0108227	-0.0108513	-0.00695283	-0.0107307	-0.00755398	-0.0113655	-0.00836634	-0.00545396	-0.00810296	-0.0134216	-0.0115409	-0.0124179	-0.0165705	-0.00805708	-0.0118976	-0.0132096		0.862899	0.97331	1.33119	0.735776	1.02293	1.07657	1.10366	1.32305	0.628527	0.508685	0.874601	1.30288	1.0066	0.526562	0.686724	1.36517	1.13196	1.03009	0.564431
Xenobiotics::Benzoate metabolism::hippurate	0.000565437	-0.00548308	-0.00290743	0.000160305	-0.00594551	-0.00282386	-0.00206709	-6.40236e-05	0.0032903	-0.00149815	-0.000217999	0.00236151	0.00134663	-0.00451974	0.000718738	3.9982e-05	-0.00195604	0.00369438	-0.00498337	-0.00154734	0.00364389	0.0041386	-0.00460457	-0.00718455	-0.000609466	0.00140768	0.00112048	-0.00405784	-0.00228918		1.07285	0.806749	1.45016	0.731837	0.915705	1.2655	0.640357	0.939974	1.1114	0.885432	0.821591	0.647951	1.1347	0.982018	0.834836	0.740654	0.788132	1.22949	0.91229
Xenobiotics::Chemical::glycerol 2-phosphate	0.00940161	0.0139469	0.0141633	0.0126051	0.00921079	0.0130406	0.0125633	0.012096	0.0123034	0.0105	0.0111582	0.0136235	0.00758455	0.0097618	0.00754111	0.0107166	0.0138845	0.010368	0.0110637	0.0103308	0.011072	0.0107532	0.00949526	0.00808054	0.0137833	0.0138569	0.00987604	0.00988054	0.00810223		1.3858	1.01536	1.12767	0.727166	1.05139	0.725438	1.09075	1.86795	1.10431	1.00546	1.34457	1.0462	1.52539	0.975749	2.18688	1.22654	0.894973	0.712622	1.18538
Xenobiotics::Drug::2-hydroxyacetaminophen sulfate*	-0.00336273	-0.00399022	-0.00183011	-0.00393374	0.00111139	0.0032366	-0.00427471	-0.00873017	-0.0106554	-0.00515466	-0.00341618	-0.0011015	-0.00885361	-0.00115261	-0.0127577	-0.00505977	-0.00807048	-0.0074101	-0.00589263	-0.00778094	-0.00459372	-0.00290969	-0.00855633	-0.00611225	-0.00759344	-0.0082598	-0.00114388	-0.00767792	-0.00718492		0.652088	0.817249	0.830325	0	1.01008	0.690294	0.463351	1.33309	1.19623	1.28137	0.930199	0.656384	0.676161	0.928479	0.999466	1.50059	1.0265	0.726535	1.13743
Xenobiotics::Drug::2-methoxyacetaminophen sulfate*	0.00811722	0.0134372	0.0144492	0.012652	0.0144125	0.0131876	0.010972	0.0131387	0.0137542	0.0135359	0.013855	0.0102423	0.00959876	0.0114954	0.00992861	0.00976761	0.00831064	0.0101822	0.0124742	0.0120845	0.011598	0.00830971	0.00883277	0.00764484	0.0100619	0.00537526	0.0133553	0.0081267	0.00962261		1.38728	0.69546	0.940723	0.72794	0.728663	0.823039	1.2739	0.186994	0.967297	0.754901	0.721073	1.20844	1.19505	0.781431	0.754901	1.71899	1.34389	0.917204	0.767827
Xenobiotics::Drug::3-(cystein-S-yl)acetaminophen*	-0.0053727	0.000625301	-0.00648037	-0.00529847	-0.000616954	-0.0040335	-0.0064072	-0.00230461	-0.00301805	-0.00337627	-0.00264727	-0.00378745	0.00158354	-0.00436635	0.00064425	-0.00509344	-0.00467894	0.00162485	0.00330238	0.0020517	0.000204829	0.00105123	-0.00349747	-0.00668911	-0.00026289	0.00368943	-0.00122977	-0.00646571	-0.000828171		1.3992	1.07913	1.45484	0.734195	1.24529	1.07426	1.19307	0.377201	0.975609	0.888286	1.40605	1.05631	1.00444	0.788146	1.21822	1.11456	0.903625	1.02787	0.985632
Xenobiotics::Drug::4-acetaminophen sulfate	-0.00517833	-0.00489714	-0.00622032	-0.00336698	-0.00687962	-0.00488548	-0.00347499	-0.0050738	-0.00810089	-0.00547355	-0.00737757	-0.00294835	-0.00450137	-0.0025599	-0.00548494	-0.00513426	-0.0053581	-0.00215858	-0.00682665	-0.00246927	-0.00570067	-0.00566047	-0.00391412	-0.0115689	-0.000625073	-0.00267164	-0.00200993	-0.0084954	-0.00715994		0.845605	0.741846	0.807553	0.721029	0.882133	1.00704	0.811158	1.11131	1.23186	0.996979	1.14276	1.19697	0.986424	1.29002	0.822507	1.21619	1.10928	0.50472	1.10624
Xenobiotics::Drug::hydroquinone sulfate	0.00615425	0.00718262	0.00876287	0.00528083	0.00476235	0.00827569	0.0051899	0.00841466	0.00240733	0.00381349	0.00546977	0.00189721	0.00257431	0.00516722	0.00534593	0.00455703	0.00581314	0.00456781	0.00500748	0.00880124	0.00780992	0.00429459	0.00494472	0.00292513	0.00698553	0.00725624	0.00695096	0.00749981	0.00573067		0.641649	0.857778	0.565638	0.729494	0.628799	0.970348	0.364747	1.49914	0.761641	0.504341	0.578089	0.807345	0.798404	0.848357	0.680861	1.35352	1.34676	1.12342	1.32908
Xenobiotics::Drug::ibuprofen	0.0265656	0.0189488	0.0226288	0.024934	0.0131662	0.0236723	0.0246335	0.027272	0.0230696	0.0228084	0.0204918	0.0269358	0.0259888	0.0256158	0.0203861	0.0265696	0.0261175	0.0231405	0.0274188	0.0197164	0.0194779	0.0281139	0.0240279	0.0257688	0.0256061	0.0285345	0.0269476	0.0254575	0.0258107		0.871341	0.982831	0.89614	0.742974	1.05359	0.889451	0.742974	0.572567	1.12831	1.28415	0.981286	0.90449	0.813157	0.930497	0.84754	1.12789	0.457215	1.04016	0.641196
Xenobiotics::Drug::metoprolol acid metabolite*	0.00498176	-0.000785109	0.00234969	0.0021202	-0.00377846	0.00607118	0.0023737	0.00218694	0.000959934	0.00239341	0.00198639	-0.000610426	-0.00424286	0.00571001	-0.00283018	0.00235337	0.00388924	0.00198117	-0.000178914	0.00189782	0.0047898	1.28277e-05	-0.00137315	-0.000193899	0.00230641	-0.00750852	-0.00116298	-0.000717252	-0.000885783		0.42914	0.806749	1.26101	1.46367	0.793611	0.876118	1.37219	1.69195	1.18086	0.632452	0.918248	0.647951	1.1347	0.785614	0.91073	1.11098	1.23849	1.02457	0.842114
Xenobiotics::Drug::p-acetamidophenylglucuronide	-0.0143937	-0.0174286	-0.0135662	-0.0118532	-0.0123323	-0.0139732	-0.016477	-0.012355	-0.0136412	-0.0157763	-0.0152678	-0.0102233	-0.0140594	-0.0104332	-0.0152158	-0.0111006	-0.0132699	-0.0130793	-0.0124757	-0.0132498	-0.0137987	-0.0102275	-0.011283	-0.0105819	-0.0128007	-0.00829514	-0.00708095	-0.0143411	-0.0123969		1.06261	0.74578	0.936732	0	1.0682	0.771339	0.996672	0.744802	0.756795	0.876982	0.861617	1.04287	1.12388	0.64843	0.826869	1.10038	1.22667	0.913314	1.25111
Xenobiotics::Drug::salicylate	0.00277244	-0.00569067	3.2979e-06	-0.00172837	-0.00279664	-2.301e-05	0.0019754	0.00374693	0.00446282	-0.000102725	0.000161033	-0.00114575	0.00322675	-0.000619405	0.00408084	0.00197259	-3.06273e-05	-0.00187906	0.0027863	-0.00202762	-0.0032193	-0.000396862	-0.000231118	0.00112937	0.00205654	0.00444342	0.0025134	0.000327344	-0.00053456		0.959402	1.12224	1.00237	0.727166	0.828983	1.11234	0.63627	0.37359	0.897248	1.00546	0.864367	0.885245	0.994819	0.84565	0.904917	0.858581	1.67807	0.610819	0.976195
Xenobiotics::Drug::salicyluric glucuronide*	0.00951452	0.00431431	0.00382798	0.00468429	0.00264118	0.00400039	0.00329012	0.00617445	0.000956111	0.00500127	0.00219853	0.00495251	0.00350496	0.0042514	-0.00210957	0.0079687	0.00630546	-0.000708609	0.00276763	0.00563324	0.00345614	0.00447412	0.00423447	0.000892689	0.00716677	0.00291662	0.011681	0.00651376	0.0056269		0.755851	0.974359	1.20571	0.736569	0.778261	0.881783	1.10485	0.378421	1.11859	0.891157	0.924185	1.05973	1.00768	1.25193	0.763849	1.49089	1.35982	0.928077	1.05945
Xenobiotics::Food component, Plant::ergothioneine	0.00238633	-0.00356306	0.00541665	0.00159397	-0.00645143	-0.00216251	0.00370436	-0.00122531	-0.00220196	0.00199935	0.00368076	-0.00251025	-0.00146785	-0.00219542	0.00806357	0.0043435	-0.00148638	-0.00113851	-0.0017448	-1.75893e-05	-0.000999977	-0.00441369	0.000718253	-0.00401051	-0.00208559	-0.00950649	-0.00373966	-7.6316e-05	-0.00466654		0.8592	0.915296	1.00989	0.732621	1.20188	1.16941	1.19051	0.752785	0.764906	0.759755	1.06437	0.405403	1.47002	0.917532	1.06366	1.4829	1.46524	1.12824	0.843016
Xenobiotics::Food component, Plant::homostachydrine*	-0.00191704	0.00360685	-0.000416262	-0.00321455	-0.00250642	-0.00281773	-0.00250485	-0.00934891	-0.00425122	-0.00265336	0.00125326	-0.00249724	-0.00106806	0.00046299	-0.00438867	-0.00129638	-0.00310891	-0.00629672	-0.0028378	-0.00497846	-0.0073136	-0.00587935	-0.00448675	-0.000532439	-0.00535637	-0.00125157	-0.0043059	-0.00258233	-0.00348303		1.06942	0.750555	0.754184	2.91798	1.07504	0.727761	1.00305	2.06132	0.623161	0.882597	0.770786	1.13028	1.26414	0.783099	1.13477	1.47657	0.785609	1.94045	1.60888
Xenobiotics::Food component, Plant::N-(2-furoyl)glycine	-0.00288245	-0.00524746	-6.08928e-05	-0.00488072	-0.00695689	-0.00391707	0.000841997	-0.00371872	-0.00371209	-0.00197047	0.00445553	-0.00200703	-0.00013303	-0.00149833	-0.00473251	-0.00184874	-0.00486088	-0.0100122	-0.00725545	-0.00899737	-0.00699875	-0.00947138	-0.00620088	-0.00710673	-0.00622259	-0.00473464	-0.00348744	-0.00071238	-0.00336643		0.746996	1.17693	1.31701	1.45588	0.931069	1.25877	0.454963	1.49595	0.760019	1.13235	0.721073	1.20844	0.730311	1.23727	1.5098	0.73671	0.895926	1.42676	0.83763
Xenobiotics::Food component, Plant::piperine	0.00481137	0.00132005	0.00499854	0.00338112	-0.000669204	0.00780701	0.00542414	0.000894766	0.00656641	0.00314049	0.00221879	0.00347902	-0.00345623	0.00499609	0.00365569	0.00269945	0.00471182	0.0020698	0.00256236	0.00645979	0.0113952	0.0111273	0.00228507	-0.000897565	0.00145748	-0.00454127	0.00343171	0.0021939	0.00713263		0.973907	0.705223	1.14472	0.73816	1.10834	0.687312	0.64589	1.32733	0.560501	1.14825	0.828689	1.06202	0.67324	0.528268	0.842049	0.747053	0.454252	0.930081	0.920171
Xenobiotics::Food component, Plant::quinate	0.000848582	0.00696045	-0.000679697	0.00119938	-0.00419575	0.00193266	-0.00218231	0.00310622	-0.00147697	0.00139117	-0.0106123	0.00227877	0.00108694	-0.00286535	0.00333514	0.00192273	-0.00134303	0.00399227	-0.00457768	0.00177074	0.00311155	0.00143048	-0.00104317	-0.000841045	-0.00135636	0.00275372	0.00486946	-0.00128559	0.00305909		0.864761	1.13798	1.77875	0.737363	0.984127	1.02986	1.10604	0.947072	1.04981	0.892118	1.50951	1.22408	1.14327	1.12136	0.917608	0.994996	1.36129	0.929078	0.989885
Xenobiotics::Food component, Plant::saccharin	-0.0218073	-0.031309	-0.0181086	-0.026805	-0.0219515	-0.0265658	-0.0283104	-0.0251932	-0.0274931	-0.0263603	-0.017551	-0.0289628	-0.0240045	-0.0229798	-0.0233108	-0.0242098	-0.0288466	-0.0270951	-0.0297498	-0.0277911	-0.0261932	-0.0273574	-0.0258775	-0.0245072	-0.0255929	-0.034157	-0.0291742	-0.0292452	-0.0274364		0.959402	0.96192	0.501185	0.727166	0.869421	0.918889	1.54523	0.560385	0.966268	0.879781	1.29655	0.724291	0.663213	0.5204	1.35738	1.3492	1.00684	1.32344	0.976195
Xenobiotics::Food component, Plant::stachydrine	-0.00201184	-0.00792771	-0.0025459	0.000113722	-0.00759106	-0.00137945	-0.000507826	-0.00114435	0.000224208	0.000732192	0.00165658	-0.0032208	-0.00285957	-0.00196241	-0.00281024	0.000223925	0.000236255	-0.0054267	-0.000251565	0.00220285	0.00194477	-0.00308431	5.32823e-05	0.00241671	0.00226075	0.00240329	0.00131181	0.00381924	0.00209734		1.28193	1.12463	1.3812	1.45743	1.05364	1.26011	0.819806	0.374386	0.691663	1.88926	1.20307	0.806484	1.32925	0.782264	1.2847	0.983328	1.45743	1.0202	1.18791
Xenobiotics::Food component, Plant::thymol sulfate	-0.00772049	-0.000944407	-0.00450097	-0.00705413	-0.0122279	-0.0046436	-0.00973827	-0.00390637	-0.00814605	-0.0110227	-0.00422093	-0.00490311	-0.0075838	-0.00636825	-0.00944155	-0.00966439	-0.013753	-0.00744071	-0.0126453	-0.00650748	-0.00556814	-0.0100436	-0.00272522	-0.0109754	-0.00541275	-0.00945323	-0.00563209	-0.0083804	-0.0073508		0.861972	1.02628	1.20311	0	1.02183	0.831004	0.918731	1.13282	0.976658	0.635172	0.776588	0.894764	0.871448	1.05199	1.37197	1.11576	1.46997	1.02898	1.69147
Xenobiotics::Sugar, sugar substitute, starch::erythritol	0.00464087	0.00269457	0.0033857	0.000984859	0.00110446	0.00296211	0.00348682	0.00517019	0.00378746	0.00142981	0.0105387	0.00265302	0.00511225	-0.00147237	0.00705462	-0.00140091	0.00221351	0.00263654	-0.00494322	0.00398868	0.00612363	0.0079425	0.00738648	-0.00119025	0.00147188	-0.00675961	0.000111123	0.00147845	0.00270215		1.08799	0.981764	0.895167	0	0.990539	1.43145	1.11325	0.571945	0.633987	1.28276	0.882198	0.410685	0.947653	1.19505	1.30841	1.12666	0.913436	1.03903	1.35217
Xenobiotics::Tobacco metabolite::cotinine	0.00414874	-0.00248059	0.00875077	0.000460042	-1.0396e-05	0.00407346	0.00222056	0.00241418	0.000535283	0.00385937	0.00382088	-0.00218136	-0.00596182	0.000211762	0.000234385	0.00216286	0.000773034	-0.00196668	-0.00314777	0.00170248	-0.00420339	-0.000809328	0.00198725	-0.0059072	-0.00159585	-0.00151664	0.00206588	0.00240085	0.00165258		1.28193	0.856863	0.878944	0.728716	0.72944	0.581588	0.910895	0.748773	0.760829	1.13356	1.10682	1.04843	0.996941	0.97783	0.831276	0.737496	1.34532	1.32626	0.838523
Xenobiotics::Xanthine metabolism::1,3,7-trimethylurate	0.00760281	0.000118398	0.00529798	0.00980367	0.00532459	0.00859128	0.00327121	0.0078672	0.00735897	0.00250793	0.0127474	-0.000359802	0.0067092	0.0085614	0.00188411	0.0052086	0.00408352	0.0014824	0.00523987	0.00896525	0.00925045	0.00674947	0.00641395	0.00284707	0.00715514	-0.000302084	0.0060706	0.00520708	0.00833753		1.20464	1.0431	0.901037	1.49407	0.997034	1.04336	1.21393	0.959493	1.27629	1.03294	0.838651	1.32281	1.022	0.7351	0.852172	1.51207	0.919426	1.25502	0.787967
Xenobiotics::Xanthine metabolism::1,7-dimethylurate	0.00203065	0.00232914	-0.0029646	0.00397806	0.0056136	0.00570583	0.00224307	-0.000221556	0.000132758	0.000685747	0.00234718	0.00019886	0.00197595	0.00446531	0.00310337	0.000737219	0.00282333	0.00534224	0.00637313	0.00114641	0.0048825	0.00371446	0.000436746	-0.00195482	0.000671323	-0.00121071	0.00626535	0.0057915	0.00449861		0.640282	1.06994	1.06615	0	1.01203	0.629383	0.72794	0.560981	0.967297	0.754901	0.769144	1.20844	1.39423	0.586073	0.981371	0.613925	0.895926	0.61147	0.977235
Xenobiotics::Xanthine metabolism::1-methylurate	-0.00487455	-0.00685692	-0.0103406	-0.0084517	0.00331159	-0.00112586	-0.0108426	-0.0074474	-0.00869798	-0.00956558	-0.00129035	-0.00673074	-0.0027262	-0.00677169	-0.00297558	-0.00792464	-0.00910499	-0.00550238	-0.00338306	-0.00901617	-0.00351625	-0.00829561	-0.0052144	-0.00616107	-0.00652121	0.000102586	-0.00165786	-0.0104092	-0.00820682		1.17887	0.644709	1.00773	0.731054	0.996034	0.875181	1.0052	0.375587	1.11021	0.884485	0.820712	1.05179	0.866787	1.04637	1.1372	0.369931	0.562349	1.22817	0.911314
Xenobiotics::Xanthine metabolism::1-methylxanthine	-0.0145327	-0.0143424	-0.0132419	-0.011513	-0.009657	-0.00914273	-0.0125641	-0.0111423	-0.0114549	-0.0106387	-0.0128119	-0.00679396	-0.011839	-0.00915396	-0.0148843	-0.0140447	-0.0144371	-0.0145909	-0.0126185	-0.00863086	-0.00986062	-0.0156262	-0.0116306	-0.0132125	-0.00973268	-0.013568	-0.00644416	-0.0134203	-0.00976792		1.59561	1.49314	1.50036	1.45124	0.988633	1.01346	1.36054	0.931991	0.964216	0.627081	1.00629	1.20459	1.19125	1.16841	0.451498	1.10155	1.33961	1.62539	1.11328
Xenobiotics::Xanthine metabolism::3-methylxanthine	-0.00182513	0.000978867	0.0035411	0.00174222	0.0130157	0.000730001	0.0040581	-0.000278002	0.00166332	0.00182051	0.00819887	-0.00202289	-0.00698083	-0.0012469	0.000121656	0.00103754	0.00592577	0.00216981	0.00733541	0.00121469	0.0027372	-0.000874469	-0.00632659	-0.000626936	0.000496304	0.000146486	-0.00163343	0.00326761	-0.00262163		1.08918	0.928229	1.34421	0	0.847005	1.13652	1.02159	0.572567	0.775715	0.770491	1.07941	1.31562	0.88092	1.12989	1.46393	1.75449	1.25734	0.520082	0.71244
Xenobiotics::Xanthine metabolism::7-methylxanthine	-0.00610554	0.00174764	-3.6813e-05	-0.00202154	0.000610038	-0.00308361	-0.00387425	-0.000757029	-0.00237272	-0.00464045	-0.000458486	-0.00377866	-0.00245379	-0.00320053	-0.00105174	-0.000950935	0.00379311	-0.000382769	0.000865887	-0.00146547	-0.00240776	0.000605966	-0.00444755	-0.00228924	-0.00223773	-0.00170708	-0.00233842	0.00141609	-0.00171543		0.74304	1.38355	1.06051	0.724084	0.76507	0.770522	1.35766	1.30202	1.30581	2.12756	1.14761	1.28217	0.924564	0.777292	0.675812	0.977078	1.11398	1.01372	0.76376
Xenobiotics::Xanthine metabolism::caffeine	-0.0040219	-0.000652532	-0.00402641	0.000211645	-0.00158279	0.00316103	-0.00311214	0.000608093	0.000176998	-0.00167965	-0.00301486	-0.00134375	0.000113894	0.000128091	-0.000596687	-0.00429316	-0.0073699	-0.00651903	7.99315e-05	-0.000948853	-0.00743481	-0.00485723	0.00157567	0.00180355	-0.00170263	-0.00456332	-0.00415429	-0.00124065	-0.00352248		0.739904	1.37771	0.807553	0	1.06257	0.86318	1.17167	0.740874	1.09499	0.747734	1.28561	0.797977	0.789139	0.838513	1.42069	1.70267	1.10928	1.00944	0.829677
Xenobiotics::Xanthine metabolism::paraxanthine	-0.00170873	0.00105745	0.00314293	0.00858622	0.0100889	0.0044628	0.00278682	0.00689252	0.00673624	0.00426166	-0.00114269	0.00255985	0.00895417	0.00631842	0.010618	0.000933225	0.00270035	0.00286221	0.0130874	0.00673502	0.00397743	0.00763804	0.00731207	0.00332225	0.00508991	0.0106498	0.00839664	0.00624674	0.00440559		1.15418	0.999412	0.986626	2.14723	0.835864	0.618838	0.536808	0.367722	1.42664	1.11338	1.32345	1.18819	0.522237	0.896395	1.11338	0.845096	1.32137	1.00204	1.0295
Xenobiotics::Xanthine metabolism::theobromine	-0.00105091	0.00467175	-0.000267218	0.000900833	-0.000242836	0.00304305	0.00041287	-0.000174522	-0.00173011	0.000779178	0.00664538	0.00121264	-0.00223528	0.0018351	-0.00294637	-0.0050492	-0.00323958	-0.00208682	-0.000881467	-0.00144862	-0.00224207	-0.00724835	-0.00187154	-0.00285426	-0.000620832	-0.0017407	0.00580132	-0.00189725	-0.0015725		0.856446	1.1807	1.06957	0.730273	0.81222	0.874246	0.456421	0.750372	0.693141	0.75732	0.675158	0.727387	1.13228	1.04525	1.28744	1.23179	1.5729	0.817906	0.980367
Xenobiotics::Xanthine metabolism::theophylline	0.00534031	0.00372049	0.00961505	0.00869421	0.00856608	0.0137859	0.006106	0.00959023	0.00819455	0.0069807	0.00808607	0.00734632	0.00482028	0.0121173	0.00845111	0.00456492	0.00515142	0.00296273	0.00808938	0.00803954	0.00671085	0.00875108	0.0119229	0.0041473	0.00871725	0.00280693	0.00823168	0.00665774	0.00409381		1.3977	1.13187	0.442301	1.46681	0.938062	0.780443	0.916759	0.941991	1.8099	0.760571	1.30768	0.568173	0.802687	0.590475	1.21691	1.11337	1.01549	1.23212	0.703267
::::X-01911	-0.0101756	-0.018137	-0.0120251	-0.014899	-0.0129808	-0.0118666	-0.013112	-0.0145285	-0.0103267	-0.012053	-0.00908645	-0.00966907	-0.016945	-0.010793	-0.0132578	-0.0147505	-0.0116784	-0.0110638	-0.0151095	-0.0105383	-0.0128255	-0.00898826	-0.0140476	-0.0128369	-0.0183212	-0.0175762	-0.0138571	-0.0156801	-0.0122128		0.855532	1.01861	0.94273	0	0.912773	1.06738	1.09424	0.749572	0.484681	0.882597	1.108	0.968814	0.998005	0.848357	0.983466	0.615236	0.897839	1.02129	0.97932
::::X-02249	-0.0014007	-0.00159704	-0.00370548	-0.0141131	0.00668772	-0.00458765	-0.00664326	-0.00700014	-0.0087474	-0.00735085	0.00451472	-0.00133467	-0.00551534	-0.00688964	-0.00320504	-0.0088289	-0.00883647	-0.00492814	-0.00400499	-0.00634915	-0.0054472	-0.00563978	-0.00888662	-0.00843364	-0.0100565	-0.0134146	-0.00362728	-0.0102022	-0.0114844		1.18649	0.811091	0.824069	0.735776	0.900175	0.880834	0.827748	0.56702	0.977709	0.763027	1.02037	1.05859	1.27503	1.05312	1.14454	0.992854	1.13196	1.44212	0.705538
::::X-02269	0.00952835	0.0106034	0.00639287	0.00306942	0.00578894	0.00800956	0.00898485	0.0101614	0.00451298	0.00573265	0.00854447	0.00972471	0.0129202	0.00846449	0.0036999	0.0101463	0.00331486	0.0125037	0.00352628	0.00349743	0.0103157	0.0067649	0.0128508	0.0066513	0.00786719	-0.00446354	0.00680193	0.000432645	0.00528078		0.964532	0.967064	0.629831	0.731054	0.894398	1.06967	0.731054	0.375587	0.555106	0.884485	0.917266	1.05179	1.00014	1.04637	1.1372	0.863172	1.68705	0.614086	0.490708
::::X-02973	0.00228388	-0.0045201	-0.00167057	-0.00429649	0.00755177	-0.0072112	-0.00518537	-0.00365181	0.000991107	-0.00154638	0.0068798	-0.000877591	0.00182157	-0.00071074	0.00172966	-0.00237986	-0.00386846	0.00672353	-0.00156456	-0.00404126	-0.000762804	0.000724043	-0.00170548	-0.000260123	0.00265193	-0.0134567	-0.00303837	-0.00970756	-0.00845296		0.534708	1.07222	0.94273	0.729494	0.892489	1.16442	1.00305	0.749572	1.3848	0.882597	0.915308	0.645876	0.864937	1.10939	0.832163	1.47657	1.1223	0.714904	0.769466
::::X-03003	0.00290434	0.00494246	0.00400092	0.00104752	0.000763867	0.00207533	0.00396244	-0.00105008	-0.00246496	0.00297145	-0.00379287	0.00334837	-0.00144404	0.00320337	-0.00251123	-0.000370391	0.00641758	0.000645248	0.00325572	0.00320313	-0.000229205	0.00101672	-0.00238469	0.00454594	0.00129136	0.0019651	0.0020131	0.00219882	-0.00149308		1.41133	0.76194	0.893228	0.740559	0.988392	1.13283	0.647989	2.47306	1.05435	1.27998	1.027	1.14743	1.35086	1.12622	0.691188	0.874395	1.25325	1.24414	0.85215
Amino acid::Polyamine metabolism::X-03056--N-[3-(2-Oxopyrrolidin-1-yl)propyl]acetamide	-0.0104672	-0.00519202	-0.0114978	-0.0075795	-0.00559355	-0.0112126	-0.00963572	-0.0100392	-0.0140833	-0.0130062	-0.0141818	-0.00629032	-0.0102906	-0.0166709	-0.0110103	-0.00646925	-0.0121221	-0.0127507	-0.00956935	-0.0134502	-0.0131472	-0.0108848	-0.0127929	-0.0138811	-0.0080422	-0.00311495	-0.00569442	-0.00911252	-0.0107402		1.16026	0.63453	0.991819	0.719511	0.980307	1.14848	0.989328	0.924143	1.16097	0.87052	0.950298	1.03519	1.04997	1.02984	0.895392	1.21363	1.21763	1.41024	0.896925
::::X-03088	0.00913396	0.00393638	0.00499426	0.00373487	-0.000608939	0.00559225	0.00130673	0.00269797	-0.00193134	0.0020024	0.00307358	0.00675981	0.00824508	0.00644068	0.00389856	0.00598316	0.00284091	0.00596367	0.00379272	0.00155378	0.00379686	0.00405807	0.000420408	-0.00424543	0.00258928	0.0056933	0.00119293	0.00310918	0.00023756		1.17136	0.693982	1.06389	0.726393	1.41383	0.869601	0.726393	0.559789	1.30997	1.25549	1.39111	0.884304	1.12626	0.714789	1.12994	0.857669	1.34103	1.22034	1.39308
::::X-03094	0.00133066	-0.00109105	0.00131881	0.00126774	-0.001518	0.0009433	-0.000766709	0.00443305	0.00201677	-0.00104116	0.00225025	0.00288301	0.00674902	0.000928949	0.00482271	0.00267984	-0.000557678	0.00561414	0.00317542	0.00440979	0.00413242	-0.00141254	0.00231872	-0.00171334	0.00532984	0.00469117	0.00328108	-0.00329535	-0.00115383		0.541059	0.813719	0.763143	1.47632	1.16991	1.12916	0.830429	0.379238	0.420376	0.893082	1.3649	0.816935	1.21183	1.45274	1.0717	0.996071	0.681378	1.24011	0.990954
::::X-04357	-0.0146089	-0.0106948	-0.0119432	-0.0100748	-0.00853411	-0.00785745	-0.0084863	-0.00813505	-0.00922815	-0.00777401	-0.00743255	-0.0113738	-0.0121392	-0.0084806	-0.00322329	-0.01629	-0.00540051	-0.0100189	-0.0106257	-0.0106395	-0.00839083	-0.0121317	-0.00951048	-0.0130969	-0.00920384	-0.000266891	-0.0114266	-0.0097564	-0.010046		1.17385	0.855951	0.501719	0	1.05251	0.968281	0.909925	0.934969	0.621834	0.37745	0.528787	0.96675	1.26145	0.781431	0.830391	1.71899	0.895926	0.509558	1.04704
::::X-04494	0.000886355	0.00310255	0.00630245	-0.000272909	0.00300055	0.00166806	0.00241398	-0.00177313	0.00143819	0.00089746	-0.00362937	0.00121415	-0.00596649	-0.00280734	-0.00601992	-0.00134448	-0.00173386	0.00131794	-0.00129029	0.00226514	0.00233586	-0.000498245	-0.0016147	-0.00450847	-0.00275955	-0.00295861	0.000810748	-0.000866267	-0.00205567		0.219265	0.714482	0.579872	1.4957	0.956536	1.24346	0.841332	0.384217	0.993754	0.904807	0.839568	0.910427	0.886703	1.13731	1.16332	0.630718	1.38065	0.837593	1.00396
::::X-04495	0.000540308	-0.00109248	0.00116087	-0.00124342	-0.00238544	-0.00119365	-0.00170558	0.00132455	0.00220204	-0.00394098	0.00625921	-0.00280571	-0.000602502	-0.00147873	-0.00476903	0.00019354	-0.00437819	-0.0063684	-0.00201975	-0.00371999	-0.00365531	-0.00613712	-0.00125841	-0.00308893	-0.000329527	-0.00194664	-0.00140764	-0.000650096	-0.00370812		0.866631	1.08613	0.891296	0	0.924614	0.884643	1.29318	0.189824	0.911798	0.255442	0.634388	0.817819	1.14575	1.45431	0.766326	0.747861	1.25054	0.51727	0.779448
::::X-04498	0.00819014	0.00802757	0.00639118	0.00207149	0.0125099	0.00820885	0.0036067	0.00256402	0.00483541	0.00144665	0.0142692	-5.57233e-05	0.00396405	0.00417164	0.00735299	0.00539884	0.00691473	0.00839827	0.00950098	0.00682156	0.00979662	0.00992537	0.00408335	0.00451284	0.00262844	0.00424478	0.00148934	0.00785386	0.00796676		1.07056	1.12704	1.00665	1.46055	0.99497	0.971385	1.09541	1.12556	0.762455	1.2622	0.964512	0.808207	0.932466	1.43721	1.28744	0.615893	1.46055	0.408953	0.770288
Amino acid::Butanoate metabolism::X-04499--3,4-dihydroxybutyrate	-0.000662924	-0.00160512	-0.000239624	-0.000188681	0.00293601	0.00184438	0.000786764	-0.00414426	0.000480848	-0.000132499	-0.000357851	-0.000606437	-0.00472887	-0.0017204	-0.00248188	-0.00501134	0.00219905	-0.0044398	-0.00377051	-0.000679501	-0.0020436	-0.000363266	-0.00483605	-0.00867767	-0.00490624	0.000495477	-0.00464217	-0.00101781	-0.00222085		0.648571	1.13798	1.20701	1.47473	1.29167	1.12794	1.10604	0.378829	1.04981	1.14701	1.02257	0.734449	1.21052	0.791546	0.764673	0.746247	1.47473	0.722616	1.202
::::X-04500	0.00489281	0.00361414	0.00639004	0.00362498	-0.00111809	0.00583459	0.00684141	0.00439256	0.00294858	0.003614	-0.00157402	0.00299366	-0.00454882	0.0066837	-0.00252725	0.00617422	0.00587557	-0.000196947	0.00312506	0.00686465	0.00708859	0.00395029	0.00355043	0.00848011	0.00340634	0.000439056	0.00634315	0.00600342	0.00385902		1.29435	0.865164	0.950849	2.20733	0.941092	0.831899	1.28761	1.70106	0.628527	1.39888	0.92319	0.977157	0.939492	1.05312	1.14454	1.61339	1.13196	1.2361	1.41108
::::X-05426	-0.00669917	0.000216377	-0.00647647	-0.0065494	0.00123263	-0.00486739	-0.00501774	-0.00715282	-0.00291217	-0.00529259	0.004946	-0.00867145	-0.00852833	-0.00811902	-0.00471367	-0.0076282	-0.00753613	8.02824e-05	-0.00525572	-0.00302209	-0.00385152	-0.00766748	-0.00719037	-0.00721776	-0.00459884	-0.0100441	-0.0114011	-0.0087817	-0.00623911		0.651382	0.979637	0.95703	0.740559	0.782477	0.788053	0.462849	1.14141	0.562323	0.767987	0.782477	0.983509	1.14823	1.12622	0.921584	0.499654	0.911457	1.24414	1.1362
::::X-05907	-0.00269834	-0.00430499	-0.00279855	-0.00735616	0.00312542	-0.00643502	-0.00427395	-0.00557155	-0.00127575	-0.00748576	-0.00142145	-0.00450132	-0.00400356	-0.000553309	-0.00194095	-0.00567472	-0.00769713	-0.00777471	-0.00635978	-0.0109853	-0.00739336	-0.00600313	-0.00642308	-0.003618	-0.00832989	-0.0140962	-0.00832793	-0.00836736	-0.00995466		1.49399	0.802454	0.815293	0	0.910829	1.11352	1.2739	0.934969	1.24367	0.754901	1.05757	0.6445	0.929487	0.716312	0.905881	1.59621	0.783935	0.917204	0.628222
::::X-06126	0.0028852	-0.00139334	-0.00433548	-0.00112714	-0.000346132	0.00436329	-0.000715162	0.000134234	0.00114499	-0.00121726	0.00349085	0.0021585	0.00223819	0.00505763	0.00460556	-0.000109753	0.00105551	0.00509749	0.00338038	0.00330871	0.00184757	0.00734127	-0.00218333	0.000505394	9.69814e-05	0.00320406	0.00140148	0.000444087	0.00201928		0.8592	0.753773	0.883654	0	0.814832	0.779607	0.457888	0.940982	1.04305	1.51951	1.01599	1.05405	0.801827	0.786456	1.21561	1.73005	0.450844	1.12824	0.632262
::::X-06226	-0.00834324	-0.00903448	-0.00657505	-0.0104596	-0.0105364	-0.00902594	-0.00902611	-0.00851366	-0.0116059	-0.00859805	-0.0127661	-0.00932039	-0.0165787	-0.00705356	-0.0115011	-0.00783494	-0.0106509	-0.0115595	-0.0100346	-0.0112328	-0.0102641	-0.0103238	-0.00824759	-0.009502	-0.0114846	-0.0133269	-0.00849559	-0.00797247	-0.011288		0.95635	0.74578	0.624488	2.17456	1.18913	0.723131	1.4497	0.372401	0.756795	0.751699	1.10095	1.36375	1.38832	0.972645	1.12755	0.733585	0.78061	0.913314	0.973089
::::X-06246	-0.00696281	-0.00395926	-0.00532005	-0.00603551	-0.00199798	-0.00891362	-0.00839741	-0.0020056	-0.00183052	-0.00778922	-0.000893563	-0.00892454	-0.0047674	-0.00805649	3.54041e-06	-0.00674113	-0.00714376	-0.0119807	-0.00680722	-0.00463673	-0.0113772	-0.00671671	-0.00597909	-0.00428108	-0.0102408	-0.00658847	-0.00574061	-0.0034425	-0.00568555		0.314778	1.10461	1.10995	0	0.955273	0.904456	0.984148	0.735444	0.883156	0.742253	1.08712	0.871341	1.24031	0.512226	0.890704	0.724368	1.10114	1.20245	0.960862
::::X-06267	0.00668766	0.00768246	-0.00103388	0.000484772	-0.000875787	0.00602377	0.00447357	0.00332131	0.002659	0.00826052	0.00550549	0.0106881	0.00480916	0.00351494	-0.00106272	0.00315819	0.00362891	0.00470799	-0.000205991	0.00066055	0.00197987	0.0015868	0.00218665	0.00788433	0.00264811	-9.18411e-05	0.000996592	0.00292741	-0.000713047		0.971808	1.02849	1.523	2.94627	1.12643	0.685831	0.920711	1.70289	1.25841	0.636541	0.680979	0.489105	1.20922	1.12015	1.22216	0.248481	0.793228	1.13432	0.988818
::::X-06307	-0.0185883	-0.0213047	-0.0189179	-0.0237176	-0.016972	-0.0196424	-0.0236345	-0.0230109	-0.0269493	-0.0203294	-0.0151046	-0.0215605	-0.022914	-0.0181063	-0.0115617	-0.023282	-0.0208388	-0.0211602	-0.0206801	-0.0249521	-0.0220235	-0.02242	-0.0217343	-0.0202986	-0.0204467	-0.0257886	-0.0247672	-0.0240666	-0.0270043		0.850991	0.533265	0.812696	0.725622	1.04916	0.723898	1.08843	0.745593	1.10196	1.12874	0.91045	0.562142	0.926527	0.519295	0.752497	1.10155	1.45124	0.609522	1.25244
::::X-06350	0.00615142	0.00396763	0.00177442	0.00531048	0.00503899	0.00473481	0.00286703	0.00817749	0.0035482	0.0015606	0.00430365	0.00424032	0.00259917	0.00704125	0.00123083	0.00243145	0.00706801	0.00731108	0.00420379	0.00606679	0.00722067	0.00706159	0.00789004	0.0019998	0.00567058	0.00876123	0.00499733	0.00178083	0.00206965		1.48923	1.43982	1.12527	1.45124	1.02899	1.25476	0.816324	0.931991	0.895343	0.752497	0.958368	0.80306	0.992707	0.649119	1.12874	1.10155	0.669805	1.01587	1.0437
::::X-06351	-0.00613976	-0.000907962	-0.00569816	-0.00384688	-0.00169459	-0.00655554	-0.00379429	-0.00739792	-0.00623676	-0.00469811	-0.00039348	-0.003211	-0.00838864	-0.00686278	-0.00431982	-0.00185056	-0.00560175	-0.00623549	-0.00256328	-0.00808328	-0.00866318	-0.0132874	-0.0129611	-0.0105098	-0.00880062	-0.000865698	-0.00524138	-0.00166977	-0.00495201		0.861972	0.432117	1.01315	2.93994	1.12401	1.07542	0.826858	0.944017	0.976658	0.889241	1.31049	0.569395	0.871448	0.986241	1.14331	1.36371	1.13075	0.720285	1.2686
::::X-07765	0.000307359	-0.0052724	-0.0026561	0.00194359	-0.00511561	-0.000497889	-0.00202771	-0.00438246	-0.00130386	-0.0066205	-0.00571509	-0.00524872	-0.000940807	0.00170855	-0.0066514	-1.42081e-05	-0.00382645	0.0030055	-0.00621463	-0.00249824	0.000925853	-0.0013101	-0.00134106	-0.000721113	-0.000951338	-0.00694271	0.00235801	-0.00308348	0.00264662		1.82384	1.07567	0.882708	0	1.13954	1.02214	0.914796	0.939974	1.1114	2.02385	1.11156	1.13391	0.934463	1.37482	1.59378	0.617212	0.675542	1.02457	1.26317
::::X-08402	-0.00526164	-0.00861695	-0.0073165	-0.00571677	-0.00424956	-0.00481598	-0.00633914	-0.00850454	-0.00661766	-0.0073429	-0.0022451	-0.00826922	-0.0100913	0.00149031	-0.0103619	-0.00710895	-0.00948243	-0.00858699	-0.00429187	-0.00695572	-0.00422122	-0.00516364	-0.00451937	5.47868e-06	-0.00614751	-0.00593925	-0.00588588	-0.00771689	-0.00662299		0.752607	0.916278	0.568673	0.733407	0.978848	0.682888	0.733407	0.941991	1.25301	1.77466	0.823354	0.974011	1.00336	0.984125	0.988742	1.36078	2.03097	0.924093	0.843921
::::X-08766	0.0011345	-0.00705991	-0.00237602	0.000838114	-0.00490506	-0.00551644	-0.0013565	0.00171874	-0.00306375	-0.000617533	-0.00316203	0.0012402	-0.00337539	-0.00283756	0.00294475	-0.00157384	0.000287378	-0.000594121	0.00142284	-0.000678296	-0.000905943	-0.00128687	-0.000135221	-0.00066115	-0.000753071	0.000163093	0.00198386	-0.00216195	0.00173115		0.971808	1.67806	1.01533	3.68284	1.18787	1.07773	1.10485	1.13526	1.1885	0.636541	1.16739	1.22276	1.00768	0.922476	0.916619	0.869683	0.67991	0.515598	0.847558
::::X-08988	0.000265811	-0.00220856	-0.000362036	-0.00139205	0.0101091	0.000168506	0.0027237	0.000994676	-0.0045543	-0.00347508	-6.46842e-05	-0.00175032	-0.00519153	-0.00337066	-0.00129652	0.00355546	0.00048226	-0.00444424	0.0021667	-0.000353306	-0.00213178	-0.00590766	-0.00644772	-0.00205126	-0.00406154	-0.00272987	-0.000811134	-0.00156631	-0.00639331		0.85462	1.28529	0.941725	0.728716	1.0739	0.920848	1.18416	0.935966	1.45249	1.00761	1.20307	1.20973	1.46218	0.912641	1.36027	0.737496	0.448441	1.73434	1.18791
::::X-09026	-0.00209992	-0.000996755	-0.000270941	-0.00535223	-0.00948111	-0.00152789	-0.00475792	-0.00623971	-0.00318556	-0.00599983	-0.00503034	-0.00256814	-0.00442359	-0.0038765	-0.00395675	-0.001344	-0.00753189	-0.00917395	-0.00916356	-0.0061316	-0.00586991	-0.00945633	-0.00590583	-0.00390356	-0.00362075	-0.00536424	-0.00600326	-0.00715669	-0.00658207		1.18394	0.809349	0.50603	1.46839	0.93907	1.02543	1.00952	1.1316	0.76655	0.380694	0.824238	0.731293	1.0714	0.722467	1.06594	0.743041	1.6943	1.23345	0.91523
::::X-09108	0.0016769	0.00551373	0.00275779	-0.000151932	0.00276966	-0.00196608	-0.00148156	-0.000827671	-0.00154544	-0.00244525	0.00398	-0.00400382	-0.00355541	0.00254372	0.000203269	0.00316829	0.000341837	-0.00287168	-0.00277907	-0.00499803	-0.0040675	-0.00281581	-0.000780014	0.000676005	-0.0015907	-0.00535599	-0.00229581	0.000544971	-0.00208678		1.42056	0.821705	0.899072	1.49081	0.829049	1.04109	1.02493	1.53184	0.778253	1.28835	0.935271	1.15493	1.01977	1.26695	1.39142	0.502923	1.60549	1.98278	1.50102
::::X-09706	0.001558	-0.00500818	0.00183529	-8.54054e-05	-0.00375741	0.00179442	-0.0028587	0.000723332	0.00110649	0.000814858	-0.00226064	-0.00451803	-0.00359532	-0.000800734	0.00279412	0.00396299	-0.00314179	0.000179059	-0.00469348	0.00400051	-0.00220726	-0.0046921	-0.000162269	-0.00488709	0.00151885	-0.000982587	-0.00477329	0.00270795	0.000628613		0.961447	1.28529	1.13007	0.728716	1.09416	0.775451	1.54852	0.935966	1.10666	1.25951	1.25119	0.725836	0.664627	0.912641	1.43584	1.72082	1.34532	1.32626	0.978276
::::X-09789	-0.00771507	-0.00810885	-0.0119963	-0.0145472	-0.00803928	-0.00992606	-0.0179284	-0.0113802	-0.0100571	-0.0115883	-0.00409698	-0.0103351	-0.00235129	-0.00827862	-0.0165274	-0.010966	-0.0171982	-0.00724199	-0.00853692	-0.0133713	-0.00968429	-0.0153551	-0.01202	-0.00783851	-0.0143799	-0.0204171	-0.011282	-0.012676	-0.0157455		0.641649	1.01861	1.13128	0.729494	0.872205	0.776278	0.729494	1.12436	0.692401	0.378256	0.674438	0.484407	0.465735	0.522066	0.832163	1.10742	1.01007	0.817033	0.909369
::::X-10346	-0.0169297	-0.0239414	-0.0187138	-0.0181677	-0.0191658	-0.0209506	-0.0221265	-0.0170234	-0.021583	-0.0224436	-0.0225211	-0.02163	-0.0178282	-0.0184446	-0.020519	-0.0210991	-0.017717	-0.0159997	-0.0243729	-0.0177805	-0.01808	-0.020164	-0.0173193	-0.0154936	-0.0196266	-0.0139378	-0.0198012	-0.018023	-0.0196655		0.746201	0.85504	0.563833	0	0.768326	0.822164	0.63627	1.49436	0.621172	1.00546	0.768326	0.643815	1.45907	0.6505	1.05574	0.858581	1.34246	0.712622	1.04592
::::X-10395	-0.00418995	-0.00366883	-0.00780103	-0.00771987	-0.00582089	-0.00584635	-0.00898661	-0.00949618	-0.00465005	-0.00596462	-0.00521705	-0.00612754	-0.00692177	-0.00847435	-0.00609531	-0.00369916	-0.0075686	-0.00566296	-0.00977214	-0.0115894	-0.00647885	-0.00551189	-0.00874451	-0.00493096	-0.00602188	-0.00344787	-0.00997718	-0.00798412	-0.00670225		0.955337	0.638563	0.561444	0.724084	1.06707	0.914995	0.452553	1.30202	0.755993	1.0012	0.860704	1.04177	1.25477	0.906841	0.901083	0.854943	1.11398	1.01372	0.902626
::::X-10429	-0.0111869	-0.0162044	-0.00753792	-0.0102163	-0.0102989	-0.00907815	-0.00576715	-0.0094365	-0.00426887	-0.00813824	-0.0102666	-0.00365517	-0.00704714	-0.00889061	-0.0103321	-0.00781264	-0.0154204	-0.00910546	-0.0157175	-0.011979	-0.00805704	-0.0125885	-0.0112436	-0.0100527	-0.0117001	-0.0171053	-0.0140568	-0.00905671	-0.0138709		1.1751	1.17819	1.00451	0	0.992849	1.21164	1.18416	1.12316	0.691663	1.00761	1.0587	0.725836	1.19633	1.56453	0.680135	1.22916	1.45743	0.918182	0.559015
::::X-10500	-0.000886073	-0.001645	0.00420076	0.00029098	0.00468634	0.000648196	-0.000290225	0.000100475	0.00259812	0.000766411	0.00357463	-0.0011339	2.46041e-05	0.00330305	-0.00963255	-0.00143686	-0.000846398	-0.00226168	0.000154453	0.000798819	-0.00225569	0.00153345	0.00196233	-0.00282222	0.00497241	-0.00147049	0.00061562	0.000564187	0.00124544		1.5036	0.969137	0.6943	0	0.855574	0.828332	1.00735	0.752785	0.764906	0.886381	0.77409	0.891887	1.00228	1.44184	0.835731	1.4829	0.788977	0.615402	0.562011
::::X-10506	0.0086111	0.00653491	0.00376998	0.00626999	-0.00233705	0.00702393	0.00130537	0.00275392	0.00441471	0.000458842	0.00549172	0.00713514	-0.00124368	0.00972077	0.00440079	0.00467348	0.00113178	0.00866912	0.000806261	0.0053768	0.0122036	0.0106292	0.000603235	-0.00184291	0.00442151	0.00323213	0.00947811	0.00126672	0.00467902		1.06827	1.23174	1.13007	0.728716	1.09416	1.16318	1.18416	0.561579	1.10666	1.51141	0.86621	1.61297	1.39572	0.912641	0.604564	0.491664	1.1211	0.816162	0.9084
::::X-10510	-0.00051564	-0.000908312	-0.00121161	-0.000211751	0.00323004	0.000943696	0.000257661	-0.00151737	-0.00337273	-0.00208562	0.00346375	0.00449886	0.00255688	0.00123159	-9.2406e-05	8.19862e-05	0.000874621	0.0013877	-0.00176417	0.00103397	0.00370896	0.00367277	-0.00269264	0.0029394	0.0036556	-0.00196827	0.00359094	-0.000963763	-0.00171361		0.965565	0.48405	1.00881	0.731837	1.0785	0.632752	0.731837	1.50396	0.625162	1.89736	0.821591	0.809938	0.667473	1.11295	0.986625	1.60475	0.675542	0.819657	0.701761
::::X-10810	0.00313844	0.00612527	0.00220737	0.000261588	0.00126092	0.00413114	0.00218057	-0.00105069	-0.000750163	0.00155191	-0.00142416	0.00312057	0.00312691	0.00199011	0.00230356	0.000806148	0.0072955	0.0024461	-0.000811659	0.00176826	-0.00192993	0.000540608	0.00187908	0.0106324	0.00156906	-0.00033119	0.00297647	0.00155929	-0.000774037		0.647175	0.757019	0.633899	2.20733	0.859258	0.685093	0.551832	0.945033	0.488854	1.14454	0.92319	1.30288	1.14081	0.855663	0.991935	0.744641	0.565981	0.927078	0.987754
::::X-11204	0.00997844	0.0107798	0.0119717	0.00994893	0.0050163	0.00657993	0.0111213	0.0123506	0.0146638	0.00950863	0.00653327	0.0184173	0.0176486	0.0130617	0.0073969	0.00623006	0.00839705	0.0121358	0.00955748	0.0107937	0.0118655	0.0116144	0.0126563	0.0133228	0.0151685	0.0155689	0.007244	0.00796014	0.0112305		0.855532	0.696944	0.628487	0.729494	1.01419	0.921831	1.18543	0.936965	0.900121	1.13477	0.963482	0.888079	0.998005	0.717841	1.13477	1.10742	1.23453	0.817033	0.769466
::::X-11247	-0.0116415	-0.0158256	-0.0144224	-0.0130421	-0.011428	-0.0115149	-0.0134907	-0.0136177	-0.0145227	-0.0142523	-0.0132978	-0.0151921	-0.0125728	-0.018278	-0.0162887	-0.0139265	-0.012825	-0.0105635	-0.0167315	-0.0161444	-0.0167912	-0.0147356	-0.0174736	-0.0157659	-0.0155301	-0.00969572	-0.0159325	-0.012694	-0.0152367		1.06942	0.857778	1.06843	1.45899	1.21703	0.727761	0.455934	0.749572	0.830881	1.00868	1.05983	1.21102	1.19761	0.783099	0.983466	0.86133	0.448919	0.817033	1.39903
::::X-11261	-0.00320619	-0.00291096	-0.00469093	-0.0033882	-0.00380711	-0.00377325	-0.00513055	-0.00696118	-0.00716166	-0.00513869	-0.00457127	-0.00236433	-0.00864165	-0.00722107	-0.0104813	-0.00334193	-0.00765143	-0.00857619	-0.00660029	-0.00380191	-0.0086902	-0.00917938	-0.008473	-0.0033966	-0.00621253	-0.00186836	-0.0037082	-0.00583369	-0.00444307		0.958382	1.22781	1.18905	0.726393	1.11087	1.15947	0.453996	0.746385	0.896295	0.878846	1.15126	1.849	1.19251	0.77977	0.828626	0.735145	1.34103	0.508475	1.18412
::::X-11299	-0.00813847	-0.0111343	0.00134534	-0.00478864	-0.00419024	-0.0093606	-0.0029727	-0.00713804	-0.00436164	-0.00759787	-0.0111835	-0.00967091	-0.00685903	-0.00436995	-0.00903439	-0.00718823	-0.00512782	-0.0107543	-0.0088467	-0.00562174	-0.0064132	-0.0075114	-0.00947788	-0.00653802	-0.00707425	-0.00627168	-0.0124906	-0.00476023	-0.00421544		0.742253	0.903673	0.872433	1.44664	1.1665	0.86592	0.723318	1.48645	0.961155	1.12516	1.28969	0.960612	0.659704	0.970587	1.20017	0.732033	0.667678	1.01265	1.04039
::::X-11315	-0.00127821	0.000402944	0.000900156	0.00272205	0.00321379	0.00333668	0.000913435	0.00646385	0.00188232	-0.00150502	0.00854707	-5.03673e-05	0.00131273	-0.00281152	0.00121883	0.00272905	0.000130484	0.00264152	-0.00212803	-0.000150654	-0.000551752	-0.00224206	-0.000131146	-0.00284394	-0.000702154	-0.00224228	-0.000907014	0.00150403	-0.00131299		1.07056	1.12704	0.75499	0	0.954359	0.777108	0.912841	1.31315	0.831769	0.6311	0.964512	1.13149	1.26549	0.783935	0.984516	0.86225	1.3482	1.12462	1.3305
::::X-11317	0.016383	0.021961	0.0195813	0.0147431	0.0139038	0.0190359	0.017207	0.0159489	0.0136517	0.0161938	0.0206382	0.0188613	0.016146	0.0111858	0.0199589	0.017234	0.0138227	0.0145754	0.0165965	0.0185322	0.0159379	0.0130345	0.0124431	0.0139218	0.0140259	0.0136832	0.019229	0.0147972	0.0147054		1.27649	0.533265	0.750181	1.45124	1.02899	0.579119	1.26984	0.931991	0.550981	1.00333	1.00629	0.80306	0.661805	1.49297	0.677247	1.10155	1.11634	1.01587	0.765382
::::X-11327	0.0107676	0.00374469	0.0119578	0.0143481	0.00556801	0.00830551	0.0107635	0.0102551	0.0131916	0.0104075	0.00537353	0.0142123	0.011221	0.013503	0.00603149	0.0123962	0.0122654	0.0106937	0.0151986	0.0155631	0.0126726	0.0124959	0.00970929	0.0106144	0.0104964	0.0165592	0.0129971	0.0151356	0.0125653		0.979194	0.927222	1.02305	0.742167	1.03181	1.43145	1.02048	0.953242	0.915758	1.02621	0.882198	0.985645	0.879963	0.995879	1.30841	1.00148	1.1418	1.35074	0.854
::::X-11334	-0.0137438	-0.0162103	-0.0180603	-0.0159147	-0.00610478	-0.0152855	-0.0160924	-0.0181105	-0.0152425	-0.0148125	-0.0153576	-0.0188943	-0.0174441	-0.0111012	-0.0115333	-0.0173289	-0.0165044	-0.0129834	-0.0118185	-0.0131524	-0.0161276	-0.0138311	-0.0196129	-0.0165798	-0.0149957	-0.0141815	-0.0172402	-0.0164279	-0.0142854		1.066	0.8016	1.12767	0	0.828983	1.01561	0.999853	1.86795	0.552153	0.502732	1.00843	0.885245	1.19378	0.58545	1.20656	1.47185	0.894973	1.01803	0.906467
::::X-11374	-0.00618445	-0.00496331	-0.00445827	-0.00556755	-0.00437648	-0.00571835	-0.00411806	-0.00546815	-0.00586003	-0.00694358	-0.00771156	-0.00318994	-0.00460215	-0.0086272	-0.00584519	-0.00942985	-0.00969772	-0.00185024	-0.00752444	-0.0074194	-0.00997236	-0.0112703	-0.00854876	-0.00842382	-0.00574568	-0.0108935	-0.00932636	-0.00920439	-0.0123031		0.743827	1.0654	0.811835	1.4497	0.846501	0.964174	0.815459	0.558602	0.756795	0.751699	0.765882	1.36375	1.05776	0.842959	1.05238	1.95623	0.78061	0.811835	0.76457
::::X-11381	0.00188505	0.0111281	0.00621665	-5.66996e-06	0.00809443	0.00365759	0.00324407	0.00276813	0.00367674	0.00215774	0.00645488	0.0101896	0.00457735	0.0020257	0.00772903	-0.00203931	0.00327689	0.00413631	0.00288919	0.000478412	-0.00100533	0.00353619	-0.00247756	-0.00484291	0.00331266	0.00754859	0.00517552	-2.02751e-06	-0.00483137		1.07056	0.858694	0.75499	1.46055	1.1168	0.777108	0.730273	0.937966	1.17834	1.00976	1.01274	1.05067	0.799257	0.587952	1.13598	0.985429	0.674098	1.02238	1.12042
::::X-11412	0.0170878	0.0259732	0.0170636	0.0176758	0.0216664	0.0148514	0.0176988	0.0199456	0.0154092	0.0195444	0.0213085	0.0215822	0.017943	0.0155784	0.0143737	0.0174444	0.0193146	0.0255569	0.020953	0.0205107	0.0165944	0.0154382	0.0181056	0.0186144	0.0192167	0.0225934	0.0218593	0.016124	0.0202335		0.968676	1.07913	1.20182	3.67098	1.1228	1.51373	0.734195	0.188601	0.905922	1.14208	0.678784	0.650038	1.20532	1.2479	0.989804	1.36224	0.790672	0.925086	1.05603
Nucleotide::Purine metabolism, (hypo)xanthine/inosine containing::X-11422--xanthine	0.00251118	0.000220268	0.00553311	0.00332039	-0.00651899	0.00353493	0.00675009	0.00525493	0.00402037	0.00867768	0.00128519	0.00408616	0.00517714	0.00653607	0.00287237	0.0059945	0.00249054	0.00717008	-0.000364828	0.00634682	0.00449624	-0.00141124	0.00341525	0.00753113	0.00591224	0.00525176	0.00344781	0.00455019	-1.68664e-05		1.29435	0.865164	1.14102	0	0.920633	0.978704	1.28761	1.51205	0.7682	0.890198	0.92319	0.814297	1.34213	1.25058	0.991935	0.496427	0.792374	0.824069	0.776092
Amino acid::Phenylalanine & tyrosine metabolism::X-11423--O-sulfo-L-tyrosine	-0.00876899	-0.0134443	-0.0143299	-0.0165885	-0.00630408	-0.0128934	-0.0172193	-0.0138031	-0.0138157	-0.0137343	-0.0106437	-0.0155774	-0.0109291	-0.0143033	-0.0145179	-0.0145359	-0.0159538	-0.0118806	-0.00930347	-0.0127239	-0.00700129	-0.00870379	-0.0145118	-0.0149469	-0.0180345	-0.0105834	-0.0135178	-0.017594	-0.0162561		0.647872	1.02849	1.01533	0.736569	0.778261	1.12672	0.552426	0.378421	0.908851	1.01847	1.07011	0.570622	0.60461	1.18604	1.14577	0.993924	0.906546	1.13432	1.05945
::::X-11437	-0.0168166	-0.0194886	-0.0185202	-0.0180183	-0.009894	-0.0175225	-0.0164422	-0.0174293	-0.0165518	-0.017706	-0.0101066	-0.0192199	-0.0161044	-0.0175185	-0.0225565	-0.0203985	-0.0162039	-0.0176961	-0.0177529	-0.0168184	-0.0182439	-0.016875	-0.0156481	-0.0146941	-0.0162874	-0.0172759	-0.0202056	-0.020414	-0.0207106		0.9666	0.699932	0.883654	1.46524	0.875944	1.07196	0.915777	1.69377	0.764906	0.886381	0.677329	0.729726	1.00228	1.17968	0.607804	0.494299	0.563555	1.5385	1.12402
::::X-11438	0.00560713	0.00618243	0.00991057	0.0058796	0.0104026	0.0061773	0.00736747	0.00218846	0.00360345	0.00558365	0.000372302	0.00421255	-0.000267043	0.00425862	0.00826762	0.0103684	0.00801063	0.00622727	0.00676749	0.00223734	0.00431376	0.00808144	0.00284623	0.0115165	0.00908828	0.00834138	0.00691015	0.00682337	0.00458511		0.863829	1.19088	0.824957	2.94627	1.12643	1.2247	0.460355	1.51368	0.349558	0.636541	0.72962	0.815175	1.34358	0.724802	0.840234	0.993924	1.47314	0.824957	1.05945
::::X-11440	-0.0100801	-0.0125859	-0.00895693	-0.0110775	-0.000827257	-0.00682688	-0.00942889	-0.0115098	-0.00695157	-0.0108297	-0.00647511	-0.010942	-0.00372662	-0.0107288	-0.00909163	-0.00691626	-0.0106131	-0.00998194	-0.00508784	-0.00926868	-0.00795549	-0.00584837	-0.0130145	-0.0110045	-0.0113254	-0.00428892	-0.012395	-0.0113909	-0.0103294		0.752607	1.13187	0.884602	0	0.938062	0.536555	0.641731	1.31879	0.696116	1.39438	0.678056	1.05518	0.802687	0.984125	0.988742	0.989658	1.12832	1.12945	0.843921
::::X-11441	0.000804515	4.75863e-05	0.00156262	0.000947549	0.012795	0.000834474	0.00359123	0.00236333	0.0059054	0.00344463	-0.00226061	-0.000215516	0.00337834	-0.00512555	0.00409714	0.00235267	0.00682891	0.00437114	0.00392749	0.00118833	0.00413375	0.000964782	0.00158595	-0.000686795	0.00566868	0.00276885	-0.000762793	0.00270145	-0.000554943		1.07631	0.809349	1.20182	0	0.979899	1.12309	1.37662	0.188601	0.836236	0.63449	1.40605	1.13757	1.0714	1.64197	0.837526	1.60992	0.564766	0.822299	1.19684
::::X-11442	0.00266403	0.00854366	0.00605247	0.00264191	0.00507792	0.0039327	0.00794927	0.0015476	0.00348584	0.00644355	0.000897981	0.0022536	0.000708057	-0.00394363	0.00514054	0.00455754	0.0103426	0.00381925	0.00372414	0.00098139	0.00198103	-0.00267044	0.000306475	0.00119528	0.00416322	0.0023691	0.00134158	0.00575153	-0.00299614		1.59561	0.693245	0.750181	0.725622	1.08951	0.868678	1.63265	0.186398	1.10196	0.376248	1.58131	0.963672	1.12507	1.49297	1.0535	1.46873	0.558171	0.812696	1.25244
::::X-11444	-0.0138918	-0.0125023	-0.0148926	-0.0176246	-0.00848673	-0.0153018	-0.0159841	-0.0147667	-0.0200111	-0.0149593	-0.0061715	-0.014968	-0.0142028	-0.0151708	-0.0141784	-0.0136145	-0.0195933	-0.0186031	-0.01319	-0.0148454	-0.0138874	-0.0185955	-0.014341	-0.0186182	-0.0195165	-0.0189942	-0.0177277	-0.0175514	-0.0210398		0.752607	1.18577	1.07416	0	1.01963	1.36578	0.916759	0.753593	0.765727	0.760571	0.726488	0.568173	0.802687	1.04973	0.456342	0.742244	1.12832	1.95086	1.68784
Lipid::Sterol/Steroid::X-11445--5-alpha-pregnan-3beta,20alpha-disulfate	0.00252963	-0.00231476	-0.00226651	-0.0026186	0.0104968	0.000878106	-0.00280566	-8.53165e-05	-8.47608e-05	0.000717331	0.00346349	-0.000957445	-0.00121567	-0.00168893	-0.00398826	0.000795839	-0.00578549	0.00194011	0.00264793	-0.00136636	-0.00341774	-0.00614411	0.000628285	0.00271775	-0.00444466	0.00336665	0.00320264	-0.00292118	-0.00397245		0.746996	1.06994	1.2543	1.45588	0.991791	0.968281	1.1829	1.12196	0.690926	0.629084	0.96143	1.36956	1.12866	1.75822	0.754901	0.73671	1.2319	1.7325	0.977235
::::X-11452	0.00600504	-0.00312575	0.00633504	-4.11299e-06	-0.00613479	0.00622414	0.00266887	-0.000745763	0.005865	0.00350475	0.000287396	0.00395502	-0.00191357	0.00602455	-0.00152579	0.000471894	-0.00316309	-0.000817811	-0.00061645	0.00279725	0.00469593	0.00240604	0.00113228	-0.00284502	7.75307e-05	-0.00963016	0.00254699	-0.00127835	0.00271491		0.533569	1.12344	0.940723	0.72794	1.11324	1.06511	0.818933	1.30896	0.967297	0.880718	1.05757	0.563938	0.663919	0.586073	0.754901	1.10507	0.559954	0.815293	1.18664
::::X-11469	0.00675821	0.00930325	0.00550559	0.00197506	0.00598281	0.00479458	0.00502639	0.00490658	0.00206201	0.00291356	0.00857929	0.00462636	0.00630245	0.00865289	0.00374561	0.00726279	0.00238171	0.0092837	0.00170201	0.000404874	0.00498869	0.00269462	0.00914744	0.0060243	0.0056663	-0.00131951	0.00444528	-0.00099133	0.00395142		0.649271	0.759471	0.890334	0.73816	0.94414	1.03097	1.01497	0.379238	0.630563	0.893082	0.731196	0.816935	0.942536	1.25464	0.765499	0.871562	1.02207	0.826739	0.849389
::::X-11470	-0.0239529	-0.0222181	-0.0224685	-0.0259901	-0.00656947	-0.0197648	-0.0240891	-0.0222141	-0.0177835	-0.0210934	-0.0159361	-0.0150971	-0.0145808	-0.0229516	-0.0199578	-0.0224265	-0.0240037	-0.0160842	-0.0158583	-0.0256668	-0.0205274	-0.0243618	-0.0281776	-0.0344512	-0.0250322	-0.0255521	-0.0222853	-0.0262897	-0.0263807		0.533569	0.909447	0.878008	2.18382	0.728663	0.629383	0.72794	1.30896	1.03639	0.629084	0.817216	0.96675	1.39423	0.976789	1.35882	1.10507	0.671945	1.01912	0.977235
::::X-11478	0.00436881	6.44589e-05	0.00553612	0.00652856	0.00487771	0.00167289	0.00397942	0.00434514	0.0035303	0.00902606	-0.00305084	0.00675354	0.00423938	0.00484873	0.00373853	0.004944	0.00320011	0.00266222	0.00591123	0.00519657	0.00302494	0.00531302	0.00337563	0.000212573	0.004602	-0.00125072	0.00757338	0.00684637	0.00486571		0.741469	1.32753	0.933762	0.722554	1.26572	0.913061	0.451596	0.928051	0.754395	1.62352	1.24061	1.51936	1.05441	0.904923	1.64849	0.731259	1.00046	0.910418	1.45501
::::X-11483	0.00214462	-0.00909146	-0.000722213	0.00122356	-0.00168862	0.00346027	0.00176718	-5.88002e-05	0.00378702	-0.000752683	0.000326535	-0.00801259	0.00391953	0.00146258	-0.000746817	0.00116511	0.00112183	-0.0050724	-0.00180686	-0.000750664	0.000567001	0.00223041	-0.00378366	0.0037485	0.000318993	-0.00731356	0.00038579	0.000673171	0.00256255		1.07285	1.2908	1.07186	2.92735	0.915705	0.778772	0.548878	1.31596	0.972475	1.01192	1.06323	1.05292	1.00121	1.24389	0.91073	0.740654	0.900722	0.819657	0.631585
::::X-11485	0.00322154	0.00533412	0.00244898	-0.00147451	-0.00413416	0.000431027	-0.000264912	-0.000144649	0.00104879	0.00254259	0.00255075	0.00470923	-0.00200866	0.00260439	0.00217874	-0.00151607	0.00537072	0.00306257	0.00487374	0.00576915	0.00395617	0.000303653	0.00109821	0.00604547	0.00302334	-0.00710226	0.00165294	-0.000183942	-0.0021903		0.527946	1.32333	0.682594	0	1.04142	1.05389	0.810303	0.925117	1.23056	0.746946	0.998864	1.1957	0.919693	0.579897	0.896335	1.45789	1.21892	1.31089	0.89787
::::X-11491	-0.0112947	-0.0086649	-0.010598	-0.0113797	-0.00281649	-0.00879689	-0.0116163	-0.00978878	-0.00902354	-0.00764206	0.00105109	-0.00730148	-0.00571239	-0.00926089	-0.00564824	-0.010266	-0.01122	-0.00606424	-0.00774269	-0.0105392	-0.00766433	-0.00967903	-0.0112895	-0.01668	-0.00653934	-0.0066761	-0.00701414	-0.0113918	-0.00919737		1.49878	1.1807	0.817906	0	1.01528	0.971385	1.64311	0.750372	1.03971	1.2622	1.25387	1.13149	1.4653	0.718607	1.36318	0.985429	1.01115	0.817906	1.05039
::::X-11497	-0.0162832	-0.0170423	-0.0141895	-0.0173062	-0.00896284	-0.0147275	-0.0130605	-0.0161067	-0.0138304	-0.0142394	-0.00796	-0.0136065	-0.0172393	-0.0142109	-0.0163318	-0.0177262	-0.0226411	-0.0176184	-0.0151567	-0.018057	-0.0158704	-0.016553	-0.0187089	-0.0183294	-0.0185696	-0.0244575	-0.0168781	-0.0190797	-0.0166943		1.73139	0.759471	0.635953	1.47632	1.04676	1.32553	0.36908	0.948095	0.910814	1.531	0.53621	0.816935	1.27916	0.924468	1.30135	1.24509	1.24919	1.13677	0.990954
::::X-11521	0.00253164	0.00103067	0.000446741	-0.00112842	0.00324779	0.00515734	-0.000725519	-0.00214773	-0.000610384	0.00106606	0.00347348	-0.00224967	-0.00277733	0.00166209	0.00250671	0.000904686	-0.00281405	0.0031259	0.00174841	0.000477803	0.00182708	-0.00504817	-0.000950113	-0.000403838	0.00120294	0.00412433	-0.000872663	-0.00149032	-0.00108643		0.871341	0.928229	1.08817	1.48595	0.867663	0.741209	0.742974	0.954278	0.564156	0.25683	0.883157	1.23339	1.21974	1.06343	1.15574	0.751925	1.71455	1.04016	0.71244
::::X-11529	-0.00249396	-0.013038	-0.00417274	-0.00477311	-0.00603404	-0.00876581	-0.00280171	-0.00185132	-0.00488893	-0.00437452	-0.00522777	-0.00679805	-0.00131305	-0.00528126	0.00308754	-0.00411591	-0.00478385	-0.000821927	-0.00183713	-0.00400396	-0.00501888	-0.00630293	-0.00410865	-0.00915246	-0.00311928	-0.00293927	-0.00769216	-0.00562166	-0.00925445		0.531305	1.0654	0.999181	0	1.04805	1.30164	1.08728	0.558602	0.756795	1.12755	0.957352	1.04287	1.05776	1.68592	1.05238	1.46717	1.4497	1.01479	1.0426
::::X-11530	0.0124064	0.0160879	0.0146143	0.0133648	0.0190536	0.0178563	0.0133733	0.0164742	0.0156901	0.0164021	0.0138595	0.0150895	0.00943117	0.0128763	0.0216899	0.0200554	0.0157419	0.0130548	0.0174065	0.0141904	0.0194706	0.0166671	0.0182697	0.0181364	0.0174664	0.0231001	0.0192023	0.0173448	0.0160078		1.48451	0.850516	0.685483	2.16995	1.08605	1.10645	1.26581	1.11484	0.823847	0.500072	1.67182	0.880561	1.45135	1.1	0.750108	1.34206	0.667678	1.4177	1.73398
::::X-11537	-0.00379228	-0.0114792	-0.00606864	-0.00548372	-0.00475009	-0.00473949	-0.0027128	-0.00615364	-0.00233294	-0.00667019	0.000382038	-0.00897292	-0.0074051	-0.0090417	0.000156431	-0.00727011	-0.00550875	-0.00751099	-0.00340131	-0.00618485	-0.00314252	-0.00823179	-0.00627336	-0.0070526	-0.00580857	-0.0106546	-0.00757653	-0.00516969	-0.0025859		1.07862	0.919237	0.760679	0	1.02293	1.02764	0.367888	1.13404	1.25705	0.890198	0.728835	0.814297	1.0066	1.3164	1.44975	1.24107	1.47155	1.13309	0.493877
::::X-11538	-0.00226276	-0.00450751	0.00110658	-0.00253828	-0.00718071	-0.00723068	-0.00217918	-0.00311267	-0.00471642	-0.00212643	-0.00570342	-0.010083	-0.00106698	-0.000858084	-0.00602223	5.12735e-05	-0.00461776	0.00280216	-0.00701524	-0.00375965	-0.00309934	-0.00507374	0.00425375	0.00117198	-0.000441587	-0.00626904	-0.0079188	-0.000415306	0.000531955		1.29157	0.971219	1.45484	0.734195	1.30653	1.26958	1.56016	1.1316	1.46341	0.888286	0.581815	0.893803	1.33925	0.722467	0.60911	0.495361	1.12953	0.719511	0.422414
::::X-11540	-0.00123661	-0.00895833	0.00266607	0.000494461	0.00220464	-0.00393418	-0.00131654	0.00111199	0.0037376	-0.000467812	-0.00224371	-0.00277955	-0.00660206	-0.00602842	0.00586996	-0.00298818	-0.00145804	-0.00379194	-4.33932e-06	-0.00113414	0.000629856	-0.00379319	-0.000449142	-0.00603082	-0.00403453	-0.00336262	-0.00693925	-0.000408744	0.00102443		0.969718	0.972263	0.759861	1.46997	0.674405	1.1243	0.551238	1.13282	1.39523	0.635172	1.01927	1.05745	1.27365	1.44649	1.37197	1.36371	1.69612	1.02898	0.775258
::::X-11546	-0.00631591	-0.0170417	-0.0140665	-0.0132744	-0.0224947	-0.00787537	-0.0158511	-0.0150548	-0.0158967	-0.0144529	-0.0110505	-0.0137874	-0.0173637	-0.00646589	-0.0130055	-0.0124415	-0.0155747	-0.0130635	-0.0175458	-0.0146458	-0.013147	-0.0143879	-0.0146502	-0.016542	-0.0107365	-0.0201069	-0.0143695	-0.0160823	-0.0146495		1.18394	0.755392	0.948806	1.46839	0.775753	1.12309	0.550646	0.565802	1.04529	1.01518	1.21211	0.893803	0.602662	1.05086	0.532971	1.11456	0.903625	1.02787	1.40805
::::X-11550	0.00199111	0.00363715	0.00121135	0.000993216	0.00251002	0.00122164	-0.00130504	0.00173044	0.00219528	-0.00114903	0.00965449	0.00263732	0.00845059	0.00734825	0.00339353	-0.000726033	-0.00199973	0.00204841	0.000588032	0.00233117	0.00204963	0.000945945	0.00238648	0.00146111	0.000359685	-0.00161102	0.00175724	0.000810775	0.00196256		1.07979	0.811965	1.01533	0	0.901145	1.2247	0.644498	0.567631	0.629204	0.891157	1.07011	0.65214	0.671789	1.05426	0.916619	0.496962	1.13318	0.928077	0.988818
::::X-11552	-0.00718423	-0.0102342	-0.00365558	-0.00610814	0.000914887	-0.00855063	-0.00383645	-0.00860758	-0.00164199	-0.00374602	-0.00146562	-0.0107577	-0.00727066	-0.00696814	-0.00750452	-0.0067007	-0.00527303	-0.00404876	-0.0022758	-0.01085	-0.00791587	-0.00735853	-0.0046607	-0.00896734	-0.0094256	-0.011143	-0.00800491	-0.00411478	-0.00893083		0.954326	0.850516	1.05938	0.723318	0.824597	0.673493	0.632903	0.929033	0.617885	0.500072	1.00309	0.960612	1.05553	1.03529	1.20017	0.610027	1.00152	1.21517	0.97103
Cofactors and vitamins::Ascorbate and aldarate metabolism::X-11593--O-methylascorbate*	-0.000286692	-0.00269299	-0.000662751	-0.00248872	-0.00533611	-0.00287107	-0.00389861	-0.00543665	-0.00212826	-0.0056098	-0.000707138	-0.00303792	-0.00038815	-0.0015231	-0.000513939	-0.00466781	-0.00581477	-0.00255645	-0.0073112	-0.00330651	0.000495118	0.00298465	-0.00216103	-0.000538653	0.00053931	-0.00725071	0.000957324	-0.00584988	-3.4066e-06		1.17385	0.855951	0.815293	0	1.03227	1.35559	1.00092	1.30896	0.760019	1.25817	1.10564	1.20844	0.663919	0.716312	0.830391	1.10507	1.34389	0.917204	1.25644
Amino acid::Cysteine, methionine, SAM, taurine metabolism::X-11786--methylcysteine	0.00903366	0.0097495	0.0082499	0.00676724	-0.00127137	0.00460389	0.00728926	0.00388029	0.00388062	0.00854673	0.00743053	0.00368317	0.00392886	0.00227903	0.00552049	0.00320939	0.00637102	0.00772233	0.0015889	0.00607115	0.00547182	0.00266491	0.00479563	0.00463426	0.00447583	0.0103598	0.00466086	0.0052338	0.000882992		0.961447	1.28529	1.00451	2.18615	0.952324	0.920848	0.910895	0.935966	1.38333	0.755706	0.769964	1.04843	1.39572	0.782264	0.982417	0.860412	0.784771	0.816162	0.978276
::::X-11787	-0.00927287	-0.0109492	-0.00757193	-0.00930915	-0.00510745	-0.0112728	-0.00940506	-0.0140341	-0.0118856	-0.0113775	-0.010541	-0.0213713	-0.018604	-0.0116963	-0.0120294	-0.0112679	-0.00890806	-0.0111846	-0.00454058	-0.00799653	-0.01146	-0.015097	-0.0159435	-0.0163172	-0.0133789	-0.00401311	-0.011703	-0.009729	-0.0118522		1.17636	1.34028	1.06843	1.45899	0.993908	1.21294	0.54712	0.749572	1.10784	1.00868	0.674438	1.04955	1.13107	0.913615	1.51302	0.86133	0.561149	1.42981	0.97932
::::X-11792	0.00361245	-0.00520598	0.00638142	0.00294539	0.0113747	0.00479338	0.00230612	-0.00102421	0.00562289	0.00301826	0.00439567	0.00247636	0.000479901	0.000958174	0.00795313	0.00216919	0.000362485	0.00477131	0.00234292	0.00286682	-0.000245798	0.00794382	0.00338407	0.000852898	0.00449054	-0.00212071	0.00673535	-0.00287557	0.000330746		1.1942	0.816364	0.829426	1.48112	1.05017	0.640293	0.925698	0.951176	0.913774	0.767987	0.880287	0.983509	1.28331	0.993721	0.921584	0.874395	0.797525	0.622069	1.27822
Cofactors and vitamins::Hemoglobin and porphyrin metabolism::X-11793--oxidized bilirubin*	-0.00213606	-2.44488e-05	-0.00162258	-0.000452598	-0.0113231	-0.00258781	-0.00021412	-0.00428546	-0.000120632	-6.794e-05	-0.0060337	0.00337818	0.00470176	-0.0035131	-0.00315616	-0.00754693	-0.00432711	0.00381952	-0.000804638	0.00101176	0.000297378	0.00302244	0.0031436	0.00422871	-0.000244826	-0.00141887	-0.000490153	-0.00267302	-0.00103629		0.970762	0.811091	1.01424	0	1.18659	1.56593	1.19564	1.32305	0.907873	0.381513	1.11755	0.977157	1.14081	1.38222	1.14454	1.8616	1.35836	0.927078	1.05831
::::X-11795	-0.0125985	-0.0162785	-0.0133863	-0.0136565	0.000937482	-0.0108217	-0.0123219	-0.017879	-0.01709	-0.0161791	-0.0116291	-0.0105849	-0.00965797	-0.0112352	-0.0205761	-0.0117461	-0.0150645	-0.0109468	-0.0107916	-0.0133814	-0.0119415	-0.00676104	-0.0140439	-0.00982128	-0.0153992	-0.012098	-0.00829594	-0.0144803	-0.0131139		0.746996	0.962944	1.06615	0	0.829866	0.823039	0.72794	1.12196	0.829111	1.13235	1.0095	0.483375	1.06227	1.10703	0.830391	0.982281	1.67986	0.407646	0.418815
::::X-11799	0.00415176	0.0062971	0.00533799	0.00291026	0.00721375	0.00307311	0.00428131	0.00116507	0.00367133	0.00500581	0.0102143	0.00064905	0.00241465	0.00222822	0.003274	0.00150765	-0.000105989	-0.00240292	0.00128964	0.00244074	0.0027415	0.0012307	0.00258255	0.000528334	0.00106695	0.00252992	0.000802197	0.000378022	0.000851013		0.6444	0.59225	1.07301	0.732621	0.977798	1.02323	0.824199	0.940982	0.625832	0.379878	0.967613	1.05405	0.935464	0.851994	1.51951	1.73005	1.80338	1.12824	1.19427
::::X-11805	-0.00725353	-0.00757968	-0.0077666	-0.0106265	-0.00995975	-0.00844265	-0.0100976	-0.010754	-0.0105586	-0.011867	-0.00483348	-0.00603092	-0.0129442	-0.00283147	-0.0128209	-0.00719727	-0.0141133	-0.00674718	-0.0094016	-0.00976849	-0.0127332	-0.0106953	-0.0116141	-0.0127757	-0.0119408	-0.0157432	-0.0100554	-0.0126348	-0.0119045		1.27649	1.06653	0.937727	0	1.04916	1.10998	0.907027	1.30479	0.826471	1.25416	1.10212	0.883366	0.860346	1.23333	1.20399	1.34633	1.22798	0.711109	0.834962
::::X-11818	-0.00554213	-0.00373032	-0.00610557	-0.0110831	0.00194108	-0.00298731	-0.0108813	-0.00733102	-0.0102448	-0.0123976	-0.00158077	-0.00528618	-0.00354591	-0.00599062	-0.00927675	-0.00707515	-0.00723264	-0.00664636	-0.0126216	-0.0101682	-0.011096	-0.012233	-0.0111359	-0.0163624	-0.00969395	-0.00264273	-0.00709875	-0.012605	-0.0143135		0.855532	0.643333	0.754184	2.18848	0.811354	0.921831	0.638307	0.749572	1.31556	1.00868	1.108	0.565141	0.931471	0.913615	0.529558	0.86133	1.23453	1.32768	1.18917
::::X-11820	0.00363365	-0.000609852	0.00251646	0.00324756	-6.4745e-05	0.00399953	-0.001324	0.00128052	0.0018097	0.00394783	0.00256197	0.000664393	0.00348476	-0.00151786	0.00430142	0.00284867	0.00252534	-0.00063029	0.00413375	0.00166972	-0.00202079	-0.00217184	0.00553039	0.00545992	-0.000534526	-0.00052194	0.00176943	0.00117487	-0.00343697		1.60584	0.697689	0.880822	1.46055	1.13711	1.01995	0.821557	1.12556	0.485198	0.88354	0.723384	1.37395	0.999071	1.24123	1.13598	1.10861	1.3482	0.817906	0.980367
::::X-11843	-0.0043676	-0.00428406	-0.00651456	-0.00690996	-0.00653632	-0.00698323	-0.00135568	-0.00675155	-0.00564586	-0.0060368	-0.00822193	-0.00875586	-0.0138174	-0.00311662	-0.0109794	-0.00594171	-0.0034796	-0.0015473	-0.000406597	-0.00649216	-0.00768806	-0.00363202	-0.00488201	-0.00348819	-0.00610216	-0.00773249	-0.00454467	-0.00378128	-0.00477345		0.864761	0.867031	0.889373	2.94945	1.06614	1.12794	1.19822	1.51532	1.11979	1.52935	0.876488	1.06087	1.47953	0.791546	1.07054	1.61687	0.680643	1.44523	0.919179
::::X-11845	-0.000239027	-0.000313201	0.00704826	0.00149938	-0.00236334	0.00142997	0.00369047	0.00323532	0.00323286	0.00117737	0.00825997	0.00329246	0.00149631	0.0019091	0.00224123	0.00487491	0.0057847	0.00220168	0.00488007	0.00361555	0.0023201	0.00331464	4.12835e-05	0.000709704	0.00476934	-0.00118305	0.00822015	0.00183826	0.00415777		0.85371	0.962944	0.627148	1.45588	1.15372	1.0167	1.2739	0.934969	0.967297	1.00653	0.817216	0.96675	0.730311	1.30238	1.13235	1.59621	0.223982	1.12103	0.698025
::::X-11847	-0.00936968	-0.00846251	-0.00606037	-0.00693638	-0.0153575	-0.00918667	-0.00579079	-0.00422083	-0.00946407	-0.0119274	-0.00284034	-0.00933082	-0.00427871	-0.00778119	-0.0111819	-0.00630137	-0.00339582	-0.00737198	-0.0121855	-0.00924028	-0.00867155	-0.00476878	-0.00268078	-0.00760333	-0.00590531	-0.00806081	-0.00949822	-0.00654406	-0.00513902		1.50199	1.02188	1.26101	2.19551	0.976752	1.07081	2.01255	1.12797	1.1114	1.13841	1.06323	1.13391	0.734221	1.30936	0.683048	1.48131	1.1259	0.922115	0.91229
::::X-11849	-0.0011865	-0.00691791	-0.00528214	-0.00249883	-0.00575683	-0.00742609	-0.00353801	-0.00510311	-0.00657084	-0.00632552	-0.00120105	-0.000394108	-0.00693576	-0.00132403	-0.00284583	0.000417591	-0.00353535	-0.00118552	-0.00202616	-0.00263366	-0.00100879	-0.00288793	-0.00536316	0.00155694	-0.00262265	-0.0067173	0.00212226	-0.00385895	-0.00204483		1.40221	0.97331	1.01424	0.735776	0.920633	1.17444	1.19564	0.56702	1.04755	0.635856	0.971779	1.38431	0.738172	0.987303	0.610421	0.868747	0.452785	0.618052	0.987754
::::X-11850	0.000745997	-0.00123249	0.00397081	-0.000447516	-0.00771265	0.00201738	0.00506733	0.00231564	0.00365441	0.00111723	-0.000232604	-0.00279125	-0.00230226	-0.000906419	0.0001538	0.000882085	0.00323727	-0.00463256	-0.00112851	-0.00232138	-0.00485811	0.00555641	0.000891733	-0.00338003	0.00140069	-0.00399815	-0.000858321	0.00196935	0.00464619		0.750995	1.18323	1.19796	3.65918	1.28199	0.778772	0.914796	1.12797	1.25032	1.64437	1.06323	1.53888	0.533979	1.04749	0.91073	0.740654	0.675542	0.922115	0.91229
::::X-11852	-0.00137551	-0.00677831	-0.00423717	-0.00523735	-0.0125445	-0.00443976	-0.00227526	-0.000403262	-0.000433336	-0.00388691	-0.00493803	-0.00143514	0.000967315	0.000244607	-0.00717059	-0.00380541	-0.00927374	-0.00570569	-0.0101666	-0.00440813	-0.00384643	-0.00622834	-0.00199885	0.000477093	0.00344637	-0.00684036	-0.00412686	-0.00588194	-0.00356751		1.08212	1.13921	0.763143	0	1.02624	0.981875	0.55362	1.13771	1.05094	1.14825	0.682449	0.735242	0.942536	1.05654	1.0717	0.996071	1.13563	1.55013	0.849389
::::X-11858	0.000667103	0.000397889	-4.2583e-05	-0.00461762	-0.00583713	0.00187297	0.0013712	-0.00313985	-0.00236216	-0.00278996	0.00348713	0.000783602	0.000562831	-0.00284441	0.00311796	-0.000236059	0.00311737	-0.00270005	-0.00479256	-0.00213515	-0.00323322	0.00185018	-0.00508243	-0.00677573	-0.0048091	-0.00193211	-0.00164193	0.00268096	0.00277219		1.06827	0.910417	0.816162	1.45743	0.851013	0.969314	1.09307	1.49755	1.10666	0.629755	1.15495	0.967781	0.930478	1.49934	1.13356	1.10624	1.00899	1.32626	1.18791
::::X-11859	-0.011251	-0.00364927	-0.00332529	-0.00574457	-0.00858313	-0.000845743	-0.0034276	-0.00658496	-0.00377333	-0.00441946	0.00167765	-0.00153901	-0.00327481	-0.00507713	-0.00643121	-0.00904807	-0.00899358	-0.0120312	-0.0114198	-0.0049335	-0.0060471	-0.00527577	-0.00595759	-0.0076382	-0.00308017	-0.00544136	-0.00428699	-0.00716522	-0.00261356		0.645091	0.646784	1.20053	2.20022	1.30513	0.585332	0.733407	0.753593	0.696116	1.01409	1.01708	1.05518	0.602015	0.852908	1.21691	0.865951	0.902655	1.02677	1.0549
::::X-11876	-0.0114366	-0.0162381	-0.0178258	-0.0183876	-0.00996632	-0.0114323	-0.0137622	-0.0186367	-0.019494	-0.0163731	-0.0142038	-0.0185688	-0.0146638	-0.01444	-0.0122109	-0.0171061	-0.0144588	-0.0179837	-0.0188736	-0.018058	-0.0116354	-0.00988416	-0.0137022	-0.012361	-0.019424	-0.0178265	-0.0180729	-0.0175489	-0.0165183		0.327822	0.712145	0.770633	0.745404	0.974133	0.941936	0.931755	0.76592	0.919753	0.644177	0.541473	0.577467	1.08776	1.00022	1.00492	0.880116	0.573388	0.834853	1.00068
::::X-11905	0.00680371	0.00571504	0.00947967	0.0106475	0.00812917	0.00490774	0.00790729	0.008141	0.00422564	0.0107084	0.00577394	0.00351688	0.00644291	0.0103165	0.014055	0.0104515	0.00466713	0.00643266	0.0116242	0.00618668	0.00848606	0.00359537	0.0070418	0.0120014	0.00425655	0.0039704	0.00814854	0.0121677	0.0112392		1.4007	1.02628	0.949826	2.93994	0.960516	1.17318	1.19435	1.51043	0.976658	1.01628	1.01927	1.38282	1.40772	1.24924	1.21953	1.23973	1.69612	1.44057	1.19813
::::X-12007	0.000734908	-0.000680455	-0.00174357	0.00197668	-0.00697669	0.00249109	-0.000643232	0.00456308	0.00317703	0.00146909	0.00323305	0.000558712	0.000595121	0.00257833	0.00981022	4.37811e-05	0.00255513	0.00491352	-0.0024031	0.00424411	0.00369745	0.000883329	0.00572302	0.00235909	0.00349707	-0.00498808	0.000379024	-1.06756e-05	0.00294333		1.08564	0.979637	1.59505	0.740559	1.09135	1.42835	1.20341	0.760941	1.19494	1.27998	1.36934	1.14743	0.742971	0.529985	0.998383	0.749481	1.02539	0.725748	1.1362
::::X-12013	-0.0135819	-0.0151963	-0.0166451	-0.0172187	-0.00846345	-0.0209601	-0.018904	-0.0180001	-0.0177466	-0.0185191	-0.0222949	-0.022571	-0.0219673	-0.019372	-0.015531	-0.0194396	-0.0117741	-0.0150085	-0.016165	-0.0227776	-0.0195368	-0.0206184	-0.0194391	-0.017896	-0.0203514	-0.0159331	-0.020575	-0.0191945	-0.0156916		1.2792	0.90848	0.939722	1.45433	0.90986	1.25743	0.63627	1.49436	0.75921	1.13115	0.864367	1.0462	1.52539	0.975749	1.05574	1.47185	1.00684	0.610819	1.53402
::::X-12029	-0.013447	-0.00856682	-0.0106953	-0.00499783	-0.0122617	-0.0128159	-0.00902847	-0.00757661	-0.00549097	-0.0110255	-0.0087278	-0.0160191	-0.0137756	-0.0106991	-0.00736177	-0.00986871	-0.0104027	-0.0119126	-0.0108834	-0.00488908	-0.0104322	-0.00660724	-0.0124961	-0.014384	-0.0086364	-0.00574019	-0.0110802	-0.00572899	-0.00734115		0.746201	1.0688	0.877074	0	1.07161	1.20906	0.63627	1.49436	1.24234	0.879781	0.720306	1.20715	0.795856	0.975749	0.980327	1.10389	0.894973	1.52705	0.557826
::::X-12038	0.00413897	0.00208461	0.00100847	0.00124533	-0.000666716	0.00314629	0.00105337	0.00359508	-0.000695169	0.00249913	0.00147156	0.000888354	-0.00264955	-0.00218062	-0.0032095	-0.000165929	0.00554674	-0.000743405	0.00293789	0.00342895	0.00612655	0.00135349	0.000123687	0.00153277	0.00143645	0.00169532	0.00163271	0.00194369	0.00533369		1.17385	0.748957	1.12887	1.45588	0.809625	0.774625	0.818933	0.186994	0.829111	1.13235	0.96143	0.96675	1.19505	1.3675	0.754901	0.613925	1.2319	1.12103	0.698025
::::X-12039	0.000950003	0.0118974	0.00363832	0.00177407	0.00605127	0.000834051	0.00509033	0.00332971	0.00282493	0.00197939	0.000308376	0.00749286	0.0102766	0.000863964	-0.00288826	0.00652035	0.00324898	0.0139618	0.0027677	0.00713301	0.00833218	0.00983036	0.00529911	0.00377204	0.00431199	0.00243739	0.00624735	-0.000232811	0.00298298		0.646479	0.810219	1.51972	0.734985	1.0627	1.07542	1.10248	0.944017	1.04642	1.14331	0.679514	1.30147	1.34069	1.18349	1.14331	0.619867	0.904596	0.926081	0.986692
::::X-12040	0.00392171	-0.00114666	0.00714549	0.00237881	-0.00081995	0.00575469	0.00256057	0.00142188	-0.00313986	-0.00046161	0.00596775	0.00112075	-0.00677349	0.00135548	0.00398267	0.00448995	0.00441255	0.00217762	-0.0071341	0.000894481	0.00354164	-0.00302749	-0.00216802	0.00345645	-0.000154486	-0.0019106	0.00475032	0.00332989	-0.000710679		1.066	0.96192	1.12767	0.727166	1.09183	1.11234	1.09075	2.05474	0.828229	1.38251	0.768326	0.965722	1.32643	1.1709	0.980327	0.858581	0.559358	1.11984	0.627554
::::X-12056	-0.00324686	-0.00125668	0.00299315	-0.000526986	-0.00139808	-0.00629015	0.00264394	-0.00209806	0.00208793	0.00263897	0.00549467	0.00306967	0.00570433	-0.00500459	0.00259588	-0.0017517	0.00467585	0.00368507	0.00226757	0.00113984	0.000342358	-0.00300962	-0.00110296	0.00128975	0.0027973	0.00172663	-0.00307491	0.00223837	-0.0026502		1.29435	1.02738	1.01424	0	0.879716	1.02764	1.28761	0.945033	0.977709	0.890198	1.21472	0.732868	1.54345	0.987303	1.29715	0.620534	1.24516	0.824069	1.05831
::::X-12063	-0.00877418	-0.00685085	-0.00316082	-0.0107823	-0.00157111	-0.00483194	-0.00286131	-0.0102279	-0.00358552	-0.00846145	0.000544517	-0.00341879	-0.0134511	-0.00709519	-0.011703	-0.0111558	-0.0123126	-0.00522126	-0.0122572	-0.0088953	-0.00495979	-0.00854875	-0.00878396	-0.011133	-0.0107405	-0.0119391	-0.00928598	-0.0121465	-0.00791202		0.848289	0.797359	0.810116	1.44664	0.884934	0.769707	0.632903	0.929033	0.686539	0.500072	0.716494	0.640408	0.857615	1.1	1.27518	0.732033	0.778958	0.607587	0.97103
::::X-12092	-0.0143714	-0.00701454	-0.0105336	-0.0123591	-0.00848998	-0.0117236	-0.0117082	-0.0176283	-0.0117894	-0.0108529	-0.0153893	-0.0155284	-0.0107479	-0.014712	-0.00950478	-0.0119457	-0.0101463	-0.0185455	-0.0139732	-0.0144386	-0.0115323	-0.0160597	-0.0194465	-0.0121705	-0.0170921	-0.0129216	-0.014902	-0.0132613	-0.00992904		1.39321	1.18197	1.07071	0.731054	0.772435	0.729318	0.731054	0.751175	0.832658	1.26355	0.965543	1.1327	1.33352	1.17716	1.1372	1.35641	1.01223	1.02348	1.05152
::::X-12093	-0.00753096	-0.0142411	-0.00969863	-0.0100792	-0.0136041	-0.00978824	-0.0115829	-0.0110712	-0.0126949	-0.0138705	-0.00294502	-0.0102061	-0.0110558	-0.00968093	-0.00351155	-0.010567	-0.010987	-0.0083446	-0.0105286	-0.0136203	-0.0172085	-0.0136108	-0.0134644	-0.0154225	-0.0116249	-0.016991	-0.0109958	-0.0133113	-0.0153512		0.988857	1.04653	0.83943	0.749491	0.937794	1.04679	0.936864	1.15518	0.853657	0.77725	1.03939	1.49306	0.615217	1.07275	0.6218	0.758521	1.03776	0.734501	1.00617
::::X-12094	-0.00211695	-0.00299494	0.00158957	-0.00411044	0.00293638	-0.000260007	-0.00413778	-0.00596359	-0.00156608	-0.00636537	0.00457848	-0.00967896	-0.00123022	-0.00376156	-0.00887457	-0.00479742	-0.00816218	-0.00481386	-0.00609366	-0.0024443	-0.00606661	-0.0107794	-0.005899	-0.0112137	-0.00658752	-0.01236	-0.00903018	-0.00550872	-0.00750044		1.52485	0.873628	1.08817	0.742974	1.09491	0.840037	0.371487	1.52684	0.634676	1.02732	0.883157	1.39785	0.745394	0.930497	1.30983	1.12789	0.685822	0.83213	1.42488
Nucleotide::NAD metabolism::X-12095--N1-methyl-3-pyridone-4-carboxamide	-0.00448963	-0.00586213	-0.00407391	-0.00839692	-0.011085	-0.00347336	-0.00707704	-0.00817599	-0.00125761	-0.00572382	-0.00384206	-0.0109632	0.0037636	-0.0038701	-0.0125736	-0.0120747	-0.010537	-0.00179959	-0.0105138	-0.00474475	-0.00778668	-0.0111464	-0.00709907	-0.0123924	-0.00626086	-0.0151278	-0.0107235	-0.00814938	-0.00594889		0.74939	0.912362	0.943738	1.46055	0.99497	0.874246	0.638989	1.50074	1.4556	0.37866	1.30209	0.969849	1.19888	0.914591	1.21171	0.86225	0.786448	1.12462	1.26047
Amino acid::Tryptophan metabolism::X-12100--hydroxytryptophan*	-0.0065436	-0.00965622	-0.0052852	-0.00399527	-0.000564709	-0.00998443	-0.00541224	-0.00693033	-0.0103996	-0.00905088	-0.0105594	-0.00423513	-0.0134448	-0.0071512	-0.0102688	-0.00244863	-0.00944652	-0.00569617	-0.00891516	-0.0103512	-0.00904124	-0.00895961	-0.0051476	-0.00773122	-0.00580059	-0.00256775	-0.00493412	-0.00527025	-0.00550833		1.28193	0.856863	1.06729	0.728716	0.648391	0.872382	0.819806	0.374386	1.10666	1.51141	0.86621	0.645187	1.46218	1.10821	0.982417	1.59791	1.45743	0.714142	0.9084
::::X-12116	-0.0143117	-0.0129085	-0.0151114	-0.0157053	-0.00428438	-0.015447	-0.0126438	-0.00934647	-0.0134142	-0.0166695	-0.0118962	-0.00983734	-0.00485464	-0.0100959	-0.0116171	-0.0150412	-0.0121093	-0.00869683	-0.0100128	-0.0118913	-0.0127401	-0.00851342	-0.00828749	-0.0104648	-0.0128777	-0.0170617	-0.0111992	-0.0135892	-0.0142015		1.27378	1.33034	1.4348	1.44817	1.10734	0.963153	0.995616	0.930017	0.82472	1.2515	1.05197	1.28217	1.12268	1.03639	1.05126	1.46562	1.00258	1.41921	0.76376
::::X-12188	-0.00781535	-0.00500041	-0.00600342	-0.00672405	0.00350329	-0.00343046	-0.00848699	-0.00531884	-0.00678395	-0.00419312	-0.00142458	-0.0055645	-0.0059795	-0.00774439	-0.0117896	-0.00829788	-0.00379386	-0.000345389	-0.000430914	0.00088007	-0.00247089	-0.00805266	-0.00812557	-0.00764465	-0.00188053	-0.00735477	6.797e-05	-0.00835742	-0.00518065		1.69121	0.847824	1.05603	0	0.92223	1.055	1.53219	1.29653	0.889677	1.24622	1.19038	1.11717	1.24947	1.09652	1.27115	0.851336	0.776493	1.21133	0.967957
[truncated: 3,997 more rows]
[truncated: 10 more columns]
