# Supplementary material for: Analysis of Evolutionary Conservation, Expression Level, and Genetic Association at a Genome-wide Scale Reveals Heterogeneity Across Polygenic Phenotypes
Source: Mol Biol Evol. 2024 Jun 12;41(7):msae115. doi: 10.1093/molbev/msae115 (PMC11247350; doi:10.1093/molbev/msae115)
Supplement: msae115_Supplementary_Data [file msae115_supplementary_data.zip › Table_S5.xlsx]

## Sheet: Rates of different sites
Genes	Evolutionary rates of different categories of sites											Fraction of sites within each category of sites
	Rate_cat 1	Rate_cat 2	Rate_cat 3	Rate_cat 4	Rate_cat 5	Rate_cat 6	Rate_cat 7	Rate_cat 8	Rate_cat 9	Rate_cat 10	Rate_cat 11	Prob_cat 1	Prob_cat 2	Prob_cat 3	Prob_cat 4	Prob_cat 5	Prob_cat 6	Prob_cat 7	Prob_cat 8	Prob_cat 9	Prob_cat 10	Prob_cat 11
HC10000	0	0	0	0	0	0	0	0	0	0	1	0.1	0.1	0.1	0.1	0.1	0.1	0.1	0.1	0.1	0.1	1e-05
HC10001	0.99999	1	1	1	1	1	1	1	1	1	999	0	0	0	0	0	0	0	0	0	0	0.99999
HC10002	0.32324	0.34563	0.35919	0.37013	0.38003	0.38968	0.39971	0.41095	0.42509	0.44904	1	0.1	0.1	0.1	0.1	0.1	0.1	0.1	0.1	0.1	0.1	1e-05
HC10003	0.99999	1	1	1	1	1	1	1	1	1	1.17013	0	0	0	0	0	0	0	0	0	0	0.99999
HC10004	0.41587	0.4418	0.45734	0.4698	0.48102	0.49188	0.50312	0.51562	0.53125	0.55739	1	0.1	0.1	0.1	0.1	0.1	0.1	0.1	0.1	0.1	0.1	1e-05
HC10005	0	0	0	0	0	0	0	0	0	0	7.25486	0.09794	0.09794	0.09794	0.09794	0.09794	0.09794	0.09794	0.09794	0.09794	0.09794	0.02065
HC10006	0.03397	0.09531	0.15659	0.21995	0.28678	0.35862	0.43768	0.52773	0.63688	0.79268	1.05	0.09	0.09	0.09	0.09	0.09	0.09	0.09	0.09	0.09	0.09	0.09999
HC10007	0	0	0	0	0	0	0	0	0	0	21.1209	0.09696	0.09696	0.09696	0.09696	0.09696	0.09696	0.09696	0.09696	0.09696	0.09696	0.03036
HC10008	0.06792	0.09934	0.1218	0.14178	0.16121	0.18134	0.20343	0.22948	0.26406	0.32632	1	0.1	0.1	0.1	0.1	0.1	0.1	0.1	0.1	0.1	0.1	1e-05
HC10009	0.34654	0.36891	0.38241	0.39329	0.40311	0.41268	0.4226	0.43371	0.44766	0.47122	1.64449	0.1	0.1	0.1	0.1	0.1	0.1	0.1	0.1	0.1	0.1	1e-05
HC1000	0.13338	0.27147	0.37908	0.47344	0.56006	0.64169	0.72011	0.79675	0.87325	0.95287	1.76571	0	0	0	0	0	0	0	0	0	0	0.99999
HC10010	0.99999	1	1	1	1	1	1	1	1	1	999	0	0	0	0	0	0	0	0	0	0	0.99999
HC10011	0.96679	0.97816	0.98359	0.98724	0.99003	0.9923	0.99425	0.99597	0.99755	0.99909	1	0.1	0.1	0.1	0.1	0.1	0.1	0.1	0.1	0.1	0.1	1e-05
HC10012	0	0	0	0	0	0	0	0	0	0	1	0.1	0.1	0.1	0.1	0.1	0.1	0.1	0.1	0.1	0.1	1e-05
HC10013	0.08702	0.1028	0.11297	0.1215	0.12947	0.13747	0.14601	0.15585	0.16866	0.19136	1	0.1	0.1	0.1	0.1	0.1	0.1	0.1	0.1	0.1	0.1	1e-05
HC10014	0.08674	0.1025	0.11266	0.12118	0.12915	0.13713	0.14567	0.15551	0.16831	0.19099	1	0.1	0.1	0.1	0.1	0.1	0.1	0.1	0.1	0.1	0.1	1e-05
HC10015	0.19408	0.21643	0.2303	0.24168	0.25211	0.2624	0.27321	0.28546	0.30108	0.32802	1	0.1	0.1	0.1	0.1	0.1	0.1	0.1	0.1	0.1	0.1	1e-05
HC10016	0.58919	0.61364	0.62802	0.63941	0.64954	0.65927	0.66923	0.6802	0.69373	0.71598	1	0.1	0.1	0.1	0.1	0.1	0.1	0.1	0.1	0.1	0.1	1e-05
HC10017	0.00829	0.03862	0.08001	0.1308	0.19106	0.26184	0.34542	0.44626	0.57427	0.76283	1.25028	0	0	0	0	0	0	0	0	0	0	0.99999
HC10018	0	0	0	0	0	0	0	0	0	0	82.3315	0.09223	0.09223	0.09223	0.09223	0.09223	0.09223	0.09223	0.09223	0.09223	0.09223	0.07768
HC10019	0.33189	0.35428	0.36782	0.37875	0.38863	0.39825	0.40824	0.41943	0.43351	0.45732	1	0.1	0.1	0.1	0.1	0.1	0.1	0.1	0.1	0.1	0.1	1e-05
HC1001	0	0	0	0	0	0	0	0	0	2e-05	999	0	0	0	0	0	0	0	0	0	0	0.99999
HC10020	0.81334	0.8359	0.8486	0.85836	0.86682	0.87473	0.8826	0.89103	0.90105	0.91657	186.951	0.09639	0.09639	0.09639	0.09639	0.09639	0.09639	0.09639	0.09639	0.09639	0.09639	0.03613
HC10021	0.1307	0.26966	0.37867	0.47444	0.56234	0.64505	0.72427	0.80131	0.87759	0.95571	2.4936	0	0	0	0	0	0	0	0	0	0	0.99999
HC10022	0.99999	1	1	1	1	1	1	1	1	1	999	0	0	0	0	0	0	0	0	0	0	0.99999
HC10023	0	0	0	0	0	0	0	0	0	1e-05	1	0.1	0.1	0.1	0.1	0.1	0.1	0.1	0.1	0.1	0.1	1e-05
HC10024	0	0	0	0	0	0	0	0	0	1e-05	999	0	0	0	0	0	0	0	0	0	0	0.99999
HC10025	0.99999	1	1	1	1	1	1	1	1	1	999	0	0	0	0	0	0	0	0	0	0	0.99999
HC10026	1	1	1	1	1	1	1	1	1	1	999	0	0	0	0	0	0	0	0	0	0	0.99999
HC10027	0.07373	0.08846	0.09804	0.10612	0.11371	0.12135	0.12954	0.13902	0.1514	0.17347	1	0.1	0.1	0.1	0.1	0.1	0.1	0.1	0.1	0.1	0.1	1e-05
HC10028	0.04735	0.14331	0.24013	0.33766	0.4359	0.53493	0.63487	0.73595	0.8386	0.94403	1.05	0.09	0.09	0.09	0.09	0.09	0.09	0.09	0.09	0.09	0.09	0.09998
HC10029	0	3e-05	0.00043	0.00226	0.00786	0.02142	0.05007	0.10644	0.21701	0.46935	1.04992	0.09002	0.09002	0.09002	0.09002	0.09002	0.09002	0.09002	0.09002	0.09002	0.09002	0.09984
HC1002	0.94247	0.95698	0.96443	0.96976	0.97408	0.97786	0.98136	0.9848	0.98844	0.9931	1	0.1	0.1	0.1	0.1	0.1	0.1	0.1	0.1	0.1	0.1	1e-05
HC10030	0.45446	0.47632	0.48936	0.49978	0.50915	0.51821	0.52756	0.53795	0.55094	0.57263	1	0.1	0.1	0.1	0.1	0.1	0.1	0.1	0.1	0.1	0.1	1e-05
HC10031	0.03962	0.11293	0.18606	0.26089	0.33863	0.42052	0.50831	0.60482	0.71584	0.85963	1.61718	0	0	0	0	0	0	0	0	0	0	0.99999
HC10032	1	1	1	1	1	1	1	1	1	1	74.2405	0	0	0	0	0	0	0	0	0	0	0.99999
HC10033	1	1	1	1	1	1	1	1	1	1	999	0	0	0	0	0	0	0	0	0	0	0.99999
HC10034	0.00097	0.00944	0.02743	0.05594	0.0964	0.15101	0.22335	0.31999	0.45513	0.67664	1.04993	0.09001	0.09001	0.09001	0.09001	0.09001	0.09001	0.09001	0.09001	0.09001	0.09001	0.09993
HC10035	0	0	0	0	0	0	0	0	0	0	999	0.09427	0.09427	0.09427	0.09427	0.09427	0.09427	0.09427	0.09427	0.09427	0.09427	0.05735
HC10036	0	0	0	0	0	0	0	0	0	2e-05	1	0.1	0.1	0.1	0.1	0.1	0.1	0.1	0.1	0.1	0.1	1e-05
HC10037	0.01101	0.04606	0.09089	0.14399	0.20547	0.27642	0.35907	0.45774	0.58208	0.76477	999	0	0	0	0	0	0	0	0	0	0	0.99999
HC10038	0.99999	1	1	1	1	1	1	1	1	1	999	0	0	0	0	0	0	0	0	0	0	0.99999
HC10039	0	7e-05	0.00074	0.0036	0.01174	0.03038	0.06793	0.13852	0.2701	0.54677	1.05	0.09	0.09	0.09	0.09	0.09	0.09	0.09	0.09	0.09	0.09	0.09999
HC1003	0	0	0	0	0	0	0	0	0	2e-05	26.7242	0.09471	0.09471	0.09471	0.09471	0.09471	0.09471	0.09471	0.09471	0.09471	0.09471	0.05287
HC10040	0	0	0	0	0	0	0	0	0	2e-05	1.03319	0.1	0.1	0.1	0.1	0.1	0.1	0.1	0.1	0.1	0.1	1e-05
HC10041	NA	NA	NA	NA	NA	NA	NA	NA	NA	NA	NA	NA	NA	NA	NA	NA	NA	NA	NA	NA	NA	NA
HC10042	0.02621	0.08374	0.14574	0.21224	0.28387	0.36177	0.44785	0.54554	0.66219	0.8219	999	0	0	0	0	0	0	0	0	0	0	0.99999
HC10043	0.45442	0.47627	0.48931	0.49974	0.5091	0.51816	0.52751	0.53791	0.55089	0.57258	1	0.1	0.1	0.1	0.1	0.1	0.1	0.1	0.1	0.1	0.1	1e-05
HC10044	0	0	0	0	0	0	0	0	0	1e-05	1	0.1	0.1	0.1	0.1	0.1	0.1	0.1	0.1	0.1	0.1	1e-05
HC10045	1	1	1	1	1	1	1	1	1	1	999	0	0	0	0	0	0	0	0	0	0	0.99999
HC10046	0	0	0	0	0	0	0	0	0	0	999	0	0	0	0	0	0	0	0	0	0	0.99999
HC10047	0	0	0	0	0	0	0	0	0	2e-05	1	0.1	0.1	0.1	0.1	0.1	0.1	0.1	0.1	0.1	0.1	1e-05
HC10048	0	0	0	0	0	0	0	0	0	1e-05	1	0.1	0.1	0.1	0.1	0.1	0.1	0.1	0.1	0.1	0.1	1e-05
HC10049	0.09962	0.11628	0.12693	0.13584	0.14412	0.15241	0.16123	0.17137	0.18451	0.2077	1	0.1	0.1	0.1	0.1	0.1	0.1	0.1	0.1	0.1	0.1	1e-05
HC1004	0.64413	0.66895	0.68344	0.69486	0.70497	0.71464	0.72449	0.73529	0.74854	0.77011	1	0.1	0.1	0.1	0.1	0.1	0.1	0.1	0.1	0.1	0.1	1e-05
HC10050	0	0	0	0	0	0	0	0	0	0	1	0.1	0.1	0.1	0.1	0.1	0.1	0.1	0.1	0.1	0.1	1e-05
HC10051	0.99999	1	1	1	1	1	1	1	1	1	29.0667	0	0	0	0	0	0	0	0	0	0	0.99999
HC10052	0	0	0	0	0	0	0	0	0	1e-05	13.5951	0.09629	0.09629	0.09629	0.09629	0.09629	0.09629	0.09629	0.09629	0.09629	0.09629	0.03713
HC10053	0	0	0	0	0	0	0	0	0	0	1	0.1	0.1	0.1	0.1	0.1	0.1	0.1	0.1	0.1	0.1	1e-05
HC10054	0.99999	1	1	1	1	1	1	1	1	1	118.171	0	0	0	0	0	0	0	0	0	0	0.99999
HC10055	0	0	0	0	0	0	0	0	0	0	1	0.1	0.1	0.1	0.1	0.1	0.1	0.1	0.1	0.1	0.1	1e-05
HC10056	0.99999	1	1	1	1	1	1	1	1	1	999	0	0	0	0	0	0	0	0	0	0	0.99999
HC10057	0.76588	0.7897	0.8033	0.81384	0.82305	0.83173	0.84046	0.84988	0.86122	0.87914	1	0.1	0.1	0.1	0.1	0.1	0.1	0.1	0.1	0.1	0.1	1e-05
HC10058	0.8786	0.89821	0.90895	0.91703	0.9239	0.93022	0.93638	0.94283	0.95029	0.96132	1	0.1	0.1	0.1	0.1	0.1	0.1	0.1	0.1	0.1	0.1	1e-05
HC10059	0	0	0	0	0	0	0	0	0	0	1	0.1	0.1	0.1	0.1	0.1	0.1	0.1	0.1	0.1	0.1	1e-05
HC1005	0.03451	0.04497	0.05209	0.05828	0.06421	0.07031	0.07697	0.08482	0.09528	0.11447	1	0.1	0.1	0.1	0.1	0.1	0.1	0.1	0.1	0.1	0.1	1e-05
HC10060	0.32913	0.35153	0.36507	0.376	0.38589	0.39552	0.40553	0.41673	0.43083	0.45468	1	0.1	0.1	0.1	0.1	0.1	0.1	0.1	0.1	0.1	0.1	1e-05
HC10061	0.81528	0.83776	0.85042	0.86014	0.86856	0.87643	0.88427	0.89264	0.9026	0.91801	1	0.1	0.1	0.1	0.1	0.1	0.1	0.1	0.1	0.1	0.1	1e-05
HC10062	0.03424	0.10061	0.16836	0.23878	0.31291	0.39205	0.47805	0.57411	0.68691	0.83808	1.05	0.09	0.09	0.09	0.09	0.09	0.09	0.09	0.09	0.09	0.09	0.1
HC10063	0.0024	0.01685	0.04218	0.07809	0.12527	0.18532	0.26125	0.35877	0.49054	0.69978	1.04999	0.09001	0.09001	0.09001	0.09001	0.09001	0.09001	0.09001	0.09001	0.09001	0.09001	0.09992
HC10064	0	0	0	0	0	0	0	0	0	0	1	0.1	0.1	0.1	0.1	0.1	0.1	0.1	0.1	0.1	0.1	1e-05
HC10065	0	0	0	0	0	0	0	0	0	1e-05	1	0.1	0.1	0.1	0.1	0.1	0.1	0.1	0.1	0.1	0.1	1e-05
HC10066	0	0	0	0	0	0	0	0	0	0	22.7638	0.09842	0.09842	0.09842	0.09842	0.09842	0.09842	0.09842	0.09842	0.09842	0.09842	0.01579
HC10067	0.00026	0.00324	0.01061	0.02346	0.04312	0.07152	0.11185	0.17024	0.26115	0.44168	1	0.1	0.1	0.1	0.1	0.1	0.1	0.1	0.1	0.1	0.1	1e-05
HC10068	0	0	0	0	0	0	0	0	0	1e-05	1	0.1	0.1	0.1	0.1	0.1	0.1	0.1	0.1	0.1	0.1	1e-05
HC10069	0	0	0	0	0	0	0	0	0	1e-05	999	0.09404	0.09404	0.09404	0.09404	0.09404	0.09404	0.09404	0.09404	0.09404	0.09404	0.05955
HC1006	0	0	0	0	0	0	0	0	0	0	999	0.09981	0.09981	0.09981	0.09981	0.09981	0.09981	0.09981	0.09981	0.09981	0.09981	0.00186
HC10070	0.01494	0.0569	0.10749	0.16536	0.23072	0.30461	0.3891	0.4882	0.6107	0.78614	1.05	0.09	0.09	0.09	0.09	0.09	0.09	0.09	0.09	0.09	0.09	0.09999
HC10071	0.33109	0.35348	0.36703	0.37795	0.38783	0.39746	0.40745	0.41865	0.43273	0.45655	1	0.1	0.1	0.1	0.1	0.1	0.1	0.1	0.1	0.1	0.1	1e-05
HC10072	0	0	0	0	0	0	0	0	0	1e-05	1	0.1	0.1	0.1	0.1	0.1	0.1	0.1	0.1	0.1	0.1	1e-05
HC10073	0.76288	0.78676	0.8004	0.81098	0.82023	0.82896	0.83773	0.84721	0.85862	0.87666	1	0.1	0.1	0.1	0.1	0.1	0.1	0.1	0.1	0.1	0.1	1e-05
HC10074	0	0	0	0	0	0	0	0	0	2e-05	1.05483	0.1	0.1	0.1	0.1	0.1	0.1	0.1	0.1	0.1	0.1	1e-05
HC10075	0	0	0	0	0	0	0	0	0	1e-05	999	0.09754	0.09754	0.09754	0.09754	0.09754	0.09754	0.09754	0.09754	0.09754	0.09754	0.02465
HC10076	0	0	0	0	0	0	0	0	0	0	23.446	0.0976	0.0976	0.0976	0.0976	0.0976	0.0976	0.0976	0.0976	0.0976	0.0976	0.02403
HC10077	0.55106	0.575	0.58915	0.60039	0.61042	0.62007	0.62997	0.64091	0.65447	0.67686	1	0.1	0.1	0.1	0.1	0.1	0.1	0.1	0.1	0.1	0.1	1e-05
HC10078	0.17499	0.19519	0.20775	0.21807	0.22754	0.2369	0.24674	0.25791	0.27218	0.29687	1	0.1	0.1	0.1	0.1	0.1	0.1	0.1	0.1	0.1	0.1	1e-05
HC10079	0.03979	0.11415	0.18851	0.26462	0.34361	0.42669	0.51549	0.61273	0.72389	0.86614	1.04998	0.09	0.09	0.09	0.09	0.09	0.09	0.09	0.09	0.09	0.09	0.09999
HC1007	0.05523	0.15933	0.26084	0.36097	0.4602	0.5588	0.65694	0.75478	0.85251	0.95045	2.06351	0	0	0	0	0	0	0	0	0	0	0.99999
HC10080	0.032	0.09948	0.17046	0.24513	0.32409	0.40828	0.49925	0.59969	0.71517	0.86315	1.05	0.09	0.09	0.09	0.09	0.09	0.09	0.09	0.09	0.09	0.09	0.10002
HC10081	NA	NA	NA	NA	NA	NA	NA	NA	NA	NA	NA	NA	NA	NA	NA	NA	NA	NA	NA	NA	NA	NA
HC10082	0.00497	0.03356	0.08175	0.14725	0.22905	0.32675	0.44047	0.57096	0.72014	0.89363	1	0.09988	0.09988	0.09988	0.09988	0.09988	0.09988	0.09988	0.09988	0.09988	0.09988	0.00122
HC10083	NA	NA	NA	NA	NA	NA	NA	NA	NA	NA	NA	NA	NA	NA	NA	NA	NA	NA	NA	NA	NA	NA
HC10084	0.04751	0.14842	0.25145	0.3552	0.45901	0.56237	0.66483	0.76577	0.86426	0.95813	1.62001	0	0	0	0	0	0	0	0	0	0	0.99999
HC10085	0.22251	0.41407	0.54649	0.6513	0.73809	0.8112	0.87284	0.92399	0.96463	0.993	999	0	0	0	0	0	0	0	0	0	0	0.99999
HC10086	0.9999	1	1	1	1	1	1	1	1	1	999	0.09378	0.09378	0.09378	0.09378	0.09378	0.09378	0.09378	0.09378	0.09378	0.09378	0.06224
HC10087	0.00059	0.00684	0.02161	0.04652	0.08343	0.13489	0.20488	0.30043	0.43666	0.664	1	0.1	0.1	0.1	0.1	0.1	0.1	0.1	0.1	0.1	0.1	1e-05
HC10088	0.01421	0.02097	0.0259	0.03036	0.03478	0.03944	0.04465	0.05094	0.05954	0.07586	1	0.1	0.1	0.1	0.1	0.1	0.1	0.1	0.1	0.1	0.1	1e-05
HC10089	0	0.00025	0.00166	0.00586	0.01514	0.03276	0.06365	0.11641	0.21018	0.41631	999	0	0	0	0	0	0	0	0	0	0	0.99999
HC1008	0	0	0	0	0	0	0	0	0	1e-05	15.5948	0.0959	0.0959	0.0959	0.0959	0.0959	0.0959	0.0959	0.0959	0.0959	0.0959	0.04103
HC10090	0	0	0	0	0	0	0	0	0	1e-05	1	0.1	0.1	0.1	0.1	0.1	0.1	0.1	0.1	0.1	0.1	1e-05
HC10091	0	0	0	0	0	0	0	0	0	2e-05	999	0.09441	0.09441	0.09441	0.09441	0.09441	0.09441	0.09441	0.09441	0.09441	0.09441	0.05591
HC10092	0	0	0	0	0	0	0	0	0	1e-05	1.62019	0.09282	0.09282	0.09282	0.09282	0.09282	0.09282	0.09282	0.09282	0.09282	0.09282	0.07182
HC10093	0	0	0	0	0	0	0	0	0	2e-05	1.87597	0	0	0	0	0	0	0	0	0	0	0.99999
HC10094	0.00169	0.01465	0.04021	0.07884	0.13157	0.20021	0.28774	0.39955	0.54688	0.76453	1.07214	0.1	0.1	0.1	0.1	0.1	0.1	0.1	0.1	0.1	0.1	1e-05
HC10095	0.12246	0.14046	0.15185	0.16131	0.17006	0.17877	0.18801	0.19858	0.2122	0.23606	1	0.1	0.1	0.1	0.1	0.1	0.1	0.1	0.1	0.1	0.1	1e-05
HC10096	0	0	0	0	0	0	0	0	0	0	1	0.1	0.1	0.1	0.1	0.1	0.1	0.1	0.1	0.1	0.1	1e-05
HC10097	5e-05	0.00135	0.00652	0.01851	0.0407	0.07731	0.13423	0.22107	0.3574	0.60639	1	0.08935	0.08935	0.08935	0.08935	0.08935	0.08935	0.08935	0.08935	0.08935	0.08935	0.10646
HC10098	0	0	0	0	0	0	0	0	0	2e-05	1	0.1	0.1	0.1	0.1	0.1	0.1	0.1	0.1	0.1	0.1	1e-05
HC10099	NA	NA	NA	NA	NA	NA	NA	NA	NA	NA	NA	NA	NA	NA	NA	NA	NA	NA	NA	NA	NA	NA
HC1009	0.67392	0.70437	0.72196	0.73571	0.7478	0.75926	0.77085	0.78343	0.79868	0.82303	1	0.1	0.1	0.1	0.1	0.1	0.1	0.1	0.1	0.1	0.1	1e-05
HC100	0.12559	0.14375	0.15523	0.16475	0.17356	0.18232	0.19161	0.20223	0.21591	0.23984	1	0.1	0.1	0.1	0.1	0.1	0.1	0.1	0.1	0.1	0.1	1e-05
HC10100	0.99999	1	1	1	1	1	1	1	1	1	999	0	0	0	0	0	0	0	0	0	0	0.99999
HC10101	0.99999	1	1	1	1	1	1	1	1	1	999	0	0	0	0	0	0	0	0	0	0	0.99999
HC10102	0.39218	0.41427	0.42754	0.43819	0.44779	0.4571	0.46674	0.4775	0.49098	0.51365	1	0.1	0.1	0.1	0.1	0.1	0.1	0.1	0.1	0.1	0.1	1e-05
HC10103	0.99999	1	1	1	1	1	1	1	1	1	999	0	0	0	0	0	0	0	0	0	0	0.99999
HC10104	0	0	0	0	0	0	0	0	0	0	1	0.1	0.1	0.1	0.1	0.1	0.1	0.1	0.1	0.1	0.1	1e-05
HC10105	0.03045	0.10492	0.18726	0.27515	0.36786	0.46525	0.56759	0.67568	0.79131	0.91981	1.04988	0.08998	0.08998	0.08998	0.08998	0.08998	0.08998	0.08998	0.08998	0.08998	0.08998	0.10016
HC10106	0	0	0	0	0	0	0	0	0	2e-05	1	0.1	0.1	0.1	0.1	0.1	0.1	0.1	0.1	0.1	0.1	1e-05
HC10107	NA	NA	NA	NA	NA	NA	NA	NA	NA	NA	NA	NA	NA	NA	NA	NA	NA	NA	NA	NA	NA	NA
HC10108	0.68604	0.71082	0.7252	0.73648	0.74643	0.7559	0.76551	0.77601	0.78881	0.80948	1	0.1	0.1	0.1	0.1	0.1	0.1	0.1	0.1	0.1	0.1	1e-05
HC10109	0	0	0	0	0	0	0	0	0	0	123.974	0.0974	0.0974	0.0974	0.0974	0.0974	0.0974	0.0974	0.0974	0.0974	0.0974	0.026
HC1010	0	0	0	0	0	0	0	0	0	1e-05	13.2806	0.09807	0.09807	0.09807	0.09807	0.09807	0.09807	0.09807	0.09807	0.09807	0.09807	0.01931
HC10110	0	0	0	0	0	0	0	0	0	2e-05	1	0.1	0.1	0.1	0.1	0.1	0.1	0.1	0.1	0.1	0.1	1e-05
HC10111	0.89277	0.91384	0.92513	0.93347	0.94045	0.94676	0.95281	0.959	0.96596	0.97576	1	0.1	0.1	0.1	0.1	0.1	0.1	0.1	0.1	0.1	0.1	1e-05
HC10112	0.42872	0.4504	0.46337	0.47375	0.48309	0.49214	0.5015	0.51191	0.52493	0.54675	1	0.1	0.1	0.1	0.1	0.1	0.1	0.1	0.1	0.1	0.1	1e-05
HC10113	0.29206	0.31436	0.32791	0.33888	0.34884	0.35855	0.36868	0.38004	0.39438	0.41875	1	0.1	0.1	0.1	0.1	0.1	0.1	0.1	0.1	0.1	0.1	1e-05
HC10114	0.1258	0.15989	0.18242	0.20158	0.21962	0.2378	0.25727	0.27972	0.30883	0.3599	1	0.1	0.1	0.1	0.1	0.1	0.1	0.1	0.1	0.1	0.1	1e-05
HC10115	0.02757	0.03696	0.04345	0.04915	0.05466	0.06035	0.0666	0.07401	0.08396	0.10236	1	0.1	0.1	0.1	0.1	0.1	0.1	0.1	0.1	0.1	0.1	1e-05
HC10116	0	0	0	0	0	0	0	0	0	0	1	0.1	0.1	0.1	0.1	0.1	0.1	0.1	0.1	0.1	0.1	1e-05
HC10117	0	3e-05	0.00049	0.00308	0.01225	0.03685	0.09224	0.20259	0.40384	0.74831	1.48052	0.03452	0.03452	0.03452	0.03452	0.03452	0.03452	0.03452	0.03452	0.03452	0.03452	0.65481
HC10118	0.1189	0.23568	0.32738	0.4094	0.48675	0.5622	0.63794	0.71641	0.80169	0.90559	1	0.1	0.1	0.1	0.1	0.1	0.1	0.1	0.1	0.1	0.1	1e-05
HC10119	0	0	0	0	0	0	0	0	0	3e-05	1.37879	0.1	0.1	0.1	0.1	0.1	0.1	0.1	0.1	0.1	0.1	1e-05
HC1011	NA	NA	NA	NA	NA	NA	NA	NA	NA	NA	NA	NA	NA	NA	NA	NA	NA	NA	NA	NA	NA	NA
HC10120	0.03829	0.11478	0.19299	0.27365	0.35744	0.44525	0.53835	0.63889	0.75118	0.88821	1.05	0.09	0.09	0.09	0.09	0.09	0.09	0.09	0.09	0.09	0.09	0.1
HC10121	0.99999	1	1	1	1	1	1	1	1	1	465.192	0	0	0	0	0	0	0	0	0	0	0.99999
HC10122	0.04017	0.13844	0.24451	0.35386	0.46424	0.574	0.68163	0.78537	0.88268	0.96829	999	0	0	0	0	0	0	0	0	0	0	0.99999
HC10123	0.99999	1	1	1	1	1	1	1	1	1	999	0	0	0	0	0	0	0	0	0	0	0.99999
HC10124	0	0	0	0	0	0	0	0	0	0.00122	9.82447	0.09849	0.09849	0.09849	0.09849	0.09849	0.09849	0.09849	0.09849	0.09849	0.09849	0.01509
HC10125	0.70609	0.73075	0.74501	0.75616	0.76598	0.77531	0.78475	0.79504	0.80756	0.82767	107.548	0.09928	0.09928	0.09928	0.09928	0.09928	0.09928	0.09928	0.09928	0.09928	0.09928	0.00723
HC10126	0.58813	0.61257	0.62694	0.63833	0.64846	0.65819	0.66815	0.67911	0.69266	0.7149	1	0.1	0.1	0.1	0.1	0.1	0.1	0.1	0.1	0.1	0.1	1e-05
HC10127	0	0	0	0	0	0	0	0	0	0	999	0.04062	0.04062	0.04062	0.04062	0.04062	0.04062	0.04062	0.04062	0.04062	0.04062	0.59381
HC10128	0.99996	1	1	1	1	1	1	1	1	1	59.9351	0	0	0	0	0	0	0	0	0	0	0.99999
HC10129	0.11583	0.13347	0.14466	0.15397	0.1626	0.1712	0.18033	0.19078	0.20428	0.22797	1	0.1	0.1	0.1	0.1	0.1	0.1	0.1	0.1	0.1	0.1	1e-05
HC1012	0	0	0	0	0	0	0	0	0	0	209.039	0.09922	0.09922	0.09922	0.09922	0.09922	0.09922	0.09922	0.09922	0.09922	0.09922	0.00783
HC10130	0	0	0	0	0	0	0	0	0	1e-05	59.2466	0.09972	0.09972	0.09972	0.09972	0.09972	0.09972	0.09972	0.09972	0.09972	0.09972	0.00284
HC10131	NA	NA	NA	NA	NA	NA	NA	NA	NA	NA	NA	NA	NA	NA	NA	NA	NA	NA	NA	NA	NA	NA
HC10132	0	0	0	0	0	0	0	0	0	0	999	0.08721	0.08721	0.08721	0.08721	0.08721	0.08721	0.08721	0.08721	0.08721	0.08721	0.12791
HC10133	NA	NA	NA	NA	NA	NA	NA	NA	NA	NA	NA	NA	NA	NA	NA	NA	NA	NA	NA	NA	NA	NA
HC10134	0	0	0	0	0	0	0	0	0	0	1	0.1	0.1	0.1	0.1	0.1	0.1	0.1	0.1	0.1	0.1	1e-05
HC10135	NA	NA	NA	NA	NA	NA	NA	NA	NA	NA	NA	NA	NA	NA	NA	NA	NA	NA	NA	NA	NA	NA
HC10136	0	0	0	0	0	0	0	0	0	0	1	0.1	0.1	0.1	0.1	0.1	0.1	0.1	0.1	0.1	0.1	1e-05
HC10137	0	0	0	0	0	0	0	0	0	0	1	0.1	0.1	0.1	0.1	0.1	0.1	0.1	0.1	0.1	0.1	1e-05
HC10138	0.20844	0.22957	0.2426	0.25326	0.263	0.27258	0.28262	0.29398	0.30843	0.33327	1	0.1	0.1	0.1	0.1	0.1	0.1	0.1	0.1	0.1	0.1	1e-05
HC10139	0.05786	0.16136	0.26051	0.35772	0.45395	0.54981	0.64583	0.74261	0.84104	0.94334	1.05	0.09	0.09	0.09	0.09	0.09	0.09	0.09	0.09	0.09	0.09	0.09999
HC1013	0.0025	0.01446	0.03328	0.05859	0.09101	0.13196	0.18418	0.25308	0.35156	0.52975	1	0.1	0.1	0.1	0.1	0.1	0.1	0.1	0.1	0.1	0.1	1e-05
HC10140	0.99998	1	1	1	1	1	1	1	1	1	1	0	0	0	0	0	0	0	0	0	0	0.99999
HC10141	0.03633	0.10318	0.17012	0.23909	0.31138	0.38841	0.47215	0.56598	0.67691	0.82803	1.00921	0	0	0	0	0	0	0	0	0	0	0.99999
HC10142	1	1	1	1	1	1	1	1	1	1	999	0	0	0	0	0	0	0	0	0	0	0.99999
HC10143	0	0	0	0	0	0	0	0	0	2e-05	2.44876	0	0	0	0	0	0	0	0	0	0	0.99999
HC10144	1	1	1	1	1	1	1	1	1	1	999	0	0	0	0	0	0	0	0	0	0	0.99999
HC10145	0.27526	0.43669	0.54207	0.62567	0.69699	0.76033	0.81811	0.8719	0.92301	0.97311	999	0.02625	0.02625	0.02625	0.02625	0.02625	0.02625	0.02625	0.02625	0.02625	0.02625	0.7375
HC10146	1	1	1	1	1	1	1	1	1	1	408.724	0	0	0	0	0	0	0	0	0	0	0.99999
HC10147	0	0	0	0	0	0	0	0	0	3e-05	1	0.1	0.1	0.1	0.1	0.1	0.1	0.1	0.1	0.1	0.1	1e-05
HC10148	0.21148	0.23267	0.24574	0.25642	0.26618	0.27577	0.28583	0.2972	0.31166	0.33651	1	0.1	0.1	0.1	0.1	0.1	0.1	0.1	0.1	0.1	0.1	1e-05
HC10149	0.04517	0.1182	0.18773	0.25747	0.32926	0.40477	0.48608	0.57656	0.68314	0.82868	1	0.1	0.1	0.1	0.1	0.1	0.1	0.1	0.1	0.1	0.1	1e-05
HC1014	0	0	0	0	0	0	0	0	0	0	57.0927	0.09647	0.09647	0.09647	0.09647	0.09647	0.09647	0.09647	0.09647	0.09647	0.09647	0.0353
HC10150	1	1	1	1	1	1	1	1	1	1	83.0282	0	0	0	0	0	0	0	0	0	0	0.99999
HC10151	0	0	0	0	0	0	0	0	0	1e-05	8.90273	0.0932	0.0932	0.0932	0.0932	0.0932	0.0932	0.0932	0.0932	0.0932	0.0932	0.06795
HC10152	0	0	0	0	0	0	0	0	0	1e-05	2.18711	0.1	0.1	0.1	0.1	0.1	0.1	0.1	0.1	0.1	0.1	1e-05
HC10153	0.01633	0.06175	0.1161	0.17787	0.24712	0.32478	0.41274	0.51462	0.63837	0.81005	1.05	0.09	0.09	0.09	0.09	0.09	0.09	0.09	0.09	0.09	0.09	0.1
HC10154	NA	NA	NA	NA	NA	NA	NA	NA	NA	NA	NA	NA	NA	NA	NA	NA	NA	NA	NA	NA	NA	NA
HC10155	0.05468	0.06762	0.07617	0.08347	0.09038	0.09738	0.10495	0.11376	0.12537	0.14629	1	0.1	0.1	0.1	0.1	0.1	0.1	0.1	0.1	0.1	0.1	1e-05
HC10156	0.07787	0.09295	0.10272	0.11095	0.11867	0.12642	0.13473	0.14433	0.15685	0.17914	1	0.1	0.1	0.1	0.1	0.1	0.1	0.1	0.1	0.1	0.1	1e-05
HC10157	0.21028	0.2331	0.24721	0.25876	0.26932	0.27972	0.29063	0.30297	0.31868	0.34568	1	0.1	0.1	0.1	0.1	0.1	0.1	0.1	0.1	0.1	0.1	1e-05
HC10158	0.13825	0.15702	0.16883	0.17859	0.18761	0.19656	0.20602	0.21682	0.2307	0.2549	1	0.1	0.1	0.1	0.1	0.1	0.1	0.1	0.1	0.1	0.1	1e-05
HC10159	0	0	0	0	0	0	0	0	0	1e-05	28.6989	0.09481	0.09481	0.09481	0.09481	0.09481	0.09481	0.09481	0.09481	0.09481	0.09481	0.05191
HC1015	0	0	0	0	0	0	0	0	0	1e-05	1	0.1	0.1	0.1	0.1	0.1	0.1	0.1	0.1	0.1	0.1	1e-05
HC10160	NA	NA	NA	NA	NA	NA	NA	NA	NA	NA	NA	NA	NA	NA	NA	NA	NA	NA	NA	NA	NA	NA
HC10161	NA	NA	NA	NA	NA	NA	NA	NA	NA	NA	NA	NA	NA	NA	NA	NA	NA	NA	NA	NA	NA	NA
HC10162	0.22616	0.24766	0.26088	0.27166	0.28149	0.29115	0.30126	0.31267	0.32716	0.35199	1	0.1	0.1	0.1	0.1	0.1	0.1	0.1	0.1	0.1	0.1	1e-05
HC10163	0	0	0	0	0	0	0	0	0	1e-05	1.13026	0.1	0.1	0.1	0.1	0.1	0.1	0.1	0.1	0.1	0.1	1e-05
HC10164	0.01109	0.04866	0.09792	0.15675	0.22496	0.30333	0.39371	0.49979	0.62967	0.8096	1.17586	0	0	0	0	0	0	0	0	0	0	0.99999
HC10165	0.13737	0.18525	0.2176	0.24534	0.27158	0.29805	0.32637	0.3589	0.40076	0.47276	23.909	0.1	0.1	0.1	0.1	0.1	0.1	0.1	0.1	0.1	0.1	1e-05
HC10166	6e-05	0.0017	0.00781	0.0214	0.04585	0.08528	0.14546	0.23574	0.37511	0.62416	1.03405	0.09252	0.09252	0.09252	0.09252	0.09252	0.09252	0.09252	0.09252	0.09252	0.09252	0.07485
HC10167	0.99999	1	1	1	1	1	1	1	1	1	2.77385	0	0	0	0	0	0	0	0	0	0	0.99999
HC10168	0.0314	0.09306	0.15657	0.2231	0.29369	0.36971	0.45316	0.54756	0.66038	0.81638	1.04999	0.09	0.09	0.09	0.09	0.09	0.09	0.09	0.09	0.09	0.09	0.09998
HC10169	0.79841	0.82142	0.83444	0.84448	0.8532	0.86138	0.86955	0.87832	0.8888	0.90514	1	0.1	0.1	0.1	0.1	0.1	0.1	0.1	0.1	0.1	0.1	1e-05
HC1016	0	0	0	0	0	0	0	0	0	1e-05	52.8383	0.09856	0.09856	0.09856	0.09856	0.09856	0.09856	0.09856	0.09856	0.09856	0.09856	0.01439
HC10170	0	0.00019	0.0016	0.00659	0.01904	0.04474	0.09232	0.17551	0.32029	0.60132	466.069	0	0	0	0	0	0	0	0	0	0	0.99999
HC10171	0.18637	0.20692	0.21967	0.23012	0.2397	0.24914	0.25906	0.27031	0.28467	0.30943	1	0.1	0.1	0.1	0.1	0.1	0.1	0.1	0.1	0.1	0.1	1e-05
HC10172	0.13323	0.15177	0.16345	0.17313	0.18207	0.19095	0.20034	0.21107	0.22488	0.24898	1	0.1	0.1	0.1	0.1	0.1	0.1	0.1	0.1	0.1	0.1	1e-05
HC10173	0	0	0	0	0	0	0	0	0	1e-05	1	0.1	0.1	0.1	0.1	0.1	0.1	0.1	0.1	0.1	0.1	1e-05
HC10174	0.00324	0.00635	0.00902	0.01165	0.01443	0.01751	0.02113	0.02569	0.03221	0.04529	1	0.1	0.1	0.1	0.1	0.1	0.1	0.1	0.1	0.1	0.1	1e-05
HC10175	0.24463	0.26644	0.2798	0.29067	0.30057	0.31028	0.32042	0.33185	0.34634	0.37111	1	0.1	0.1	0.1	0.1	0.1	0.1	0.1	0.1	0.1	0.1	1e-05
HC10176	0.0014	0.01148	0.03084	0.05985	0.09954	0.15179	0.21991	0.31015	0.43653	0.64825	1.14226	0.1	0.1	0.1	0.1	0.1	0.1	0.1	0.1	0.1	0.1	1e-05
HC10177	0.07166	0.08622	0.0957	0.1037	0.11123	0.1188	0.12693	0.13635	0.14865	0.17062	101.602	0.09402	0.09402	0.09402	0.09402	0.09402	0.09402	0.09402	0.09402	0.09402	0.09402	0.0598
HC10178	0.06586	0.0799	0.08909	0.09687	0.1042	0.11159	0.11954	0.12877	0.14086	0.1625	1	0.1	0.1	0.1	0.1	0.1	0.1	0.1	0.1	0.1	0.1	1e-05
HC10179	0	0	0	0	0	0	0	0	0	1e-05	4.30479	0.05821	0.05821	0.05821	0.05821	0.05821	0.05821	0.05821	0.05821	0.05821	0.05821	0.41795
HC1017	0.14909	0.16833	0.18039	0.19035	0.19952	0.20861	0.2182	0.22913	0.24315	0.26754	1	0.1	0.1	0.1	0.1	0.1	0.1	0.1	0.1	0.1	0.1	1e-05
HC10180	0.99999	1	1	1	1	1	1	1	1	1	999	0	0	0	0	0	0	0	0	0	0	0.99999
HC10181	0	0	0	0	0	0	0	0	0	1e-05	1.11141	0.1	0.1	0.1	0.1	0.1	0.1	0.1	0.1	0.1	0.1	1e-05
HC10182	1	1	1	1	1	1	1	1	1	1	999	0.09457	0.09457	0.09457	0.09457	0.09457	0.09457	0.09457	0.09457	0.09457	0.09457	0.05435
HC10183	0.0659	0.10038	0.12553	0.1481	0.17022	0.19322	0.21854	0.24847	0.28819	0.35945	2.80637	0.1	0.1	0.1	0.1	0.1	0.1	0.1	0.1	0.1	0.1	1e-05
HC10184	0	0	0	0	0	0	0	0	0	0	1	0.1	0.1	0.1	0.1	0.1	0.1	0.1	0.1	0.1	0.1	1e-05
HC10185	0.10676	0.12387	0.13476	0.14385	0.1523	0.16073	0.1697	0.17998	0.19329	0.21671	1	0.1	0.1	0.1	0.1	0.1	0.1	0.1	0.1	0.1	0.1	1e-05
HC10186	0.01537	0.05774	0.10843	0.16618	0.23124	0.30468	0.3886	0.48701	0.60878	0.78372	1	0.09211	0.09211	0.09211	0.09211	0.09211	0.09211	0.09211	0.09211	0.09211	0.09211	0.07893
HC10187	0.35471	0.37705	0.39052	0.40136	0.41116	0.42068	0.43056	0.44161	0.45549	0.47891	1	0.1	0.1	0.1	0.1	0.1	0.1	0.1	0.1	0.1	0.1	1e-05
HC10188	0.13448	0.15308	0.16479	0.17449	0.18345	0.19235	0.20176	0.21251	0.22633	0.25046	1	0.1	0.1	0.1	0.1	0.1	0.1	0.1	0.1	0.1	0.1	1e-05
HC10189	0	0	0	0	0	0	0	0	0	0	1	0.1	0.1	0.1	0.1	0.1	0.1	0.1	0.1	0.1	0.1	1e-05
HC1018	0.17623	0.19647	0.20906	0.21939	0.22888	0.23824	0.24809	0.25927	0.27356	0.29826	1	0.1	0.1	0.1	0.1	0.1	0.1	0.1	0.1	0.1	0.1	1e-05
HC10190	0.99999	1	1	1	1	1	1	1	1	1	1.89239	0	0	0	0	0	0	0	0	0	0	0.99999
HC10191	0	0	0	0	0	0	0	0	0	2e-05	1.05887	0.1	0.1	0.1	0.1	0.1	0.1	0.1	0.1	0.1	0.1	1e-05
HC10192	0.04607	0.13395	0.22137	0.30961	0.39943	0.49154	0.58687	0.68682	0.79406	0.91618	1	0.00854	0.00854	0.00854	0.00854	0.00854	0.00854	0.00854	0.00854	0.00854	0.00854	0.9146
HC10193	NA	NA	NA	NA	NA	NA	NA	NA	NA	NA	NA	NA	NA	NA	NA	NA	NA	NA	NA	NA	NA	NA
HC10194	0	0	0	0	0	0	0	0	0	0	1	0.1	0.1	0.1	0.1	0.1	0.1	0.1	0.1	0.1	0.1	1e-05
HC10195	0.99999	1	1	1	1	1	1	1	1	1	999	0	0	0	0	0	0	0	0	0	0	0.99999
HC10196	0.03467	0.04515	0.05228	0.05848	0.06443	0.07053	0.0772	0.08505	0.09553	0.11474	1	0.1	0.1	0.1	0.1	0.1	0.1	0.1	0.1	0.1	0.1	1e-05
HC10197	0.0004	0.00677	0.02518	0.05996	0.11486	0.19357	0.3	0.43882	0.61662	0.84651	1.04357	0.09055	0.09055	0.09055	0.09055	0.09055	0.09055	0.09055	0.09055	0.09055	0.09055	0.09453
HC10198	0	0	0	0	0	0	0	0	0	0	1	0.1	0.1	0.1	0.1	0.1	0.1	0.1	0.1	0.1	0.1	1e-05
HC10199	0	0	0	0	0	0	0	0	0	0	128.251	0.09719	0.09719	0.09719	0.09719	0.09719	0.09719	0.09719	0.09719	0.09719	0.09719	0.02815
HC1019	0.12646	0.14466	0.15616	0.1657	0.17453	0.18331	0.1926	0.20323	0.21693	0.24088	1	0.1	0.1	0.1	0.1	0.1	0.1	0.1	0.1	0.1	0.1	1e-05
HC101	0.07223	0.08684	0.09634	0.10437	0.11191	0.1195	0.12765	0.13708	0.14941	0.17141	1	0.1	0.1	0.1	0.1	0.1	0.1	0.1	0.1	0.1	0.1	1e-05
HC10200	0	0	0	0	0	0	0	0	0	1e-05	1	0.1	0.1	0.1	0.1	0.1	0.1	0.1	0.1	0.1	0.1	1e-05
HC10201	0.12806	0.23911	0.32395	0.39923	0.47023	0.53988	0.6106	0.68525	0.76894	0.87758	999	0	0	0	0	0	0	0	0	0	0	0.99999
HC10202	0	0	0	0	0	0	0	0	0	1e-05	999	0.09399	0.09399	0.09399	0.09399	0.09399	0.09399	0.09399	0.09399	0.09399	0.09399	0.06013
HC10203	0	0	0	0	0	0	0	0	0	1e-05	30.0829	0.09951	0.09951	0.09951	0.09951	0.09951	0.09951	0.09951	0.09951	0.09951	0.09951	0.00491
HC10204	0.29776	0.48516	0.60451	0.69562	0.76973	0.83178	0.8843	0.92857	0.96491	0.99212	999	0	0	0	0	0	0	0	0	0	0	0.99999
HC10205	0	0	0	0	0	0	0	0	0	0	1	0.1	0.1	0.1	0.1	0.1	0.1	0.1	0.1	0.1	0.1	1e-05
HC10206	0.03834	0.10545	0.17145	0.2389	0.30931	0.38421	0.4657	0.55729	0.66633	0.81728	999	0	0	0	0	0	0	0	0	0	0	0.99999
HC10207	0	0	0	0	0	0	0	0	0	2e-05	556.259	0	0	0	0	0	0	0	0	0	0	0.99999
HC10208	0.17409	0.19426	0.2068	0.21711	0.22658	0.23592	0.24576	0.25692	0.27119	0.29587	1	0.1	0.1	0.1	0.1	0.1	0.1	0.1	0.1	0.1	0.1	1e-05
HC10209	1	1	1	1	1	1	1	1	1	1	999	0.09747	0.09747	0.09747	0.09747	0.09747	0.09747	0.09747	0.09747	0.09747	0.09747	0.02531
HC1020	0.28962	0.3119	0.32545	0.33642	0.34637	0.3561	0.36622	0.3776	0.39195	0.41634	1	0.1	0.1	0.1	0.1	0.1	0.1	0.1	0.1	0.1	0.1	1e-05
HC10210	0	0	0	0	0	0	0	0	0	3e-05	1.03682	0.1	0.1	0.1	0.1	0.1	0.1	0.1	0.1	0.1	0.1	1e-05
HC10211	0.18603	0.35931	0.485	0.58859	0.67789	0.75647	0.82618	0.88785	0.94143	0.98512	2.64738	0	0	0	0	0	0	0	0	0	0	0.99999
HC10212	0	0	0	0	0	0	0	0	0	1e-05	1.02926	0.1	0.1	0.1	0.1	0.1	0.1	0.1	0.1	0.1	0.1	1e-05
HC10213	0.26452	0.28658	0.30005	0.31099	0.32093	0.33066	0.34082	0.35224	0.36669	0.39133	286.284	0.09971	0.09971	0.09971	0.09971	0.09971	0.09971	0.09971	0.09971	0.09971	0.09971	0.00286
HC10214	0.32033	0.34272	0.35628	0.36722	0.37713	0.38679	0.39683	0.40808	0.42225	0.44624	1	0.1	0.1	0.1	0.1	0.1	0.1	0.1	0.1	0.1	0.1	1e-05
HC10215	0.17842	0.19873	0.21135	0.22171	0.23122	0.2406	0.25047	0.26166	0.27597	0.30068	1	0.1	0.1	0.1	0.1	0.1	0.1	0.1	0.1	0.1	0.1	1e-05
HC10216	0.3086	0.33096	0.34453	0.35549	0.36543	0.37512	0.3852	0.3965	0.41075	0.4349	1	0.1	0.1	0.1	0.1	0.1	0.1	0.1	0.1	0.1	0.1	1e-05
HC10217	0	0	0	0	0	1	1	1	1	1	NA	0.1	0.1	0.1	0.1	0.1	0.1	0.1	0.1	0.1	0.1	NA
HC10218	0.00682	0.03903	0.08827	0.15188	0.22898	0.31963	0.42474	0.54641	0.68931	0.86725	1.05	0.09	0.09	0.09	0.09	0.09	0.09	0.09	0.09	0.09	0.09	0.10001
HC10219	0.00745	0.03882	0.08441	0.14198	0.21113	0.29248	0.38774	0.50037	0.63791	0.82392	1.34065	0	0	0	0	0	0	0	0	0	0	0.99999
HC1021	0.03322	0.10925	0.19107	0.27731	0.3677	0.46243	0.56209	0.66787	0.78229	0.91268	1.24036	0	0	0	0	0	0	0	0	0	0	0.99999
HC10220	0.02124	0.07294	0.13122	0.19532	0.26561	0.34312	0.42976	0.52909	0.6488	0.81421	2.16369	0	0	0	0	0	0	0	0	0	0	0.99999
HC10221	0	0	0	0	0	0	0	0	0	1e-05	1	0.1	0.1	0.1	0.1	0.1	0.1	0.1	0.1	0.1	0.1	1e-05
HC10222	0	0	0	0	0	0	0	0	0	0	1	0.1	0.1	0.1	0.1	0.1	0.1	0.1	0.1	0.1	0.1	1e-05
HC10223	0	0	0	0	0	0	0	0	0	1e-05	18.4524	0.09245	0.09245	0.09245	0.09245	0.09245	0.09245	0.09245	0.09245	0.09245	0.09245	0.07553
HC10224	0.27043	0.29255	0.30605	0.317	0.32695	0.33668	0.34683	0.35825	0.37268	0.39727	1	0.1	0.1	0.1	0.1	0.1	0.1	0.1	0.1	0.1	0.1	1e-05
HC10225	0.50175	0.66159	0.74941	0.81157	0.85969	0.89858	0.93067	0.95725	0.97887	0.99513	999	0	0	0	0	0	0	0	0	0	0	0.99999
HC10226	0	0	0	0	0	4e-05	0.00054	0.00534	0.04025	0.26988	1.12725	0.1	0.1	0.1	0.1	0.1	0.1	0.1	0.1	0.1	0.1	1e-05
HC10227	0.23255	0.25417	0.26744	0.27826	0.28812	0.29779	0.30792	0.31934	0.33383	0.35864	1	0.1	0.1	0.1	0.1	0.1	0.1	0.1	0.1	0.1	0.1	1e-05
HC10228	0	0	0	0	0	0	0	0	0	1e-05	1	0.1	0.1	0.1	0.1	0.1	0.1	0.1	0.1	0.1	0.1	1e-05
HC10229	0.10389	0.21408	0.30305	0.38396	0.46126	0.53751	0.61486	0.69586	0.78499	0.89551	999	0	0	0	0	0	0	0	0	0	0	0.99999
HC1022	0.75242	0.7765	0.79029	0.801	0.81038	0.81924	0.82816	0.83782	0.84947	0.86795	1	0.1	0.1	0.1	0.1	0.1	0.1	0.1	0.1	0.1	0.1	1e-05
HC10230	NA	NA	NA	NA	NA	NA	NA	NA	NA	NA	NA	NA	NA	NA	NA	NA	NA	NA	NA	NA	NA	NA
HC10231	0.48362	0.50622	0.51966	0.53039	0.54002	0.54931	0.55889	0.56952	0.58276	0.60483	1	0.1	0.1	0.1	0.1	0.1	0.1	0.1	0.1	0.1	0.1	1e-05
HC10232	0.03624	0.04694	0.0542	0.0605	0.06653	0.07272	0.07947	0.08741	0.098	0.11736	1	0.1	0.1	0.1	0.1	0.1	0.1	0.1	0.1	0.1	0.1	1e-05
HC10233	0.05564	0.15348	0.24718	0.33949	0.43163	0.52446	0.61883	0.71588	0.81759	0.92926	1.05055	0.09013	0.09013	0.09013	0.09013	0.09013	0.09013	0.09013	0.09013	0.09013	0.09013	0.0987
HC10234	0	0	0	0	0	0	0	0	0	2e-05	52.7751	0.09918	0.09918	0.09918	0.09918	0.09918	0.09918	0.09918	0.09918	0.09918	0.09918	0.00821
HC10235	0	0	0	0	0	0	0	0	0	0	167.181	0.0986	0.0986	0.0986	0.0986	0.0986	0.0986	0.0986	0.0986	0.0986	0.0986	0.014
HC10236	0	0	0	0	0	0	0	0	0	4e-05	8.95105	0.09324	0.09324	0.09324	0.09324	0.09324	0.09324	0.09324	0.09324	0.09324	0.09324	0.06763
HC10237	0	0	0	0	0	0	0	0	0	0	1	0.1	0.1	0.1	0.1	0.1	0.1	0.1	0.1	0.1	0.1	1e-05
HC10238	0.19624	0.21706	0.22995	0.2405	0.25016	0.25967	0.26965	0.28095	0.29536	0.32017	1	0.1	0.1	0.1	0.1	0.1	0.1	0.1	0.1	0.1	0.1	1e-05
HC10239	0.46702	0.6001	0.67681	0.73431	0.7819	0.82357	0.86157	0.89751	0.93305	0.97154	999	0	0	0	0	0	0	0	0	0	0	0.99999
HC1023	0.04999	0.12836	0.20184	0.27477	0.34915	0.42667	0.50932	0.60025	0.70577	0.84627	1.72134	0	0	0	0	0	0	0	0	0	0	0.99999
HC10240	0.02096	0.02917	0.03497	0.04012	0.04514	0.05037	0.05617	0.06309	0.07244	0.08993	1	0.1	0.1	0.1	0.1	0.1	0.1	0.1	0.1	0.1	0.1	1e-05
HC10241	0	0	0	0	0	0	0	0	0	0	1	0.1	0.1	0.1	0.1	0.1	0.1	0.1	0.1	0.1	0.1	1e-05
HC10242	0	0	0	0	0	0	0	0	0	0	19.9065	0.09455	0.09455	0.09455	0.09455	0.09455	0.09455	0.09455	0.09455	0.09455	0.09455	0.05455
HC10243	0.27171	0.29385	0.30735	0.3183	0.32825	0.33799	0.34814	0.35955	0.37398	0.39855	1	0.1	0.1	0.1	0.1	0.1	0.1	0.1	0.1	0.1	0.1	1e-05
HC10244	0.05502	0.06799	0.07656	0.08388	0.0908	0.09781	0.10539	0.11422	0.12584	0.14679	1	0.1	0.1	0.1	0.1	0.1	0.1	0.1	0.1	0.1	0.1	1e-05
HC10245	0	1e-05	0.00019	0.00128	0.00539	0.01708	0.04508	0.1056	0.23182	0.52145	1.14027	0.1	0.1	0.1	0.1	0.1	0.1	0.1	0.1	0.1	0.1	1e-05
HC10246	0.39401	0.42904	0.45015	0.46711	0.48238	0.49719	0.5125	0.52952	0.55074	0.58607	1	0.1	0.1	0.1	0.1	0.1	0.1	0.1	0.1	0.1	0.1	1e-05
HC10247	0	0	0	0	0	0	0	0	0	0	1	0.1	0.1	0.1	0.1	0.1	0.1	0.1	0.1	0.1	0.1	1e-05
HC10248	0	0	0	0	0	0	0	0	0	3e-05	1.13666	0.1	0.1	0.1	0.1	0.1	0.1	0.1	0.1	0.1	0.1	1e-05
HC10249	0.99999	1	1	1	1	1	1	1	1	1	999	0	0	0	0	0	0	0	0	0	0	0.99999
HC1024	0.21208	0.23329	0.24637	0.25705	0.26681	0.27641	0.28647	0.29784	0.3123	0.33715	1	0.1	0.1	0.1	0.1	0.1	0.1	0.1	0.1	0.1	0.1	1e-05
HC10250	0.32509	0.34748	0.36103	0.37197	0.38187	0.39151	0.40154	0.41276	0.4269	0.45081	1	0.1	0.1	0.1	0.1	0.1	0.1	0.1	0.1	0.1	0.1	1e-05
HC10251	5e-05	0.00165	0.00815	0.02337	0.05168	0.09823	0.16981	0.27652	0.43679	0.7016	1	0.1	0.1	0.1	0.1	0.1	0.1	0.1	0.1	0.1	0.1	1e-05
HC10252	NA	NA	NA	NA	NA	NA	NA	NA	NA	NA	NA	NA	NA	NA	NA	NA	NA	NA	NA	NA	NA	NA
HC10253	0	0	0	0	0	0	0	0	0	0	35.7781	0.09618	0.09618	0.09618	0.09618	0.09618	0.09618	0.09618	0.09618	0.09618	0.09618	0.03816
HC10254	0	0	0	0	0	0	0	0	0	4e-05	1	0.1	0.1	0.1	0.1	0.1	0.1	0.1	0.1	0.1	0.1	1e-05
HC10255	0	0	0	0	0	0	0	0	0	1e-05	33.4892	0.0997	0.0997	0.0997	0.0997	0.0997	0.0997	0.0997	0.0997	0.0997	0.0997	0.00303
HC10256	0.09491	0.22158	0.32927	0.428	0.52119	0.61064	0.69753	0.78279	0.86745	0.95341	1.05442	0	0	0	0	0	0	0	0	0	0	0.99999
HC10257	0.20565	0.25205	0.28179	0.30657	0.3295	0.35222	0.37618	0.40332	0.43779	0.49635	21.1417	0.1	0.1	0.1	0.1	0.1	0.1	0.1	0.1	0.1	0.1	1e-05
HC10258	0.11615	0.1338	0.145	0.15432	0.16296	0.17156	0.1807	0.19116	0.20467	0.22836	1	0.1	0.1	0.1	0.1	0.1	0.1	0.1	0.1	0.1	0.1	1e-05
HC10259	0	0	0	0	0	0	0	0	0	1e-05	1	0.1	0.1	0.1	0.1	0.1	0.1	0.1	0.1	0.1	0.1	1e-05
HC1025	1	1	1	1	1	1	1	1	1	1	999	0.09164	0.09164	0.09164	0.09164	0.09164	0.09164	0.09164	0.09164	0.09164	0.09164	0.08362
HC10260	0	0	0	0	0	0	0	0	0	1e-05	38.4511	0.09922	0.09922	0.09922	0.09922	0.09922	0.09922	0.09922	0.09922	0.09922	0.09922	0.00782
HC10261	0.02963	0.03935	0.04604	0.05189	0.05754	0.06335	0.06973	0.07728	0.08739	0.10604	1	0.1	0.1	0.1	0.1	0.1	0.1	0.1	0.1	0.1	0.1	1e-05
HC10262	0.00024	0.00399	0.01477	0.03521	0.06804	0.11661	0.18571	0.28332	0.4259	0.66605	1.05	0.09	0.09	0.09	0.09	0.09	0.09	0.09	0.09	0.09	0.09	0.1
HC10263	0.02177	0.07126	0.12572	0.18507	0.25	0.32178	0.40259	0.49642	0.61202	0.77923	2.74926	0	0	0	0	0	0	0	0	0	0	0.99999
HC10264	1	1	1	1	1	1	1	1	1	1	999	0	0	0	0	0	0	0	0	0	0	0.99999
HC10265	0	0	0	0	0	0	0	0.86518	1	1	49.4861	0.09817	0.09817	0.09817	0.09817	0.09817	0.09817	0.09817	0.09817	0.09817	0.09817	0.01828
HC10266	0.33908	0.36146	0.37498	0.38589	0.39574	0.40533	0.4153	0.42644	0.44046	0.46415	1	0.1	0.1	0.1	0.1	0.1	0.1	0.1	0.1	0.1	0.1	1e-05
HC10267	0.03805	0.10768	0.17708	0.24829	0.32261	0.40139	0.48656	0.58128	0.69213	0.84039	1.04758	0.09172	0.09172	0.09172	0.09172	0.09172	0.09172	0.09172	0.09172	0.09172	0.09172	0.08278
HC10268	0	0	0	0	0	0	0	0	0	1e-05	1	0.1	0.1	0.1	0.1	0.1	0.1	0.1	0.1	0.1	0.1	1e-05
HC10269	NA	NA	NA	NA	NA	NA	NA	NA	NA	NA	NA	NA	NA	NA	NA	NA	NA	NA	NA	NA	NA	NA
HC1026	0.09117	0.10726	0.11759	0.12625	0.13434	0.14243	0.15107	0.16102	0.17394	0.19681	1	0.1	0.1	0.1	0.1	0.1	0.1	0.1	0.1	0.1	0.1	1e-05
HC10270	0.62031	0.64503	0.65951	0.67094	0.68109	0.69081	0.70074	0.71164	0.72505	0.74698	1	0.1	0.1	0.1	0.1	0.1	0.1	0.1	0.1	0.1	0.1	1e-05
HC10271	0.28536	0.30761	0.32115	0.33212	0.34208	0.3518	0.36194	0.37332	0.38769	0.41213	1	0.1	0.1	0.1	0.1	0.1	0.1	0.1	0.1	0.1	0.1	1e-05
HC10272	0	0	0	0	0	0	0	0	0	1e-05	30.3473	0.0994	0.0994	0.0994	0.0994	0.0994	0.0994	0.0994	0.0994	0.0994	0.0994	0.00597
HC10273	0	0	0	0	0	0	0	0	0	2e-05	7.56543	0.09588	0.09588	0.09588	0.09588	0.09588	0.09588	0.09588	0.09588	0.09588	0.09588	0.04119
HC10274	0	0	0	0	0	0	0	0	0	0	1	0.1	0.1	0.1	0.1	0.1	0.1	0.1	0.1	0.1	0.1	1e-05
HC10275	0.53427	0.55793	0.57193	0.58307	0.59303	0.60261	0.61246	0.62336	0.63688	0.65926	1	0.1	0.1	0.1	0.1	0.1	0.1	0.1	0.1	0.1	0.1	1e-05
HC10276	0.02918	0.03883	0.04548	0.05129	0.05691	0.0627	0.06905	0.07657	0.08665	0.10524	1	0.1	0.1	0.1	0.1	0.1	0.1	0.1	0.1	0.1	0.1	1e-05
HC10277	0.99999	1	1	1	1	1	1	1	1	1	320.828	0	0	0	0	0	0	0	0	0	0	0.99999
HC10278	0.99999	1	1	1	1	1	1	1	1	1	999	0	0	0	0	0	0	0	0	0	0	0.99999
HC10279	0.41381	0.4357	0.4488	0.45931	0.46877	0.47794	0.48743	0.498	0.51122	0.53341	1	0.1	0.1	0.1	0.1	0.1	0.1	0.1	0.1	0.1	0.1	1e-05
HC1027	0.11187	0.26793	0.39822	0.51348	0.61727	0.71112	0.7956	0.87054	0.93478	0.98489	999	0	0	0	0	0	0	0	0	0	0	0.99999
HC10280	NA	NA	NA	NA	NA	NA	NA	NA	NA	NA	NA	NA	NA	NA	NA	NA	NA	NA	NA	NA	NA	NA
HC10281	0	0	0	0	0	0	0	0	0	2e-05	1	0.1	0.1	0.1	0.1	0.1	0.1	0.1	0.1	0.1	0.1	1e-05
HC10282	0	0	0	0	0	0	0	0	0	0	1	0.1	0.1	0.1	0.1	0.1	0.1	0.1	0.1	0.1	0.1	1e-05
HC10283	0.43075	0.61373	0.71784	0.79201	0.84909	0.89449	0.93099	0.96	0.98208	0.99669	999	0	0	0	0	0	0	0	0	0	0	0.99999
HC10284	0.02992	0.10673	0.19308	0.28564	0.38311	0.48485	0.59056	0.70027	0.81438	0.93448	1.15271	0.09999	0.09999	0.09999	0.09999	0.09999	0.09999	0.09999	0.09999	0.09999	0.09999	9e-05
HC10285	0.07916	0.09435	0.10418	0.11245	0.12021	0.128	0.13634	0.14597	0.15854	0.18089	1	0.1	0.1	0.1	0.1	0.1	0.1	0.1	0.1	0.1	0.1	1e-05
HC10286	0.88997	0.90888	0.91916	0.92685	0.93337	0.93932	0.9451	0.95111	0.95801	0.96808	1	0.1	0.1	0.1	0.1	0.1	0.1	0.1	0.1	0.1	0.1	1e-05
HC10287	0	0	0	0	0	0	0	0	0	0	1	0.1	0.1	0.1	0.1	0.1	0.1	0.1	0.1	0.1	0.1	1e-05
HC10288	0.25431	0.27625	0.28967	0.30058	0.31051	0.32023	0.33038	0.34181	0.35629	0.381	1	0.1	0.1	0.1	0.1	0.1	0.1	0.1	0.1	0.1	0.1	1e-05
HC10289	0.53979	0.56355	0.5776	0.58878	0.59876	0.60837	0.61824	0.62915	0.64268	0.66507	1	0.1	0.1	0.1	0.1	0.1	0.1	0.1	0.1	0.1	0.1	1e-05
HC1028	0	0	0	0	0	0	0	0	0	2e-05	1.14031	0.1	0.1	0.1	0.1	0.1	0.1	0.1	0.1	0.1	0.1	1e-05
HC10290	0	0	0	0	0	0	0	0	0	0	1	0.1	0.1	0.1	0.1	0.1	0.1	0.1	0.1	0.1	0.1	1e-05
HC10291	0	0	0	0	0	0	0	0	0	0	1	0.1	0.1	0.1	0.1	0.1	0.1	0.1	0.1	0.1	0.1	1e-05
HC10292	0.37669	0.39891	0.41227	0.42301	0.4327	0.44211	0.45186	0.46274	0.4764	0.49939	1	0.1	0.1	0.1	0.1	0.1	0.1	0.1	0.1	0.1	0.1	1e-05
HC10293	0.31044	0.33281	0.34638	0.35734	0.36727	0.37696	0.38703	0.39833	0.41256	0.43669	1	0.1	0.1	0.1	0.1	0.1	0.1	0.1	0.1	0.1	0.1	1e-05
HC10294	0.16206	0.18181	0.19414	0.20429	0.21362	0.22285	0.23258	0.24365	0.25781	0.28237	176.647	0.09854	0.09854	0.09854	0.09854	0.09854	0.09854	0.09854	0.09854	0.09854	0.09854	0.01461
HC10295	0.48289	0.5055	0.51896	0.5297	0.53932	0.54862	0.55821	0.56885	0.5821	0.60419	1	0.1	0.1	0.1	0.1	0.1	0.1	0.1	0.1	0.1	0.1	1e-05
HC10296	0	0	0	0	0	0	0	0	0	0	1	0.1	0.1	0.1	0.1	0.1	0.1	0.1	0.1	0.1	0.1	1e-05
HC10297	0.13002	0.1484	0.16	0.16961	0.17849	0.18732	0.19668	0.20736	0.22111	0.24514	1	0.1	0.1	0.1	0.1	0.1	0.1	0.1	0.1	0.1	0.1	1e-05
HC10298	0.7439	0.76812	0.78201	0.79282	0.8023	0.81126	0.82029	0.83008	0.84191	0.86073	1	0.1	0.1	0.1	0.1	0.1	0.1	0.1	0.1	0.1	0.1	1e-05
HC10299	0	0	0	0	0	0	0	0	0	0	999	0.07668	0.07668	0.07668	0.07668	0.07668	0.07668	0.07668	0.07668	0.07668	0.07668	0.23324
HC1029	0.30995	0.33707	0.35358	0.36695	0.37907	0.3909	0.40321	0.41701	0.43441	0.46385	1	0.1	0.1	0.1	0.1	0.1	0.1	0.1	0.1	0.1	0.1	1e-05
HC102	0.1878	0.20839	0.22116	0.23163	0.24122	0.25067	0.2606	0.27186	0.28622	0.311	1.10236	0.1	0.1	0.1	0.1	0.1	0.1	0.1	0.1	0.1	0.1	1e-05
HC10300	0	3e-05	0.00035	0.0019	0.00666	0.01829	0.04308	0.09241	0.19083	0.42392	3.04281	0.09212	0.09212	0.09212	0.09212	0.09212	0.09212	0.09212	0.09212	0.09212	0.09212	0.07877
HC10301	0.00604	0.03251	0.07187	0.12243	0.18416	0.25805	0.3463	0.45323	0.58835	0.78252	999	0	0	0	0	0	0	0	0	0	0	0.99999
HC10302	0.13391	0.15248	0.16418	0.17387	0.18282	0.19171	0.20111	0.21185	0.22566	0.24978	1	0.1	0.1	0.1	0.1	0.1	0.1	0.1	0.1	0.1	0.1	1e-05
HC10303	0	0	0	0	0	0	0	0	0	0	1	0.1	0.1	0.1	0.1	0.1	0.1	0.1	0.1	0.1	0.1	1e-05
HC10304	0.99999	1	1	1	1	1	1	1	1	1	999	0	0	0	0	0	0	0	0	0	0	0.99999
HC10305	0.19429	0.35001	0.46093	0.55317	0.63447	0.70848	0.77732	0.84245	0.90511	0.96699	354.783	0	0	0	0	0	0	0	0	0	0	0.99999
HC10306	0.99999	1	1	1	1	1	1	1	1	1	324.116	0	0	0	0	0	0	0	0	0	0	0.99999
HC10307	0	0	0	0	0	0	0	0	0	1e-05	1	0.1	0.1	0.1	0.1	0.1	0.1	0.1	0.1	0.1	0.1	1e-05
HC10308	0	0	0	0	0	0	0	0	0	1e-05	2.1579	0	0	0	0	0	0	0	0	0	0	0.99999
HC10309	0.04009	0.12623	0.21588	0.30818	0.40296	0.50031	0.60056	0.70435	0.81303	0.9304	999	0	0	0	0	0	0	0	0	0	0	0.99999
HC1030	0	0	0	0	0	0	0	0	0	0	1	0.1	0.1	0.1	0.1	0.1	0.1	0.1	0.1	0.1	0.1	1e-05
HC10310	0	0	0	0	0	0	0	0	0	3e-05	1	0.1	0.1	0.1	0.1	0.1	0.1	0.1	0.1	0.1	0.1	1e-05
HC10311	1	1	1	1	1	1	1	1	1	1	999	0	0	0	0	0	0	0	0	0	0	0.99999
HC10312	0	0	0	0	0	1	1	1	1	1	999	0.09811	0.09811	0.09811	0.09811	0.09811	0.09811	0.09811	0.09811	0.09811	0.09811	0.01894
HC10313	NA	NA	NA	NA	NA	NA	NA	NA	NA	NA	NA	NA	NA	NA	NA	NA	NA	NA	NA	NA	NA	NA
HC10314	0	0	0	0	0	0	0	0	0	1e-05	1	0.1	0.1	0.1	0.1	0.1	0.1	0.1	0.1	0.1	0.1	1e-05
HC10315	0.53393	0.55759	0.57159	0.58272	0.59268	0.60226	0.61211	0.62301	0.63652	0.6589	1	0.1	0.1	0.1	0.1	0.1	0.1	0.1	0.1	0.1	0.1	1e-05
HC10316	0	0	0	0	0	0	0	0	0	0	16.7236	0.0907	0.0907	0.0907	0.0907	0.0907	0.0907	0.0907	0.0907	0.0907	0.0907	0.09303
HC10317	0	0	0	0	0	0	0	0	0	1e-05	1.26358	0.1	0.1	0.1	0.1	0.1	0.1	0.1	0.1	0.1	0.1	1e-05
HC10318	0	0	0	0	0	0	0	0	0	2e-05	1.29962	0.1	0.1	0.1	0.1	0.1	0.1	0.1	0.1	0.1	0.1	1e-05
HC10319	0.00021	0.004	0.01585	0.03944	0.07842	0.1369	0.22022	0.33629	0.49955	0.74951	2.48555	0	0	0	0	0	0	0	0	0	0	0.99999
HC1031	0.00608	0.0315	0.06852	0.11566	0.17305	0.24184	0.32443	0.42558	0.55579	0.7505	1.05	0.09	0.09	0.09	0.09	0.09	0.09	0.09	0.09	0.09	0.09	0.10003
HC10320	0.00011	0.00255	0.01086	0.02837	0.05859	0.10571	0.17539	0.27661	0.42689	0.67909	1.04555	0.1	0.1	0.1	0.1	0.1	0.1	0.1	0.1	0.1	0.1	1e-05
HC10321	0	0	0	0	0	0	0	0	0	0	9.81702	0.09661	0.09661	0.09661	0.09661	0.09661	0.09661	0.09661	0.09661	0.09661	0.09661	0.03386
HC10322	0.99998	1	1	1	1	1	1	1	1	1	999	0	0	0	0	0	0	0	0	0	0	0.99999
HC10323	0.41744	0.43927	0.45234	0.46281	0.47224	0.48137	0.49082	0.50135	0.51452	0.53661	1	0.1	0.1	0.1	0.1	0.1	0.1	0.1	0.1	0.1	0.1	1e-05
HC10324	0.00867	0.04346	0.09271	0.15388	0.2264	0.31072	0.40829	0.52216	0.659	0.83937	1	0.09177	0.09177	0.09177	0.09177	0.09177	0.09177	0.09177	0.09177	0.09177	0.09177	0.08227
HC10325	2e-05	0.00115	0.00678	0.02191	0.05272	0.10664	0.1926	0.32191	0.51052	0.78833	1.05	0.09	0.09	0.09	0.09	0.09	0.09	0.09	0.09	0.09	0.09	0.1
HC10326	0	0	0	0	0	0	0	0	0	1e-05	1	0.1	0.1	0.1	0.1	0.1	0.1	0.1	0.1	0.1	0.1	1e-05
HC10327	0	0	0	0	0	0	0	0	0	0	1	0.1	0.1	0.1	0.1	0.1	0.1	0.1	0.1	0.1	0.1	1e-05
HC10328	0	0	0	0	0	0	0	0	0	2e-05	1	0.1	0.1	0.1	0.1	0.1	0.1	0.1	0.1	0.1	0.1	1e-05
HC10329	0.99999	1	1	1	1	1	1	1	1	1	999	0	0	0	0	0	0	0	0	0	0	0.99999
HC1032	0.33877	0.36116	0.37468	0.38558	0.39544	0.40504	0.415	0.42615	0.44017	0.46387	1	0.1	0.1	0.1	0.1	0.1	0.1	0.1	0.1	0.1	0.1	1e-05
HC10330	0.19828	0.21916	0.23207	0.24264	0.25231	0.26183	0.27183	0.28314	0.29756	0.32238	1	0.1	0.1	0.1	0.1	0.1	0.1	0.1	0.1	0.1	0.1	1e-05
HC10331	0.34468	0.37865	0.39929	0.41596	0.43104	0.44573	0.46097	0.47799	0.49933	0.53513	1	0.1	0.1	0.1	0.1	0.1	0.1	0.1	0.1	0.1	0.1	1e-05
HC10332	0.09252	0.1087	0.11908	0.12779	0.1359	0.14403	0.1527	0.16268	0.17564	0.19856	1	0.1	0.1	0.1	0.1	0.1	0.1	0.1	0.1	0.1	0.1	1e-05
HC10333	0	0.0001	0.00097	0.00428	0.01305	0.03206	0.06878	0.13584	0.25879	0.5194	1.04999	0.09	0.09	0.09	0.09	0.09	0.09	0.09	0.09	0.09	0.09	0.09997
HC10334	0	0	0	0	0	0	0	0	0	2e-05	1.05649	0.1	0.1	0.1	0.1	0.1	0.1	0.1	0.1	0.1	0.1	1e-05
HC10335	0	0	0	0	0	0	0	0	0	0	999	0.09582	0.09582	0.09582	0.09582	0.09582	0.09582	0.09582	0.09582	0.09582	0.09582	0.04182
HC10336	0.99992	1	1	1	1	1	1	1	1	1	999	0	0	0	0	0	0	0	0	0	0	0.99999
HC10337	0.37036	0.39262	0.40602	0.41679	0.42651	0.43596	0.44575	0.45668	0.47041	0.49352	1	0.1	0.1	0.1	0.1	0.1	0.1	0.1	0.1	0.1	0.1	1e-05
HC10338	0	0	0	0	0	0	0	0	0	1e-05	26.5444	0.09691	0.09691	0.09691	0.09691	0.09691	0.09691	0.09691	0.09691	0.09691	0.09691	0.03092
HC10339	0.03284	0.1142	0.20399	0.29908	0.3982	0.5007	0.60619	0.71449	0.82564	0.94019	1.02711	0.09177	0.09177	0.09177	0.09177	0.09177	0.09177	0.09177	0.09177	0.09177	0.09177	0.08233
HC1033	NA	NA	NA	NA	NA	NA	NA	NA	NA	NA	NA	NA	NA	NA	NA	NA	NA	NA	NA	NA	NA	NA
HC10340	0	0	0	0	0	0	0	0	0	2e-05	1.03498	0.1	0.1	0.1	0.1	0.1	0.1	0.1	0.1	0.1	0.1	1e-05
HC10341	0.2944	0.44956	0.54919	0.62793	0.69523	0.75537	0.81078	0.86322	0.91438	0.96724	999	0	0	0	0	0	0	0	0	0	0	0.99999
HC10342	0.99998	1	1	1	1	1	1	1	1	1	3.02637	0	0	0	0	0	0	0	0	0	0	0.99999
HC10343	0	0	0	0	0	0	0	0	0	1e-05	1	0.1	0.1	0.1	0.1	0.1	0.1	0.1	0.1	0.1	0.1	1e-05
HC10344	0.99999	1	1	1	1	1	1	1	1	1	999	0	0	0	0	0	0	0	0	0	0	0.99999
HC10345	0.03621	0.0469	0.05417	0.06046	0.06649	0.07268	0.07943	0.08737	0.09795	0.11732	1	0.1	0.1	0.1	0.1	0.1	0.1	0.1	0.1	0.1	0.1	1e-05
HC10346	0.00049	0.00641	0.02125	0.04716	0.08636	0.14172	0.21746	0.32074	0.46629	0.70072	1.0011	0.08751	0.08751	0.08751	0.08751	0.08751	0.08751	0.08751	0.08751	0.08751	0.08751	0.12493
HC10347	0.36544	0.38773	0.40115	0.41195	0.4217	0.43117	0.441	0.45197	0.46575	0.48896	1	0.1	0.1	0.1	0.1	0.1	0.1	0.1	0.1	0.1	0.1	1e-05
HC10348	0.12136	0.1393	0.15066	0.16009	0.16882	0.17752	0.18674	0.19729	0.21089	0.23472	1	0.1	0.1	0.1	0.1	0.1	0.1	0.1	0.1	0.1	0.1	1e-05
HC10349	0.21517	0.23645	0.24956	0.26026	0.27004	0.27965	0.28973	0.30111	0.31558	0.34042	1	0.1	0.1	0.1	0.1	0.1	0.1	0.1	0.1	0.1	0.1	1e-05
HC1034	0.27195	0.2941	0.30761	0.31857	0.32853	0.33827	0.34842	0.35984	0.37428	0.39886	1	0.1	0.1	0.1	0.1	0.1	0.1	0.1	0.1	0.1	0.1	1e-05
HC10350	0	0	0	0	0	0	0	0	0	0	1	0.1	0.1	0.1	0.1	0.1	0.1	0.1	0.1	0.1	0.1	1e-05
HC10351	0	0	0	0	0	0	0	0	0	0	611.404	0.0996	0.0996	0.0996	0.0996	0.0996	0.0996	0.0996	0.0996	0.0996	0.0996	0.00399
HC10352	0	0	3e-05	0.0003	0.00187	0.00808	0.02751	0.07949	0.20726	0.5304	1	0.1	0.1	0.1	0.1	0.1	0.1	0.1	0.1	0.1	0.1	1e-05
HC10353	0	0	0	0	0	0	0	0	0	2e-05	1	0.1	0.1	0.1	0.1	0.1	0.1	0.1	0.1	0.1	0.1	1e-05
HC10354	0.05909	0.15847	0.25206	0.34353	0.43442	0.52578	0.61862	0.71426	0.81494	0.92673	141.218	9e-05	9e-05	9e-05	9e-05	9e-05	9e-05	9e-05	9e-05	9e-05	9e-05	0.9991
HC10355	0	0	0	0	0	0	0	0	0	0	1	0.1	0.1	0.1	0.1	0.1	0.1	0.1	0.1	0.1	0.1	1e-05
HC10356	0	0	0	0	0	0	0	0	0	1e-05	1	0.1	0.1	0.1	0.1	0.1	0.1	0.1	0.1	0.1	0.1	1e-05
HC10357	0	0	0	0	0	0	0	0	0	2e-05	1	0.1	0.1	0.1	0.1	0.1	0.1	0.1	0.1	0.1	0.1	1e-05
HC10358	0	0	0	0	0	0	0	0	0	0	1	0.1	0.1	0.1	0.1	0.1	0.1	0.1	0.1	0.1	0.1	1e-05
HC10359	0.01167	0.05199	0.10514	0.16859	0.24187	0.32548	0.42091	0.53125	0.66323	0.83802	1.05005	0.08999	0.08999	0.08999	0.08999	0.08999	0.08999	0.08999	0.08999	0.08999	0.08999	0.10007
HC1035	0	0	0	0	0	0	0	0	0	1e-05	1.17004	0.1	0.1	0.1	0.1	0.1	0.1	0.1	0.1	0.1	0.1	1e-05
HC10360	0	0	0	0	0	0	0	0	0	0	1	0.1	0.1	0.1	0.1	0.1	0.1	0.1	0.1	0.1	0.1	1e-05
HC10361	0.45641	0.48471	0.5016	0.51509	0.5272	0.5389	0.55096	0.56434	0.58099	0.60867	1	0.1	0.1	0.1	0.1	0.1	0.1	0.1	0.1	0.1	0.1	1e-05
HC10362	1	1	1	1	1	1	1	1	1	1	463.087	0	0	0	0	0	0	0	0	0	0	0.99999
HC10363	0.20125	0.22221	0.23516	0.24575	0.25544	0.26498	0.27499	0.28632	0.30075	0.32558	1	0.1	0.1	0.1	0.1	0.1	0.1	0.1	0.1	0.1	0.1	1e-05
HC10364	0	0	0	0	0	0	0	0	0	0	1	0.1	0.1	0.1	0.1	0.1	0.1	0.1	0.1	0.1	0.1	1e-05
HC10365	0.01226	0.05368	0.10767	0.17174	0.24541	0.32918	0.42454	0.53453	0.66583	0.83936	1.03796	0	0	0	0	0	0	0	0	0	0	0.99999
HC10366	0	0	0	0	0	0	0	0	0	0	1	0.1	0.1	0.1	0.1	0.1	0.1	0.1	0.1	0.1	0.1	1e-05
HC10367	0.07563	0.09053	0.1002	0.10835	0.116	0.12369	0.13193	0.14147	0.15392	0.17609	1	0.1	0.1	0.1	0.1	0.1	0.1	0.1	0.1	0.1	0.1	1e-05
HC10368	0	0	0	0	0	0	0	0	0	0	417.366	0.09934	0.09934	0.09934	0.09934	0.09934	0.09934	0.09934	0.09934	0.09934	0.09934	0.00662
HC10369	0.99999	1	1	1	1	1	1	1	1	1	1	0.1	0.1	0.1	0.1	0.1	0.1	0.1	0.1	0.1	0.1	1e-05
HC1036	0	0	0	0	0	0	0	0	0	2e-05	1	0.1	0.1	0.1	0.1	0.1	0.1	0.1	0.1	0.1	0.1	1e-05
HC10370	0	0	0	0	0	0	0	0	0	1e-05	1	0.1	0.1	0.1	0.1	0.1	0.1	0.1	0.1	0.1	0.1	1e-05
HC10371	0.34643	0.51563	0.61954	0.6986	0.76363	0.81936	0.86829	0.91184	0.95082	0.98533	999	0	0	0	0	0	0	0	0	0	0	0.99999
HC10372	NA	NA	NA	NA	NA	NA	NA	NA	NA	NA	NA	NA	NA	NA	NA	NA	NA	NA	NA	NA	NA	NA
HC10373	0.02313	0.08077	0.14602	0.21751	0.29528	0.38002	0.47317	0.57749	0.69886	0.85574	999	0	0	0	0	0	0	0	0	0	0	0.99999
HC10374	0	0	0	0	0	0	0	0	0	0	1	0.1	0.1	0.1	0.1	0.1	0.1	0.1	0.1	0.1	0.1	1e-05
HC10375	0	0	0	0	0	0	0	0	0	1e-05	1	0.1	0.1	0.1	0.1	0.1	0.1	0.1	0.1	0.1	0.1	1e-05
HC10376	0	0	0	0	0	0	0	0	0	1e-05	1	0.1	0.1	0.1	0.1	0.1	0.1	0.1	0.1	0.1	0.1	1e-05
HC10377	0.40861	0.43054	0.44368	0.45422	0.46371	0.47291	0.48243	0.49304	0.50633	0.52862	1	0.1	0.1	0.1	0.1	0.1	0.1	0.1	0.1	0.1	0.1	1e-05
HC10378	0	0	0	0	0	0	0	0	0	0	359.967	0.09736	0.09736	0.09736	0.09736	0.09736	0.09736	0.09736	0.09736	0.09736	0.09736	0.02641
HC10379	0	0	0	0	0	0	0	0	0	1e-05	1	0.1	0.1	0.1	0.1	0.1	0.1	0.1	0.1	0.1	0.1	1e-05
HC1037	0.75928	0.78323	0.79692	0.80755	0.81684	0.82562	0.83444	0.84398	0.85547	0.87367	1	0.1	0.1	0.1	0.1	0.1	0.1	0.1	0.1	0.1	0.1	1e-05
HC10380	0.99986	1	1	1	1	1	1	1	1	1	999	0.09249	0.09249	0.09249	0.09249	0.09249	0.09249	0.09249	0.09249	0.09249	0.09249	0.07509
HC10381	0.81718	0.96321	0.99251	0.99873	0.99984	0.99999	1	1	1	1	999	0	0	0	0	0	0	0	0	0	0	0.99999
HC10382	0.87272	0.91054	0.92955	0.94283	0.95332	0.96221	0.97014	0.97753	0.98484	0.99296	1	0.1	0.1	0.1	0.1	0.1	0.1	0.1	0.1	0.1	0.1	1e-05
HC10383	0.84042	0.86194	0.87395	0.8831	0.89099	0.89832	0.90557	0.91327	0.92234	0.93619	1	0.1	0.1	0.1	0.1	0.1	0.1	0.1	0.1	0.1	0.1	1e-05
HC10384	0	0	0	0	0	0	0	0	0	1e-05	77.995	0.087	0.087	0.087	0.087	0.087	0.087	0.087	0.087	0.087	0.087	0.13002
HC10385	0	0	0	0	0	0	0	0	0	2e-05	12.5652	0.0947	0.0947	0.0947	0.0947	0.0947	0.0947	0.0947	0.0947	0.0947	0.0947	0.05297
HC10386	0	0	0	0	0	0	0	0	0	1e-05	999	0.09424	0.09424	0.09424	0.09424	0.09424	0.09424	0.09424	0.09424	0.09424	0.09424	0.05757
HC10387	0	0	0	0	0	0	0	0	0	1e-05	1	0.1	0.1	0.1	0.1	0.1	0.1	0.1	0.1	0.1	0.1	1e-05
HC10388	0.02015	0.06889	0.12385	0.18447	0.25123	0.32528	0.4087	0.50536	0.62369	0.7921	1.04038	0.09178	0.09178	0.09178	0.09178	0.09178	0.09178	0.09178	0.09178	0.09178	0.09178	0.0822
HC10389	0.99999	1	1	1	1	1	1	1	1	1	999	0	0	0	0	0	0	0	0	0	0	0.99999
HC1038	0.66789	0.69273	0.70718	0.71853	0.72857	0.73814	0.74788	0.75852	0.77155	0.79265	1	0.1	0.1	0.1	0.1	0.1	0.1	0.1	0.1	0.1	0.1	1e-05
HC10390	0.05394	0.14708	0.2361	0.32411	0.41251	0.50236	0.59482	0.69151	0.79539	0.91482	1.04958	0.09007	0.09007	0.09007	0.09007	0.09007	0.09007	0.09007	0.09007	0.09007	0.09007	0.09928
HC10391	NA	NA	NA	NA	NA	NA	NA	NA	NA	NA	NA	NA	NA	NA	NA	NA	NA	NA	NA	NA	NA	NA
HC10392	0	0	0	0	0	0	0	0	0	0.0001	1	0.1	0.1	0.1	0.1	0.1	0.1	0.1	0.1	0.1	0.1	1e-05
HC10393	0	0	0	0	0	0	0	0	0	2e-05	1	0.1	0.1	0.1	0.1	0.1	0.1	0.1	0.1	0.1	0.1	1e-05
HC10394	0.12823	0.27669	0.39481	0.49827	0.59216	0.6789	0.75982	0.83561	0.90647	0.97159	1.18108	0	0	0	0	0	0	0	0	0	0	0.99999
HC10395	0.13519	0.15382	0.16555	0.17526	0.18423	0.19314	0.20256	0.21332	0.22715	0.25129	1	0.1	0.1	0.1	0.1	0.1	0.1	0.1	0.1	0.1	0.1	1e-05
HC10396	0.05947	0.14681	0.2263	0.30367	0.3813	0.46097	0.54459	0.63497	0.73753	0.86924	999	0	0	0	0	0	0	0	0	0	0	0.99999
HC10397	0.1438	0.28963	0.40165	0.49866	0.58658	0.66829	0.74554	0.81953	0.89136	0.96255	1.82925	0	0	0	0	0	0	0	0	0	0	0.99999
HC10398	0.99999	1	1	1	1	1	1	1	1	1	999	0	0	0	0	0	0	0	0	0	0	0.99999
HC10399	0.45788	0.47982	0.49291	0.50338	0.51278	0.52186	0.53124	0.54167	0.55469	0.57644	1	0.1	0.1	0.1	0.1	0.1	0.1	0.1	0.1	0.1	0.1	1e-05
HC1039	0.88689	0.906	0.91641	0.92421	0.93082	0.93687	0.94277	0.9489	0.95595	0.96629	1	0.1	0.1	0.1	0.1	0.1	0.1	0.1	0.1	0.1	0.1	1e-05
HC103	0.23095	0.25254	0.2658	0.2766	0.28646	0.29613	0.30625	0.31766	0.33216	0.35698	1	0.1	0.1	0.1	0.1	0.1	0.1	0.1	0.1	0.1	0.1	1e-05
HC10400	0	0	0	0	0	0	0	0	0	0	1	0.1	0.1	0.1	0.1	0.1	0.1	0.1	0.1	0.1	0.1	1e-05
HC10401	0.21532	0.36082	0.46139	0.54455	0.61826	0.68627	0.75096	0.81428	0.8786	0.94937	999	0	0	0	0	0	0	0	0	0	0	0.99999
HC10402	0.73359	0.75795	0.77196	0.78288	0.79247	0.80154	0.8107	0.82064	0.83268	0.85188	1	0.1	0.1	0.1	0.1	0.1	0.1	0.1	0.1	0.1	0.1	1e-05
HC10403	0.99999	1	1	1	1	1	1	1	1	1	16.9118	0	0	0	0	0	0	0	0	0	0	0.99999
HC10404	0.99999	1	1	1	1	1	1	1	1	1	999	0	0	0	0	0	0	0	0	0	0	0.99999
HC10405	0.89455	0.91316	0.92325	0.93077	0.93713	0.94293	0.94855	0.95438	0.96104	0.9707	1	0.1	0.1	0.1	0.1	0.1	0.1	0.1	0.1	0.1	0.1	1e-05
HC10406	0	0	0	0	0	0	0	0	0	0	26.5754	0.09188	0.09188	0.09188	0.09188	0.09188	0.09188	0.09188	0.09188	0.09188	0.09188	0.08122
HC10407	0	0	0	0	0	0	0.0001	0.00181	0.02276	0.23366	1.06846	0.1	0.1	0.1	0.1	0.1	0.1	0.1	0.1	0.1	0.1	1e-05
HC10408	NA	NA	NA	NA	NA	NA	NA	NA	NA	NA	NA	NA	NA	NA	NA	NA	NA	NA	NA	NA	NA	NA
HC10409	NA	NA	NA	NA	NA	NA	NA	NA	NA	NA	NA	NA	NA	NA	NA	NA	NA	NA	NA	NA	NA	NA
HC1040	0	0.00014	0.00135	0.00601	0.01833	0.04494	0.09577	0.18637	0.34452	0.64193	1.08189	0.0998	0.0998	0.0998	0.0998	0.0998	0.0998	0.0998	0.0998	0.0998	0.0998	0.00197
HC10410	NA	NA	NA	NA	NA	NA	NA	NA	NA	NA	NA	NA	NA	NA	NA	NA	NA	NA	NA	NA	NA	NA
HC10411	0	3e-05	0.00044	0.00236	0.00827	0.0227	0.0533	0.11359	0.23133	0.49506	1.05001	0.09	0.09	0.09	0.09	0.09	0.09	0.09	0.09	0.09	0.09	0.10005
HC10412	0	0	0	0	0	0	0	0	0	1e-05	1	0.1	0.1	0.1	0.1	0.1	0.1	0.1	0.1	0.1	0.1	1e-05
HC10413	0	0	0	0	0	0	0	0	0	0.03071	1.95783	0.07871	0.07871	0.07871	0.07871	0.07871	0.07871	0.07871	0.07871	0.07871	0.07871	0.21291
HC10414	0.99985	1	1	1	1	1	1	1	1	1	999	0	0	0	0	0	0	0	0	0	0	0.99999
HC10415	0.99999	1	1	1	1	1	1	1	1	1	999	0	0	0	0	0	0	0	0	0	0	0.99999
HC10416	0.13738	0.28532	0.40064	0.50089	0.59169	0.67573	0.75457	0.82917	0.90015	0.96777	1.23251	0	0	0	0	0	0	0	0	0	0	0.99999
HC10417	0.99998	1	1	1	1	1	1	1	1	1	999	0	0	0	0	0	0	0	0	0	0	0.99999
HC10418	NA	NA	NA	NA	NA	NA	NA	NA	NA	NA	NA	NA	NA	NA	NA	NA	NA	NA	NA	NA	NA	NA
HC10419	0	0	0	0	0	0	0	0	0	2e-05	1.05011	0.1	0.1	0.1	0.1	0.1	0.1	0.1	0.1	0.1	0.1	1e-05
HC1041	0.09975	0.22468	0.32903	0.42417	0.51397	0.60052	0.68523	0.76944	0.85485	0.9453	1	0	0	0	0	0	0	0	0	0	0	0.99999
HC10420	0.99999	1	1	1	1	1	1	1	1	1	999	0.07764	0.07764	0.07764	0.07764	0.07764	0.07764	0.07764	0.07764	0.07764	0.07764	0.22355
HC10421	0	0	0	0	0	0	0	0	0	1e-05	1	0.1	0.1	0.1	0.1	0.1	0.1	0.1	0.1	0.1	0.1	1e-05
HC10422	0.88095	0.91775	0.93606	0.94874	0.95867	0.967	0.97434	0.9811	0.98764	0.99464	1	0.1	0.1	0.1	0.1	0.1	0.1	0.1	0.1	0.1	0.1	1e-05
HC10423	1	1	1	1	1	1	1	1	1	1	622.598	0	0	0	0	0	0	0	0	0	0	0.99999
HC10424	0.99999	1	1	1	1	1	1	1	1	1	999	0	0	0	0	0	0	0	0	0	0	0.99999
HC10425	0	0	0	0	0	0	0	0	0	0	1	0.1	0.1	0.1	0.1	0.1	0.1	0.1	0.1	0.1	0.1	1e-05
HC10426	0.99999	1	1	1	1	1	1	1	1	1	999	0	0	0	0	0	0	0	0	0	0	0.99999
HC10427	0	0	0	0	0	0	0	0	0	2e-05	2.88869	0.09084	0.09084	0.09084	0.09084	0.09084	0.09084	0.09084	0.09084	0.09084	0.09084	0.09157
HC10428	0.99999	1	1	1	1	1	1	1	1	1	355.923	0	0	0	0	0	0	0	0	0	0	0.99999
HC10429	0.05034	0.14527	0.23869	0.33197	0.42582	0.52077	0.61745	0.71676	0.82027	0.93222	1.04951	0.09004	0.09004	0.09004	0.09004	0.09004	0.09004	0.09004	0.09004	0.09004	0.09004	0.09957
HC1042	0	0	0	0	0	0	0	0	0	2e-05	18.1559	0.0969	0.0969	0.0969	0.0969	0.0969	0.0969	0.0969	0.0969	0.0969	0.0969	0.03097
HC10430	0.00119	0.01291	0.03916	0.08166	0.14207	0.22233	0.32508	0.45435	0.61749	0.83369	1.04845	0.09017	0.09017	0.09017	0.09017	0.09017	0.09017	0.09017	0.09017	0.09017	0.09017	0.0983
HC10431	0.47557	0.49801	0.51137	0.52203	0.5316	0.54085	0.55039	0.56098	0.57417	0.59618	1	0.1	0.1	0.1	0.1	0.1	0.1	0.1	0.1	0.1	0.1	1e-05
HC10432	0	0	0	0	0	0	0	0	0	2e-05	1	0.1	0.1	0.1	0.1	0.1	0.1	0.1	0.1	0.1	0.1	1e-05
HC10433	0	0.00024	0.00145	0.00479	0.01182	0.02472	0.04685	0.08436	0.1517	0.30781	1	0.1	0.1	0.1	0.1	0.1	0.1	0.1	0.1	0.1	0.1	1e-05
HC10434	0.62451	0.64926	0.66374	0.67518	0.68533	0.69505	0.70496	0.71585	0.72925	0.75113	1	0.1	0.1	0.1	0.1	0.1	0.1	0.1	0.1	0.1	0.1	1e-05
HC10435	0	0	0	0	0	0	0	0	0	1e-05	1.0633	0.1	0.1	0.1	0.1	0.1	0.1	0.1	0.1	0.1	0.1	1e-05
HC10436	1e-05	0.00058	0.00416	0.01526	0.04037	0.08799	0.1689	0.29693	0.49097	0.78297	1.05	0.09	0.09	0.09	0.09	0.09	0.09	0.09	0.09	0.09	0.09	0.10002
HC10437	0.04972	0.12614	0.19744	0.26817	0.34039	0.41586	0.49669	0.58617	0.69107	0.83351	999	0	0	0	0	0	0	0	0	0	0	0.99999
HC10438	0.09568	0.20644	0.29809	0.38229	0.46306	0.54274	0.6233	0.70703	0.79785	0.90699	232.104	0	0	0	0	0	0	0	0	0	0	0.99999
HC10439	0.99999	1	1	1	1	1	1	1	1	1	999	0	0	0	0	0	0	0	0	0	0	0.99999
HC1043	0.18658	0.20713	0.21988	0.23034	0.23992	0.24936	0.25929	0.27054	0.28489	0.30966	733.475	0.09644	0.09644	0.09644	0.09644	0.09644	0.09644	0.09644	0.09644	0.09644	0.09644	0.03563
HC10440	0	0	0	0	0	0	0	0	0	1e-05	5.96378	0.09935	0.09935	0.09935	0.09935	0.09935	0.09935	0.09935	0.09935	0.09935	0.09935	0.00653
HC10441	0.07728	0.17425	0.25752	0.33602	0.41305	0.49076	0.5712	0.65714	0.75373	0.8769	915.515	0	0	0	0	0	0	0	0	0	0	0.99999
HC10442	1	1	1	1	1	1	1	1	1	1	4.16117	0	0	0	0	0	0	0	0	0	0	0.99999
HC10443	0	0	0	0	0	0	0	0	0	1e-05	999	0.0998	0.0998	0.0998	0.0998	0.0998	0.0998	0.0998	0.0998	0.0998	0.0998	0.00203
HC10444	0	0	0	0	0	0	0	0	0	4e-05	999	0	0	0	0	0	0	0	0	0	0	0.99999
HC10445	0.46429	0.52355	0.55878	0.5867	0.61147	0.6351	0.65905	0.68507	0.71652	0.76606	1	0.00058	0.00058	0.00058	0.00058	0.00058	0.00058	0.00058	0.00058	0.00058	0.00058	0.99418
HC10446	NA	NA	NA	NA	NA	NA	NA	NA	NA	NA	NA	NA	NA	NA	NA	NA	NA	NA	NA	NA	NA	NA
HC10447	0.08338	0.19889	0.29936	0.39321	0.48343	0.57173	0.65943	0.74785	0.83899	0.93768	1.43153	0	0	0	0	0	0	0	0	0	0	0.99999
HC10448	0	0	0	0	0	0	0	0	0	1e-05	1	0.1	0.1	0.1	0.1	0.1	0.1	0.1	0.1	0.1	0.1	1e-05
HC10449	0.17646	0.1967	0.20929	0.21963	0.22912	0.23848	0.24834	0.25952	0.27381	0.29851	1	0.1	0.1	0.1	0.1	0.1	0.1	0.1	0.1	0.1	0.1	1e-05
HC1044	0	0	0	0	0	0	0	0	0	1e-05	1	0.1	0.1	0.1	0.1	0.1	0.1	0.1	0.1	0.1	0.1	1e-05
HC10450	0	0	0	0	0	0	0	0	0	0	999	0.09308	0.09308	0.09308	0.09308	0.09308	0.09308	0.09308	0.09308	0.09308	0.09308	0.06923
HC10451	0	0	0	0	0	0	0	0	0	0	67.73	0.09809	0.09809	0.09809	0.09809	0.09809	0.09809	0.09809	0.09809	0.09809	0.09809	0.0191
HC10452	0.21082	0.232	0.24506	0.25574	0.26549	0.27508	0.28514	0.29651	0.31097	0.33581	1	0.1	0.1	0.1	0.1	0.1	0.1	0.1	0.1	0.1	0.1	1e-05
HC10453	0.19228	0.213	0.22583	0.23634	0.24597	0.25545	0.26541	0.2767	0.29108	0.31588	1	0.1	0.1	0.1	0.1	0.1	0.1	0.1	0.1	0.1	0.1	1e-05
HC10454	0.99999	1	1	1	1	1	1	1	1	1	999	0.08765	0.08765	0.08765	0.08765	0.08765	0.08765	0.08765	0.08765	0.08765	0.08765	0.12352
HC10455	0	0	0	0	0	0	0	0	0	1e-05	1.08177	0.1	0.1	0.1	0.1	0.1	0.1	0.1	0.1	0.1	0.1	1e-05
HC10456	0	0	0	0	0	0	0	0	0	2e-05	1	0.1	0.1	0.1	0.1	0.1	0.1	0.1	0.1	0.1	0.1	1e-05
HC10457	0	0	0	0	0	0	0	0	0	1e-05	1	0.09682	0.09682	0.09682	0.09682	0.09682	0.09682	0.09682	0.09682	0.09682	0.09682	0.03176
HC10458	0	0	0	0	0	0	0	0	0	1e-05	999	0	0	0	0	0	0	0	0	0	0	0.99999
HC10459	0.06422	0.16165	0.25046	0.33626	0.42132	0.50716	0.59532	0.68779	0.78821	0.90698	1.04448	0	0	0	0	0	0	0	0	0	0	0.99999
HC1045	0.24509	0.40647	0.51496	0.60231	0.67757	0.74486	0.8065	0.86405	0.91872	0.97202	999	0	0	0	0	0	0	0	0	0	0	0.99999
HC10460	0	0	0	0	0	0	0	0	0	2e-05	1.48118	0.06747	0.06747	0.06747	0.06747	0.06747	0.06747	0.06747	0.06747	0.06747	0.06747	0.32531
HC10461	1	1	1	1	1	1	1	1	1	1	356.993	0	0	0	0	0	0	0	0	0	0	0.99999
HC10462	0.01589	0.06373	0.12275	0.19059	0.26684	0.35198	0.44741	0.55593	0.68367	0.8498	1.04592	0.1	0.1	0.1	0.1	0.1	0.1	0.1	0.1	0.1	0.1	1e-05
HC10463	0	0	0	0	0	0	0	0	0	4e-05	1	0.1	0.1	0.1	0.1	0.1	0.1	0.1	0.1	0.1	0.1	1e-05
HC10464	NA	NA	NA	NA	NA	NA	NA	NA	NA	NA	NA	NA	NA	NA	NA	NA	NA	NA	NA	NA	NA	NA
HC10465	0.57199	0.59623	0.61053	0.62186	0.63196	0.64166	0.65161	0.66258	0.67614	0.69848	1	0.1	0.1	0.1	0.1	0.1	0.1	0.1	0.1	0.1	0.1	1e-05
HC10466	0.60151	0.62608	0.64051	0.65192	0.66207	0.6718	0.68176	0.69271	0.70621	0.72835	1	0.1	0.1	0.1	0.1	0.1	0.1	0.1	0.1	0.1	0.1	1e-05
HC10467	0.13358	0.3022	0.43667	0.55214	0.65358	0.74324	0.82209	0.89023	0.94676	0.9886	1.88998	0	0	0	0	0	0	0	0	0	0	0.99999
HC10468	NA	NA	NA	NA	NA	NA	NA	NA	NA	NA	NA	NA	NA	NA	NA	NA	NA	NA	NA	NA	NA	NA
HC10469	0	0	0	0	0	0	0	0	0	1e-05	1	0.1	0.1	0.1	0.1	0.1	0.1	0.1	0.1	0.1	0.1	1e-05
HC1046	0.2175	0.23882	0.25196	0.26268	0.27247	0.28209	0.29217	0.30356	0.31804	0.34288	1	0.1	0.1	0.1	0.1	0.1	0.1	0.1	0.1	0.1	0.1	1e-05
HC10470	0	0	0	0	0	0	0	0	0	0.0002	1.26786	0	0	0	0	0	0	0	0	0	0	0.99999
HC10471	NA	NA	NA	NA	NA	NA	NA	NA	NA	NA	NA	NA	NA	NA	NA	NA	NA	NA	NA	NA	NA	NA
HC10472	0.78076	0.80424	0.8176	0.82792	0.83693	0.8454	0.85389	0.86303	0.87399	0.89122	1	0.1	0.1	0.1	0.1	0.1	0.1	0.1	0.1	0.1	0.1	1e-05
HC10473	0	0	0	0	0	0	0	0	0	1e-05	14.1495	0.09328	0.09328	0.09328	0.09328	0.09328	0.09328	0.09328	0.09328	0.09328	0.09328	0.06723
HC10474	0	0	0	0	0	0	0	0	0	2e-05	1	0.1	0.1	0.1	0.1	0.1	0.1	0.1	0.1	0.1	0.1	1e-05
HC10475	0.40465	0.42662	0.4398	0.45036	0.45988	0.46911	0.47866	0.48931	0.50264	0.52503	1	0.1	0.1	0.1	0.1	0.1	0.1	0.1	0.1	0.1	0.1	1e-05
HC10476	NA	NA	NA	NA	NA	NA	NA	NA	NA	NA	NA	NA	NA	NA	NA	NA	NA	NA	NA	NA	NA	NA
HC10477	0	0	0	0	0	0	0	0	0	1e-05	1	0.1	0.1	0.1	0.1	0.1	0.1	0.1	0.1	0.1	0.1	1e-05
HC10478	0.03204	0.0983	0.16756	0.24031	0.31727	0.39951	0.48871	0.58777	0.70275	0.8529	999	0	0	0	0	0	0	0	0	0	0	0.99999
HC10479	0.13725	0.30261	0.43314	0.54522	0.64416	0.73239	0.81101	0.88029	0.93951	0.98582	999	0	0	0	0	0	0	0	0	0	0	0.99999
HC1047	0.00181	0.01475	0.03944	0.07612	0.12573	0.19004	0.27214	0.3777	0.5189	0.73516	1.04143	0.1	0.1	0.1	0.1	0.1	0.1	0.1	0.1	0.1	0.1	1e-05
HC10480	0.015	0.05881	0.1124	0.17402	0.24362	0.32205	0.41116	0.51453	0.64001	0.81321	646.181	0	0	0	0	0	0	0	0	0	0	0.99999
HC10481	0.13776	0.25112	0.3364	0.41142	0.48174	0.55041	0.61986	0.69294	0.77464	0.88046	999	0	0	0	0	0	0	0	0	0	0	0.99999
HC10482	0.27908	0.30128	0.31481	0.32577	0.33572	0.34546	0.3556	0.367	0.3814	0.4059	1	0.1	0.1	0.1	0.1	0.1	0.1	0.1	0.1	0.1	0.1	1e-05
HC10483	0.45373	0.47556	0.48859	0.49901	0.50837	0.51742	0.52676	0.53716	0.55013	0.57182	1	0.1	0.1	0.1	0.1	0.1	0.1	0.1	0.1	0.1	0.1	1e-05
HC10484	0.00104	0.00987	0.02832	0.0573	0.09816	0.15303	0.22548	0.32197	0.45662	0.67706	1	0.1	0.1	0.1	0.1	0.1	0.1	0.1	0.1	0.1	0.1	1e-05
HC10485	0.00302	0.02169	0.05466	0.10125	0.16182	0.23759	0.33089	0.4461	0.59246	0.79827	1.05	0.09	0.09	0.09	0.09	0.09	0.09	0.09	0.09	0.09	0.09	0.1
HC10486	0.00029	0.00262	0.00738	0.01484	0.02552	0.04035	0.06096	0.09072	0.13812	0.24034	1.94184	0.1	0.1	0.1	0.1	0.1	0.1	0.1	0.1	0.1	0.1	1e-05
HC10487	0	1e-05	0.00039	0.00362	0.01899	0.06992	0.19768	0.43874	0.75198	0.97304	1	0.1	0.1	0.1	0.1	0.1	0.1	0.1	0.1	0.1	0.1	1e-05
HC10488	0	0	0	0	0	0	0	0	0	0	999	0.09551	0.09551	0.09551	0.09551	0.09551	0.09551	0.09551	0.09551	0.09551	0.09551	0.04486
HC10489	0.51485	0.60918	0.66357	0.70523	0.74085	0.77341	0.80482	0.83688	0.87242	0.92031	1	0.1	0.1	0.1	0.1	0.1	0.1	0.1	0.1	0.1	0.1	1e-05
HC1048	0.40631	0.42826	0.44142	0.45198	0.46148	0.4707	0.48024	0.49087	0.50418	0.52653	1	0.1	0.1	0.1	0.1	0.1	0.1	0.1	0.1	0.1	0.1	1e-05
HC10490	0	0	0	0	0	0	0	0	0	0	1.07756	0.1	0.1	0.1	0.1	0.1	0.1	0.1	0.1	0.1	0.1	1e-05
HC10491	0.99999	1	1	1	1	1	1	1	1	1	175.487	0	0	0	0	0	0	0	0	0	0	0.99999
HC10492	0.37727	0.39949	0.41285	0.42359	0.43327	0.44268	0.45242	0.46331	0.47696	0.49994	1	0.1	0.1	0.1	0.1	0.1	0.1	0.1	0.1	0.1	0.1	1e-05
HC10493	NA	NA	NA	NA	NA	NA	NA	NA	NA	NA	NA	NA	NA	NA	NA	NA	NA	NA	NA	NA	NA	NA
HC10494	0	0	0	0	0	0	0	0	0	1e-05	1.08002	0.1	0.1	0.1	0.1	0.1	0.1	0.1	0.1	0.1	0.1	1e-05
HC10495	0.1285	0.1468	0.15836	0.16794	0.1768	0.18561	0.19494	0.2056	0.21933	0.24333	1	0.1	0.1	0.1	0.1	0.1	0.1	0.1	0.1	0.1	0.1	1e-05
HC10496	0.46022	0.48223	0.49535	0.50584	0.51526	0.52437	0.53377	0.54422	0.55726	0.57904	1	0.1	0.1	0.1	0.1	0.1	0.1	0.1	0.1	0.1	0.1	1e-05
HC10497	0	0	0	0	0	0	0	0	0	0	39.9676	0.09848	0.09848	0.09848	0.09848	0.09848	0.09848	0.09848	0.09848	0.09848	0.09848	0.01521
HC10498	0.03813	0.12482	0.21692	0.31246	0.41074	0.51142	0.6144	0.71975	0.82786	0.93998	1	0.09205	0.09205	0.09205	0.09205	0.09205	0.09205	0.09205	0.09205	0.09205	0.09205	0.07947
HC10499	0.04902	0.1287	0.20423	0.27948	0.35628	0.43617	0.52106	0.61384	0.72035	0.85906	1.13615	0	0	0	0	0	0	0	0	0	0	0.99999
HC1049	0.17397	0.19414	0.20668	0.21699	0.22646	0.2358	0.24563	0.2568	0.27106	0.29574	1	0.1	0.1	0.1	0.1	0.1	0.1	0.1	0.1	0.1	0.1	1e-05
HC104	0.09053	0.10658	0.11688	0.12552	0.13359	0.14167	0.15029	0.16023	0.17313	0.19598	1	0.1	0.1	0.1	0.1	0.1	0.1	0.1	0.1	0.1	0.1	1e-05
HC10500	1e-05	0.00051	0.00385	0.01468	0.03986	0.0886	0.17251	0.30601	0.50713	0.80093	1.08463	0.1	0.1	0.1	0.1	0.1	0.1	0.1	0.1	0.1	0.1	1e-05
HC10501	1	1	1	1	1	1	1	1	1	1	999	0	0	0	0	0	0	0	0	0	0	0.99999
HC10502	0.99999	1	1	1	1	1	1	1	1	1	999	0	0	0	0	0	0	0	0	0	0	0.99999
HC10503	0.04596	0.12958	0.2117	0.29448	0.37906	0.46653	0.55821	0.6562	0.76452	0.89516	1.32823	0	0	0	0	0	0	0	0	0	0	0.99999
HC10504	0	0	0	0	0	0	0	0	0	2e-05	999	0	0	0	0	0	0	0	0	0	0	0.99999
HC10505	0.03081	0.04185	0.04953	0.0563	0.06285	0.06963	0.07709	0.08595	0.09785	0.11985	1	0.1	0.1	0.1	0.1	0.1	0.1	0.1	0.1	0.1	0.1	1e-05
HC10506	0.03532	0.10886	0.18543	0.2652	0.34867	0.43665	0.53037	0.63201	0.74598	0.88562	1.04912	0.09013	0.09013	0.09013	0.09013	0.09013	0.09013	0.09013	0.09013	0.09013	0.09013	0.09867
HC10507	0.55796	0.85321	0.9517	0.9859	0.9966	0.99938	0.99993	1	1	1	311.469	0	0	0	0	0	0	0	0	0	0	0.99999
HC10508	0.35558	0.37792	0.39138	0.40223	0.41202	0.42154	0.43142	0.44246	0.45633	0.47973	1	0.1	0.1	0.1	0.1	0.1	0.1	0.1	0.1	0.1	0.1	1e-05
HC10509	0	0	0	0	0	0	0	0	0	0	1	0.1	0.1	0.1	0.1	0.1	0.1	0.1	0.1	0.1	0.1	1e-05
HC1050	NA	NA	NA	NA	NA	NA	NA	NA	NA	NA	NA	NA	NA	NA	NA	NA	NA	NA	NA	NA	NA	NA
HC10510	0	0	0	0	0	0	0	0	0	2e-05	3.73122	0.09097	0.09097	0.09097	0.09097	0.09097	0.09097	0.09097	0.09097	0.09097	0.09097	0.09034
HC10511	0	0	0	0	0	0	0	0	0	1e-05	60.2458	0.09847	0.09847	0.09847	0.09847	0.09847	0.09847	0.09847	0.09847	0.09847	0.09847	0.01531
HC10512	0.0002	0.00391	0.01576	0.03964	0.07939	0.13931	0.22483	0.34383	0.51029	0.76118	1.06306	0.1	0.1	0.1	0.1	0.1	0.1	0.1	0.1	0.1	0.1	1e-05
HC10513	1	1	1	1	1	1	1	1	1	1	999	0.09523	0.09523	0.09523	0.09523	0.09523	0.09523	0.09523	0.09523	0.09523	0.09523	0.04773
HC10514	0.36384	0.38622	0.3997	0.41055	0.42034	0.42986	0.43973	0.45075	0.46459	0.48793	1	0.1	0.1	0.1	0.1	0.1	0.1	0.1	0.1	0.1	0.1	1e-05
HC10515	0.04256	0.12097	0.19871	0.27771	0.35914	0.44414	0.53424	0.63188	0.74192	0.87926	1.49675	0	0	0	0	0	0	0	0	0	0	0.99999
HC10516	0.26686	0.453	0.57528	0.67033	0.74868	0.81502	0.87175	0.92008	0.96023	0.99084	1.42492	0	0	0	0	0	0	0	0	0	0	0.99999
HC10517	0.00134	0.01306	0.03784	0.07675	0.13117	0.20304	0.29544	0.41351	0.56761	0.78809	1.05	0.09	0.09	0.09	0.09	0.09	0.09	0.09	0.09	0.09	0.09	0.1
HC10518	0.99999	1	1	1	1	1	1	1	1	1	999	0	0	0	0	0	0	0	0	0	0	0.99999
HC10519	0.63045	0.80941	0.8905	0.93723	0.96572	0.98292	0.99271	0.99764	0.99957	0.99999	238.875	0	0	0	0	0	0	0	0	0	0	0.99999
HC1051	0.61817	0.64288	0.65735	0.66878	0.67894	0.68866	0.69859	0.7095	0.72292	0.74488	1	0.1	0.1	0.1	0.1	0.1	0.1	0.1	0.1	0.1	0.1	1e-05
HC10520	0.99999	1	1	1	1	1	1	1	1	1	999	0.09635	0.09635	0.09635	0.09635	0.09635	0.09635	0.09635	0.09635	0.09635	0.09635	0.03655
HC10521	0	0	0	0	0	0	0	0	0	0	1	0.1	0.1	0.1	0.1	0.1	0.1	0.1	0.1	0.1	0.1	1e-05
HC10522	0	0	0	0	0	0	0	0	0	0	1	0.1	0.1	0.1	0.1	0.1	0.1	0.1	0.1	0.1	0.1	1e-05
HC10523	0.7793	0.88176	0.92714	0.95427	0.97201	0.98389	0.9917	0.9965	0.99904	0.99994	999	0	0	0	0	0	0	0	0	0	0	0.99999
HC10524	0	0	0	0	0	0	0	0	0	2e-05	999	0	0	0	0	0	0	0	0	0	0	0.99999
HC10525	0	0	0	0	0	0	0	0	0	2e-05	1	0.1	0.1	0.1	0.1	0.1	0.1	0.1	0.1	0.1	0.1	1e-05
HC10526	0.31439	0.33677	0.35033	0.36129	0.37122	0.38089	0.39095	0.40223	0.41644	0.44051	1	0.1	0.1	0.1	0.1	0.1	0.1	0.1	0.1	0.1	0.1	1e-05
HC10527	NA	NA	NA	NA	NA	NA	NA	NA	NA	NA	NA	NA	NA	NA	NA	NA	NA	NA	NA	NA	NA	NA
HC10528	0	0	0	0	0	0	0	0	0	0	1	0.1	0.1	0.1	0.1	0.1	0.1	0.1	0.1	0.1	0.1	1e-05
HC10529	0.99999	1	1	1	1	1	1	1	1	1	999	0	0	0	0	0	0	0	0	0	0	0.99999
HC1052	0	0	0	0	0	0	0	0	0	1e-05	133.479	0.09868	0.09868	0.09868	0.09868	0.09868	0.09868	0.09868	0.09868	0.09868	0.09868	0.01325
HC10530	0	0	0	0	0	0	0	0	0	2e-05	759.981	0	0	0	0	0	0	0	0	0	0	0.99999
HC10531	NA	NA	NA	NA	NA	NA	NA	NA	NA	NA	NA	NA	NA	NA	NA	NA	NA	NA	NA	NA	NA	NA
HC10532	NA	NA	NA	NA	NA	NA	NA	NA	NA	NA	NA	NA	NA	NA	NA	NA	NA	NA	NA	NA	NA	NA
HC10533	0.18857	0.20918	0.22196	0.23243	0.24203	0.25149	0.26143	0.27269	0.28706	0.31183	1	0.1	0.1	0.1	0.1	0.1	0.1	0.1	0.1	0.1	0.1	1e-05
HC10534	0.29534	0.31765	0.33121	0.34218	0.35213	0.36184	0.37196	0.38331	0.39764	0.42196	1	0.1	0.1	0.1	0.1	0.1	0.1	0.1	0.1	0.1	0.1	1e-05
HC10535	0.99998	1	1	1	1	1	1	1	1	1	999	0	0	0	0	0	0	0	0	0	0	0.99999
HC10536	0	0	0	0	0	0	0	0	0	1e-05	1	0.1	0.1	0.1	0.1	0.1	0.1	0.1	0.1	0.1	0.1	1e-05
HC10537	0.04254	0.14268	0.249	0.35771	0.46695	0.57535	0.68163	0.78427	0.88103	0.96718	1.35473	0	0	0	0	0	0	0	0	0	0	0.99999
HC10538	0.02094	0.07072	0.12644	0.18763	0.2548	0.32912	0.41265	0.50922	0.62717	0.79456	1.3738	0	0	0	0	0	0	0	0	0	0	0.99999
HC10539	0.0776	0.18176	0.27248	0.35803	0.4415	0.5248	0.60963	0.69815	0.79406	0.90801	999	0	0	0	0	0	0	0	0	0	0	0.99999
HC1053	0.11403	0.13156	0.1427	0.15197	0.16056	0.16913	0.17823	0.18865	0.20212	0.22575	1	0.1	0.1	0.1	0.1	0.1	0.1	0.1	0.1	0.1	0.1	1e-05
HC10540	0	0	0	0	0	0	0	0	0	1e-05	4.31784	0.1	0.1	0.1	0.1	0.1	0.1	0.1	0.1	0.1	0.1	1e-05
HC10541	0.99999	1	1	1	1	1	1	1	1	1	2.35481	0	0	0	0	0	0	0	0	0	0	0.99999
HC10542	0.99997	1	1	1	1	1	1	1	1	1	999	0	0	0	0	0	0	0	0	0	0	0.99999
HC10543	0.51252	0.73681	0.8464	0.91148	0.95167	0.97605	0.98988	0.99677	0.99942	0.99999	999	0	0	0	0	0	0	0	0	0	0	0.99999
HC10544	0.00091	0.00942	0.02805	0.05809	0.10113	0.15947	0.23679	0.33957	0.48155	0.70721	1.05	0.09	0.09	0.09	0.09	0.09	0.09	0.09	0.09	0.09	0.09	0.1
HC10545	0	0	0	0	0	0	0	0	0	0	1	0.1	0.1	0.1	0.1	0.1	0.1	0.1	0.1	0.1	0.1	1e-05
HC10546	NA	NA	NA	NA	NA	NA	NA	NA	NA	NA	NA	NA	NA	NA	NA	NA	NA	NA	NA	NA	NA	NA
HC10547	0	0	0	0	0	0	0	0	0	0	1	0.1	0.1	0.1	0.1	0.1	0.1	0.1	0.1	0.1	0.1	1e-05
HC10548	1	1	1	1	1	1	1	1	1	1	999	0	0	0	0	0	0	0	0	0	0	0.99999
HC10549	0	0	0	0	0	0	0	0	0	0	999	0.08684	0.08684	0.08684	0.08684	0.08684	0.08684	0.08684	0.08684	0.08684	0.08684	0.13164
HC1054	0.66017	0.68501	0.69948	0.71086	0.72093	0.73054	0.74032	0.75102	0.76412	0.78539	1	0.1	0.1	0.1	0.1	0.1	0.1	0.1	0.1	0.1	0.1	1e-05
HC10550	0.99999	1	1	1	1	1	1	1	1	1	999	0	0	0	0	0	0	0	0	0	0	0.99999
HC10551	0	0	0	0	0	0	0	0	0	0	999	0.09413	0.09413	0.09413	0.09413	0.09413	0.09413	0.09413	0.09413	0.09413	0.09413	0.05867
HC10552	0.00964	0.04408	0.09044	0.1467	0.21269	0.28927	0.37841	0.48402	0.61472	0.79856	1.04959	0.0901	0.0901	0.0901	0.0901	0.0901	0.0901	0.0901	0.0901	0.0901	0.0901	0.09902
HC10553	0.99999	1	1	1	1	1	1	1	1	1	1.14382	0	0	0	0	0	0	0	0	0	0	0.99999
HC10554	0	0	0	0	0	0	0	0	0	0	1	0.1	0.1	0.1	0.1	0.1	0.1	0.1	0.1	0.1	0.1	1e-05
HC10555	0.86232	0.88282	0.89415	0.90272	0.91006	0.91684	0.9235	0.93052	0.93872	0.95102	1	0.09953	0.09953	0.09953	0.09953	0.09953	0.09953	0.09953	0.09953	0.09953	0.09953	0.00465
HC10556	0	0	0	0	0	0	0	0	0	2e-05	1	0.1	0.1	0.1	0.1	0.1	0.1	0.1	0.1	0.1	0.1	1e-05
HC10557	0.99999	1	1	1	1	1	1	1	1	1	1.11908	0	0	0	0	0	0	0	0	0	0	0.99999
HC10558	0.38752	0.40965	0.42295	0.43363	0.44325	0.4526	0.46228	0.47307	0.48661	0.50937	1	0.1	0.1	0.1	0.1	0.1	0.1	0.1	0.1	0.1	0.1	1e-05
HC10559	0.07066	0.18391	0.28742	0.38618	0.48203	0.57601	0.66883	0.76118	0.85389	0.94873	1	0.0917	0.0917	0.0917	0.0917	0.0917	0.0917	0.0917	0.0917	0.0917	0.0917	0.08305
HC1055	0	0	0	0	0	0	0	0	0	0	1	0.1	0.1	0.1	0.1	0.1	0.1	0.1	0.1	0.1	0.1	1e-05
HC10560	0	0	0	0	0	0	0	0	0	1e-05	999	0.09659	0.09659	0.09659	0.09659	0.09659	0.09659	0.09659	0.09659	0.09659	0.09659	0.03414
HC10561	0.99999	1	1	1	1	1	1	1	1	1	999	0	0	0	0	0	0	0	0	0	0	0.99999
HC10562	0	0	0	0	0	0	0	0	0	3e-05	999	0	0	0	0	0	0	0	0	0	0	0.99999
HC10563	0	0	0	0	0	0	0	0	0	0	999	0.0959	0.0959	0.0959	0.0959	0.0959	0.0959	0.0959	0.0959	0.0959	0.0959	0.041
HC10564	0	0	0	0	0	0	0	0	0	0	1	0.1	0.1	0.1	0.1	0.1	0.1	0.1	0.1	0.1	0.1	1e-05
HC10565	0.23521	0.25687	0.27016	0.28099	0.29086	0.30054	0.31067	0.3221	0.33659	0.3614	1	0.1	0.1	0.1	0.1	0.1	0.1	0.1	0.1	0.1	0.1	1e-05
HC10566	0	0	0	0	0	0	0	0	0	1e-05	1	0.1	0.1	0.1	0.1	0.1	0.1	0.1	0.1	0.1	0.1	1e-05
HC10567	0	0	0	0	0	0	0	0	0	1e-05	1.02332	0.1	0.1	0.1	0.1	0.1	0.1	0.1	0.1	0.1	0.1	1e-05
HC10568	0.00328	0.02055	0.04881	0.08735	0.13664	0.19816	0.27472	0.37177	0.50152	0.70577	999	0	0	0	0	0	0	0	0	0	0	0.99999
HC10569	NA	NA	NA	NA	NA	NA	NA	NA	NA	NA	NA	NA	NA	NA	NA	NA	NA	NA	NA	NA	NA	NA
HC1056	0.49985	0.53005	0.54797	0.56223	0.57498	0.58726	0.59987	0.61381	0.63107	0.65955	16.6085	0.09464	0.09464	0.09464	0.09464	0.09464	0.09464	0.09464	0.09464	0.09464	0.09464	0.05358
HC10570	0	0	0	0	0	0	0	0	0	1e-05	999	0.09772	0.09772	0.09772	0.09772	0.09772	0.09772	0.09772	0.09772	0.09772	0.09772	0.02275
HC10571	NA	NA	NA	NA	NA	NA	NA	NA	NA	NA	NA	NA	NA	NA	NA	NA	NA	NA	NA	NA	NA	NA
HC10572	1	1	1	1	1	1	1	1	1	1	742.358	0	0	0	0	0	0	0	0	0	0	0.99999
HC10573	0	0	0	0	0	0	0	0	0	0	1	0.1	0.1	0.1	0.1	0.1	0.1	0.1	0.1	0.1	0.1	1e-05
HC10574	NA	NA	NA	NA	NA	NA	NA	NA	NA	NA	NA	NA	NA	NA	NA	NA	NA	NA	NA	NA	NA	NA
HC10575	0.99999	1	1	1	1	1	1	1	1	1	999	0	0	0	0	0	0	0	0	0	0	0.99999
HC10576	0.30631	0.32867	0.34223	0.3532	0.36314	0.37283	0.38292	0.39423	0.40849	0.43268	1	0.1	0.1	0.1	0.1	0.1	0.1	0.1	0.1	0.1	0.1	1e-05
HC10577	0.02985	0.09454	0.16346	0.23655	0.31432	0.39773	0.48836	0.58901	0.70556	0.85658	1.05699	0	0	0	0	0	0	0	0	0	0	0.99999
HC10578	0	0	0	0	0	0	0	0	0	0	19.9659	0.09297	0.09297	0.09297	0.09297	0.09297	0.09297	0.09297	0.09297	0.09297	0.09297	0.07033
HC10579	0.10055	0.11727	0.12795	0.13688	0.14519	0.15349	0.16233	0.17249	0.18566	0.20888	1	0.1	0.1	0.1	0.1	0.1	0.1	0.1	0.1	0.1	0.1	1e-05
HC1057	0.00069	0.00746	0.02274	0.04787	0.08448	0.13494	0.20308	0.29575	0.42796	0.65086	1.04999	0.09001	0.09001	0.09001	0.09001	0.09001	0.09001	0.09001	0.09001	0.09001	0.09001	0.09992
HC10580	0	0	0	0	0	0	0	0	0	1e-05	1	0.1	0.1	0.1	0.1	0.1	0.1	0.1	0.1	0.1	0.1	1e-05
HC10581	1	1	1	1	1	1	1	1	1	1	999	0	0	0	0	0	0	0	0	0	0	0.99999
HC10582	0.62057	0.64528	0.65976	0.67119	0.68135	0.69107	0.70099	0.71189	0.72531	0.74723	1	0.1	0.1	0.1	0.1	0.1	0.1	0.1	0.1	0.1	0.1	1e-05
HC10583	0	0	0	0	0	0	0	0	0	2e-05	1	0.1	0.1	0.1	0.1	0.1	0.1	0.1	0.1	0.1	0.1	1e-05
HC10584	0.10337	0.24974	0.37387	0.48542	0.58761	0.68186	0.76874	0.84817	0.91924	0.97896	2.15243	0	0	0	0	0	0	0	0	0	0	0.99999
HC10585	0	0	0	0	0	0	0	0	0	7e-05	999	0	0	0	0	0	0	0	0	0	0	0.99999
HC10586	0.05128	0.06384	0.07218	0.07932	0.08608	0.09296	0.10039	0.10906	0.12051	0.14118	1	0.1	0.1	0.1	0.1	0.1	0.1	0.1	0.1	0.1	0.1	1e-05
HC10587	0.20929	0.40506	0.54282	0.65215	0.7423	0.81752	0.87995	0.93056	0.96932	0.99459	1.961	0	0	0	0	0	0	0	0	0	0	0.99999
HC10588	0.17012	0.33631	0.4596	0.56288	0.65326	0.734	0.80682	0.87253	0.93118	0.98124	999	0	0	0	0	0	0	0	0	0	0	0.99999
HC10589	NA	NA	NA	NA	NA	NA	NA	NA	NA	NA	NA	NA	NA	NA	NA	NA	NA	NA	NA	NA	NA	NA
HC1058	0.02258	0.07443	0.13158	0.19378	0.26164	0.33634	0.41994	0.5162	0.6333	0.79866	1.04996	0.09	0.09	0.09	0.09	0.09	0.09	0.09	0.09	0.09	0.09	0.09998
HC10590	0.2513	0.27321	0.28661	0.29751	0.30743	0.31715	0.3273	0.33873	0.35321	0.37794	1.06577	0.1	0.1	0.1	0.1	0.1	0.1	0.1	0.1	0.1	0.1	1e-05
HC10591	NA	NA	NA	NA	NA	NA	NA	NA	NA	NA	NA	NA	NA	NA	NA	NA	NA	NA	NA	NA	NA	NA
HC10592	0	0.00015	0.00125	0.00507	0.01457	0.03416	0.07063	0.13542	0.25226	0.50024	1.11608	0.1	0.1	0.1	0.1	0.1	0.1	0.1	0.1	0.1	0.1	1e-05
HC10593	0.10153	0.11832	0.12904	0.13799	0.14632	0.15465	0.16351	0.17369	0.18688	0.21013	1	0.1	0.1	0.1	0.1	0.1	0.1	0.1	0.1	0.1	0.1	1e-05
HC10594	0	0	0	0	0	0	0	0	0	2e-05	1	0.1	0.1	0.1	0.1	0.1	0.1	0.1	0.1	0.1	0.1	1e-05
HC10595	0.04979	0.13242	0.2111	0.28944	0.36917	0.45173	0.53884	0.63312	0.73972	0.87458	1.04999	0.09001	0.09001	0.09001	0.09001	0.09001	0.09001	0.09001	0.09001	0.09001	0.09001	0.09995
HC10596	0.99993	1	1	1	1	1	1	1	1	1	1.48945	0	0	0	0	0	0	0	0	0	0	0.99999
HC10597	2e-05	0.00089	0.00571	0.01939	0.04839	0.10067	0.18597	0.31647	0.50874	0.79155	1.05	0.09	0.09	0.09	0.09	0.09	0.09	0.09	0.09	0.09	0.09	0.1
HC10598	0.09988	0.22365	0.32683	0.42092	0.50984	0.59571	0.68002	0.7642	0.85015	0.94236	999	0	0	0	0	0	0	0	0	0	0	0.99999
HC10599	0.99999	1	1	1	1	1	1	1	1	1	999	0	0	0	0	0	0	0	0	0	0	0.99999
HC1059	2e-05	0.00077	0.00462	0.01506	0.03659	0.075	0.13807	0.23752	0.39478	0.66908	1.0976	0.1	0.1	0.1	0.1	0.1	0.1	0.1	0.1	0.1	0.1	1e-05
HC105	0.0164	0.06852	0.13404	0.20963	0.29424	0.38773	0.49072	0.60481	0.73363	0.88813	1.04996	0.09001	0.09001	0.09001	0.09001	0.09001	0.09001	0.09001	0.09001	0.09001	0.09001	0.09991
HC10600	NA	NA	NA	NA	NA	NA	NA	NA	NA	NA	NA	NA	NA	NA	NA	NA	NA	NA	NA	NA	NA	NA
HC10601	0.00075	0.00794	0.02397	0.0501	0.08796	0.13988	0.20964	0.30402	0.43781	0.66105	999	0	0	0	0	0	0	0	0	0	0	0.99999
HC10602	0.06558	0.17791	0.28301	0.38426	0.48292	0.57963	0.67482	0.76878	0.86173	0.95394	1.11813	0	0	0	0	0	0	0	0	0	0	0.99999
HC10603	0.6276	0.65235	0.66684	0.67827	0.68842	0.69813	0.70803	0.71891	0.73228	0.75411	1	0.1	0.1	0.1	0.1	0.1	0.1	0.1	0.1	0.1	0.1	1e-05
HC10604	0	0	0	0	0	0	0	0	0	0.00017	1	0.1	0.1	0.1	0.1	0.1	0.1	0.1	0.1	0.1	0.1	1e-05
HC10605	0.40348	0.42546	0.43864	0.44922	0.45874	0.46798	0.47754	0.4882	0.50154	0.52396	1	0.1	0.1	0.1	0.1	0.1	0.1	0.1	0.1	0.1	0.1	1e-05
HC10606	0	0	0	0	0	0	0	0	0	0.0027	2.56549	0.08436	0.08436	0.08436	0.08436	0.08436	0.08436	0.08436	0.08436	0.08436	0.08436	0.15637
HC10607	0	0	0	0	0	0	0	0	0	1e-05	25.8396	0.0984	0.0984	0.0984	0.0984	0.0984	0.0984	0.0984	0.0984	0.0984	0.0984	0.01603
HC10608	1	1	1	1	1	1	1	1	1	1	1.07368	0	0	0	0	0	0	0	0	0	0	0.99999
HC10609	0.29626	0.49355	0.61895	0.71357	0.78918	0.85101	0.90174	0.9427	0.97423	0.99524	1	0.0333	0.0333	0.0333	0.0333	0.0333	0.0333	0.0333	0.0333	0.0333	0.0333	0.66697
HC1060	0.22896	0.39988	0.51698	0.6113	0.6919	0.7629	0.82648	0.88389	0.93565	0.98128	1	0.1	0.1	0.1	0.1	0.1	0.1	0.1	0.1	0.1	0.1	1e-05
HC10610	NA	NA	NA	NA	NA	NA	NA	NA	NA	NA	NA	NA	NA	NA	NA	NA	NA	NA	NA	NA	NA	NA
HC10611	0	0	0	0	0	0	0	0	0	2e-05	2.26295	0	0	0	0	0	0	0	0	0	0	0.99999
HC10612	0	0	0	0	0	0	0	0	0	2e-05	1	0.1	0.1	0.1	0.1	0.1	0.1	0.1	0.1	0.1	0.1	1e-05
HC10613	0	0	0	0	0	0	0	0	0	0	1	0.1	0.1	0.1	0.1	0.1	0.1	0.1	0.1	0.1	0.1	1e-05
HC10614	0.99999	1	1	1	1	1	1	1	1	1	801.377	0	0	0	0	0	0	0	0	0	0	0.99999
HC10615	0.20903	0.35032	0.44851	0.53017	0.60301	0.67073	0.7357	0.80003	0.86644	0.94166	999	0	0	0	0	0	0	0	0	0	0	0.99999
HC10616	0.99999	1	1	1	1	1	1	1	1	1	26.8833	0	0	0	0	0	0	0	0	0	0	0.99999
HC10617	0.40071	0.42272	0.43593	0.44652	0.45606	0.46532	0.4749	0.48558	0.49896	0.52144	1	0.1	0.1	0.1	0.1	0.1	0.1	0.1	0.1	0.1	0.1	1e-05
HC10618	1	1	1	1	1	1	1	1	1	1	2.6429	0	0	0	0	0	0	0	0	0	0	0.99999
HC10619	0.03995	0.11559	0.19151	0.26925	0.34984	0.43441	0.5245	0.62264	0.73393	0.87411	1.05001	0.09	0.09	0.09	0.09	0.09	0.09	0.09	0.09	0.09	0.09	0.10004
HC1061	0	0	0	0	0	0	0	0	0	0	1	0.1	0.1	0.1	0.1	0.1	0.1	0.1	0.1	0.1	0.1	1e-05
HC10620	0.70517	0.72984	0.7441	0.75526	0.76508	0.77442	0.78388	0.79417	0.80671	0.82684	1	0.1	0.1	0.1	0.1	0.1	0.1	0.1	0.1	0.1	0.1	1e-05
HC10621	0.28383	0.30607	0.31961	0.33058	0.34054	0.35026	0.3604	0.37179	0.38617	0.41062	1	0.1	0.1	0.1	0.1	0.1	0.1	0.1	0.1	0.1	0.1	1e-05
HC10622	0.64203	0.66685	0.68134	0.69276	0.70288	0.71256	0.72241	0.73322	0.74649	0.7681	1	0.1	0.1	0.1	0.1	0.1	0.1	0.1	0.1	0.1	0.1	1e-05
HC10623	NA	NA	NA	NA	NA	NA	NA	NA	NA	NA	NA	NA	NA	NA	NA	NA	NA	NA	NA	NA	NA	NA
HC10624	0.99999	1	1	1	1	1	1	1	1	1	163.198	0	0	0	0	0	0	0	0	0	0	0.99999
HC10625	0.93316	0.99727	0.99992	1	1	1	1	1	1	1	1	0.1	0.1	0.1	0.1	0.1	0.1	0.1	0.1	0.1	0.1	1e-05
HC10626	0.99347	0.99999	1	1	1	1	1	1	1	1	999	0	0	0	0	0	0	0	0	0	0	0.99999
HC10627	0.24008	0.44392	0.58157	0.68781	0.77332	0.843	0.89938	0.94373	0.97636	0.99626	999	0	0	0	0	0	0	0	0	0	0	0.99999
HC10628	0.99999	1	1	1	1	1	1	1	1	1	999	0	0	0	0	0	0	0	0	0	0	0.99999
HC10629	0.13253	0.15104	0.1627	0.17236	0.18129	0.19016	0.19955	0.21026	0.22406	0.24814	1	0.1	0.1	0.1	0.1	0.1	0.1	0.1	0.1	0.1	0.1	1e-05
HC1062	0	0	0	0	0	0	0	0	0	1e-05	1	0.1	0.1	0.1	0.1	0.1	0.1	0.1	0.1	0.1	0.1	1e-05
HC10630	0.02732	0.08561	0.14771	0.21393	0.28502	0.36217	0.44735	0.54402	0.65963	0.81872	1.04997	0.09002	0.09002	0.09002	0.09002	0.09002	0.09002	0.09002	0.09002	0.09002	0.09002	0.09977
HC10631	0.14472	0.28305	0.38847	0.48004	0.56373	0.64255	0.71843	0.79303	0.86836	0.94879	999	0	0	0	0	0	0	0	0	0	0	0.99999
HC10632	0.00938	0.04683	0.0996	0.16479	0.24156	0.33008	0.43144	0.54807	0.68535	0.85959	1.01812	0.09898	0.09898	0.09898	0.09898	0.09898	0.09898	0.09898	0.09898	0.09898	0.09898	0.01019
HC10633	0	0	0	0	0	0	0	0	0	0	34.6312	0.09765	0.09765	0.09765	0.09765	0.09765	0.09765	0.09765	0.09765	0.09765	0.09765	0.02347
HC10634	0.07171	0.08627	0.09575	0.10376	0.11129	0.11886	0.127	0.13641	0.14872	0.17069	1	0.1	0.1	0.1	0.1	0.1	0.1	0.1	0.1	0.1	0.1	1e-05
HC10635	0.00101	0.00591	0.01371	0.02439	0.03833	0.0564	0.08021	0.11308	0.1634	0.26763	999	0	0	0	0	0	0	0	0	0	0	0.99999
HC10636	0.06114	0.16487	0.26242	0.35735	0.45108	0.54452	0.63848	0.73389	0.83225	0.93737	1.05	0.09	0.09	0.09	0.09	0.09	0.09	0.09	0.09	0.09	0.09	0.1
HC10637	0	0	0	0	0	0	0	0	0	1e-05	1	0.1	0.1	0.1	0.1	0.1	0.1	0.1	0.1	0.1	0.1	1e-05
HC10638	0.4015	0.56331	0.65899	0.73045	0.7886	0.83811	0.88143	0.92002	0.95475	0.98602	999	0	0	0	0	0	0	0	0	0	0	0.99999
HC10639	0	0	0	0	0	0	0	0	0	2e-05	1	0.1	0.1	0.1	0.1	0.1	0.1	0.1	0.1	0.1	0.1	1e-05
HC1063	0	0	0	0	0	0	0	0	0	1e-05	1	0.1	0.1	0.1	0.1	0.1	0.1	0.1	0.1	0.1	0.1	1e-05
HC10640	NA	NA	NA	NA	NA	NA	NA	NA	NA	NA	NA	NA	NA	NA	NA	NA	NA	NA	NA	NA	NA	NA
HC10641	0	0	0	0	0	0	0	0	0	0.00235	999	0.08711	0.08711	0.08711	0.08711	0.08711	0.08711	0.08711	0.08711	0.08711	0.08711	0.12892
HC10642	0	0	0	0	0	0	0	0	0	2e-05	1.02276	0.1	0.1	0.1	0.1	0.1	0.1	0.1	0.1	0.1	0.1	1e-05
HC10643	0	0	0	0	0	0	0	0	0	2e-05	11.9108	0.0838	0.0838	0.0838	0.0838	0.0838	0.0838	0.0838	0.0838	0.0838	0.0838	0.162
HC10644	0.02075	0.06987	0.12479	0.18511	0.25136	0.32476	0.4074	0.50318	0.62063	0.78856	1.00947	0.09954	0.09954	0.09954	0.09954	0.09954	0.09954	0.09954	0.09954	0.09954	0.09954	0.00463
HC10645	0.08343	0.1854	0.27187	0.35265	0.43129	0.50998	0.59074	0.67615	0.77089	0.88902	3.46931	0	0	0	0	0	0	0	0	0	0	0.99999
HC10646	0.07483	0.08966	0.09929	0.10741	0.11504	0.12271	0.13093	0.14044	0.15286	0.17499	1	0.1	0.1	0.1	0.1	0.1	0.1	0.1	0.1	0.1	0.1	1e-05
HC10647	0	0	0	0	0	0	0	0	0	3e-05	271.841	0	0	0	0	0	0	0	0	0	0	0.99999
HC10648	0	0	0	0	0	0	0	0	0	1e-05	1	0.1	0.1	0.1	0.1	0.1	0.1	0.1	0.1	0.1	0.1	1e-05
HC10649	0.2165	0.37153	0.47891	0.56711	0.64439	0.71461	0.78003	0.84228	0.9029	0.96447	3.3383	0	0	0	0	0	0	0	0	0	0	0.99999
HC1064	0.09904	0.11566	0.12629	0.13518	0.14345	0.15173	0.16054	0.17066	0.18379	0.20696	1	0.1	0.1	0.1	0.1	0.1	0.1	0.1	0.1	0.1	0.1	1e-05
HC10650	NA	NA	NA	NA	NA	NA	NA	NA	NA	NA	NA	NA	NA	NA	NA	NA	NA	NA	NA	NA	NA	NA
HC10651	0.10955	0.12683	0.13782	0.14698	0.15549	0.16398	0.173	0.18334	0.19671	0.22022	1	0.1	0.1	0.1	0.1	0.1	0.1	0.1	0.1	0.1	0.1	1e-05
HC10652	0.03922	0.12163	0.20701	0.29506	0.38593	0.48003	0.57803	0.68115	0.79179	0.91686	1.06561	0.1	0.1	0.1	0.1	0.1	0.1	0.1	0.1	0.1	0.1	1e-05
HC10653	0	0	0	0	0	0	0	0	0	0	1	0.1	0.1	0.1	0.1	0.1	0.1	0.1	0.1	0.1	0.1	1e-05
HC10654	0.44662	0.68494	0.80904	0.88594	0.93531	0.96649	0.98505	0.99486	0.99898	0.99997	1	0.1	0.1	0.1	0.1	0.1	0.1	0.1	0.1	0.1	0.1	1e-05
HC10655	NA	NA	NA	NA	NA	NA	NA	NA	NA	NA	NA	NA	NA	NA	NA	NA	NA	NA	NA	NA	NA	NA
HC10656	0	0	0	0	0	0	0	0	0	1e-05	1	0.1	0.1	0.1	0.1	0.1	0.1	0.1	0.1	0.1	0.1	1e-05
HC10657	0.61695	0.64164	0.65611	0.66754	0.6777	0.68742	0.69735	0.70827	0.7217	0.74367	1	0.1	0.1	0.1	0.1	0.1	0.1	0.1	0.1	0.1	0.1	1e-05
HC10658	0.49365	0.51648	0.53005	0.54088	0.55058	0.55994	0.56959	0.58028	0.5936	0.61576	1	0.1	0.1	0.1	0.1	0.1	0.1	0.1	0.1	0.1	0.1	1e-05
HC10659	0.00037	0.00544	0.01915	0.04416	0.08314	0.13933	0.21728	0.32442	0.47556	0.71566	1.05	0.09004	0.09004	0.09004	0.09004	0.09004	0.09004	0.09004	0.09004	0.09004	0.09004	0.09964
HC1065	0.03957	0.12173	0.20648	0.29375	0.38381	0.47712	0.57446	0.67714	0.78781	0.91405	2.43399	0	0	0	0	0	0	0	0	0	0	0.99999
HC10660	0	0	0	0	0	0	0	0	0	1e-05	1.01791	0.1	0.1	0.1	0.1	0.1	0.1	0.1	0.1	0.1	0.1	1e-05
HC10661	0.14065	0.26524	0.35966	0.44234	0.51908	0.5929	0.66605	0.74088	0.82103	0.91673	999	0	0	0	0	0	0	0	0	0	0	0.99999
HC10662	0.99999	1	1	1	1	1	1	1	1	1	999	0	0	0	0	0	0	0	0	0	0	0.99999
HC10663	1	1	1	1	1	1	1	1	1	1	999	0.09073	0.09073	0.09073	0.09073	0.09073	0.09073	0.09073	0.09073	0.09073	0.09073	0.09271
HC10664	0	0	0	0	0	0	0	0	0	2e-05	1.10004	0.1	0.1	0.1	0.1	0.1	0.1	0.1	0.1	0.1	0.1	1e-05
HC10665	0	0	0	0	0	0	0	0	0	2e-05	999	0	0	0	0	0	0	0	0	0	0	0.99999
HC10666	0.99999	1	1	1	1	1	1	1	1	1	999	0.00062	0.00062	0.00062	0.00062	0.00062	0.00062	0.00062	0.00062	0.00062	0.00062	0.99378
HC10667	0	0	0	0	0	0	0	0	0	0	1	0.1	0.1	0.1	0.1	0.1	0.1	0.1	0.1	0.1	0.1	1e-05
HC10668	0.99999	1	1	1	1	1	1	1	1	1	999	0	0	0	0	0	0	0	0	0	0	0.99999
HC10669	0.29697	0.31929	0.33285	0.34383	0.35378	0.36349	0.3736	0.38495	0.39926	0.42357	1	0.1	0.1	0.1	0.1	0.1	0.1	0.1	0.1	0.1	0.1	1e-05
HC1066	0	0	0	0	0	0	0	0	0	0	1	0.1	0.1	0.1	0.1	0.1	0.1	0.1	0.1	0.1	0.1	1e-05
HC10670	1	1	1	1	1	1	1	1	1	1	999	0	0	0	0	0	0	0	0	0	0	0.99999
HC10671	0.73323	0.7576	0.77161	0.78253	0.79212	0.8012	0.81037	0.82031	0.83235	0.85157	1	0.1	0.1	0.1	0.1	0.1	0.1	0.1	0.1	0.1	0.1	1e-05
HC10672	0.02539	0.09223	0.16886	0.25254	0.34242	0.43838	0.54082	0.65084	0.77093	0.90851	1.04999	0.09	0.09	0.09	0.09	0.09	0.09	0.09	0.09	0.09	0.09	0.09999
HC10673	0.10246	0.25306	0.3817	0.49707	0.60206	0.69786	0.78485	0.86268	0.9301	0.98346	1	0	0	0	0	0	0	0	0	0	0	0.99999
HC10674	0.99992	1	1	1	1	1	1	1	1	1	999	0	0	0	0	0	0	0	0	0	0	0.99999
HC10675	0.02771	0.0925	0.16355	0.23983	0.32143	0.40896	0.5037	0.60796	0.72665	0.8748	1.03268	0	0	0	0	0	0	0	0	0	0	0.99999
HC10676	1	1	1	1	1	1	1	1	1	1	999	0	0	0	0	0	0	0	0	0	0	0.99999
HC10677	1	1	1	1	1	1	1	1	1	1	999	0	0	0	0	0	0	0	0	0	0	0.99999
HC10678	0	0	0	0	0	0	0	0	0	6e-05	999	0	0	0	0	0	0	0	0	0	0	0.99999
HC10679	0.02583	0.08847	0.15828	0.23392	0.31532	0.40306	0.49837	0.60356	0.72359	0.8736	1.04998	0.09	0.09	0.09	0.09	0.09	0.09	0.09	0.09	0.09	0.09	0.09999
HC1067	NA	NA	NA	NA	NA	NA	NA	NA	NA	NA	NA	NA	NA	NA	NA	NA	NA	NA	NA	NA	NA	NA
HC10680	0	0	0	0	0	0	0	0	0	2e-05	999	0	0	0	0	0	0	0	0	0	0	0.99999
HC10681	NA	NA	NA	NA	NA	NA	NA	NA	NA	NA	NA	NA	NA	NA	NA	NA	NA	NA	NA	NA	NA	NA
HC10682	0.15768	0.17727	0.18951	0.1996	0.20888	0.21806	0.22775	0.23877	0.25289	0.27739	1	0.1	0.1	0.1	0.1	0.1	0.1	0.1	0.1	0.1	0.1	1e-05
HC10683	0.00443	0.02035	0.04219	0.0695	0.10279	0.14341	0.19386	0.25913	0.35119	0.51733	1.396	0	0	0	0	0	0	0	0	0	0	0.99999
HC10684	0.4112	0.4331	0.44622	0.45674	0.46621	0.47539	0.48489	0.49548	0.50873	0.53097	1	0.1	0.1	0.1	0.1	0.1	0.1	0.1	0.1	0.1	0.1	1e-05
HC10685	NA	NA	NA	NA	NA	NA	NA	NA	NA	NA	NA	NA	NA	NA	NA	NA	NA	NA	NA	NA	NA	NA
HC10686	NA	NA	NA	NA	NA	NA	NA	NA	NA	NA	NA	NA	NA	NA	NA	NA	NA	NA	NA	NA	NA	NA
HC10687	1	1	1	1	1	1	1	1	1	1	225.111	0	0	0	0	0	0	0	0	0	0	0.99999
HC10688	0.67242	0.87359	0.94693	0.97888	0.99256	0.99784	0.99954	0.99994	1	1	1.07869	0	0	0	0	0	0	0	0	0	0	0.99999
HC10689	0.55641	0.58044	0.59463	0.60589	0.61594	0.62561	0.63552	0.64648	0.66004	0.68242	1	0.1	0.1	0.1	0.1	0.1	0.1	0.1	0.1	0.1	0.1	1e-05
HC1068	0	0	0	0	0	0	0	0	0	1e-05	1	0.1	0.1	0.1	0.1	0.1	0.1	0.1	0.1	0.1	0.1	1e-05
HC10690	0.26653	0.28862	0.3021	0.31305	0.32299	0.33272	0.34288	0.3543	0.36874	0.39336	1	0.1	0.1	0.1	0.1	0.1	0.1	0.1	0.1	0.1	0.1	1e-05
HC10691	0.00087	0.01071	0.03455	0.07494	0.13414	0.21453	0.31903	0.45173	0.61958	0.83953	876.352	0	0	0	0	0	0	0	0	0	0	0.99999
HC10692	0	0	0	0	0	0	0	0	0	2e-05	1	0.1	0.1	0.1	0.1	0.1	0.1	0.1	0.1	0.1	0.1	1e-05
HC10693	NA	NA	NA	NA	NA	NA	NA	NA	NA	NA	NA	NA	NA	NA	NA	NA	NA	NA	NA	NA	NA	NA
HC10694	1	1	1	1	1	1	1	1	1	1	415.99	0	0	0	0	0	0	0	0	0	0	0.99999
HC10695	0.99999	1	1	1	1	1	1	1	1	1	837.312	0	0	0	0	0	0	0	0	0	0	0.99999
HC10696	0	0	0	0	0	0	0	0	0	0.00015	1.31729	0	0	0	0	0	0	0	0	0	0	0.99999
HC10697	0.85979	0.88042	0.89183	0.90048	0.90788	0.91473	0.92147	0.92857	0.93687	0.94936	1	0.1	0.1	0.1	0.1	0.1	0.1	0.1	0.1	0.1	0.1	1e-05
HC10698	0.10832	0.12552	0.13647	0.1456	0.15408	0.16254	0.17154	0.18185	0.1952	0.21867	1	0.1	0.1	0.1	0.1	0.1	0.1	0.1	0.1	0.1	0.1	1e-05
HC10699	0.00282	0.01683	0.03925	0.0696	0.10847	0.15739	0.21924	0.29967	0.41188	0.60478	1	0.1	0.1	0.1	0.1	0.1	0.1	0.1	0.1	0.1	0.1	1e-05
HC1069	0	0	0	0	0	0	0	0	0	1e-05	1.59862	0.08375	0.08375	0.08375	0.08375	0.08375	0.08375	0.08375	0.08375	0.08375	0.08375	0.16252
HC106	0.17417	0.19435	0.2069	0.21721	0.22667	0.23602	0.24585	0.25702	0.27129	0.29597	1	0.1	0.1	0.1	0.1	0.1	0.1	0.1	0.1	0.1	0.1	1e-05
HC10700	0.07826	0.18307	0.27424	0.36013	0.44384	0.52728	0.61216	0.70059	0.79622	0.90944	1.07311	0	0	0	0	0	0	0	0	0	0	0.99999
HC10701	0	0	0	0	0	0	0	0	0	0	1	0.1	0.1	0.1	0.1	0.1	0.1	0.1	0.1	0.1	0.1	1e-05
HC10702	1e-05	0.0008	0.00536	0.0188	0.04806	0.10178	0.19042	0.32651	0.52555	0.80941	1	0.1	0.1	0.1	0.1	0.1	0.1	0.1	0.1	0.1	0.1	1e-05
HC10703	0	0	0	0	0	0	0	0	0	0	2.24989	0.1	0.1	0.1	0.1	0.1	0.1	0.1	0.1	0.1	0.1	1e-05
HC10704	0.99999	1	1	1	1	1	1	1	1	1	974.501	0	0	0	0	0	0	0	0	0	0	0.99999
HC10705	0	0	0	0	0	0	0	0	0	0	111.725	0.0928	0.0928	0.0928	0.0928	0.0928	0.0928	0.0928	0.0928	0.0928	0.0928	0.072
HC10706	0.07912	0.21444	0.33798	0.45324	0.56124	0.66223	0.75597	0.84165	0.91762	0.97968	1.37758	0	0	0	0	0	0	0	0	0	0	0.99999
HC10707	0	0	0	0	0	0	0	0	0	0	1	0.1	0.1	0.1	0.1	0.1	0.1	0.1	0.1	0.1	0.1	1e-05
HC10708	0	0	0	0	0	0	0	0	0	0	999	0.09581	0.09581	0.09581	0.09581	0.09581	0.09581	0.09581	0.09581	0.09581	0.09581	0.04194
HC10709	0.07745	0.0925	0.10225	0.11047	0.11817	0.12591	0.13421	0.1438	0.1563	0.17857	1	0.1	0.1	0.1	0.1	0.1	0.1	0.1	0.1	0.1	0.1	1e-05
HC1070	0.06544	0.17257	0.27179	0.36747	0.4613	0.55431	0.64734	0.74133	0.8377	0.93992	1.83068	0	0	0	0	0	0	0	0	0	0	0.99999
HC10710	0.99999	1	1	1	1	1	1	1	1	1	999	0	0	0	0	0	0	0	0	0	0	0.99999
HC10711	NA	NA	NA	NA	NA	NA	NA	NA	NA	NA	NA	NA	NA	NA	NA	NA	NA	NA	NA	NA	NA	NA
HC10712	NA	NA	NA	NA	NA	NA	NA	NA	NA	NA	NA	NA	NA	NA	NA	NA	NA	NA	NA	NA	NA	NA
HC10713	0.18062	0.20951	0.22774	0.24283	0.25677	0.27058	0.28516	0.30176	0.32301	0.35977	1.01158	0.1	0.1	0.1	0.1	0.1	0.1	0.1	0.1	0.1	0.1	1e-05
HC10714	NA	NA	NA	NA	NA	NA	NA	NA	NA	NA	NA	NA	NA	NA	NA	NA	NA	NA	NA	NA	NA	NA
HC10715	0.05474	0.06768	0.07623	0.08353	0.09044	0.09745	0.10502	0.11383	0.12544	0.14637	998.999	0.09872	0.09872	0.09872	0.09872	0.09872	0.09872	0.09872	0.09872	0.09872	0.09872	0.01283
HC10716	NA	NA	NA	NA	NA	NA	NA	NA	NA	NA	NA	NA	NA	NA	NA	NA	NA	NA	NA	NA	NA	NA
HC10717	0	0	0	0	0	0	0	0	0	2e-05	13.7395	0.08956	0.08956	0.08956	0.08956	0.08956	0.08956	0.08956	0.08956	0.08956	0.08956	0.10437
HC10718	0.08886	0.19506	0.28416	0.36677	0.44664	0.52603	0.6069	0.69169	0.78469	0.89847	1.65623	0	0	0	0	0	0	0	0	0	0	0.99999
HC10719	0.20303	0.22403	0.237	0.24761	0.25731	0.26686	0.27688	0.28822	0.30265	0.32749	93.162	0.1	0.1	0.1	0.1	0.1	0.1	0.1	0.1	0.1	0.1	1e-05
HC1071	0	0	0	0	0	0	0	0	0	1e-05	1	0.1	0.1	0.1	0.1	0.1	0.1	0.1	0.1	0.1	0.1	1e-05
HC10720	0.0527	0.06542	0.07385	0.08105	0.08788	0.0948	0.10229	0.11103	0.12254	0.14332	98.6384	0.1	0.1	0.1	0.1	0.1	0.1	0.1	0.1	0.1	0.1	1e-05
HC10721	1	1	1	1	1	1	1	1	1	1	999	0	0	0	0	0	0	0	0	0	0	0.99999
HC10722	0.00012	0.00247	0.00998	0.02519	0.05083	0.09031	0.14857	0.234	0.36443	0.60007	1.044	0.1	0.1	0.1	0.1	0.1	0.1	0.1	0.1	0.1	0.1	1e-05
HC10723	0.70447	0.72914	0.74341	0.75457	0.76441	0.77375	0.78321	0.79352	0.80606	0.82622	1	0.1	0.1	0.1	0.1	0.1	0.1	0.1	0.1	0.1	0.1	1e-05
HC10724	1	1	1	1	1	1	1	1	1	1	999	0	0	0	0	0	0	0	0	0	0	0.99999
HC10725	0.60525	0.62986	0.6443	0.65572	0.66587	0.6756	0.68555	0.6965	0.70998	0.73208	1	0.1	0.1	0.1	0.1	0.1	0.1	0.1	0.1	0.1	0.1	1e-05
HC10726	0.99998	1	1	1	1	1	1	1	1	1	999	0.05231	0.05231	0.05231	0.05231	0.05231	0.05231	0.05231	0.05231	0.05231	0.05231	0.47691
HC10727	0.53983	0.56363	0.57771	0.5889	0.5989	0.60853	0.61842	0.62935	0.64291	0.66534	1	0.1	0.1	0.1	0.1	0.1	0.1	0.1	0.1	0.1	0.1	1e-05
HC10728	NA	NA	NA	NA	NA	NA	NA	NA	NA	NA	NA	NA	NA	NA	NA	NA	NA	NA	NA	NA	NA	NA
HC10729	NA	NA	NA	NA	NA	NA	NA	NA	NA	NA	NA	NA	NA	NA	NA	NA	NA	NA	NA	NA	NA	NA
HC1072	0.05247	0.16908	0.28819	0.40609	0.52081	0.63073	0.73426	0.82941	0.91325	0.97985	1	0.1	0.1	0.1	0.1	0.1	0.1	0.1	0.1	0.1	0.1	1e-05
HC10730	0.01497	0.05672	0.1069	0.16425	0.229	0.30222	0.38601	0.48443	0.60639	0.78198	1.05	0.09	0.09	0.09	0.09	0.09	0.09	0.09	0.09	0.09	0.09	0.1
HC10731	0	0	0	0	0	0	0	0	0	0	1	0.1	0.1	0.1	0.1	0.1	0.1	0.1	0.1	0.1	0.1	1e-05
HC10732	0.01401	0.05524	0.10595	0.16455	0.2311	0.30657	0.39296	0.49415	0.61871	0.795	1	0.1	0.1	0.1	0.1	0.1	0.1	0.1	0.1	0.1	0.1	1e-05
HC10733	0	0	0	0	0	0	0	0	0	0	999	0.09844	0.09844	0.09844	0.09844	0.09844	0.09844	0.09844	0.09844	0.09844	0.09844	0.01564
HC10734	0.43116	0.50897	0.55555	0.59242	0.62498	0.65581	0.68674	0.71987	0.75903	0.81816	1	0.1	0.1	0.1	0.1	0.1	0.1	0.1	0.1	0.1	0.1	1e-05
HC10735	0	0	0	0	0	0	0	0	0	8e-05	1	0.1	0.1	0.1	0.1	0.1	0.1	0.1	0.1	0.1	0.1	1e-05
HC10736	0.07737	0.17881	0.26674	0.34968	0.43079	0.51209	0.59541	0.68314	0.77955	0.89723	1.25263	0	0	0	0	0	0	0	0	0	0	0.99999
HC10737	NA	NA	NA	NA	NA	NA	NA	NA	NA	NA	NA	NA	NA	NA	NA	NA	NA	NA	NA	NA	NA	NA
HC10738	4e-05	0.00146	0.00754	0.02228	0.05031	0.09718	0.17009	0.27951	0.44402	0.71289	1.05001	0.08999	0.08999	0.08999	0.08999	0.08999	0.08999	0.08999	0.08999	0.08999	0.08999	0.10006
HC10739	0.99999	1	1	1	1	1	1	1	1	1	999	0	0	0	0	0	0	0	0	0	0	0.99999
HC1073	0.53568	0.55938	0.5734	0.58456	0.59452	0.60412	0.61398	0.62488	0.63841	0.66081	1	0.1	0.1	0.1	0.1	0.1	0.1	0.1	0.1	0.1	0.1	1e-05
HC10740	0.02914	0.09125	0.15716	0.22709	0.30172	0.38213	0.47011	0.56879	0.68481	0.83956	1.04988	0.09	0.09	0.09	0.09	0.09	0.09	0.09	0.09	0.09	0.09	0.10005
HC10741	0	0	0	0	0	0	0	0	0	0	1	0.1	0.1	0.1	0.1	0.1	0.1	0.1	0.1	0.1	0.1	1e-05
HC10742	0	0	0	0	0	0	0	0	0	0	1	0.1	0.1	0.1	0.1	0.1	0.1	0.1	0.1	0.1	0.1	1e-05
HC10743	0	0	0	0	0	0	0	0	0	0	170.726	0.09881	0.09881	0.09881	0.09881	0.09881	0.09881	0.09881	0.09881	0.09881	0.09881	0.01189
HC10744	0.76013	0.93176	0.97933	0.99439	0.99875	0.99979	0.99998	1	1	1	752.585	0	0	0	0	0	0	0	0	0	0	0.99999
HC10745	1	1	1	1	1	1	1	1	1	1	999	0	0	0	0	0	0	0	0	0	0	0.99999
HC10746	0.03553	0.11623	0.20244	0.29261	0.38633	0.48359	0.58471	0.69042	0.80232	0.92505	1.04997	0.09001	0.09001	0.09001	0.09001	0.09001	0.09001	0.09001	0.09001	0.09001	0.09001	0.09994
HC10747	0.01852	0.10345	0.22383	0.36266	0.50731	0.64717	0.77311	0.87722	0.95284	0.99416	999	0	0	0	0	0	0	0	0	0	0	0.99999
HC10748	NA	NA	NA	NA	NA	NA	NA	NA	NA	NA	NA	NA	NA	NA	NA	NA	NA	NA	NA	NA	NA	NA
HC10749	0.10903	0.12628	0.13726	0.1464	0.1549	0.16337	0.17238	0.18271	0.19607	0.21956	1	0.1	0.1	0.1	0.1	0.1	0.1	0.1	0.1	0.1	0.1	1e-05
HC1074	0.03151	0.04152	0.04838	0.05436	0.06012	0.06605	0.07254	0.08021	0.09046	0.10933	1	0.1	0.1	0.1	0.1	0.1	0.1	0.1	0.1	0.1	0.1	1e-05
HC10750	0	0	0	0	0	0	0	0	0	0	1	0.1	0.1	0.1	0.1	0.1	0.1	0.1	0.1	0.1	0.1	1e-05
HC10751	0	0	0	0	0	0	0	0	0	2e-05	1	0.1	0.1	0.1	0.1	0.1	0.1	0.1	0.1	0.1	0.1	1e-05
HC10752	0	0	0	0	0	0	0	0	0	1e-05	5.92673	0.06979	0.06979	0.06979	0.06979	0.06979	0.06979	0.06979	0.06979	0.06979	0.06979	0.3021
HC10753	NA	NA	NA	NA	NA	NA	NA	NA	NA	NA	NA	NA	NA	NA	NA	NA	NA	NA	NA	NA	NA	NA
HC10754	0	0	0	0	0	0	0	0	0	1e-05	10.4547	0.09745	0.09745	0.09745	0.09745	0.09745	0.09745	0.09745	0.09745	0.09745	0.09745	0.02553
HC10755	NA	NA	NA	NA	NA	NA	NA	NA	NA	NA	NA	NA	NA	NA	NA	NA	NA	NA	NA	NA	NA	NA
HC10756	0	0.00027	0.00197	0.00737	0.01986	0.04427	0.08772	0.16186	0.29023	0.54812	1.05	0.09	0.09	0.09	0.09	0.09	0.09	0.09	0.09	0.09	0.09	0.1
HC10757	NA	NA	NA	NA	NA	NA	NA	NA	NA	NA	NA	NA	NA	NA	NA	NA	NA	NA	NA	NA	NA	NA
HC10758	NA	NA	NA	NA	NA	NA	NA	NA	NA	NA	NA	NA	NA	NA	NA	NA	NA	NA	NA	NA	NA	NA
HC10759	NA	NA	NA	NA	NA	NA	NA	NA	NA	NA	NA	NA	NA	NA	NA	NA	NA	NA	NA	NA	NA	NA
HC1075	0.13405	0.15263	0.16433	0.17402	0.18297	0.19186	0.20127	0.21201	0.22582	0.24994	1	0.1	0.1	0.1	0.1	0.1	0.1	0.1	0.1	0.1	0.1	1e-05
HC10760	0.57995	0.6043	0.61863	0.62999	0.64011	0.64983	0.65978	0.67076	0.68431	0.70661	1	0.1	0.1	0.1	0.1	0.1	0.1	0.1	0.1	0.1	0.1	1e-05
HC10761	0.07145	0.19179	0.30284	0.40845	0.50995	0.60795	0.70267	0.79404	0.8816	0.96375	999	0	0	0	0	0	0	0	0	0	0	0.99999
HC10762	1	1	1	1	1	1	1	1	1	1	999	0	0	0	0	0	0	0	0	0	0	0.99999
HC10763	0.99999	1	1	1	1	1	1	1	1	1	999	0.09803	0.09803	0.09803	0.09803	0.09803	0.09803	0.09803	0.09803	0.09803	0.09803	0.01973
HC10764	0.2729	0.29505	0.30856	0.31951	0.32946	0.3392	0.34935	0.36076	0.37518	0.39974	1	0.1	0.1	0.1	0.1	0.1	0.1	0.1	0.1	0.1	0.1	1e-05
HC10765	0	0	0	0	0	0	0	0	0	2e-05	1	0.1	0.1	0.1	0.1	0.1	0.1	0.1	0.1	0.1	0.1	1e-05
HC10766	0.90183	0.95832	0.97917	0.9896	0.99512	0.99797	0.99931	0.99984	0.99998	1	1.14833	0	0	0	0	0	0	0	0	0	0	0.99999
HC10767	0.00028	0.00409	0.0144	0.03331	0.06304	0.10647	0.16798	0.25522	0.38475	0.61333	1	0.09526	0.09526	0.09526	0.09526	0.09526	0.09526	0.09526	0.09526	0.09526	0.09526	0.0474
HC10768	0.99999	1	1	1	1	1	1	1	1	1	2.52263	0	0	0	0	0	0	0	0	0	0	0.99999
HC10769	0.99999	1	1	1	1	1	1	1	1	1	999	0	0	0	0	0	0	0	0	0	0	0.99999
HC1076	0.04971	0.0621	0.07034	0.07739	0.08409	0.0909	0.09827	0.10687	0.11824	0.13879	1	0.1	0.1	0.1	0.1	0.1	0.1	0.1	0.1	0.1	0.1	1e-05
HC10770	0	0	0	0	0	0	0	0	0	2e-05	4.42398	0.08279	0.08279	0.08279	0.08279	0.08279	0.08279	0.08279	0.08279	0.08279	0.08279	0.17213
HC10771	0.99999	1	1	1	1	1	1	1	1	1	999	0	0	0	0	0	0	0	0	0	0	0.99999
HC10772	0	0	0	0	0	0	0	0	0	2e-05	1	0.1	0.1	0.1	0.1	0.1	0.1	0.1	0.1	0.1	0.1	1e-05
HC10773	0.2742	0.29636	0.30987	0.32083	0.33078	0.34051	0.35066	0.36207	0.37649	0.40104	1	0.1	0.1	0.1	0.1	0.1	0.1	0.1	0.1	0.1	0.1	1e-05
HC10774	0.24994	0.27182	0.28522	0.29611	0.30603	0.31574	0.32589	0.33732	0.35181	0.37654	1	0.1	0.1	0.1	0.1	0.1	0.1	0.1	0.1	0.1	0.1	1e-05
HC10775	0	0	0	0	0	0	0	0	0	0	1	0.1	0.1	0.1	0.1	0.1	0.1	0.1	0.1	0.1	0.1	1e-05
HC10776	0.99999	1	1	1	1	1	1	1	1	1	999	0	0	0	0	0	0	0	0	0	0	0.99999
HC10777	NA	NA	NA	NA	NA	NA	NA	NA	NA	NA	NA	NA	NA	NA	NA	NA	NA	NA	NA	NA	NA	NA
HC10778	0.01797	0.06492	0.11959	0.18089	0.24906	0.32512	0.41105	0.5106	0.63194	0.80222	1.05	0.09	0.09	0.09	0.09	0.09	0.09	0.09	0.09	0.09	0.09	0.1
HC10779	0.07175	0.18693	0.29205	0.39212	0.48895	0.58354	0.67653	0.76847	0.85996	0.95206	1.05	0.09	0.09	0.09	0.09	0.09	0.09	0.09	0.09	0.09	0.09	0.1
HC1077	0.01148	0.01754	0.02205	0.02617	0.03029	0.03466	0.03959	0.04557	0.0538	0.06953	13.4835	0.07606	0.07606	0.07606	0.07606	0.07606	0.07606	0.07606	0.07606	0.07606	0.07606	0.23937
HC10780	NA	NA	NA	NA	NA	NA	NA	NA	NA	NA	NA	NA	NA	NA	NA	NA	NA	NA	NA	NA	NA	NA
HC10781	1	1	1	1	1	1	1	1	1	1	999	0.08906	0.08906	0.08906	0.08906	0.08906	0.08906	0.08906	0.08906	0.08906	0.08906	0.10939
HC10782	0.43726	0.62275	0.72745	0.8014	0.85775	0.90205	0.93713	0.96448	0.9847	0.99741	1	0.1	0.1	0.1	0.1	0.1	0.1	0.1	0.1	0.1	0.1	1e-05
HC10783	0	0	0	6e-05	0.00057	0.00351	0.01589	0.05822	0.18426	0.54169	1.08919	0.1	0.1	0.1	0.1	0.1	0.1	0.1	0.1	0.1	0.1	1e-05
HC10784	0	0	0	0	0	0	0	0	0	1e-05	1	0.1	0.1	0.1	0.1	0.1	0.1	0.1	0.1	0.1	0.1	1e-05
HC10785	0.99999	1	1	1	1	1	1	1	1	1	614.548	0	0	0	0	0	0	0	0	0	0	0.99999
HC10786	0.52006	0.54345	0.55732	0.56836	0.57824	0.58776	0.59755	0.60839	0.62185	0.64419	1	0.1	0.1	0.1	0.1	0.1	0.1	0.1	0.1	0.1	0.1	1e-05
HC10787	0.17306	0.31643	0.42101	0.50979	0.58972	0.6642	0.73536	0.80499	0.8752	0.95057	999	0	0	0	0	0	0	0	0	0	0	0.99999
HC10788	0.99998	1	1	1	1	1	1	1	1	1	2.0253	0	0	0	0	0	0	0	0	0	0	0.99999
HC10789	0.03433	0.10015	0.1671	0.23662	0.3098	0.38799	0.47309	0.56839	0.68076	0.83266	1.17309	0	0	0	0	0	0	0	0	0	0	0.99999
HC1078	0.06043	0.07395	0.08284	0.09039	0.09753	0.10474	0.11251	0.12155	0.13341	0.15472	1	0.1	0.1	0.1	0.1	0.1	0.1	0.1	0.1	0.1	0.1	1e-05
HC10790	0	0	0	0	0	0	0	0	0	1e-05	6.68298	0.09666	0.09666	0.09666	0.09666	0.09666	0.09666	0.09666	0.09666	0.09666	0.09666	0.03335
HC10791	1	1	1	1	1	1	1	1	1	1	999	0	0	0	0	0	0	0	0	0	0	0.99999
HC10792	NA	NA	NA	NA	NA	NA	NA	NA	NA	NA	NA	NA	NA	NA	NA	NA	NA	NA	NA	NA	NA	NA
HC10793	0	0	0	0	0	0	0	0	0	0	1	0.1	0.1	0.1	0.1	0.1	0.1	0.1	0.1	0.1	0.1	1e-05
HC10794	0	0	0	0	0	0	0	0	0	1e-05	7.31995	0.09578	0.09578	0.09578	0.09578	0.09578	0.09578	0.09578	0.09578	0.09578	0.09578	0.0422
HC10795	0.02899	0.08579	0.14448	0.20629	0.27233	0.34406	0.42365	0.51497	0.62639	0.78644	1.14232	0.08424	0.08424	0.08424	0.08424	0.08424	0.08424	0.08424	0.08424	0.08424	0.08424	0.15764
HC10796	1	1	1	1	1	1	1	1	1	1	7.03923	0	0	0	0	0	0	0	0	0	0	0.99999
HC10797	1	1	1	1	1	1	1	1	1	1	999	0	0	0	0	0	0	0	0	0	0	0.99999
HC10798	0.09385	0.21654	0.32061	0.41626	0.50701	0.59477	0.68088	0.76657	0.85347	0.94522	1.21861	0	0	0	0	0	0	0	0	0	0	0.99999
HC10799	0	0	0	0	0	0	0	0	0	2e-05	999	0	0	0	0	0	0	0	0	0	0	0.99999
HC1079	0.62033	0.64505	0.65954	0.67097	0.68112	0.69084	0.70077	0.71168	0.72509	0.74703	1	0.1	0.1	0.1	0.1	0.1	0.1	0.1	0.1	0.1	0.1	1e-05
HC107	0.0182	0.02929	0.03775	0.04559	0.05348	0.06191	0.07144	0.08305	0.09905	0.12957	49.6478	0.09902	0.09902	0.09902	0.09902	0.09902	0.09902	0.09902	0.09902	0.09902	0.09902	0.00984
HC10800	0.38629	0.40844	0.42174	0.43243	0.44206	0.45141	0.4611	0.47191	0.48546	0.50825	1	0.1	0.1	0.1	0.1	0.1	0.1	0.1	0.1	0.1	0.1	1e-05
HC10801	0	0	0	0	0	0	0	0	0	1e-05	1	0.1	0.1	0.1	0.1	0.1	0.1	0.1	0.1	0.1	0.1	1e-05
HC10802	0.36497	0.38727	0.4007	0.4115	0.42125	0.43073	0.44056	0.45154	0.46532	0.48855	1	0.1	0.1	0.1	0.1	0.1	0.1	0.1	0.1	0.1	0.1	1e-05
HC10803	0	0	0	0	0	0	0	0	0	0	1	0.1	0.1	0.1	0.1	0.1	0.1	0.1	0.1	0.1	0.1	1e-05
HC10804	0.59393	0.82632	0.92026	0.96503	0.9862	0.99541	0.99883	0.99981	0.99999	1	1.56662	0	0	0	0	0	0	0	0	0	0	0.99999
HC10805	0.44805	0.46973	0.48267	0.49302	0.50232	0.51132	0.52062	0.53096	0.54387	0.56547	1	0.1	0.1	0.1	0.1	0.1	0.1	0.1	0.1	0.1	0.1	1e-05
HC10806	0.16469	0.18454	0.19692	0.20711	0.21647	0.22573	0.23548	0.24657	0.26076	0.28535	1	0.1	0.1	0.1	0.1	0.1	0.1	0.1	0.1	0.1	0.1	1e-05
HC10807	0	0	0	0	0	0	0	0	0	0	1	0.1	0.1	0.1	0.1	0.1	0.1	0.1	0.1	0.1	0.1	1e-05
HC10808	0.19033	0.21099	0.22379	0.23429	0.2439	0.25337	0.26332	0.27459	0.28897	0.31375	1	0.1	0.1	0.1	0.1	0.1	0.1	0.1	0.1	0.1	0.1	1e-05
HC10809	0.1887	0.20932	0.2221	0.23257	0.24217	0.25163	0.26157	0.27283	0.2872	0.31198	1	0.1	0.1	0.1	0.1	0.1	0.1	0.1	0.1	0.1	0.1	1e-05
HC1080	NA	NA	NA	NA	NA	NA	NA	NA	NA	NA	NA	NA	NA	NA	NA	NA	NA	NA	NA	NA	NA	NA
HC10810	0	0	0	0	0	0	0	0	0	1e-05	122.026	0.09842	0.09842	0.09842	0.09842	0.09842	0.09842	0.09842	0.09842	0.09842	0.09842	0.01584
HC10811	0	0	0	0	0	0	0	0	0	1e-05	1	0.1	0.1	0.1	0.1	0.1	0.1	0.1	0.1	0.1	0.1	1e-05
HC10812	0	0	0	0	0	0	0	0	0	2e-05	1	0.1	0.1	0.1	0.1	0.1	0.1	0.1	0.1	0.1	0.1	1e-05
HC10813	0	0	0	0	0	0	0	0	0	2e-05	1	0.1	0.1	0.1	0.1	0.1	0.1	0.1	0.1	0.1	0.1	1e-05
HC10814	0.09505	0.1114	0.12188	0.13066	0.13884	0.14702	0.15575	0.16578	0.17881	0.20183	1	0.1	0.1	0.1	0.1	0.1	0.1	0.1	0.1	0.1	0.1	1e-05
HC10815	0	0	0	0	0	0	0	0	0	0	1	0.1	0.1	0.1	0.1	0.1	0.1	0.1	0.1	0.1	0.1	1e-05
HC10816	0.44334	0.46661	0.48052	0.49164	0.50164	0.51131	0.5213	0.53241	0.54628	0.56947	1	0.1	0.1	0.1	0.1	0.1	0.1	0.1	0.1	0.1	0.1	1e-05
HC10817	0	0	0	0	0	0	0	0	0	0	1	0.1	0.1	0.1	0.1	0.1	0.1	0.1	0.1	0.1	0.1	1e-05
HC10818	0.24058	0.26233	0.27566	0.28652	0.29641	0.3061	0.31624	0.32767	0.34216	0.36695	1	0.1	0.1	0.1	0.1	0.1	0.1	0.1	0.1	0.1	0.1	1e-05
HC10819	0	0	0	0	0	0	0	0	0	2e-05	1	0.1	0.1	0.1	0.1	0.1	0.1	0.1	0.1	0.1	0.1	1e-05
HC1081	0	0	0	0	0	0	0	0	0	1e-05	51.0445	0.09747	0.09747	0.09747	0.09747	0.09747	0.09747	0.09747	0.09747	0.09747	0.09747	0.02525
HC10820	0.04532	0.0572	0.06515	0.07197	0.07847	0.08509	0.09228	0.10069	0.11182	0.13202	1	0.1	0.1	0.1	0.1	0.1	0.1	0.1	0.1	0.1	0.1	1e-05
HC10821	0	0	0	0	0	0	0	0	0	0.17608	1	0.1	0.1	0.1	0.1	0.1	0.1	0.1	0.1	0.1	0.1	1e-05
HC10822	0.24716	0.269	0.28238	0.29327	0.30318	0.31289	0.32303	0.33446	0.34895	0.3737	1	0.1	0.1	0.1	0.1	0.1	0.1	0.1	0.1	0.1	0.1	1e-05
HC10823	NA	NA	NA	NA	NA	NA	NA	NA	NA	NA	NA	NA	NA	NA	NA	NA	NA	NA	NA	NA	NA	NA
HC10824	0.30189	0.3501	0.37992	0.40423	0.42635	0.44795	0.47041	0.49549	0.52686	0.57905	20.1533	0	0	0	0	0	0	0	0	0	0	0.99999
HC10825	0.16481	0.18466	0.19704	0.20723	0.2166	0.22586	0.23561	0.2467	0.26089	0.28548	1	0.1	0.1	0.1	0.1	0.1	0.1	0.1	0.1	0.1	0.1	1e-05
HC10826	1	1	1	1	1	1	1	1	1	1	3.21194	0	0	0	0	0	0	0	0	0	0	0.99999
HC10827	0	0	0	0	0	0	0	0	0	1e-05	1	0.1	0.1	0.1	0.1	0.1	0.1	0.1	0.1	0.1	0.1	1e-05
HC10828	0.99999	1	1	1	1	1	1	1	1	1	999	0	0	0	0	0	0	0	0	0	0	0.99999
HC10829	0.09466	0.24082	0.3683	0.48401	0.59022	0.68781	0.77694	0.85712	0.92695	0.98258	2.99301	0	0	0	0	0	0	0	0	0	0	0.99999
HC1082	NA	NA	NA	NA	NA	NA	NA	NA	NA	NA	NA	NA	NA	NA	NA	NA	NA	NA	NA	NA	NA	NA
HC10830	0	0	0	0	0	0	0	0	0	0	42.5189	0.09962	0.09962	0.09962	0.09962	0.09962	0.09962	0.09962	0.09962	0.09962	0.09962	0.00377
HC10831	0	0	0	0	0	0	0	0	0	2e-05	1	0.1	0.1	0.1	0.1	0.1	0.1	0.1	0.1	0.1	0.1	1e-05
HC10832	0.14239	0.188	0.2185	0.24454	0.26908	0.29379	0.3202	0.3505	0.38951	0.45676	1	0.1	0.1	0.1	0.1	0.1	0.1	0.1	0.1	0.1	0.1	1e-05
HC10833	0	0	0	0	0	0	0	0	0	0	999	0.09535	0.09535	0.09535	0.09535	0.09535	0.09535	0.09535	0.09535	0.09535	0.09535	0.04649
HC10834	0	0	0	0	0	0	0	0	0	1e-05	1	0.1	0.1	0.1	0.1	0.1	0.1	0.1	0.1	0.1	0.1	1e-05
HC10835	0.05429	0.06718	0.07571	0.08299	0.08988	0.09687	0.10442	0.11322	0.12481	0.1457	999	0.09972	0.09972	0.09972	0.09972	0.09972	0.09972	0.09972	0.09972	0.09972	0.09972	0.00281
HC10836	0	0	0	1e-05	0.00012	0.00097	0.00571	0.02618	0.10215	0.38451	1	0.1	0.1	0.1	0.1	0.1	0.1	0.1	0.1	0.1	0.1	1e-05
HC10837	0	0	0	0	0	0	0	0	0	0	1	0.1	0.1	0.1	0.1	0.1	0.1	0.1	0.1	0.1	0.1	1e-05
HC10838	0	0	0	0	0	0	0	0	0	2e-05	2.41733	0.1	0.1	0.1	0.1	0.1	0.1	0.1	0.1	0.1	0.1	1e-05
HC10839	0	0	0	0	0	0	0	0	0	0	1	0.1	0.1	0.1	0.1	0.1	0.1	0.1	0.1	0.1	0.1	1e-05
HC1083	0.36551	0.3878	0.40122	0.41202	0.42176	0.43124	0.44106	0.45203	0.4658	0.48901	1	0.1	0.1	0.1	0.1	0.1	0.1	0.1	0.1	0.1	0.1	1e-05
HC10840	0	0	0	0	0	0	0	0	0	0	1	0.1	0.1	0.1	0.1	0.1	0.1	0.1	0.1	0.1	0.1	1e-05
HC10841	0.05709	0.07028	0.07897	0.08638	0.09339	0.10048	0.10813	0.11704	0.12876	0.14985	1	0.1	0.1	0.1	0.1	0.1	0.1	0.1	0.1	0.1	0.1	1e-05
HC10842	0	0	0	0	0	0	0	0	0	0	25.3993	0.09941	0.09941	0.09941	0.09941	0.09941	0.09941	0.09941	0.09941	0.09941	0.09941	0.00594
HC10843	0.00475	0.00858	0.0117	0.01471	0.01783	0.02124	0.02519	0.03011	0.03707	0.05083	1	0.1	0.1	0.1	0.1	0.1	0.1	0.1	0.1	0.1	0.1	1e-05
HC10844	0.02048	0.07404	0.13607	0.205	0.28079	0.36415	0.45662	0.56116	0.68413	0.84571	1.42678	0	0	0	0	0	0	0	0	0	0	0.99999
HC10845	0.5353	0.55898	0.57299	0.58414	0.5941	0.60369	0.61354	0.62444	0.63796	0.66035	1	0.1	0.1	0.1	0.1	0.1	0.1	0.1	0.1	0.1	0.1	1e-05
HC10846	0.08373	0.19618	0.29334	0.38408	0.47158	0.55769	0.64392	0.73193	0.82433	0.92803	1	0.1	0.1	0.1	0.1	0.1	0.1	0.1	0.1	0.1	0.1	1e-05
HC10847	0	0	0	0	0	0	0	0	0	2e-05	999	0	0	0	0	0	0	0	0	0	0	0.99999
HC10848	2e-05	0.0005	0.00217	0.00576	0.01212	0.02244	0.03862	0.06434	0.10878	0.21202	1	0.1	0.1	0.1	0.1	0.1	0.1	0.1	0.1	0.1	0.1	1e-05
HC10849	2e-05	0.00068	0.00397	0.01273	0.03061	0.06237	0.11468	0.19832	0.33477	0.59191	1.4231	0.1	0.1	0.1	0.1	0.1	0.1	0.1	0.1	0.1	0.1	1e-05
HC1084	0.99992	1	1	1	1	1	1	1	1	1	999	0.09898	0.09898	0.09898	0.09898	0.09898	0.09898	0.09898	0.09898	0.09898	0.09898	0.01022
HC10850	0	0	0	0	0	0	0	0	0	1e-05	1.23997	0.1	0.1	0.1	0.1	0.1	0.1	0.1	0.1	0.1	0.1	1e-05
HC10851	0	0	0	0	0	0	0	0	0	2e-05	8.67853	0.0989	0.0989	0.0989	0.0989	0.0989	0.0989	0.0989	0.0989	0.0989	0.0989	0.01102
HC10852	0	0	0	0	0	0	0	0	0	0	24.3126	0.09857	0.09857	0.09857	0.09857	0.09857	0.09857	0.09857	0.09857	0.09857	0.09857	0.01434
HC10853	0.06353	0.17273	0.27533	0.37463	0.47189	0.56781	0.66291	0.75767	0.85266	0.94914	1	0.1	0.1	0.1	0.1	0.1	0.1	0.1	0.1	0.1	0.1	1e-05
HC10854	0.7746	0.80097	0.81591	0.82742	0.83743	0.84681	0.85618	0.86622	0.87821	0.89686	1	0.1	0.1	0.1	0.1	0.1	0.1	0.1	0.1	0.1	0.1	1e-05
HC10855	0.02089	0.02908	0.03487	0.04001	0.04503	0.05026	0.05604	0.06296	0.07231	0.08978	1	0.1	0.1	0.1	0.1	0.1	0.1	0.1	0.1	0.1	0.1	1e-05
HC10856	0	0	0	0	0	0	0	0	0	1e-05	999	0.09924	0.09924	0.09924	0.09924	0.09924	0.09924	0.09924	0.09924	0.09924	0.09924	0.00758
HC10857	0.0126	0.05341	0.10569	0.16727	0.2379	0.31827	0.41011	0.51685	0.64605	0.82184	1.02284	0	0	0	0	0	0	0	0	0	0	0.99999
HC10858	0.27722	0.29962	0.31327	0.32434	0.33439	0.34422	0.35446	0.36598	0.38053	0.4053	1.04878	0.1	0.1	0.1	0.1	0.1	0.1	0.1	0.1	0.1	0.1	1e-05
HC10859	0	0	0	0	0	0	0	0	0	0	1	0.1	0.1	0.1	0.1	0.1	0.1	0.1	0.1	0.1	0.1	1e-05
HC1085	0.01225	0.05763	0.11895	0.19256	0.27712	0.3723	0.47849	0.59702	0.73107	0.89025	1.04944	0.09007	0.09007	0.09007	0.09007	0.09007	0.09007	0.09007	0.09007	0.09007	0.09007	0.09928
HC10860	0.39797	0.42001	0.43324	0.44385	0.45341	0.46269	0.4723	0.48301	0.49642	0.51896	1	0.1	0.1	0.1	0.1	0.1	0.1	0.1	0.1	0.1	0.1	1e-05
HC10861	0	0	0	0	0	0	0	0	0	1e-05	1	0.1	0.1	0.1	0.1	0.1	0.1	0.1	0.1	0.1	0.1	1e-05
HC10862	0	0	0	0	0	0	0	0	0	1e-05	1.4108	0.1	0.1	0.1	0.1	0.1	0.1	0.1	0.1	0.1	0.1	1e-05
HC10863	0	0	0	0	0	0	0	0	0	0	1	0.1	0.1	0.1	0.1	0.1	0.1	0.1	0.1	0.1	0.1	1e-05
HC10864	0.01666	0.06338	0.11942	0.1831	0.25438	0.3341	0.42402	0.52756	0.65218	0.82204	1.10733	0	0	0	0	0	0	0	0	0	0	0.99999
HC10865	0.0297	0.03943	0.04613	0.05199	0.05763	0.06346	0.06984	0.07739	0.08751	0.10616	1	0.1	0.1	0.1	0.1	0.1	0.1	0.1	0.1	0.1	0.1	1e-05
HC10866	0.99999	1	1	1	1	1	1	1	1	1	999	0	0	0	0	0	0	0	0	0	0	0.99999
HC10867	0.11354	0.30349	0.46479	0.60223	0.71783	0.81274	0.88769	0.94325	0.97982	0.99781	1.08949	0	0	0	0	0	0	0	0	0	0	0.99999
HC10868	0	0	0	0	0	0	0	0	0	1e-05	1	0.1	0.1	0.1	0.1	0.1	0.1	0.1	0.1	0.1	0.1	1e-05
HC10869	0	0	0	0	0	0	0	0	0	0	1	0.1	0.1	0.1	0.1	0.1	0.1	0.1	0.1	0.1	0.1	1e-05
HC1086	0	0	0	0	0	0	0	0	0	0	1	0.1	0.1	0.1	0.1	0.1	0.1	0.1	0.1	0.1	0.1	1e-05
HC10870	0	0	0	0	0	0	0	0	0	0	1	0.1	0.1	0.1	0.1	0.1	0.1	0.1	0.1	0.1	0.1	1e-05
HC10871	0	0	0	0	0	0	0	0	0	0	1	0.1	0.1	0.1	0.1	0.1	0.1	0.1	0.1	0.1	0.1	1e-05
HC10872	0.53717	0.56088	0.57491	0.58607	0.59604	0.60564	0.6155	0.6264	0.63993	0.66232	1	0.1	0.1	0.1	0.1	0.1	0.1	0.1	0.1	0.1	0.1	1e-05
HC10873	0.00018	0.00309	0.0116	0.02794	0.05449	0.0943	0.15191	0.23523	0.36144	0.58996	1	0.1	0.1	0.1	0.1	0.1	0.1	0.1	0.1	0.1	0.1	1e-05
HC10874	0.2096	0.23076	0.24381	0.25447	0.26422	0.2738	0.28385	0.29521	0.30967	0.33451	1	0.1	0.1	0.1	0.1	0.1	0.1	0.1	0.1	0.1	0.1	1e-05
HC10875	0.17353	0.19928	0.21548	0.22887	0.24122	0.25346	0.26639	0.2811	0.29995	0.3326	1	0.1	0.1	0.1	0.1	0.1	0.1	0.1	0.1	0.1	0.1	1e-05
HC10876	0.59242	0.6169	0.6313	0.64269	0.65283	0.66256	0.67252	0.68348	0.69702	0.71923	1	0.1	0.1	0.1	0.1	0.1	0.1	0.1	0.1	0.1	0.1	1e-05
HC10877	0.40834	0.43029	0.44345	0.454	0.4635	0.47272	0.48225	0.49287	0.50617	0.5285	1	0.1	0.1	0.1	0.1	0.1	0.1	0.1	0.1	0.1	0.1	1e-05
HC10878	0	0	0	0	0	0	0	0	0	0	1	0.1	0.1	0.1	0.1	0.1	0.1	0.1	0.1	0.1	0.1	1e-05
HC10879	0	0	0	0	0	0	0	0	0	2e-05	1.32546	0.1	0.1	0.1	0.1	0.1	0.1	0.1	0.1	0.1	0.1	1e-05
HC1087	0	0	0	0	0	0	0	0	0	0	999	0.09264	0.09264	0.09264	0.09264	0.09264	0.09264	0.09264	0.09264	0.09264	0.09264	0.07357
HC10880	0	0	0	0	0	0	0	0	0	1e-05	1	0.1	0.1	0.1	0.1	0.1	0.1	0.1	0.1	0.1	0.1	1e-05
HC10881	0.38824	0.41037	0.42366	0.43433	0.44395	0.45329	0.46297	0.47376	0.48728	0.51003	1	0.1	0.1	0.1	0.1	0.1	0.1	0.1	0.1	0.1	0.1	1e-05
HC10882	0	0	0	0	0	0	0	0	0	0	1	0.1	0.1	0.1	0.1	0.1	0.1	0.1	0.1	0.1	0.1	1e-05
HC10883	0.99998	1	1	1	1	1	1	1	1	1	380.733	0	0	0	0	0	0	0	0	0	0	0.99999
HC10884	0	0	0	0	0	0	0	0	0	1e-05	1	0.1	0.1	0.1	0.1	0.1	0.1	0.1	0.1	0.1	0.1	1e-05
HC10885	0.99998	1	1	1	1	1	1	1	1	1	999	0	0	0	0	0	0	0	0	0	0	0.99999
HC10886	0	0	0	0	0	0	0	0	0	0	102.644	0.0988	0.0988	0.0988	0.0988	0.0988	0.0988	0.0988	0.0988	0.0988	0.0988	0.01195
HC10887	0	0.00022	0.00163	0.00608	0.01634	0.03641	0.07228	0.13419	0.24387	0.47711	1	0.1	0.1	0.1	0.1	0.1	0.1	0.1	0.1	0.1	0.1	1e-05
HC10888	0.46023	0.48224	0.49536	0.50585	0.51527	0.52438	0.53378	0.54423	0.55727	0.57905	1	0.1	0.1	0.1	0.1	0.1	0.1	0.1	0.1	0.1	0.1	1e-05
HC10889	0	0	0	2e-05	0.00025	0.00173	0.00863	0.03453	0.11989	0.40739	1	0.1	0.1	0.1	0.1	0.1	0.1	0.1	0.1	0.1	0.1	1e-05
HC1088	0.00011	0.0029	0.01326	0.03615	0.07667	0.14038	0.23366	0.36465	0.54553	0.80217	1.05827	0.1	0.1	0.1	0.1	0.1	0.1	0.1	0.1	0.1	0.1	1e-05
HC10890	0.39457	0.41664	0.42989	0.44052	0.4501	0.4594	0.46903	0.47977	0.49322	0.51583	1	0.1	0.1	0.1	0.1	0.1	0.1	0.1	0.1	0.1	0.1	1e-05
HC10891	0	0	0	0	0	0	0	0	0	0	1	0.1	0.1	0.1	0.1	0.1	0.1	0.1	0.1	0.1	0.1	1e-05
HC10892	0.12596	0.14414	0.15562	0.16515	0.17397	0.18274	0.19203	0.20265	0.21634	0.24028	1	0.1	0.1	0.1	0.1	0.1	0.1	0.1	0.1	0.1	0.1	1e-05
HC10893	0.03246	0.04262	0.04956	0.05561	0.06143	0.06741	0.07395	0.08168	0.092	0.11097	1	0.1	0.1	0.1	0.1	0.1	0.1	0.1	0.1	0.1	0.1	1e-05
HC10894	0.09807	0.11463	0.12523	0.13409	0.14234	0.15059	0.15938	0.16949	0.18259	0.20572	1	0.1	0.1	0.1	0.1	0.1	0.1	0.1	0.1	0.1	0.1	1e-05
HC10895	0.05588	0.06894	0.07756	0.08492	0.09187	0.09892	0.10653	0.11539	0.12706	0.14806	1	0.1	0.1	0.1	0.1	0.1	0.1	0.1	0.1	0.1	0.1	1e-05
HC10896	0.06725	0.08141	0.09067	0.09851	0.10588	0.11332	0.12132	0.13059	0.14273	0.16446	1	0.1	0.1	0.1	0.1	0.1	0.1	0.1	0.1	0.1	0.1	1e-05
HC10897	0.02684	0.03611	0.04253	0.04817	0.05363	0.05927	0.06548	0.07284	0.08273	0.10103	1	0.1	0.1	0.1	0.1	0.1	0.1	0.1	0.1	0.1	0.1	1e-05
HC10898	0.00637	0.01083	0.01436	0.0177	0.02111	0.02481	0.02905	0.03428	0.04162	0.05596	1	0.1	0.1	0.1	0.1	0.1	0.1	0.1	0.1	0.1	0.1	1e-05
HC10899	1e-05	0.00055	0.00312	0.0098	0.02326	0.04701	0.08628	0.15	0.25767	0.47945	1	0.1	0.1	0.1	0.1	0.1	0.1	0.1	0.1	0.1	0.1	1e-05
HC1089	NA	NA	NA	NA	NA	NA	NA	NA	NA	NA	NA	NA	NA	NA	NA	NA	NA	NA	NA	NA	NA	NA
HC108	0.07884	0.18034	0.26782	0.35014	0.43056	0.51113	0.59376	0.68089	0.7769	0.89483	1.41678	0	0	0	0	0	0	0	0	0	0	0.99999
HC10900	0.01518	0.02216	0.02723	0.0318	0.03631	0.04106	0.04637	0.05276	0.06148	0.07798	1	0.1	0.1	0.1	0.1	0.1	0.1	0.1	0.1	0.1	0.1	1e-05
HC10901	0.05428	0.06718	0.0757	0.08298	0.08987	0.09686	0.10441	0.11321	0.1248	0.1457	1	0.1	0.1	0.1	0.1	0.1	0.1	0.1	0.1	0.1	0.1	1e-05
HC10902	0	0	0	0	0	0	0	0	0	0	1	0.1	0.1	0.1	0.1	0.1	0.1	0.1	0.1	0.1	0.1	1e-05
HC10903	0.3712	0.39345	0.40684	0.41761	0.42733	0.43677	0.44656	0.45748	0.4712	0.4943	1	0.1	0.1	0.1	0.1	0.1	0.1	0.1	0.1	0.1	0.1	1e-05
HC10904	0.12245	0.14044	0.15183	0.16129	0.17004	0.17875	0.18799	0.19856	0.21218	0.23604	1	0.1	0.1	0.1	0.1	0.1	0.1	0.1	0.1	0.1	0.1	1e-05
HC10905	4e-05	0.00111	0.00508	0.0139	0.02984	0.05583	0.09625	0.1589	0.26129	0.46877	1	0.1	0.1	0.1	0.1	0.1	0.1	0.1	0.1	0.1	0.1	1e-05
HC10906	0	0	0	0	0	0	0	0	0	1e-05	1	0.1	0.1	0.1	0.1	0.1	0.1	0.1	0.1	0.1	0.1	1e-05
HC10907	0.35081	0.37372	0.38755	0.39868	0.40875	0.41853	0.42869	0.44005	0.45432	0.4784	1.59939	0.1	0.1	0.1	0.1	0.1	0.1	0.1	0.1	0.1	0.1	1e-05
HC10908	0.95523	0.96824	0.97472	0.97925	0.98283	0.98588	0.98863	0.99122	0.99384	0.99689	1	0.1	0.1	0.1	0.1	0.1	0.1	0.1	0.1	0.1	0.1	1e-05
HC10909	0.74394	0.76817	0.78207	0.79289	0.80237	0.81134	0.82038	0.83017	0.84201	0.86084	1	0.1	0.1	0.1	0.1	0.1	0.1	0.1	0.1	0.1	0.1	1e-05
HC1090	0	0	0	0	0	0	0	0	0	1e-05	1	0.1	0.1	0.1	0.1	0.1	0.1	0.1	0.1	0.1	0.1	1e-05
HC10910	0	0	0	0	0	0	0	0	0	0	1	0.1	0.1	0.1	0.1	0.1	0.1	0.1	0.1	0.1	0.1	1e-05
HC10911	NA	NA	NA	NA	NA	NA	NA	NA	NA	NA	NA	NA	NA	NA	NA	NA	NA	NA	NA	NA	NA	NA
HC10912	0	0	0	0	0	0	0	0	0	0	1	0.1	0.1	0.1	0.1	0.1	0.1	0.1	0.1	0.1	0.1	1e-05
HC10913	0	0	0	0	0	0	0	0	0	1e-05	23.4257	0.09768	0.09768	0.09768	0.09768	0.09768	0.09768	0.09768	0.09768	0.09768	0.09768	0.02322
HC10914	1e-05	0.00041	0.00311	0.0119	0.03252	0.07285	0.14348	0.25907	0.44217	0.73936	1.103	0.1	0.1	0.1	0.1	0.1	0.1	0.1	0.1	0.1	0.1	1e-05
HC10915	0.0409	0.05223	0.05985	0.06643	0.07271	0.07913	0.08612	0.09431	0.10519	0.125	1	0.1	0.1	0.1	0.1	0.1	0.1	0.1	0.1	0.1	0.1	1e-05
HC10916	0.29133	0.31362	0.32718	0.33815	0.3481	0.35782	0.36795	0.37931	0.39366	0.41803	1	0.1	0.1	0.1	0.1	0.1	0.1	0.1	0.1	0.1	0.1	1e-05
HC10917	0	0	0	0	0	0	0	0	0	2e-05	69.7766	0.0996	0.0996	0.0996	0.0996	0.0996	0.0996	0.0996	0.0996	0.0996	0.0996	0.004
HC10918	0.19529	0.21609	0.22896	0.2395	0.24915	0.25865	0.26863	0.27993	0.29433	0.31914	1	0.1	0.1	0.1	0.1	0.1	0.1	0.1	0.1	0.1	0.1	1e-05
HC10919	0	0	0	0	0	0	0	0	0	1e-05	184.924	0.09908	0.09908	0.09908	0.09908	0.09908	0.09908	0.09908	0.09908	0.09908	0.09908	0.00917
HC1091	0.32022	0.34428	0.35887	0.37065	0.38132	0.39172	0.40254	0.41466	0.42992	0.45575	1	0.1	0.1	0.1	0.1	0.1	0.1	0.1	0.1	0.1	0.1	1e-05
HC10920	0	0	0	0	0	0	0	0	0	0	1	0.1	0.1	0.1	0.1	0.1	0.1	0.1	0.1	0.1	0.1	1e-05
HC10921	0.08033	0.0956	0.10548	0.1138	0.12159	0.12941	0.13778	0.14745	0.16005	0.18245	1	0.1	0.1	0.1	0.1	0.1	0.1	0.1	0.1	0.1	0.1	1e-05
HC10922	0	0	0	0	0	0	0	0	0	1e-05	1.97623	0.1	0.1	0.1	0.1	0.1	0.1	0.1	0.1	0.1	0.1	1e-05
HC10923	0	0	0	0	0	0	0	0	0	9e-05	999	0	0	0	0	0	0	0	0	0	0	0.99999
HC10924	0.08082	0.09614	0.10604	0.11438	0.12218	0.13001	0.1384	0.14808	0.1607	0.18312	1	0.1	0.1	0.1	0.1	0.1	0.1	0.1	0.1	0.1	0.1	1e-05
HC10925	0	0	0	0	0	0	0	0	0	0	481.611	0.09846	0.09846	0.09846	0.09846	0.09846	0.09846	0.09846	0.09846	0.09846	0.09846	0.0154
HC10926	0.20737	0.22848	0.2415	0.25214	0.26188	0.27145	0.28149	0.29285	0.3073	0.33213	1	0.1	0.1	0.1	0.1	0.1	0.1	0.1	0.1	0.1	0.1	1e-05
HC10927	0.0048	0.00864	0.01178	0.01479	0.01792	0.02134	0.0253	0.03023	0.03721	0.05098	1	0.1	0.1	0.1	0.1	0.1	0.1	0.1	0.1	0.1	0.1	1e-05
HC10928	0	0	0	0	0	0	0	0	0	0	1	0.1	0.1	0.1	0.1	0.1	0.1	0.1	0.1	0.1	0.1	1e-05
HC10929	0.15017	0.16946	0.18155	0.19152	0.20071	0.20981	0.21941	0.23035	0.24439	0.26879	1	0.1	0.1	0.1	0.1	0.1	0.1	0.1	0.1	0.1	0.1	1e-05
HC1092	0	0	0	0	0	6e-05	0.00111	0.01275	0.10555	0.59414	1	0.1	0.1	0.1	0.1	0.1	0.1	0.1	0.1	0.1	0.1	1e-05
HC10930	0	0	0	0	0	0	0	0	0	0	999	0.09966	0.09966	0.09966	0.09966	0.09966	0.09966	0.09966	0.09966	0.09966	0.09966	0.00343
HC10931	0.33183	0.35423	0.36778	0.3787	0.38858	0.39821	0.4082	0.4194	0.43348	0.45729	1	0.1	0.1	0.1	0.1	0.1	0.1	0.1	0.1	0.1	0.1	1e-05
HC10932	0	0	0	0	0	0	0	0	0.93759	1	1.07961	0.09112	0.09112	0.09112	0.09112	0.09112	0.09112	0.09112	0.09112	0.09112	0.09112	0.08884
HC10933	0.17189	0.19198	0.20449	0.21478	0.22422	0.23354	0.24336	0.25451	0.26876	0.29342	1	0.1	0.1	0.1	0.1	0.1	0.1	0.1	0.1	0.1	0.1	1e-05
HC10934	0	9e-05	0.00092	0.00442	0.01433	0.03683	0.08168	0.16468	0.31505	0.61128	1.33448	0	0	0	0	0	0	0	0	0	0	0.99999
HC10935	0	0	0	0	0	0	0	0	0	0	999	0.09832	0.09832	0.09832	0.09832	0.09832	0.09832	0.09832	0.09832	0.09832	0.09832	0.01682
HC10936	0.8298	0.85428	0.86789	0.87823	0.88711	0.89534	0.90345	0.91202	0.92207	0.93725	1	0.1	0.1	0.1	0.1	0.1	0.1	0.1	0.1	0.1	0.1	1e-05
HC10937	0.21262	0.23384	0.24692	0.25761	0.26737	0.27697	0.28704	0.29841	0.31287	0.33772	1	0.1	0.1	0.1	0.1	0.1	0.1	0.1	0.1	0.1	0.1	1e-05
HC10938	0.05561	0.06864	0.07725	0.08459	0.09154	0.09858	0.10618	0.11503	0.12668	0.14767	999	0.0996	0.0996	0.0996	0.0996	0.0996	0.0996	0.0996	0.0996	0.0996	0.0996	0.00404
HC10939	0	0	0	0	0	0	0	0	0	1e-05	549.798	0.0985	0.0985	0.0985	0.0985	0.0985	0.0985	0.0985	0.0985	0.0985	0.0985	0.01501
HC1093	0	0.00012	0.00117	0.00527	0.01628	0.04034	0.08685	0.17087	0.32032	0.61163	1.04978	0.08993	0.08993	0.08993	0.08993	0.08993	0.08993	0.08993	0.08993	0.08993	0.08993	0.10072
HC10940	0	0	0	0	0	0	0	0	0	1e-05	1	0.1	0.1	0.1	0.1	0.1	0.1	0.1	0.1	0.1	0.1	1e-05
HC10941	0.99999	1	1	1	1	1	1	1	1	1	1.85019	0	0	0	0	0	0	0	0	0	0	0.99999
HC10942	0	0	0	0	0	0	0	0	0	0	1	0.1	0.1	0.1	0.1	0.1	0.1	0.1	0.1	0.1	0.1	1e-05
HC10943	0	0	0	0	0	0	0	0	0	1e-05	1	0.1	0.1	0.1	0.1	0.1	0.1	0.1	0.1	0.1	0.1	1e-05
HC10944	0.48889	0.51161	0.52513	0.53591	0.54557	0.55491	0.56452	0.57519	0.58847	0.61059	1	0.1	0.1	0.1	0.1	0.1	0.1	0.1	0.1	0.1	0.1	1e-05
HC10945	0.02707	0.03638	0.04283	0.04849	0.05396	0.05962	0.06584	0.07322	0.08313	0.10146	1	0.1	0.1	0.1	0.1	0.1	0.1	0.1	0.1	0.1	0.1	1e-05
HC10946	0	0	0	0	0	0	0	0	0	0	1	0.1	0.1	0.1	0.1	0.1	0.1	0.1	0.1	0.1	0.1	1e-05
HC10947	0	0	0	0	0	0	0	0	0	2e-05	1	0.1	0.1	0.1	0.1	0.1	0.1	0.1	0.1	0.1	0.1	1e-05
HC10948	0.15552	0.17503	0.18723	0.19728	0.20654	0.2157	0.22536	0.23636	0.25046	0.27493	1	0.1	0.1	0.1	0.1	0.1	0.1	0.1	0.1	0.1	0.1	1e-05
HC10949	0.16253	0.1823	0.19464	0.20479	0.21413	0.22337	0.2331	0.24417	0.25834	0.2829	1	0.1	0.1	0.1	0.1	0.1	0.1	0.1	0.1	0.1	0.1	1e-05
HC1094	0.40117	0.42318	0.43638	0.44697	0.45651	0.46576	0.47534	0.48602	0.49939	0.52186	1	0.1	0.1	0.1	0.1	0.1	0.1	0.1	0.1	0.1	0.1	1e-05
HC10950	0.45394	0.47578	0.48881	0.49924	0.50859	0.51765	0.527	0.53739	0.55036	0.57205	1	0.1	0.1	0.1	0.1	0.1	0.1	0.1	0.1	0.1	0.1	1e-05
HC10951	0.3216	0.64264	0.81596	0.91167	0.96201	0.98611	0.99604	0.99926	0.99994	1	1	0.03392	0.03392	0.03392	0.03392	0.03392	0.03392	0.03392	0.03392	0.03392	0.03392	0.66077
HC10952	0.01333	0.05431	0.10567	0.16555	0.23388	0.31149	0.4003	0.50399	0.63072	0.80707	1.0414	0.1	0.1	0.1	0.1	0.1	0.1	0.1	0.1	0.1	0.1	1e-05
HC10953	0.99999	1	1	1	1	1	1	1	1	1	999	0	0	0	0	0	0	0	0	0	0	0.99999
HC10954	0	0	0	0	0	0	0	0	0	0	1	0.1	0.1	0.1	0.1	0.1	0.1	0.1	0.1	0.1	0.1	1e-05
HC10955	0.03804	0.10997	0.18235	0.25679	0.33439	0.41637	0.50444	0.60145	0.71325	0.85829	1.2322	0	0	0	0	0	0	0	0	0	0	0.99999
HC10956	0	0	0	0	0	0	0	0	0	0	154.058	0.09983	0.09983	0.09983	0.09983	0.09983	0.09983	0.09983	0.09983	0.09983	0.09983	0.00173
HC10957	0.10403	0.12097	0.13178	0.1408	0.14919	0.15756	0.16648	0.17671	0.18996	0.2133	1	0.1	0.1	0.1	0.1	0.1	0.1	0.1	0.1	0.1	0.1	1e-05
HC10958	0	0	0	0	0	0	0	0	0	0	999	0.09988	0.09988	0.09988	0.09988	0.09988	0.09988	0.09988	0.09988	0.09988	0.09988	0.00123
HC10959	0.19027	0.21935	0.23763	0.25274	0.26666	0.28043	0.29496	0.31146	0.33256	0.36897	1	0.1	0.1	0.1	0.1	0.1	0.1	0.1	0.1	0.1	0.1	1e-05
HC1095	0.04823	0.12574	0.19909	0.27222	0.34702	0.4251	0.50846	0.60018	0.70654	0.84771	999	0	0	0	0	0	0	0	0	0	0	0.99999
HC10960	0.09723	0.11373	0.12429	0.13313	0.14136	0.14959	0.15836	0.16845	0.18154	0.20463	1	0.1	0.1	0.1	0.1	0.1	0.1	0.1	0.1	0.1	0.1	1e-05
HC10961	0.00105	0.01057	0.03117	0.06407	0.1108	0.1736	0.25598	0.3641	0.51073	0.73599	1	0.09459	0.09459	0.09459	0.09459	0.09459	0.09459	0.09459	0.09459	0.09459	0.09459	0.05411
HC10962	0.16157	0.19455	0.21573	0.23344	0.24991	0.26633	0.28375	0.30366	0.32926	0.37371	7.63261	0.1	0.1	0.1	0.1	0.1	0.1	0.1	0.1	0.1	0.1	1e-05
HC10963	0.1911	0.21178	0.2246	0.2351	0.24471	0.25419	0.26415	0.27542	0.2898	0.31459	1	0.1	0.1	0.1	0.1	0.1	0.1	0.1	0.1	0.1	0.1	1e-05
HC10964	0	0	0	0	0	0	0	0	0	0	1	0.1	0.1	0.1	0.1	0.1	0.1	0.1	0.1	0.1	0.1	1e-05
HC10965	0.10059	0.11731	0.128	0.13693	0.14524	0.15354	0.16238	0.17254	0.18571	0.20893	1	0.1	0.1	0.1	0.1	0.1	0.1	0.1	0.1	0.1	0.1	1e-05
HC10966	0	0	0	0	0	0	0	0	0	0	26.9217	0.09897	0.09897	0.09897	0.09897	0.09897	0.09897	0.09897	0.09897	0.09897	0.09897	0.01034
HC10967	0	0	0	0	0	0	0	0	0	1e-05	1	0.1	0.1	0.1	0.1	0.1	0.1	0.1	0.1	0.1	0.1	1e-05
HC10968	0.42526	0.44698	0.45998	0.4704	0.47977	0.48884	0.49823	0.50868	0.52174	0.54365	1	0.1	0.1	0.1	0.1	0.1	0.1	0.1	0.1	0.1	0.1	1e-05
HC10969	0.03908	0.11436	0.19041	0.26852	0.34964	0.43483	0.52558	0.62435	0.73614	0.87626	1	0	0	0	0	0	0	0	0	0	0	0.99999
HC1096	0	0	0	0	0	0	0	0	0	2e-05	1	0.1	0.1	0.1	0.1	0.1	0.1	0.1	0.1	0.1	0.1	1e-05
HC10970	0.00942	0.01983	0.02905	0.0383	0.04816	0.05914	0.07204	0.08827	0.11134	0.15675	1	0.1	0.1	0.1	0.1	0.1	0.1	0.1	0.1	0.1	0.1	1e-05
HC10971	0	0	0	0	0	0	0	0	0	1e-05	1	0.1	0.1	0.1	0.1	0.1	0.1	0.1	0.1	0.1	0.1	1e-05
HC10972	0.01509	0.02939	0.04148	0.05331	0.06567	0.07925	0.09496	0.11446	0.14179	0.19454	1	0.1	0.1	0.1	0.1	0.1	0.1	0.1	0.1	0.1	0.1	1e-05
HC10973	0	0	0	0	0	0	0	0	0	1e-05	1	0.1	0.1	0.1	0.1	0.1	0.1	0.1	0.1	0.1	0.1	1e-05
HC10974	0.09813	0.12685	0.14609	0.16259	0.17825	0.19412	0.21124	0.23112	0.25714	0.30336	1	0.1	0.1	0.1	0.1	0.1	0.1	0.1	0.1	0.1	0.1	1e-05
HC10975	0	0	0	0	0	0	0	0	0	0	1	0.1	0.1	0.1	0.1	0.1	0.1	0.1	0.1	0.1	0.1	1e-05
HC10976	0	0	0	0	0	0	0	0	0	2e-05	1	0.1	0.1	0.1	0.1	0.1	0.1	0.1	0.1	0.1	0.1	1e-05
HC10977	0	0	0	0	0	0	0	0	0	1e-05	7.8118	0.09318	0.09318	0.09318	0.09318	0.09318	0.09318	0.09318	0.09318	0.09318	0.09318	0.06821
HC10978	0.28867	0.31094	0.32449	0.33546	0.34542	0.35514	0.36527	0.37665	0.39101	0.41541	1	0.1	0.1	0.1	0.1	0.1	0.1	0.1	0.1	0.1	0.1	1e-05
HC10979	0.01959	0.02753	0.03317	0.03819	0.0431	0.04823	0.05392	0.06072	0.06994	0.08721	1	0.1	0.1	0.1	0.1	0.1	0.1	0.1	0.1	0.1	0.1	1e-05
HC1097	0.03049	0.09453	0.16199	0.23324	0.30895	0.39022	0.47877	0.57764	0.6932	0.84584	1.01063	0.09282	0.09282	0.09282	0.09282	0.09282	0.09282	0.09282	0.09282	0.09282	0.09282	0.07183
HC10980	0	0	0	0	0	0	0	0	0	1e-05	1	0.1	0.1	0.1	0.1	0.1	0.1	0.1	0.1	0.1	0.1	1e-05
HC10981	0	0	0	0	0	0	0	0	0	0	37.5915	0.09898	0.09898	0.09898	0.09898	0.09898	0.09898	0.09898	0.09898	0.09898	0.09898	0.0102
HC10982	0.0012	0.003	0.00478	0.00666	0.00876	0.01118	0.01412	0.01794	0.02358	0.03526	88.1338	0.09765	0.09765	0.09765	0.09765	0.09765	0.09765	0.09765	0.09765	0.09765	0.09765	0.02351
HC10983	0	0	0	0	0	0	0	0	0	1e-05	1.07333	0.1	0.1	0.1	0.1	0.1	0.1	0.1	0.1	0.1	0.1	1e-05
HC10984	0	0	0	0	0	0	0	0	0	0	1	0.1	0.1	0.1	0.1	0.1	0.1	0.1	0.1	0.1	0.1	1e-05
HC10985	0.08514	0.10079	0.11087	0.11935	0.12727	0.13522	0.14371	0.15351	0.16626	0.18888	1	0.1	0.1	0.1	0.1	0.1	0.1	0.1	0.1	0.1	0.1	1e-05
HC10986	NA	NA	NA	NA	NA	NA	NA	NA	NA	NA	NA	NA	NA	NA	NA	NA	NA	NA	NA	NA	NA	NA
HC10987	0	0	0	0	0	0	0	0	0	0	18.3743	0.09753	0.09753	0.09753	0.09753	0.09753	0.09753	0.09753	0.09753	0.09753	0.09753	0.02475
HC10988	0	0	0	0	0	0	0	0	0	2e-05	45.9312	0	0	0	0	0	0	0	0	0	0	0.99999
HC10989	0	0	0	0	0	0	0	0	0	2e-05	17.5293	0.09693	0.09693	0.09693	0.09693	0.09693	0.09693	0.09693	0.09693	0.09693	0.09693	0.03074
HC1098	NA	NA	NA	NA	NA	NA	NA	NA	NA	NA	NA	NA	NA	NA	NA	NA	NA	NA	NA	NA	NA	NA
HC10990	0.09079	0.10685	0.11717	0.12582	0.13389	0.14198	0.15061	0.16055	0.17346	0.19631	1	0.1	0.1	0.1	0.1	0.1	0.1	0.1	0.1	0.1	0.1	1e-05
HC10991	0.16725	0.18805	0.20103	0.21173	0.22156	0.23128	0.24153	0.25318	0.26809	0.29392	1	0.1	0.1	0.1	0.1	0.1	0.1	0.1	0.1	0.1	0.1	1e-05
HC10992	1	1	1	1	1	1	1	1	1	1	3.98435	0	0	0	0	0	0	0	0	0	0	0.99999
HC10993	0	0	0	0	0	0	0	0	0	2e-05	1	0.08152	0.08152	0.08152	0.08152	0.08152	0.08152	0.08152	0.08152	0.08152	0.08152	0.18484
HC10994	0.00049	0.00711	0.02481	0.05677	0.10594	0.17555	0.26974	0.39455	0.56074	0.79654	1.05972	0.1	0.1	0.1	0.1	0.1	0.1	0.1	0.1	0.1	0.1	1e-05
HC10995	0.99999	1	1	1	1	1	1	1	1	1	999	0	0	0	0	0	0	0	0	0	0	0.99999
HC10996	0.43944	0.64245	0.75465	0.83114	0.88678	0.92801	0.95824	0.97945	0.99286	0.99925	999	0	0	0	0	0	0	0	0	0	0	0.99999
HC10997	0.09854	0.11513	0.12575	0.13462	0.14288	0.15114	0.15994	0.17006	0.18318	0.20632	1	0.1	0.1	0.1	0.1	0.1	0.1	0.1	0.1	0.1	0.1	1e-05
HC10998	0.08297	0.09846	0.10845	0.11686	0.12472	0.13261	0.14105	0.15079	0.16348	0.186	1	0.1	0.1	0.1	0.1	0.1	0.1	0.1	0.1	0.1	0.1	1e-05
HC10999	0.18614	0.20669	0.21943	0.22988	0.23945	0.24889	0.25882	0.27007	0.28442	0.30918	1	0.01152	0.01152	0.01152	0.01152	0.01152	0.01152	0.01152	0.01152	0.01152	0.01152	0.88476
HC1099	0	0	0	0	0	0	0	0	0	0	999	0.09468	0.09468	0.09468	0.09468	0.09468	0.09468	0.09468	0.09468	0.09468	0.09468	0.05324
HC109	0.12252	0.14052	0.15191	0.16137	0.17013	0.17884	0.18808	0.19864	0.21227	0.23613	1	0.1	0.1	0.1	0.1	0.1	0.1	0.1	0.1	0.1	0.1	1e-05
HC10	0	0	0	0	0	0	0	0	0	0	1	0.1	0.1	0.1	0.1	0.1	0.1	0.1	0.1	0.1	0.1	1e-05
HC11000	0.02481	0.03373	0.03995	0.04543	0.05075	0.05626	0.06233	0.06955	0.07926	0.0973	1	0.1	0.1	0.1	0.1	0.1	0.1	0.1	0.1	0.1	0.1	1e-05
HC11001	0	0	0	0	0	0	0	0	0	2e-05	1	0.1	0.1	0.1	0.1	0.1	0.1	0.1	0.1	0.1	0.1	1e-05
HC11002	0.03988	0.05516	0.06587	0.07532	0.0845	0.09401	0.10448	0.1169	0.13356	0.16427	1	0.1	0.1	0.1	0.1	0.1	0.1	0.1	0.1	0.1	0.1	1e-05
HC11003	0.99999	1	1	1	1	1	1	1	1	1	999	0	0	0	0	0	0	0	0	0	0	0.99999
HC11004	0	0	0	0	0	0	0	0	0	0	1	0.1	0.1	0.1	0.1	0.1	0.1	0.1	0.1	0.1	0.1	1e-05
HC11005	0	0	0	0	0	0	0	0	0	1e-05	1	0.1	0.1	0.1	0.1	0.1	0.1	0.1	0.1	0.1	0.1	1e-05
HC11006	0	0	0	0	0	0	0	0	0	0	1	0.1	0.1	0.1	0.1	0.1	0.1	0.1	0.1	0.1	0.1	1e-05
HC11007	0.36942	0.39168	0.40508	0.41586	0.42559	0.43504	0.44483	0.45578	0.46951	0.49264	1	0.1	0.1	0.1	0.1	0.1	0.1	0.1	0.1	0.1	0.1	1e-05
HC11008	0.10573	0.12278	0.13364	0.1427	0.15113	0.15954	0.16849	0.17875	0.19204	0.21543	1	0.1	0.1	0.1	0.1	0.1	0.1	0.1	0.1	0.1	0.1	1e-05
HC11009	0.45803	0.80421	0.93292	0.9798	0.99498	0.99905	0.99988	0.99999	1	1	1	0.1	0.1	0.1	0.1	0.1	0.1	0.1	0.1	0.1	0.1	1e-05
HC1100	0	6e-05	0.0007	0.00361	0.01237	0.03322	0.07634	0.15849	0.3105	0.61314	1	0.1	0.1	0.1	0.1	0.1	0.1	0.1	0.1	0.1	0.1	1e-05
HC11010	0.18707	0.20764	0.2204	0.23086	0.24044	0.24989	0.25982	0.27107	0.28543	0.3102	1	0.1	0.1	0.1	0.1	0.1	0.1	0.1	0.1	0.1	0.1	1e-05
HC11011	0	0	0	0	0	0	0	0	0	3e-05	1	0.09853	0.09853	0.09853	0.09853	0.09853	0.09853	0.09853	0.09853	0.09853	0.09853	0.0147
HC11012	0	0	0	0	0	0	0	0	0	1e-05	1	0.1	0.1	0.1	0.1	0.1	0.1	0.1	0.1	0.1	0.1	1e-05
HC11013	0	0	0	0	0	0	0	0	0	2e-05	1	0.1	0.1	0.1	0.1	0.1	0.1	0.1	0.1	0.1	0.1	1e-05
HC11014	0.99999	1	1	1	1	1	1	1	1	1	999	0	0	0	0	0	0	0	0	0	0	0.99999
HC11015	0	0	0	0	0	0	0	0	0	0	1	0.1	0.1	0.1	0.1	0.1	0.1	0.1	0.1	0.1	0.1	1e-05
HC11016	3e-05	0.00096	0.00496	0.01473	0.03352	0.06547	0.11645	0.19618	0.32481	0.56933	3.48463	0.1	0.1	0.1	0.1	0.1	0.1	0.1	0.1	0.1	0.1	1e-05
HC11017	0	0	0	0	0	0	0	0	0	0	1	0.1	0.1	0.1	0.1	0.1	0.1	0.1	0.1	0.1	0.1	1e-05
HC11018	0.10227	0.1191	0.12984	0.13882	0.14716	0.1555	0.16438	0.17458	0.18779	0.21106	1.0432	0.1	0.1	0.1	0.1	0.1	0.1	0.1	0.1	0.1	0.1	1e-05
HC11019	NA	NA	NA	NA	NA	NA	NA	NA	NA	NA	NA	NA	NA	NA	NA	NA	NA	NA	NA	NA	NA	NA
HC1101	0.47276	0.49509	0.50839	0.51901	0.52855	0.53776	0.54726	0.55781	0.57096	0.59291	1	0.1	0.1	0.1	0.1	0.1	0.1	0.1	0.1	0.1	0.1	1e-05
HC11020	NA	NA	NA	NA	NA	NA	NA	NA	NA	NA	NA	NA	NA	NA	NA	NA	NA	NA	NA	NA	NA	NA
HC11021	9e-05	0.00197	0.00841	0.022	0.0456	0.08275	0.13856	0.22169	0.35048	0.58704	1	0.1	0.1	0.1	0.1	0.1	0.1	0.1	0.1	0.1	0.1	1e-05
HC11022	NA	NA	NA	NA	NA	NA	NA	NA	NA	NA	NA	NA	NA	NA	NA	NA	NA	NA	NA	NA	NA	NA
HC11023	0.00428	0.02697	0.06403	0.11412	0.17726	0.25443	0.34774	0.4613	0.60392	0.80301	1.82913	0	0	0	0	0	0	0	0	0	0	0.99999
HC11024	0.04942	0.15897	0.27161	0.38426	0.49533	0.60356	0.70767	0.80606	0.89629	0.97315	1.90401	0	0	0	0	0	0	0	0	0	0	0.99999
HC11025	0	0	0	0	0	0	0	0	0	0	1	0.1	0.1	0.1	0.1	0.1	0.1	0.1	0.1	0.1	0.1	1e-05
HC11026	0.09108	0.21489	0.32107	0.41897	0.51186	0.60146	0.68893	0.77528	0.86168	0.9505	1.7508	0	0	0	0	0	0	0	0	0	0	0.99999
HC11027	0	0	0	0	0	0	0	0	0	0.00034	999	0	0	0	0	0	0	0	0	0	0	0.99999
HC11028	0.11648	0.13416	0.14537	0.15469	0.16334	0.17195	0.18109	0.19155	0.20507	0.22877	45.6384	0.09957	0.09957	0.09957	0.09957	0.09957	0.09957	0.09957	0.09957	0.09957	0.09957	0.00426
HC11029	0.00045	0.00437	0.01269	0.02601	0.04527	0.072	0.1089	0.1613	0.24211	0.40382	1	0.1	0.1	0.1	0.1	0.1	0.1	0.1	0.1	0.1	0.1	1e-05
HC1102	1e-05	0.0007	0.00427	0.01405	0.0344	0.07096	0.13141	0.22747	0.38096	0.65372	1.04998	0.09	0.09	0.09	0.09	0.09	0.09	0.09	0.09	0.09	0.09	0.09998
HC11030	0	0	0	0	0	0	0	0	0	0	999	0.09969	0.09969	0.09969	0.09969	0.09969	0.09969	0.09969	0.09969	0.09969	0.09969	0.00308
HC11031	0	0	0	0	0	0	0	0	0	0.00033	1	0.1	0.1	0.1	0.1	0.1	0.1	0.1	0.1	0.1	0.1	1e-05
HC11032	0.44255	0.49473	0.52594	0.55081	0.57301	0.59432	0.61608	0.63995	0.66913	0.71608	1	0.1	0.1	0.1	0.1	0.1	0.1	0.1	0.1	0.1	0.1	1e-05
HC11033	0.85541	0.87625	0.8878	0.89657	0.9041	0.91106	0.91792	0.92516	0.93364	0.94646	1	0.1	0.1	0.1	0.1	0.1	0.1	0.1	0.1	0.1	0.1	1e-05
HC11034	0.01027	0.04329	0.08578	0.13635	0.19518	0.26345	0.34347	0.43979	0.56254	0.74665	1	0.09205	0.09205	0.09205	0.09205	0.09205	0.09205	0.09205	0.09205	0.09205	0.09205	0.07948
HC11035	0.43575	0.45738	0.47031	0.48066	0.48996	0.49897	0.50828	0.51864	0.53159	0.55328	1	0.1	0.1	0.1	0.1	0.1	0.1	0.1	0.1	0.1	0.1	1e-05
HC11036	0	0	0	0	0	0	0	0	0	1e-05	999	0.09364	0.09364	0.09364	0.09364	0.09364	0.09364	0.09364	0.09364	0.09364	0.09364	0.06361
HC11037	0.10897	0.12622	0.13719	0.14633	0.15483	0.1633	0.17231	0.18264	0.196	0.21949	1	0.1	0.1	0.1	0.1	0.1	0.1	0.1	0.1	0.1	0.1	1e-05
HC11038	0.0942	0.1105	0.12095	0.1297	0.13786	0.14602	0.15473	0.16475	0.17775	0.20074	1	0.1	0.1	0.1	0.1	0.1	0.1	0.1	0.1	0.1	0.1	1e-05
HC11039	0.39453	0.4166	0.42985	0.44049	0.45007	0.45937	0.469	0.47974	0.4932	0.51582	1	0.1	0.1	0.1	0.1	0.1	0.1	0.1	0.1	0.1	0.1	1e-05
HC1103	0	0	0	0	0	0	0	0	0	0	1	0.1	0.1	0.1	0.1	0.1	0.1	0.1	0.1	0.1	0.1	1e-05
HC11040	0	0	0	0	0	0	0	0	0	2e-05	1.23885	0.1	0.1	0.1	0.1	0.1	0.1	0.1	0.1	0.1	0.1	1e-05
HC11041	0.51232	0.53556	0.54935	0.56033	0.57016	0.57964	0.58939	0.60019	0.61362	0.63592	1	0.1	0.1	0.1	0.1	0.1	0.1	0.1	0.1	0.1	0.1	1e-05
HC11042	0.04282	0.13363	0.22726	0.32286	0.4202	0.51923	0.62009	0.72308	0.82886	0.93935	1.05	0.09	0.09	0.09	0.09	0.09	0.09	0.09	0.09	0.09	0.09	0.09999
HC11043	0.55574	0.57976	0.59394	0.6052	0.61525	0.62491	0.63483	0.64578	0.65934	0.68173	1	0.09951	0.09951	0.09951	0.09951	0.09951	0.09951	0.09951	0.09951	0.09951	0.09951	0.00492
HC11044	0	0	0	0	0	0	0	0	0	1e-05	1	0.1	0.1	0.1	0.1	0.1	0.1	0.1	0.1	0.1	0.1	1e-05
HC11045	0	0	0	0	0	0	0	0	0	3e-05	1	0.1	0.1	0.1	0.1	0.1	0.1	0.1	0.1	0.1	0.1	1e-05
HC11046	0	0	0	0	0	0	0	0	0	1e-05	1.05702	0.1	0.1	0.1	0.1	0.1	0.1	0.1	0.1	0.1	0.1	1e-05
HC11047	0.19626	0.21708	0.22997	0.24052	0.25018	0.25968	0.26967	0.28097	0.29538	0.32019	1	0.1	0.1	0.1	0.1	0.1	0.1	0.1	0.1	0.1	0.1	1e-05
HC11048	0	0	0	0	0	0	0	0	0	1e-05	1	0.1	0.1	0.1	0.1	0.1	0.1	0.1	0.1	0.1	0.1	1e-05
HC11049	0	0	0	0	0	0	0	0	0	1e-05	1	0.1	0.1	0.1	0.1	0.1	0.1	0.1	0.1	0.1	0.1	1e-05
HC1104	0.03534	0.11081	0.18997	0.27257	0.35888	0.44949	0.54542	0.64847	0.76229	0.89772	1.79743	0	0	0	0	0	0	0	0	0	0	0.99999
HC11050	0.03634	0.12117	0.21237	0.3076	0.406	0.50713	0.61082	0.71711	0.8263	0.93956	1.0499	0.09007	0.09007	0.09007	0.09007	0.09007	0.09007	0.09007	0.09007	0.09007	0.09007	0.09933
HC11051	0.29825	0.32058	0.33414	0.34511	0.35506	0.36477	0.37488	0.38622	0.40053	0.42482	1	0.1	0.1	0.1	0.1	0.1	0.1	0.1	0.1	0.1	0.1	1e-05
HC11052	0.09124	0.11436	0.12965	0.14268	0.15499	0.16744	0.18084	0.19639	0.21673	0.25298	11.1944	0.1	0.1	0.1	0.1	0.1	0.1	0.1	0.1	0.1	0.1	1e-05
HC11053	0.10658	0.22491	0.32093	0.40791	0.49032	0.57062	0.65073	0.73272	0.81986	0.92107	1.9071	0	0	0	0	0	0	0	0	0	0	0.99999
HC11054	0.53439	0.55805	0.57206	0.5832	0.59315	0.60274	0.61259	0.62349	0.63701	0.65939	1	0.1	0.1	0.1	0.1	0.1	0.1	0.1	0.1	0.1	0.1	1e-05
HC11055	0.0731	0.08778	0.09733	0.10539	0.11296	0.12058	0.12875	0.13821	0.15057	0.17261	1	0.1	0.1	0.1	0.1	0.1	0.1	0.1	0.1	0.1	0.1	1e-05
HC11056	0	0	0	0	0	0	0	0	0	0	1	0.1	0.1	0.1	0.1	0.1	0.1	0.1	0.1	0.1	0.1	1e-05
HC11057	0	0	0	0	0	0	0	0	0	1e-05	1	0.1	0.1	0.1	0.1	0.1	0.1	0.1	0.1	0.1	0.1	1e-05
HC11058	0.99999	1	1	1	1	1	1	1	1	1	999	0	0	0	0	0	0	0	0	0	0	0.99999
HC11059	NA	NA	NA	NA	NA	NA	NA	NA	NA	NA	NA	NA	NA	NA	NA	NA	NA	NA	NA	NA	NA	NA
HC1105	0.00154	0.01407	0.03958	0.07881	0.13293	0.20377	0.29434	0.40984	0.56092	0.77964	1.36129	0	0	0	0	0	0	0	0	0	0	0.99999
HC11060	0.00324	0.02203	0.05421	0.09899	0.15673	0.22872	0.31745	0.42768	0.56963	0.7757	1.04072	0.09115	0.09115	0.09115	0.09115	0.09115	0.09115	0.09115	0.09115	0.09115	0.09115	0.08847
HC11061	0.02496	0.08185	0.14406	0.21125	0.28392	0.36312	0.45067	0.54991	0.66796	0.82801	1.00846	0.06642	0.06642	0.06642	0.06642	0.06642	0.06642	0.06642	0.06642	0.06642	0.06642	0.33576
HC11062	0	0	0	0	0	0	0	0	0	1e-05	18.5529	0.0969	0.0969	0.0969	0.0969	0.0969	0.0969	0.0969	0.0969	0.0969	0.0969	0.03105
HC11063	0.04572	0.05766	0.06563	0.07249	0.07901	0.08565	0.09286	0.1013	0.11246	0.13272	1	0.1	0.1	0.1	0.1	0.1	0.1	0.1	0.1	0.1	0.1	1e-05
HC11064	0.26834	0.29045	0.30393	0.31488	0.32483	0.33456	0.34471	0.35613	0.37057	0.39517	1	0.1	0.1	0.1	0.1	0.1	0.1	0.1	0.1	0.1	0.1	1e-05
HC11065	0.29668	0.44979	0.54794	0.62555	0.692	0.75155	0.80664	0.85906	0.91065	0.96484	999	0	0	0	0	0	0	0	0	0	0	0.99999
HC11066	0	0	0	0	0	0	0	0	0	1e-05	1	0.1	0.1	0.1	0.1	0.1	0.1	0.1	0.1	0.1	0.1	1e-05
HC11067	0.00801	0.04185	0.09093	0.15265	0.22637	0.31242	0.41212	0.52829	0.6671	0.84733	1.05	0.09	0.09	0.09	0.09	0.09	0.09	0.09	0.09	0.09	0.09	0.1
HC11068	0.72271	0.74722	0.76133	0.77235	0.78204	0.79122	0.80051	0.81059	0.82283	0.84241	1	0.1	0.1	0.1	0.1	0.1	0.1	0.1	0.1	0.1	0.1	1e-05
HC11069	0.11891	0.13672	0.148	0.15738	0.16607	0.17472	0.1839	0.19441	0.20797	0.23174	1.41765	0.1	0.1	0.1	0.1	0.1	0.1	0.1	0.1	0.1	0.1	1e-05
HC1106	0	0	0	0	0	0	0	0	0	1e-05	4.85955	0.09502	0.09502	0.09502	0.09502	0.09502	0.09502	0.09502	0.09502	0.09502	0.09502	0.04979
HC11070	0.09971	0.11638	0.12704	0.13594	0.14423	0.15252	0.16134	0.17148	0.18463	0.20782	1.50884	0.1	0.1	0.1	0.1	0.1	0.1	0.1	0.1	0.1	0.1	1e-05
HC11071	0	0	0	0	0	0	0	0	0	0	61.6389	0.09958	0.09958	0.09958	0.09958	0.09958	0.09958	0.09958	0.09958	0.09958	0.09958	0.00415
HC11072	0	0	0	0	0	0	0	0	0	2e-05	999	0.08915	0.08915	0.08915	0.08915	0.08915	0.08915	0.08915	0.08915	0.08915	0.08915	0.10846
HC11073	0	0	0	0	0	0	0	0	0	9e-05	45.2355	0.09665	0.09665	0.09665	0.09665	0.09665	0.09665	0.09665	0.09665	0.09665	0.09665	0.03353
HC11074	0.29259	0.32595	0.34643	0.36307	0.37821	0.39302	0.40846	0.42579	0.44764	0.4846	1	0.1	0.1	0.1	0.1	0.1	0.1	0.1	0.1	0.1	0.1	1e-05
HC11075	0.32945	0.35184	0.36538	0.37631	0.3862	0.39583	0.40583	0.41704	0.43114	0.45498	1	0.1	0.1	0.1	0.1	0.1	0.1	0.1	0.1	0.1	0.1	1e-05
HC11076	0.19416	0.21492	0.22778	0.23831	0.24795	0.25745	0.26742	0.27871	0.29311	0.31791	1	0.1	0.1	0.1	0.1	0.1	0.1	0.1	0.1	0.1	0.1	1e-05
HC11077	0.09015	0.10617	0.11646	0.12509	0.13315	0.14122	0.14983	0.15975	0.17265	0.19548	1	0.1	0.1	0.1	0.1	0.1	0.1	0.1	0.1	0.1	0.1	1e-05
HC11078	0.10742	0.12457	0.13549	0.1446	0.15306	0.1615	0.17048	0.18078	0.1941	0.21754	1	0.1	0.1	0.1	0.1	0.1	0.1	0.1	0.1	0.1	0.1	1e-05
HC11079	0	0	0	0	0	0	0	0	0	0	1	0.1	0.1	0.1	0.1	0.1	0.1	0.1	0.1	0.1	0.1	1e-05
HC1107	0.31794	0.34032	0.35388	0.36484	0.37475	0.38442	0.39447	0.40573	0.41991	0.44394	1.47455	0.1	0.1	0.1	0.1	0.1	0.1	0.1	0.1	0.1	0.1	1e-05
HC11080	0	0	0	0	0	0	0	0	0	0	1	0.1	0.1	0.1	0.1	0.1	0.1	0.1	0.1	0.1	0.1	1e-05
HC11081	0	0	0	0	0	0	0	0	0	2e-05	1	0.1	0.1	0.1	0.1	0.1	0.1	0.1	0.1	0.1	0.1	1e-05
HC11082	0.03664	0.04739	0.05469	0.06101	0.06706	0.07327	0.08004	0.08801	0.09862	0.11803	1	0.1	0.1	0.1	0.1	0.1	0.1	0.1	0.1	0.1	0.1	1e-05
HC11083	0.60145	0.64052	0.66326	0.68108	0.6968	0.71172	0.72683	0.74324	0.76313	0.79481	1	0.1	0.1	0.1	0.1	0.1	0.1	0.1	0.1	0.1	0.1	1e-05
HC11084	0.12954	0.1479	0.15949	0.16909	0.17797	0.18679	0.19613	0.20681	0.22056	0.24458	1	0.1	0.1	0.1	0.1	0.1	0.1	0.1	0.1	0.1	0.1	1e-05
HC11085	0	0	0	0	0	0	0	0	0	0	1	0.1	0.1	0.1	0.1	0.1	0.1	0.1	0.1	0.1	0.1	1e-05
HC11086	0.10503	0.12204	0.13288	0.14192	0.15033	0.15873	0.16766	0.17791	0.19119	0.21455	1	0.1	0.1	0.1	0.1	0.1	0.1	0.1	0.1	0.1	0.1	1e-05
HC11087	0.16952	0.19226	0.20651	0.21826	0.22908	0.23979	0.25109	0.26394	0.28039	0.30892	56.2416	0.09912	0.09912	0.09912	0.09912	0.09912	0.09912	0.09912	0.09912	0.09912	0.09912	0.00882
HC11088	0.99999	1	1	1	1	1	1	1	1	1	999	0	0	0	0	0	0	0	0	0	0	0.99999
HC11089	0	0	0	0	0	0	0	0	0	0	1	0.1	0.1	0.1	0.1	0.1	0.1	0.1	0.1	0.1	0.1	1e-05
HC1108	0.36584	0.52123	0.61574	0.68806	0.74835	0.80105	0.84862	0.89267	0.93456	0.97623	1	0.1	0.1	0.1	0.1	0.1	0.1	0.1	0.1	0.1	0.1	1e-05
HC11090	0.65288	0.67772	0.69221	0.7036	0.7137	0.72333	0.73315	0.7439	0.75707	0.77848	1	0.1	0.1	0.1	0.1	0.1	0.1	0.1	0.1	0.1	0.1	1e-05
HC11091	0.67635	0.72931	0.75907	0.78175	0.80121	0.81918	0.8368	0.85526	0.87658	0.90786	1	0.1	0.1	0.1	0.1	0.1	0.1	0.1	0.1	0.1	0.1	1e-05
HC11092	0.99999	1	1	1	1	1	1	1	1	1	1.99259	0.01017	0.01017	0.01017	0.01017	0.01017	0.01017	0.01017	0.01017	0.01017	0.01017	0.89828
HC11093	0	0	0	0	0	0	0	0	0	2e-05	1	0.1	0.1	0.1	0.1	0.1	0.1	0.1	0.1	0.1	0.1	1e-05
HC11094	0	0	0	0	0	0	0	0	0	2e-05	1.19484	0.1	0.1	0.1	0.1	0.1	0.1	0.1	0.1	0.1	0.1	1e-05
HC11095	0	0	0	0	0	0	0	0	0	0	1	0.1	0.1	0.1	0.1	0.1	0.1	0.1	0.1	0.1	0.1	1e-05
HC11096	0.11286	0.18243	0.23341	0.27875	0.32243	0.36688	0.41443	0.46852	0.5365	0.64656	2.07636	0.1	0.1	0.1	0.1	0.1	0.1	0.1	0.1	0.1	0.1	1e-05
HC11097	0.17883	0.19915	0.21178	0.22215	0.23166	0.24104	0.25091	0.26211	0.27642	0.30113	1	0.1	0.1	0.1	0.1	0.1	0.1	0.1	0.1	0.1	0.1	1e-05
HC11098	0	0	0	0	0	0	0	0	0	0	1	0.1	0.1	0.1	0.1	0.1	0.1	0.1	0.1	0.1	0.1	1e-05
HC11099	0.13835	0.15713	0.16895	0.17872	0.18774	0.19669	0.20615	0.21695	0.23083	0.25504	1	0.1	0.1	0.1	0.1	0.1	0.1	0.1	0.1	0.1	0.1	1e-05
HC1109	0	0	0	0	0	0	0	0	0	1e-05	1.1315	0.1	0.1	0.1	0.1	0.1	0.1	0.1	0.1	0.1	0.1	1e-05
HC110	0	0	0	0	0	0	0	0	0	0	111.548	0.09962	0.09962	0.09962	0.09962	0.09962	0.09962	0.09962	0.09962	0.09962	0.09962	0.00378
HC11100	0.99999	1	1	1	1	1	1	1	1	1	999	0.09863	0.09863	0.09863	0.09863	0.09863	0.09863	0.09863	0.09863	0.09863	0.09863	0.01375
HC11101	0.01808	0.02571	0.03116	0.03604	0.04082	0.04583	0.05139	0.05806	0.06712	0.08415	1	0.1	0.1	0.1	0.1	0.1	0.1	0.1	0.1	0.1	0.1	1e-05
HC11102	0.22149	0.24289	0.25607	0.26682	0.27663	0.28627	0.29636	0.30776	0.32224	0.34708	1	0.1	0.1	0.1	0.1	0.1	0.1	0.1	0.1	0.1	0.1	1e-05
HC11103	0.07182	0.08898	0.10031	0.10995	0.11907	0.12829	0.13824	0.1498	0.16498	0.19218	8.21306	0.1	0.1	0.1	0.1	0.1	0.1	0.1	0.1	0.1	0.1	1e-05
HC11104	0	0	0	0	0	0	0	0	0	0	43.4002	0.09963	0.09963	0.09963	0.09963	0.09963	0.09963	0.09963	0.09963	0.09963	0.09963	0.00374
HC11105	0.14252	0.30386	0.4295	0.53727	0.63291	0.71906	0.79704	0.86733	0.92958	0.98159	999	0	0	0	0	0	0	0	0	0	0	0.99999
HC11106	0.16846	0.18844	0.20089	0.21113	0.22053	0.22982	0.23961	0.25073	0.26495	0.28958	1	0.1	0.1	0.1	0.1	0.1	0.1	0.1	0.1	0.1	0.1	1e-05
HC11107	0	0	0	0	0	0	0	0	0	0	1	0.1	0.1	0.1	0.1	0.1	0.1	0.1	0.1	0.1	0.1	1e-05
HC11108	0.52409	0.54756	0.56147	0.57254	0.58244	0.59198	0.60179	0.61264	0.62613	0.64848	1	0.1	0.1	0.1	0.1	0.1	0.1	0.1	0.1	0.1	0.1	1e-05
HC11109	0.25472	0.27667	0.2901	0.30101	0.31093	0.32065	0.33081	0.34224	0.35671	0.38142	1	0.1	0.1	0.1	0.1	0.1	0.1	0.1	0.1	0.1	0.1	1e-05
HC1110	0.00051	0.0062	0.01996	0.04353	0.07883	0.12849	0.19656	0.29021	0.42489	0.65249	1	0.02374	0.02374	0.02374	0.02374	0.02374	0.02374	0.02374	0.02374	0.02374	0.02374	0.76258
HC11110	0.02495	0.09452	0.17595	0.26537	0.36123	0.46281	0.5698	0.68229	0.80098	0.92827	1	0.08883	0.08883	0.08883	0.08883	0.08883	0.08883	0.08883	0.08883	0.08883	0.08883	0.11171
HC11111	0.25496	0.27692	0.29035	0.30127	0.3112	0.32093	0.33108	0.34252	0.357	0.38171	1	0.1	0.1	0.1	0.1	0.1	0.1	0.1	0.1	0.1	0.1	1e-05
HC11112	0	0	0	0	0	0	0	0	0	0	1	0.1	0.1	0.1	0.1	0.1	0.1	0.1	0.1	0.1	0.1	1e-05
HC11113	0	0	0	0	0	0	0	0	0	1e-05	56.1999	0.09912	0.09912	0.09912	0.09912	0.09912	0.09912	0.09912	0.09912	0.09912	0.09912	0.00875
HC11114	0	0	0	0	0	0	0	0	0	0	1	0.1	0.1	0.1	0.1	0.1	0.1	0.1	0.1	0.1	0.1	1e-05
HC11115	0.0906	0.10664	0.11695	0.1256	0.13367	0.14175	0.15037	0.16031	0.17322	0.19606	1	0.1	0.1	0.1	0.1	0.1	0.1	0.1	0.1	0.1	0.1	1e-05
HC11116	0.07287	0.18984	0.29641	0.39762	0.49527	0.59033	0.68339	0.77489	0.86521	0.95486	1.18174	0	0	0	0	0	0	0	0	0	0	0.99999
HC11117	0	0	0	0	0	0	0	0	0	1e-05	57.5886	0.09843	0.09843	0.09843	0.09843	0.09843	0.09843	0.09843	0.09843	0.09843	0.09843	0.01566
HC11118	NA	NA	NA	NA	NA	NA	NA	NA	NA	NA	NA	NA	NA	NA	NA	NA	NA	NA	NA	NA	NA	NA
HC11119	0.26435	0.28642	0.29989	0.31082	0.32077	0.3305	0.34065	0.35208	0.36653	0.39117	1	0.1	0.1	0.1	0.1	0.1	0.1	0.1	0.1	0.1	0.1	1e-05
HC1111	0.1186	0.13639	0.14767	0.15704	0.16572	0.17437	0.18355	0.19405	0.2076	0.23136	1	0.1	0.1	0.1	0.1	0.1	0.1	0.1	0.1	0.1	0.1	1e-05
HC11120	0	0	0	0	0	0	0	0	0	0	1	0.1	0.1	0.1	0.1	0.1	0.1	0.1	0.1	0.1	0.1	1e-05
HC11121	0.24599	0.27099	0.28636	0.29889	0.31032	0.32153	0.33326	0.34648	0.36325	0.3919	11.5085	0.1	0.1	0.1	0.1	0.1	0.1	0.1	0.1	0.1	0.1	1e-05
HC11122	0	0	0	0	0	0	0	0	0	2e-05	1	0.1	0.1	0.1	0.1	0.1	0.1	0.1	0.1	0.1	0.1	1e-05
HC11123	0	0	0	0	0	0	0	0	0	1e-05	10.0275	0.09863	0.09863	0.09863	0.09863	0.09863	0.09863	0.09863	0.09863	0.09863	0.09863	0.0137
HC11124	0.02391	0.09071	0.16917	0.2557	0.34898	0.44848	0.55417	0.66655	0.787	0.91993	999	0	0	0	0	0	0	0	0	0	0	0.99999
HC11125	0.01977	0.02774	0.0334	0.03844	0.04337	0.04851	0.05421	0.06103	0.07027	0.08757	1	0.1	0.1	0.1	0.1	0.1	0.1	0.1	0.1	0.1	0.1	1e-05
HC11126	0.25277	0.27469	0.2881	0.29901	0.30893	0.31865	0.3288	0.34023	0.35471	0.37943	1	0.1	0.1	0.1	0.1	0.1	0.1	0.1	0.1	0.1	0.1	1e-05
HC11127	0	0	0	0	0	0	0	0	0	0	1	0.1	0.1	0.1	0.1	0.1	0.1	0.1	0.1	0.1	0.1	1e-05
HC11128	0.09091	0.10697	0.1173	0.12595	0.13403	0.14211	0.15075	0.16069	0.17361	0.19646	1	0.1	0.1	0.1	0.1	0.1	0.1	0.1	0.1	0.1	0.1	1e-05
HC11129	0	0	0	0	0	0	0	0	0	1e-05	1.85137	0.1	0.1	0.1	0.1	0.1	0.1	0.1	0.1	0.1	0.1	1e-05
HC1112	0	0	0	0	0	0	0	0	0	1e-05	1	0.1	0.1	0.1	0.1	0.1	0.1	0.1	0.1	0.1	0.1	1e-05
HC11130	0	0	0	0	0	0	0	0	0	0	1	0.1	0.1	0.1	0.1	0.1	0.1	0.1	0.1	0.1	0.1	1e-05
HC11131	0	0	0	0	0	0	0	0	0	2e-05	10.7243	0.09775	0.09775	0.09775	0.09775	0.09775	0.09775	0.09775	0.09775	0.09775	0.09775	0.02248
HC11132	0.16812	0.18809	0.20053	0.21077	0.22017	0.22946	0.23924	0.25036	0.26458	0.2892	7.94202	0.1	0.1	0.1	0.1	0.1	0.1	0.1	0.1	0.1	0.1	1e-05
HC11133	0	0	0	0	0	0	0	0	0	0.00014	1.36028	0.1	0.1	0.1	0.1	0.1	0.1	0.1	0.1	0.1	0.1	1e-05
HC11134	0.10127	0.22803	0.33368	0.42979	0.52026	0.60716	0.69189	0.7757	0.86008	0.94831	1.18135	0	0	0	0	0	0	0	0	0	0	0.99999
HC11135	0.0422	0.05369	0.06141	0.06807	0.07441	0.08089	0.08794	0.0962	0.10715	0.12708	999	0.09868	0.09868	0.09868	0.09868	0.09868	0.09868	0.09868	0.09868	0.09868	0.09868	0.01319
HC11136	0.99999	1	1	1	1	1	1	1	1	1	999	0	0	0	0	0	0	0	0	0	0	0.99999
HC11137	0	0	0	0	0	0	0	0	0	1e-05	1	0.1	0.1	0.1	0.1	0.1	0.1	0.1	0.1	0.1	0.1	1e-05
HC11138	0.04373	0.11362	0.18007	0.24685	0.31582	0.3887	0.4677	0.55638	0.66222	0.81038	1.04433	0.08997	0.08997	0.08997	0.08997	0.08997	0.08997	0.08997	0.08997	0.08997	0.08997	0.10028
HC11139	0.01063	0.02032	0.02846	0.03641	0.04471	0.05384	0.06443	0.07763	0.09624	0.13265	1	0.1	0.1	0.1	0.1	0.1	0.1	0.1	0.1	0.1	0.1	1e-05
HC1113	0.09743	0.23878	0.36025	0.47049	0.5724	0.66727	0.75562	0.83739	0.91178	0.97602	1.27958	0	0	0	0	0	0	0	0	0	0	0.99999
HC11140	0.48005	0.50256	0.51596	0.52666	0.53625	0.54552	0.55507	0.56568	0.57889	0.60092	1	0.1	0.1	0.1	0.1	0.1	0.1	0.1	0.1	0.1	0.1	1e-05
HC11141	0	0	0	0	0	0	0	0	0	0	1	0.1	0.1	0.1	0.1	0.1	0.1	0.1	0.1	0.1	0.1	1e-05
HC11142	0	0	0	0	0	0	0	0	0	3e-05	1	0.1	0.1	0.1	0.1	0.1	0.1	0.1	0.1	0.1	0.1	1e-05
HC11143	0.07016	0.08459	0.094	0.10195	0.10942	0.11695	0.12504	0.1344	0.14666	0.16855	1	0.1	0.1	0.1	0.1	0.1	0.1	0.1	0.1	0.1	0.1	1e-05
HC11144	0	0	0	0	0	0	0	0	0	1e-05	1	0.1	0.1	0.1	0.1	0.1	0.1	0.1	0.1	0.1	0.1	1e-05
HC11145	0.16126	0.18151	0.19417	0.2046	0.2142	0.22369	0.23371	0.2451	0.25969	0.28499	1	0.1	0.1	0.1	0.1	0.1	0.1	0.1	0.1	0.1	0.1	1e-05
HC11146	0	0	0	0	0	0	0	0	0	0	1	0.1	0.1	0.1	0.1	0.1	0.1	0.1	0.1	0.1	0.1	1e-05
HC11147	0.05997	0.07345	0.08231	0.08985	0.09697	0.10416	0.11192	0.12094	0.13278	0.15407	1	0.1	0.1	0.1	0.1	0.1	0.1	0.1	0.1	0.1	0.1	1e-05
HC11148	0.0004	0.00341	0.00933	0.01844	0.0313	0.04893	0.07319	0.10785	0.16236	0.27756	1	0.1	0.1	0.1	0.1	0.1	0.1	0.1	0.1	0.1	0.1	1e-05
HC11149	0.00558	0.00974	0.01308	0.01626	0.01954	0.0231	0.0272	0.03229	0.03945	0.05352	1	0.1	0.1	0.1	0.1	0.1	0.1	0.1	0.1	0.1	0.1	1e-05
HC1114	0.00529	0.03007	0.06815	0.11796	0.1795	0.25377	0.34299	0.4515	0.58878	0.78533	999	0	0	0	0	0	0	0	0	0	0	0.99999
HC11150	0.08071	0.09602	0.10592	0.11424	0.12204	0.12987	0.13826	0.14794	0.16055	0.18297	1	0.1	0.1	0.1	0.1	0.1	0.1	0.1	0.1	0.1	0.1	1e-05
HC11151	0	0	0	0	0	0	0	0	0	0	1	0.1	0.1	0.1	0.1	0.1	0.1	0.1	0.1	0.1	0.1	1e-05
HC11152	0	0	0	0	0	0	0	0	0	0	1	0.1	0.1	0.1	0.1	0.1	0.1	0.1	0.1	0.1	0.1	1e-05
HC11153	0.0308	0.1023	0.17999	0.26257	0.34986	0.4422	0.54043	0.64615	0.76272	0.90009	1	0.09236	0.09236	0.09236	0.09236	0.09236	0.09236	0.09236	0.09236	0.09236	0.09236	0.0764
HC11154	0	0	2e-05	0.00022	0.00144	0.00638	0.02223	0.06572	0.17605	0.47329	1	0.1	0.1	0.1	0.1	0.1	0.1	0.1	0.1	0.1	0.1	1e-05
HC11155	0	0	0	0	0	0	0	0	0	2e-05	1.03263	0.1	0.1	0.1	0.1	0.1	0.1	0.1	0.1	0.1	0.1	1e-05
HC11156	0	0	0	0	0	0	0	0	0	0	1	0.1	0.1	0.1	0.1	0.1	0.1	0.1	0.1	0.1	0.1	1e-05
HC11157	0	0	0	0	0	0	0	0	0	1e-05	2.96041	0.08853	0.08853	0.08853	0.08853	0.08853	0.08853	0.08853	0.08853	0.08853	0.08853	0.11471
HC11158	0	0	0	0	0	0	0	0	0	2e-05	1.80988	0.08025	0.08025	0.08025	0.08025	0.08025	0.08025	0.08025	0.08025	0.08025	0.08025	0.19751
HC11159	0.13998	0.15883	0.17068	0.18048	0.18952	0.1985	0.20798	0.2188	0.2327	0.25693	1	0.1	0.1	0.1	0.1	0.1	0.1	0.1	0.1	0.1	0.1	1e-05
HC1115	0.00035	0.00557	0.02031	0.04787	0.09143	0.15456	0.24192	0.36056	0.52341	0.766	1	0.09109	0.09109	0.09109	0.09109	0.09109	0.09109	0.09109	0.09109	0.09109	0.09109	0.08908
HC11160	0.07538	0.18869	0.2901	0.38605	0.47893	0.57009	0.66057	0.75141	0.8441	0.94215	1.33614	0	0	0	0	0	0	0	0	0	0	0.99999
HC11161	0	0	0	0	0	0	0	0	0	1e-05	1	0.1	0.1	0.1	0.1	0.1	0.1	0.1	0.1	0.1	0.1	1e-05
HC11162	0	0	0	0	0	0	0	0	0	1e-05	1	0.1	0.1	0.1	0.1	0.1	0.1	0.1	0.1	0.1	0.1	1e-05
HC11163	0.33588	0.35827	0.3718	0.38271	0.39258	0.40218	0.41216	0.42333	0.43737	0.46112	1	0.1	0.1	0.1	0.1	0.1	0.1	0.1	0.1	0.1	0.1	1e-05
HC11164	0.12067	0.13858	0.14991	0.15933	0.16805	0.17673	0.18594	0.19648	0.21007	0.23389	1	0.1	0.1	0.1	0.1	0.1	0.1	0.1	0.1	0.1	0.1	1e-05
HC11165	0	0	0	0	0	0	0	0	0	1e-05	1	0.1	0.1	0.1	0.1	0.1	0.1	0.1	0.1	0.1	0.1	1e-05
HC11166	0	0	0	0	0	0	0	0	0	0	252.223	0.09939	0.09939	0.09939	0.09939	0.09939	0.09939	0.09939	0.09939	0.09939	0.09939	0.00609
HC11167	0	0	0	0	0	0	0	0	0	1e-05	1	0.1	0.1	0.1	0.1	0.1	0.1	0.1	0.1	0.1	0.1	1e-05
HC11168	0	0	0	0	0	0	0	0	0	0	1	0.1	0.1	0.1	0.1	0.1	0.1	0.1	0.1	0.1	0.1	1e-05
HC11169	0	0	0	0	0	0	0	0	0	1e-05	1	0.1	0.1	0.1	0.1	0.1	0.1	0.1	0.1	0.1	0.1	1e-05
HC1116	0	0	0	0	0	0	0	0	0	2e-05	1	0.1	0.1	0.1	0.1	0.1	0.1	0.1	0.1	0.1	0.1	1e-05
HC11170	0.00012	0.00103	0.00286	0.00574	0.00986	0.01561	0.02368	0.0355	0.05481	0.09878	25.0955	0.09796	0.09796	0.09796	0.09796	0.09796	0.09796	0.09796	0.09796	0.09796	0.09796	0.02037
HC11171	0	0	0	0	0	0	0	0	0	0	87.8622	0.09901	0.09901	0.09901	0.09901	0.09901	0.09901	0.09901	0.09901	0.09901	0.09901	0.00993
HC11172	0.03328	0.04355	0.05057	0.05667	0.06254	0.06856	0.07515	0.08293	0.09331	0.11237	1	0.1	0.1	0.1	0.1	0.1	0.1	0.1	0.1	0.1	0.1	1e-05
HC11173	0.35093	0.37329	0.38677	0.39763	0.40744	0.41698	0.42689	0.43796	0.45188	0.47536	1	0.1	0.1	0.1	0.1	0.1	0.1	0.1	0.1	0.1	0.1	1e-05
HC11174	0.03887	0.04993	0.0574	0.06386	0.07004	0.07636	0.08324	0.09133	0.10208	0.12171	1	0.1	0.1	0.1	0.1	0.1	0.1	0.1	0.1	0.1	0.1	1e-05
HC11175	0	0	0	0	0	0	0	0	0	0	774.199	0.0996	0.0996	0.0996	0.0996	0.0996	0.0996	0.0996	0.0996	0.0996	0.0996	0.00398
HC11176	0	0	0	0	0	0	0	0	0	0	1	0.1	0.1	0.1	0.1	0.1	0.1	0.1	0.1	0.1	0.1	1e-05
HC11177	0.07991	0.19817	0.30295	0.40127	0.49567	0.58752	0.67776	0.76725	0.85702	0.94922	1.9063	0	0	0	0	0	0	0	0	0	0	0.99999
HC11178	0.00284	0.01876	0.04566	0.08302	0.1314	0.19233	0.26871	0.36611	0.49693	0.70357	1.05	0.09	0.09	0.09	0.09	0.09	0.09	0.09	0.09	0.09	0.09	0.1
HC11179	0	0	0	0	0	0	0	0	0	0	1	0.1	0.1	0.1	0.1	0.1	0.1	0.1	0.1	0.1	0.1	1e-05
HC1117	0	0	0	0	0	0	0	0	0	1e-05	1	0.1	0.1	0.1	0.1	0.1	0.1	0.1	0.1	0.1	0.1	1e-05
HC11180	0.03098	0.09353	0.15856	0.22692	0.29952	0.37761	0.4631	0.55934	0.67338	0.82833	1.02717	0.08985	0.08985	0.08985	0.08985	0.08985	0.08985	0.08985	0.08985	0.08985	0.08985	0.10154
HC11181	0	0	0	0	0	0	0	0	0	0	194.761	0.09967	0.09967	0.09967	0.09967	0.09967	0.09967	0.09967	0.09967	0.09967	0.09967	0.00328
HC11182	0	0	0	0	0	0	0	0	0	2e-05	1.12613	0.09136	0.09136	0.09136	0.09136	0.09136	0.09136	0.09136	0.09136	0.09136	0.09136	0.08637
HC11183	0.16734	0.18728	0.19971	0.20993	0.21933	0.22861	0.23839	0.2495	0.26371	0.28833	1	0.1	0.1	0.1	0.1	0.1	0.1	0.1	0.1	0.1	0.1	1e-05
HC11184	0.99999	1	1	1	1	1	1	1	1	1	999	0	0	0	0	0	0	0	0	0	0	0.99999
HC11185	0.51738	0.54072	0.55456	0.56558	0.57544	0.58495	0.59472	0.60555	0.619	0.64133	1	0.1	0.1	0.1	0.1	0.1	0.1	0.1	0.1	0.1	0.1	1e-05
HC11186	0	0	0	0	0	0	0	0	0	2e-05	1	0.1	0.1	0.1	0.1	0.1	0.1	0.1	0.1	0.1	0.1	1e-05
HC11187	0.09285	0.10905	0.11945	0.12816	0.13628	0.14442	0.15309	0.16308	0.17605	0.19899	1	0.1	0.1	0.1	0.1	0.1	0.1	0.1	0.1	0.1	0.1	1e-05
HC11188	0.47253	0.49486	0.50816	0.51878	0.52831	0.53752	0.54702	0.55757	0.57072	0.59266	1	0.1	0.1	0.1	0.1	0.1	0.1	0.1	0.1	0.1	0.1	1e-05
HC11189	0	0	0	0	0	0	0	0	0	0	1	0.1	0.1	0.1	0.1	0.1	0.1	0.1	0.1	0.1	0.1	1e-05
HC1118	0.0442	0.05594	0.06381	0.07057	0.07702	0.08359	0.09072	0.09908	0.11015	0.13026	1	0.1	0.1	0.1	0.1	0.1	0.1	0.1	0.1	0.1	0.1	1e-05
HC11190	0	0	0	0	0	0	0	0	0	0	1	0.1	0.1	0.1	0.1	0.1	0.1	0.1	0.1	0.1	0.1	1e-05
HC11191	0	0	0	0	0	0	0	0	0	1e-05	1	0.1	0.1	0.1	0.1	0.1	0.1	0.1	0.1	0.1	0.1	1e-05
HC11192	0	0	0	0	0	0	0	0	0	0	999	0.09852	0.09852	0.09852	0.09852	0.09852	0.09852	0.09852	0.09852	0.09852	0.09852	0.01482
HC11193	0	0	0	0	0	0	0	0	0	1e-05	999	0	0	0	0	0	0	0	0	0	0	0.99999
HC11194	0.04704	0.05912	0.06719	0.07411	0.08068	0.08738	0.09464	0.10313	0.11435	0.1347	1	0.1	0.1	0.1	0.1	0.1	0.1	0.1	0.1	0.1	0.1	1e-05
HC11195	0.01868	0.06944	0.1293	0.19655	0.27109	0.35363	0.44577	0.55059	0.67475	0.83947	1	0.1	0.1	0.1	0.1	0.1	0.1	0.1	0.1	0.1	0.1	1e-05
HC11196	0	0	0	0	0	0	0	0	0	2e-05	1	0.1	0.1	0.1	0.1	0.1	0.1	0.1	0.1	0.1	0.1	1e-05
HC11197	0.23322	0.25485	0.26813	0.27895	0.28881	0.29849	0.30861	0.32003	0.33453	0.35934	1	0.1	0.1	0.1	0.1	0.1	0.1	0.1	0.1	0.1	0.1	1e-05
HC11198	0	0	0	0	0	0	0	0	0	0	1	0.1	0.1	0.1	0.1	0.1	0.1	0.1	0.1	0.1	0.1	1e-05
HC11199	0.50501	0.52809	0.5418	0.55272	0.5625	0.57194	0.58165	0.59242	0.60581	0.62806	1	0.1	0.1	0.1	0.1	0.1	0.1	0.1	0.1	0.1	0.1	1e-05
HC1119	0	0	0	0	0	0	0	0	0	1e-05	1	0.1	0.1	0.1	0.1	0.1	0.1	0.1	0.1	0.1	0.1	1e-05
HC111	0	0	0	0	0	0	0	0	0	1e-05	98.8826	0.09943	0.09943	0.09943	0.09943	0.09943	0.09943	0.09943	0.09943	0.09943	0.09943	0.00566
HC11200	0.02083	0.07113	0.12775	0.19006	0.2585	0.33417	0.41908	0.51695	0.63587	0.80278	999	0	0	0	0	0	0	0	0	0	0	0.99999
HC11201	0	0	0	0	0	0	0	0	0	0	1	0.1	0.1	0.1	0.1	0.1	0.1	0.1	0.1	0.1	0.1	1e-05
HC11202	0	0	0	0	0	0	0	0	0	6e-05	2.1659	0.09424	0.09424	0.09424	0.09424	0.09424	0.09424	0.09424	0.09424	0.09424	0.09424	0.05759
HC11203	0	0	0	0	0	0	0	0	0	2e-05	1	0.1	0.1	0.1	0.1	0.1	0.1	0.1	0.1	0.1	0.1	1e-05
HC11204	0.62233	0.64706	0.66154	0.67297	0.68312	0.69284	0.70276	0.71365	0.72706	0.74896	1	0.1	0.1	0.1	0.1	0.1	0.1	0.1	0.1	0.1	0.1	1e-05
HC11205	0	0	0	0	0	0	0	0	0	0	50.4053	0.09909	0.09909	0.09909	0.09909	0.09909	0.09909	0.09909	0.09909	0.09909	0.09909	0.00914
HC11206	0	0	0	0	0	0	0	0	0	0	1	0.1	0.1	0.1	0.1	0.1	0.1	0.1	0.1	0.1	0.1	1e-05
HC11207	0.25144	0.30082	0.33193	0.35756	0.38107	0.4042	0.42839	0.45558	0.4898	0.54718	1	0.1	0.1	0.1	0.1	0.1	0.1	0.1	0.1	0.1	0.1	1e-05
HC11208	0.08625	0.10198	0.11212	0.12063	0.12858	0.13655	0.14508	0.1549	0.16769	0.19035	1	0.1	0.1	0.1	0.1	0.1	0.1	0.1	0.1	0.1	0.1	1e-05
HC11209	NA	NA	NA	NA	NA	NA	NA	NA	NA	NA	NA	NA	NA	NA	NA	NA	NA	NA	NA	NA	NA	NA
HC1120	0	0	0	0	0	0	0	0	0	0	48.4443	0.09881	0.09881	0.09881	0.09881	0.09881	0.09881	0.09881	0.09881	0.09881	0.09881	0.01194
HC11210	0.27789	0.30008	0.31361	0.32457	0.33452	0.34425	0.3544	0.3658	0.38021	0.40472	5.44221	0.1	0.1	0.1	0.1	0.1	0.1	0.1	0.1	0.1	0.1	1e-05
HC11211	0.04445	0.05622	0.06411	0.07089	0.07734	0.08393	0.09107	0.09944	0.11052	0.13065	1	0.1	0.1	0.1	0.1	0.1	0.1	0.1	0.1	0.1	0.1	1e-05
HC11212	0	0	0	0	0	0	0	0	0	2e-05	1	0.1	0.1	0.1	0.1	0.1	0.1	0.1	0.1	0.1	0.1	1e-05
HC11213	0.46902	0.50964	0.53383	0.5531	0.57032	0.58688	0.60385	0.62254	0.64558	0.68322	1	0.1	0.1	0.1	0.1	0.1	0.1	0.1	0.1	0.1	0.1	1e-05
HC11214	0.0189	0.0267	0.03226	0.03721	0.04207	0.04714	0.05277	0.05951	0.06866	0.08582	1	0.1	0.1	0.1	0.1	0.1	0.1	0.1	0.1	0.1	0.1	1e-05
HC11215	0.58766	0.61209	0.62646	0.63785	0.64798	0.65771	0.66766	0.67863	0.69217	0.71443	1	0.1	0.1	0.1	0.1	0.1	0.1	0.1	0.1	0.1	0.1	1e-05
HC11216	0	0	0	0	0	0	0	0	0	0	1	0.1	0.1	0.1	0.1	0.1	0.1	0.1	0.1	0.1	0.1	1e-05
HC11217	0.00373	0.02779	0.07089	0.13169	0.20967	0.30485	0.41773	0.54953	0.70285	0.8849	1.05	0.09	0.09	0.09	0.09	0.09	0.09	0.09	0.09	0.09	0.09	0.1
HC11218	0.19205	0.21276	0.22559	0.2361	0.24572	0.2552	0.26517	0.27645	0.29083	0.31563	1	0.1	0.1	0.1	0.1	0.1	0.1	0.1	0.1	0.1	0.1	1e-05
HC11219	0	0	0	0	0	0	0	0	0	0	1	0.1	0.1	0.1	0.1	0.1	0.1	0.1	0.1	0.1	0.1	1e-05
HC1121	0	0	0	0	0	0	0	0	0	0	1	0.1	0.1	0.1	0.1	0.1	0.1	0.1	0.1	0.1	0.1	1e-05
HC11220	0.71855	0.7453	0.76069	0.77267	0.78318	0.79313	0.80316	0.81403	0.82719	0.84812	1	0.1	0.1	0.1	0.1	0.1	0.1	0.1	0.1	0.1	0.1	1e-05
HC11221	0	0	0	0	0	0	0	0	0	1e-05	1	0.1	0.1	0.1	0.1	0.1	0.1	0.1	0.1	0.1	0.1	1e-05
HC11222	0	0	0	0	0	0	0	0	0	2e-05	1.09986	0.1	0.1	0.1	0.1	0.1	0.1	0.1	0.1	0.1	0.1	1e-05
HC11223	0.05391	0.06676	0.07526	0.08252	0.0894	0.09637	0.10391	0.11269	0.12426	0.14513	1	0.1	0.1	0.1	0.1	0.1	0.1	0.1	0.1	0.1	0.1	1e-05
HC11224	0.10088	0.11762	0.12831	0.13725	0.14557	0.15388	0.16273	0.17289	0.18607	0.2093	1	0.1	0.1	0.1	0.1	0.1	0.1	0.1	0.1	0.1	0.1	1e-05
HC11225	0	0	0	0	0	0	0	0	0	0	1	0.1	0.1	0.1	0.1	0.1	0.1	0.1	0.1	0.1	0.1	1e-05
HC11226	0	0	0	0	0	0	0	0	0	1e-05	1	0.1	0.1	0.1	0.1	0.1	0.1	0.1	0.1	0.1	0.1	1e-05
HC11227	0.44195	0.46346	0.4763	0.48658	0.49582	0.50477	0.514	0.52428	0.53713	0.55863	1	0.1	0.1	0.1	0.1	0.1	0.1	0.1	0.1	0.1	0.1	1e-05
HC11228	0	0	0	0	0	0	0	0	0	3e-05	1	0.1	0.1	0.1	0.1	0.1	0.1	0.1	0.1	0.1	0.1	1e-05
HC11229	0.02215	0.0735	0.13032	0.19232	0.26006	0.33472	0.41837	0.51476	0.63212	0.79798	1.05	0.09	0.09	0.09	0.09	0.09	0.09	0.09	0.09	0.09	0.09	0.1
HC1122	0.56019	0.58429	0.59851	0.6098	0.61987	0.62955	0.63948	0.65044	0.66401	0.6864	1	0.1	0.1	0.1	0.1	0.1	0.1	0.1	0.1	0.1	0.1	1e-05
HC11230	0.09064	0.1287	0.15535	0.17873	0.20124	0.22432	0.24941	0.2787	0.31712	0.38506	999	0.09911	0.09911	0.09911	0.09911	0.09911	0.09911	0.09911	0.09911	0.09911	0.09911	0.00886
HC11231	0.42365	0.4454	0.45841	0.46884	0.47822	0.48731	0.4967	0.50717	0.52026	0.5422	1	0.1	0.1	0.1	0.1	0.1	0.1	0.1	0.1	0.1	0.1	1e-05
HC11232	0	0	0	0	0	0	0	0	0	0	1	0.1	0.1	0.1	0.1	0.1	0.1	0.1	0.1	0.1	0.1	1e-05
HC11233	0	0	0	0	0	0	0	0	0	0	999	0.09865	0.09865	0.09865	0.09865	0.09865	0.09865	0.09865	0.09865	0.09865	0.09865	0.01346
HC11234	0	0	0	0	0	0	0	0	0	1e-05	25.5721	0.09121	0.09121	0.09121	0.09121	0.09121	0.09121	0.09121	0.09121	0.09121	0.09121	0.08791
HC11235	0.99999	1	1	1	1	1	1	1	1	1	324.4	0	0	0	0	0	0	0	0	0	0	0.99999
HC11236	0	0	0	0	0	1e-05	0.00014	0.002	0.02106	0.19214	1.66924	0.1	0.1	0.1	0.1	0.1	0.1	0.1	0.1	0.1	0.1	1e-05
HC11237	0.31708	0.33946	0.35303	0.36398	0.3739	0.38357	0.39362	0.40488	0.41907	0.44311	1	0.1	0.1	0.1	0.1	0.1	0.1	0.1	0.1	0.1	0.1	1e-05
HC11238	0.99999	1	1	1	1	1	1	1	1	1	78.4393	0	0	0	0	0	0	0	0	0	0	0.99999
HC11239	0.22574	0.39033	0.50339	0.59511	0.67428	0.74489	0.80918	0.86852	0.9238	0.97555	6.82238	0	0	0	0	0	0	0	0	0	0	0.99999
HC1123	0.04205	0.05352	0.06123	0.06788	0.07422	0.08069	0.08773	0.09598	0.10693	0.12685	1	0.1	0.1	0.1	0.1	0.1	0.1	0.1	0.1	0.1	0.1	1e-05
HC11240	0	0	0	0	0	0	0	0	0	0	47.5228	0.09959	0.09959	0.09959	0.09959	0.09959	0.09959	0.09959	0.09959	0.09959	0.09959	0.00414
HC11241	0.33424	0.35663	0.37016	0.38108	0.39095	0.40056	0.41055	0.42172	0.43578	0.45955	1	0.1	0.1	0.1	0.1	0.1	0.1	0.1	0.1	0.1	0.1	1e-05
HC11242	0.99999	1	1	1	1	1	1	1	1	1	999	0	0	0	0	0	0	0	0	0	0	0.99999
HC11243	0	0	0	0	0	0	0	0	0	0	1	0.1	0.1	0.1	0.1	0.1	0.1	0.1	0.1	0.1	0.1	1e-05
HC11244	0.19736	0.21821	0.23111	0.24167	0.25133	0.26085	0.27084	0.28215	0.29656	0.32138	1	0.1	0.1	0.1	0.1	0.1	0.1	0.1	0.1	0.1	0.1	1e-05
HC11245	0.07138	0.08592	0.09538	0.10338	0.11089	0.11846	0.12658	0.13599	0.14829	0.17024	1	0.1	0.1	0.1	0.1	0.1	0.1	0.1	0.1	0.1	0.1	1e-05
HC11246	0.16668	0.1866	0.19902	0.20923	0.21862	0.22789	0.23767	0.24877	0.26298	0.28759	1	0.1	0.1	0.1	0.1	0.1	0.1	0.1	0.1	0.1	0.1	1e-05
HC11247	0.21083	0.23202	0.24508	0.25575	0.26551	0.2751	0.28516	0.29652	0.31099	0.33583	1	0.1	0.1	0.1	0.1	0.1	0.1	0.1	0.1	0.1	0.1	1e-05
HC11248	0.10092	0.13475	0.15772	0.17756	0.19646	0.21568	0.23644	0.26058	0.29215	0.34802	999	0.09984	0.09984	0.09984	0.09984	0.09984	0.09984	0.09984	0.09984	0.09984	0.09984	0.00158
HC11249	NA	NA	NA	NA	NA	NA	NA	NA	NA	NA	NA	NA	NA	NA	NA	NA	NA	NA	NA	NA	NA	NA
HC1124	1e-05	0.00065	0.00401	0.01339	0.03313	0.06888	0.12843	0.22365	0.37662	0.65007	1	0.1	0.1	0.1	0.1	0.1	0.1	0.1	0.1	0.1	0.1	1e-05
HC11250	0.14486	0.16393	0.1759	0.18578	0.1949	0.20393	0.21348	0.22435	0.23832	0.26264	1	0.1	0.1	0.1	0.1	0.1	0.1	0.1	0.1	0.1	0.1	1e-05
HC11251	1e-05	0.00027	0.00164	0.00544	0.01345	0.02815	0.05335	0.09591	0.17172	0.344	1	0.1	0.1	0.1	0.1	0.1	0.1	0.1	0.1	0.1	0.1	1e-05
HC11252	0.10663	0.23017	0.33114	0.4225	0.50861	0.59181	0.67382	0.75631	0.84171	0.93602	1	0.1	0.1	0.1	0.1	0.1	0.1	0.1	0.1	0.1	0.1	1e-05
HC11253	0.60841	0.63304	0.6475	0.65892	0.66907	0.6788	0.68875	0.69969	0.71316	0.73523	1	0.1	0.1	0.1	0.1	0.1	0.1	0.1	0.1	0.1	0.1	1e-05
HC11254	NA	NA	NA	NA	NA	NA	NA	NA	NA	NA	NA	NA	NA	NA	NA	NA	NA	NA	NA	NA	NA	NA
HC11255	0	0	0	0	0	0	0	0	0	2e-05	1	0.1	0.1	0.1	0.1	0.1	0.1	0.1	0.1	0.1	0.1	1e-05
HC11256	0	0	0	0	0	0	0	0	0	0	1	0.1	0.1	0.1	0.1	0.1	0.1	0.1	0.1	0.1	0.1	1e-05
HC11257	NA	NA	NA	NA	NA	NA	NA	NA	NA	NA	NA	NA	NA	NA	NA	NA	NA	NA	NA	NA	NA	NA
HC11258	0.02227	0.07908	0.14401	0.21553	0.29357	0.37877	0.47255	0.57761	0.69976	0.85714	1	0.1	0.1	0.1	0.1	0.1	0.1	0.1	0.1	0.1	0.1	1e-05
HC11259	0	0	0	0	0	0	0	0	0	0	1	0.1	0.1	0.1	0.1	0.1	0.1	0.1	0.1	0.1	0.1	1e-05
HC1125	0	0	0	0	0	0	0	0	0	0	1	0.1	0.1	0.1	0.1	0.1	0.1	0.1	0.1	0.1	0.1	1e-05
HC11260	0	0	0	0	0	0	0	0	0	0	1	0.1	0.1	0.1	0.1	0.1	0.1	0.1	0.1	0.1	0.1	1e-05
HC11261	0	0	0	0	0	0	0	0	0	0	816.648	0.09967	0.09967	0.09967	0.09967	0.09967	0.09967	0.09967	0.09967	0.09967	0.09967	0.00325
HC11262	0	0	0	0	0	0	0	0	0	1e-05	1	0.1	0.1	0.1	0.1	0.1	0.1	0.1	0.1	0.1	0.1	1e-05
HC11263	0.13684	0.17347	0.1976	0.21807	0.23729	0.25662	0.27728	0.30103	0.33175	0.38533	999	0.08681	0.08681	0.08681	0.08681	0.08681	0.08681	0.08681	0.08681	0.08681	0.08681	0.13187
HC11264	0.12283	0.14084	0.15224	0.1617	0.17047	0.17919	0.18843	0.199	0.21263	0.2365	1	0.1	0.1	0.1	0.1	0.1	0.1	0.1	0.1	0.1	0.1	1e-05
HC11265	0	0	0	0	0	0	0	0	0	0	1.57133	0.09105	0.09105	0.09105	0.09105	0.09105	0.09105	0.09105	0.09105	0.09105	0.09105	0.08946
HC11266	0.00023	0.00275	0.00887	0.01942	0.03547	0.05863	0.09163	0.13977	0.21592	0.37288	1	0.1	0.1	0.1	0.1	0.1	0.1	0.1	0.1	0.1	0.1	1e-05
HC11267	0	0	0	0	0	0	0	0	0	1e-05	1	0.1	0.1	0.1	0.1	0.1	0.1	0.1	0.1	0.1	0.1	1e-05
HC11268	0	0	0	0	0	0	0	0	0	0	1	0.1	0.1	0.1	0.1	0.1	0.1	0.1	0.1	0.1	0.1	1e-05
HC11269	NA	NA	NA	NA	NA	NA	NA	NA	NA	NA	NA	NA	NA	NA	NA	NA	NA	NA	NA	NA	NA	NA
HC1126	0.37896	0.40116	0.41451	0.42524	0.43491	0.44431	0.45404	0.46491	0.47854	0.50149	1	0.1	0.1	0.1	0.1	0.1	0.1	0.1	0.1	0.1	0.1	1e-05
HC11270	0.02221	0.08047	0.14771	0.22199	0.30301	0.3912	0.48773	0.59492	0.71775	0.87154	1.21521	0	0	0	0	0	0	0	0	0	0	0.99999
HC11271	0	0	0	0	0	0	0	0	0	1e-05	1	0.1	0.1	0.1	0.1	0.1	0.1	0.1	0.1	0.1	0.1	1e-05
HC11272	0	0	0	0	0	0	0	0	0	0	999	0.09943	0.09943	0.09943	0.09943	0.09943	0.09943	0.09943	0.09943	0.09943	0.09943	0.00574
HC11273	0.32699	0.34938	0.36293	0.37387	0.38376	0.3934	0.40341	0.41463	0.42875	0.45263	1	0.1	0.1	0.1	0.1	0.1	0.1	0.1	0.1	0.1	0.1	1e-05
HC11274	0	0	0	0	0	0	0	0	0	2e-05	1	0.1	0.1	0.1	0.1	0.1	0.1	0.1	0.1	0.1	0.1	1e-05
HC11275	0	0	0	0	0	0	0	0	0	2e-05	12.8419	0.09502	0.09502	0.09502	0.09502	0.09502	0.09502	0.09502	0.09502	0.09502	0.09502	0.04979
HC11276	0.76268	0.87507	0.92454	0.95373	0.97246	0.98469	0.99245	0.99701	0.99925	0.99996	999	0	0	0	0	0	0	0	0	0	0	0.99999
HC11277	0.18702	0.20759	0.22034	0.2308	0.24038	0.24983	0.25976	0.27101	0.28537	0.31014	1	0.1	0.1	0.1	0.1	0.1	0.1	0.1	0.1	0.1	0.1	1e-05
HC11278	0	0	0	0	0	0	0	0	0	0	1	0.1	0.1	0.1	0.1	0.1	0.1	0.1	0.1	0.1	0.1	1e-05
HC11279	0.62859	0.82936	0.91375	0.95742	0.98056	0.99225	0.99751	0.99945	0.99995	1	999	0	0	0	0	0	0	0	0	0	0	0.99999
HC1127	0.0277	0.09145	0.16101	0.23561	0.31545	0.40128	0.4945	0.59765	0.71609	0.86649	1.00718	0	0	0	0	0	0	0	0	0	0	0.99999
HC11280	0	0	0	0	0	0	0	0	0	1e-05	28.7819	0.09416	0.09416	0.09416	0.09416	0.09416	0.09416	0.09416	0.09416	0.09416	0.09416	0.05841
HC11281	1	1	1	1	1	1	1	1	1	1	999	0.09838	0.09838	0.09838	0.09838	0.09838	0.09838	0.09838	0.09838	0.09838	0.09838	0.01622
HC11282	0.48891	0.51164	0.52515	0.53594	0.5456	0.55494	0.56455	0.57522	0.5885	0.61063	1	0.1	0.1	0.1	0.1	0.1	0.1	0.1	0.1	0.1	0.1	1e-05
HC11283	0.1397	0.16098	0.17444	0.18561	0.19596	0.20624	0.21713	0.22958	0.24561	0.27359	1	0.1	0.1	0.1	0.1	0.1	0.1	0.1	0.1	0.1	0.1	1e-05
HC11284	0	0	0	0	0	0	0	0	0	0.89564	999	0.0969	0.0969	0.0969	0.0969	0.0969	0.0969	0.0969	0.0969	0.0969	0.0969	0.03103
HC11285	0.33199	0.36088	0.37843	0.3926	0.40544	0.41795	0.43095	0.4455	0.46378	0.49463	1	0.1	0.1	0.1	0.1	0.1	0.1	0.1	0.1	0.1	0.1	1e-05
HC11286	0.18418	0.20466	0.21738	0.2278	0.23736	0.24679	0.2567	0.26793	0.28227	0.30703	1	0.1	0.1	0.1	0.1	0.1	0.1	0.1	0.1	0.1	0.1	1e-05
HC11287	0.03698	0.12202	0.21288	0.30752	0.4052	0.5056	0.60865	0.71449	0.82365	0.9378	1.31037	0	0	0	0	0	0	0	0	0	0	0.99999
HC11288	0.6575	0.68234	0.69682	0.70821	0.71829	0.72791	0.7377	0.74842	0.76155	0.78287	1	0.1	0.1	0.1	0.1	0.1	0.1	0.1	0.1	0.1	0.1	1e-05
HC11289	0	0	0	0	0	0	0	0	0	2e-05	1	0.1	0.1	0.1	0.1	0.1	0.1	0.1	0.1	0.1	0.1	1e-05
HC1128	0.22509	0.24657	0.25978	0.27055	0.28038	0.29003	0.30013	0.31154	0.32603	0.35086	1	0.1	0.1	0.1	0.1	0.1	0.1	0.1	0.1	0.1	0.1	1e-05
HC11290	0.04727	0.05938	0.06746	0.07439	0.08098	0.08768	0.09495	0.10345	0.11469	0.13505	1	0.1	0.1	0.1	0.1	0.1	0.1	0.1	0.1	0.1	0.1	1e-05
HC11291	0.99999	1	1	1	1	1	1	1	1	1	999	0	0	0	0	0	0	0	0	0	0	0.99999
HC11292	0	0	0	0	0	0	0	0	0	1e-05	1	0.1	0.1	0.1	0.1	0.1	0.1	0.1	0.1	0.1	0.1	1e-05
HC11293	0.34429	0.37469	0.39313	0.40801	0.42147	0.43458	0.44819	0.4634	0.48249	0.51461	589.499	0.09906	0.09906	0.09906	0.09906	0.09906	0.09906	0.09906	0.09906	0.09906	0.09906	0.00939
HC11294	0.1152	0.1328	0.14397	0.15326	0.16188	0.17047	0.17959	0.19003	0.20352	0.22719	1	0.1	0.1	0.1	0.1	0.1	0.1	0.1	0.1	0.1	0.1	1e-05
HC11295	0.10187	0.11868	0.12941	0.13837	0.14671	0.15504	0.16391	0.1741	0.1873	0.21056	1	0.1	0.1	0.1	0.1	0.1	0.1	0.1	0.1	0.1	0.1	1e-05
HC11296	0	0	0	0	0	0	0	0	0	1e-05	5.83956	0.09547	0.09547	0.09547	0.09547	0.09547	0.09547	0.09547	0.09547	0.09547	0.09547	0.04527
HC11297	0	0	0	0	0	0	0	0	0	0	999	0.09964	0.09964	0.09964	0.09964	0.09964	0.09964	0.09964	0.09964	0.09964	0.09964	0.00362
HC11298	0	0	0	0	0	0	0	0	0	0	91.2829	0.09951	0.09951	0.09951	0.09951	0.09951	0.09951	0.09951	0.09951	0.09951	0.09951	0.00491
HC11299	0.08323	0.20157	0.30507	0.40172	0.49434	0.58451	0.67334	0.7619	0.85158	0.94552	1.00598	0	0	0	0	0	0	0	0	0	0	0.99999
HC1129	0	0	0	0	0	0	0	0	0	1e-05	1	0.1	0.1	0.1	0.1	0.1	0.1	0.1	0.1	0.1	0.1	1e-05
HC112	0.00345	0.02613	0.06717	0.12551	0.20085	0.29346	0.40417	0.53471	0.68861	0.87559	1.0586	0.07368	0.07368	0.07368	0.07368	0.07368	0.07368	0.07368	0.07368	0.07368	0.07368	0.26316
HC11300	0	0	0	0	0	0	0	0	0	0	1	0.1	0.1	0.1	0.1	0.1	0.1	0.1	0.1	0.1	0.1	1e-05
HC11301	0	0	0	0	0	0	0	0	0	1e-05	38.7748	0.09781	0.09781	0.09781	0.09781	0.09781	0.09781	0.09781	0.09781	0.09781	0.09781	0.02189
HC11302	5e-05	0.00121	0.00523	0.01382	0.02894	0.05312	0.09029	0.14754	0.24118	0.43411	1	0.1	0.1	0.1	0.1	0.1	0.1	0.1	0.1	0.1	0.1	1e-05
HC11303	0	0	0	0	0	0	0	0	0	0	1	0.1	0.1	0.1	0.1	0.1	0.1	0.1	0.1	0.1	0.1	1e-05
HC11304	0	0	0	0	0	0	0	0	0	0	1	0.1	0.1	0.1	0.1	0.1	0.1	0.1	0.1	0.1	0.1	1e-05
HC11305	0	7e-05	0.0008	0.00395	0.01299	0.03384	0.07593	0.15477	0.2997	0.59205	1.05	0.09	0.09	0.09	0.09	0.09	0.09	0.09	0.09	0.09	0.09	0.1
HC11306	0.00557	0.01127	0.01623	0.02116	0.02639	0.03221	0.03904	0.04766	0.05997	0.08453	1	0.1	0.1	0.1	0.1	0.1	0.1	0.1	0.1	0.1	0.1	1e-05
HC11307	0	0	0	0	0	0	0	0	0	1e-05	1	0.1	0.1	0.1	0.1	0.1	0.1	0.1	0.1	0.1	0.1	1e-05
HC11308	1	1	1	1	1	1	1	1	1	1	7.48224	0	0	0	0	0	0	0	0	0	0	0.99999
HC11309	0	0	0	0	1e-05	9e-05	0.00064	0.00366	0.01758	0.08911	1.91877	0.1	0.1	0.1	0.1	0.1	0.1	0.1	0.1	0.1	0.1	1e-05
HC1130	0.89784	0.934	0.95132	0.9629	0.97164	0.97868	0.98458	0.98967	0.99415	0.99814	1	0.1	0.1	0.1	0.1	0.1	0.1	0.1	0.1	0.1	0.1	1e-05
HC11310	0	0	0	0	0	0	0	0	0	2e-05	1	0.1	0.1	0.1	0.1	0.1	0.1	0.1	0.1	0.1	0.1	1e-05
HC11311	0	0	0	0	0	0	0	0	0	0	1	0.1	0.1	0.1	0.1	0.1	0.1	0.1	0.1	0.1	0.1	1e-05
HC11312	0	0	0	0	0	0	0	0	0	2e-05	16.9574	0.09906	0.09906	0.09906	0.09906	0.09906	0.09906	0.09906	0.09906	0.09906	0.09906	0.00938
HC11313	0.49559	0.51847	0.53206	0.54291	0.55262	0.562	0.57166	0.58237	0.5957	0.61787	1	0.1	0.1	0.1	0.1	0.1	0.1	0.1	0.1	0.1	0.1	1e-05
HC11314	0	0	0	0	0	0	0	0	0	0	1	0.1	0.1	0.1	0.1	0.1	0.1	0.1	0.1	0.1	0.1	1e-05
HC11315	0.33458	0.35697	0.37051	0.38142	0.39129	0.4009	0.41089	0.42206	0.43612	0.45988	1	0.1	0.1	0.1	0.1	0.1	0.1	0.1	0.1	0.1	0.1	1e-05
HC11316	0.22065	0.24204	0.25521	0.26595	0.27576	0.28539	0.29548	0.30688	0.32136	0.3462	1	0.1	0.1	0.1	0.1	0.1	0.1	0.1	0.1	0.1	0.1	1e-05
HC11317	0.20676	0.22785	0.24087	0.25151	0.26124	0.27081	0.28085	0.2922	0.30664	0.33148	1	0.1	0.1	0.1	0.1	0.1	0.1	0.1	0.1	0.1	0.1	1e-05
HC11318	0	0	0	0	0	0	0	0	0	0	83.6898	0.09762	0.09762	0.09762	0.09762	0.09762	0.09762	0.09762	0.09762	0.09762	0.09762	0.02376
HC11319	0.02855	0.0381	0.04469	0.05046	0.05603	0.06178	0.06809	0.07557	0.0856	0.10411	1	0.1	0.1	0.1	0.1	0.1	0.1	0.1	0.1	0.1	0.1	1e-05
HC1131	0.13531	0.28956	0.41093	0.51619	0.61076	0.69716	0.77673	0.85006	0.91709	0.97632	999	0	0	0	0	0	0	0	0	0	0	0.99999
HC11320	0	0	0	0	0	0	0	0	0	0	1	0.1	0.1	0.1	0.1	0.1	0.1	0.1	0.1	0.1	0.1	1e-05
HC11321	0	0	0	0	0	0	0	0	0	1e-05	1	0.1	0.1	0.1	0.1	0.1	0.1	0.1	0.1	0.1	0.1	1e-05
HC11322	0	0	0	0	0	0	0	0	0	0	999	0.09958	0.09958	0.09958	0.09958	0.09958	0.09958	0.09958	0.09958	0.09958	0.09958	0.00417
HC11323	0	0	0	0	0	0	0	0	0	1e-05	1	0.1	0.1	0.1	0.1	0.1	0.1	0.1	0.1	0.1	0.1	1e-05
HC11324	0.99996	1	1	1	1	1	1	1	1	1	999	0.09433	0.09433	0.09433	0.09433	0.09433	0.09433	0.09433	0.09433	0.09433	0.09433	0.0567
HC11325	0.06911	0.08345	0.09279	0.10071	0.10814	0.11564	0.1237	0.13303	0.14524	0.16707	1	0.1	0.1	0.1	0.1	0.1	0.1	0.1	0.1	0.1	0.1	1e-05
HC11326	0	0	0	0	0	0	0	0	0	1e-05	3.25348	0.09607	0.09607	0.09607	0.09607	0.09607	0.09607	0.09607	0.09607	0.09607	0.09607	0.0393
HC11327	0.16129	0.18101	0.19332	0.20346	0.21279	0.22201	0.23173	0.24279	0.25694	0.28149	1	0.1	0.1	0.1	0.1	0.1	0.1	0.1	0.1	0.1	0.1	1e-05
HC11328	0.92337	0.94271	0.95267	0.95979	0.96558	0.97064	0.97532	0.97991	0.98478	0.99098	1	0.1	0.1	0.1	0.1	0.1	0.1	0.1	0.1	0.1	0.1	1e-05
HC11329	0.06362	0.09112	0.11062	0.12788	0.14465	0.162	0.18104	0.20352	0.23342	0.28757	1	0.1	0.1	0.1	0.1	0.1	0.1	0.1	0.1	0.1	0.1	1e-05
HC1132	1	1	1	1	1	1	1	1	1	1	999	0	0	0	0	0	0	0	0	0	0	0.99999
HC11330	0.463	0.48516	0.49838	0.50894	0.51842	0.52759	0.53705	0.54756	0.56067	0.58257	1	0.1	0.1	0.1	0.1	0.1	0.1	0.1	0.1	0.1	0.1	1e-05
HC11331	0	0	0	0	0	0	0	0	0	2e-05	1	0.1	0.1	0.1	0.1	0.1	0.1	0.1	0.1	0.1	0.1	1e-05
HC11332	0.13163	0.15009	0.16173	0.17138	0.18029	0.18914	0.19852	0.20922	0.223	0.24707	1	0.1	0.1	0.1	0.1	0.1	0.1	0.1	0.1	0.1	0.1	1e-05
HC11333	0	0	0	0	0	0	0	0	0	1e-05	3.72932	0.1	0.1	0.1	0.1	0.1	0.1	0.1	0.1	0.1	0.1	1e-05
HC11334	0	0	2e-05	0.00024	0.00132	0.00518	0.01638	0.04499	0.1155	0.31973	1	0.1	0.1	0.1	0.1	0.1	0.1	0.1	0.1	0.1	0.1	1e-05
HC11335	0.29662	0.31894	0.3325	0.34347	0.35342	0.36314	0.37325	0.3846	0.39892	0.42322	1	0.1	0.1	0.1	0.1	0.1	0.1	0.1	0.1	0.1	0.1	1e-05
HC11336	0.99999	1	1	1	1	1	1	1	1	1	999	0	0	0	0	0	0	0	0	0	0	0.99999
HC11337	0.67419	0.69902	0.71345	0.72478	0.7348	0.74434	0.75404	0.76464	0.77759	0.79855	1	0.1	0.1	0.1	0.1	0.1	0.1	0.1	0.1	0.1	0.1	1e-05
HC11338	0	0	0	0	0	0	0	0	0	0	1	0.1	0.1	0.1	0.1	0.1	0.1	0.1	0.1	0.1	0.1	1e-05
HC11339	0.11436	0.13192	0.14307	0.15234	0.16094	0.16952	0.17862	0.18905	0.20252	0.22617	160	0.09635	0.09635	0.09635	0.09635	0.09635	0.09635	0.09635	0.09635	0.09635	0.09635	0.03649
HC1133	0	0	0	0	0	0	0	0	0	2e-05	1	0.1	0.1	0.1	0.1	0.1	0.1	0.1	0.1	0.1	0.1	1e-05
HC11340	0.02916	0.05701	0.08039	0.10306	0.12649	0.15191	0.18091	0.21626	0.26454	0.35353	1.80595	0.1	0.1	0.1	0.1	0.1	0.1	0.1	0.1	0.1	0.1	1e-05
HC11341	0.55432	0.57831	0.59248	0.60374	0.61378	0.62344	0.63335	0.6443	0.65786	0.68025	1	0.1	0.1	0.1	0.1	0.1	0.1	0.1	0.1	0.1	0.1	1e-05
HC11342	0.95665	0.96947	0.97584	0.98026	0.98376	0.98672	0.98938	0.99187	0.99437	0.99723	1	0.1	0.1	0.1	0.1	0.1	0.1	0.1	0.1	0.1	0.1	1e-05
HC11343	0.27671	0.29889	0.31241	0.32337	0.33333	0.34306	0.3532	0.36461	0.37902	0.40354	1	0.1	0.1	0.1	0.1	0.1	0.1	0.1	0.1	0.1	0.1	1e-05
HC11344	0	0	0	0	0	0	0	0	0	0	1	0.1	0.1	0.1	0.1	0.1	0.1	0.1	0.1	0.1	0.1	1e-05
HC11345	0	0	0	0	0	0	0	0	0	0	1	0.1	0.1	0.1	0.1	0.1	0.1	0.1	0.1	0.1	0.1	1e-05
HC11346	0	0	0	0	0	0	0	0	0	1e-05	1	0.1	0.1	0.1	0.1	0.1	0.1	0.1	0.1	0.1	0.1	1e-05
HC11347	0	0	1e-05	0.00018	0.0013	0.00635	0.02393	0.07517	0.20906	0.55438	1.02588	0.1	0.1	0.1	0.1	0.1	0.1	0.1	0.1	0.1	0.1	1e-05
HC11348	0.69008	0.71485	0.72921	0.74046	0.75039	0.75983	0.76942	0.77987	0.79262	0.81319	1	0.1	0.1	0.1	0.1	0.1	0.1	0.1	0.1	0.1	0.1	1e-05
HC11349	0	0	0	0	0	0	0	0	0	0	1	0.1	0.1	0.1	0.1	0.1	0.1	0.1	0.1	0.1	0.1	1e-05
HC1134	0.99999	1	1	1	1	1	1	1	1	1	999	0	0	0	0	0	0	0	0	0	0	0.99999
HC11350	0.02236	0.07553	0.13485	0.19972	0.27053	0.34835	0.43508	0.5342	0.65329	0.81721	1.05	0.09	0.09	0.09	0.09	0.09	0.09	0.09	0.09	0.09	0.09	0.1
HC11351	0	0	0	0	0	0	0	0	0	1e-05	1	0.1	0.1	0.1	0.1	0.1	0.1	0.1	0.1	0.1	0.1	1e-05
HC11352	0.08788	0.10373	0.11393	0.12249	0.13048	0.1385	0.14706	0.15693	0.16976	0.1925	1	0.1	0.1	0.1	0.1	0.1	0.1	0.1	0.1	0.1	0.1	1e-05
HC11353	0.06393	0.07779	0.08687	0.09457	0.10183	0.10917	0.11706	0.12622	0.13823	0.15976	1	0.1	0.1	0.1	0.1	0.1	0.1	0.1	0.1	0.1	0.1	1e-05
HC11354	0	0	0	0	0	0	0	0	0	0	1	0.1	0.1	0.1	0.1	0.1	0.1	0.1	0.1	0.1	0.1	1e-05
HC11355	0.03946	0.11551	0.19228	0.27108	0.3528	0.43851	0.52964	0.62861	0.74024	0.8793	1	0	0	0	0	0	0	0	0	0	0	0.99999
HC11356	0	0	0	0	0	0	0	0	0	0	999	0.09967	0.09967	0.09967	0.09967	0.09967	0.09967	0.09967	0.09967	0.09967	0.09967	0.00329
HC11357	1	1	1	1	1	1	1	1	1	1	999	0.09633	0.09633	0.09633	0.09633	0.09633	0.09633	0.09633	0.09633	0.09633	0.09633	0.03666
HC11358	0	0	0	0	0	0	0	0	0	0	1	0.1	0.1	0.1	0.1	0.1	0.1	0.1	0.1	0.1	0.1	1e-05
HC11359	0.18679	0.20735	0.2201	0.23056	0.24014	0.24959	0.25951	0.27076	0.28512	0.30989	1	0.1	0.1	0.1	0.1	0.1	0.1	0.1	0.1	0.1	0.1	1e-05
HC1135	0.19168	0.21238	0.2252	0.2357	0.24533	0.25481	0.26477	0.27604	0.29043	0.31522	1	0.1	0.1	0.1	0.1	0.1	0.1	0.1	0.1	0.1	0.1	1e-05
HC11360	0.79912	0.82211	0.83513	0.84515	0.85386	0.86203	0.87019	0.87895	0.8894	0.90571	1	0.1	0.1	0.1	0.1	0.1	0.1	0.1	0.1	0.1	0.1	1e-05
HC11361	0.35742	0.37983	0.39334	0.40422	0.41404	0.42359	0.43349	0.44457	0.45847	0.48193	1	0.1	0.1	0.1	0.1	0.1	0.1	0.1	0.1	0.1	0.1	1e-05
HC11362	0.42678	0.61544	0.72258	0.79837	0.85608	0.90136	0.93709	0.96477	0.98504	0.99755	999	0	0	0	0	0	0	0	0	0	0	0.99999
HC11363	0	0	0	0	0	0	0	0	0	1e-05	1.20688	0.1	0.1	0.1	0.1	0.1	0.1	0.1	0.1	0.1	0.1	1e-05
HC11364	0.49787	0.75335	0.87176	0.93564	0.97028	0.98804	0.99613	0.99914	0.99991	1	999	0	0	0	0	0	0	0	0	0	0	0.99999
HC11365	0	0	0	0	0	0	0	0	0	2e-05	1	0.1	0.1	0.1	0.1	0.1	0.1	0.1	0.1	0.1	0.1	1e-05
HC11366	0	0	0	0	0	0	0	0	0	1e-05	19.6508	0.09757	0.09757	0.09757	0.09757	0.09757	0.09757	0.09757	0.09757	0.09757	0.09757	0.02427
HC11367	0.26095	0.28297	0.29643	0.30736	0.3173	0.32702	0.33718	0.34861	0.36307	0.38773	1.11585	0.1	0.1	0.1	0.1	0.1	0.1	0.1	0.1	0.1	0.1	1e-05
HC11368	0	0	0	0	0	0	0	0	0	0	1	0.1	0.1	0.1	0.1	0.1	0.1	0.1	0.1	0.1	0.1	1e-05
HC11369	0.27269	0.29484	0.30834	0.3193	0.32925	0.33898	0.34913	0.36054	0.37497	0.39953	1	0.1	0.1	0.1	0.1	0.1	0.1	0.1	0.1	0.1	0.1	1e-05
HC1136	0.13055	0.14895	0.16057	0.17019	0.17908	0.18792	0.19728	0.20797	0.22173	0.24578	1	0.1	0.1	0.1	0.1	0.1	0.1	0.1	0.1	0.1	0.1	1e-05
HC11370	0	0	0	0	0	0	0	0	0	1e-05	1.0954	0.1	0.1	0.1	0.1	0.1	0.1	0.1	0.1	0.1	0.1	1e-05
HC11371	0.88617	0.90532	0.91576	0.92359	0.93023	0.9363	0.94222	0.94838	0.95547	0.96587	67.2807	0.0986	0.0986	0.0986	0.0986	0.0986	0.0986	0.0986	0.0986	0.0986	0.0986	0.01398
HC11372	0.32714	0.34953	0.36308	0.37402	0.38391	0.39355	0.40356	0.41478	0.42889	0.45278	8.72997	0.1	0.1	0.1	0.1	0.1	0.1	0.1	0.1	0.1	0.1	1e-05
HC11373	0.39967	0.42169	0.4349	0.44551	0.45505	0.46432	0.47391	0.4846	0.49799	0.52049	1	0.1	0.1	0.1	0.1	0.1	0.1	0.1	0.1	0.1	0.1	1e-05
HC11374	0.06242	0.07613	0.08513	0.09277	0.09998	0.10726	0.1151	0.12421	0.13616	0.15759	1	0.1	0.1	0.1	0.1	0.1	0.1	0.1	0.1	0.1	0.1	1e-05
HC11375	0	0	0	0	0	0	0	0	0	0	1	0.1	0.1	0.1	0.1	0.1	0.1	0.1	0.1	0.1	0.1	1e-05
HC11376	0.70743	0.73208	0.74633	0.75747	0.76728	0.7766	0.78603	0.7963	0.8088	0.82887	1	0.1	0.1	0.1	0.1	0.1	0.1	0.1	0.1	0.1	0.1	1e-05
HC11377	0.056	0.06907	0.07771	0.08506	0.09202	0.09908	0.10669	0.11556	0.12723	0.14824	1	0.1	0.1	0.1	0.1	0.1	0.1	0.1	0.1	0.1	0.1	1e-05
HC11378	0	0	0	0	0	0	0	0	0	0	1	0.1	0.1	0.1	0.1	0.1	0.1	0.1	0.1	0.1	0.1	1e-05
HC11379	0	0	0	0	0	0	0	0	0	0	1	0.1	0.1	0.1	0.1	0.1	0.1	0.1	0.1	0.1	0.1	1e-05
HC1137	0	0	0	0	0	0	0	0	0	1e-05	1	0.1	0.1	0.1	0.1	0.1	0.1	0.1	0.1	0.1	0.1	1e-05
HC11380	0.69432	0.89689	0.96278	0.98761	0.99648	0.99922	0.99988	0.99999	1	1	999	0	0	0	0	0	0	0	0	0	0	0.99999
HC11381	0.61145	0.6361	0.65056	0.66199	0.67214	0.68187	0.69181	0.70274	0.7162	0.73824	1	0.1	0.1	0.1	0.1	0.1	0.1	0.1	0.1	0.1	0.1	1e-05
HC11382	5e-05	0.00152	0.00731	0.0207	0.04539	0.08593	0.14852	0.243	0.38869	0.64483	1	0.1	0.1	0.1	0.1	0.1	0.1	0.1	0.1	0.1	0.1	1e-05
HC11383	0	0	0	0	0	0	0	0	0	0	1	0.1	0.1	0.1	0.1	0.1	0.1	0.1	0.1	0.1	0.1	1e-05
HC11384	0.21267	0.23389	0.24698	0.25766	0.26743	0.27703	0.28709	0.29847	0.31293	0.33778	1	0.1	0.1	0.1	0.1	0.1	0.1	0.1	0.1	0.1	0.1	1e-05
HC11385	0	0	0	0	0	0	0	0	0	1e-05	1	0.1	0.1	0.1	0.1	0.1	0.1	0.1	0.1	0.1	0.1	1e-05
HC11386	0	0	0	0	0	0	0	0	0	3e-05	1.00493	0.09826	0.09826	0.09826	0.09826	0.09826	0.09826	0.09826	0.09826	0.09826	0.09826	0.01739
HC11387	0	0	0	0	0	0	0	0	0	0	1	0.1	0.1	0.1	0.1	0.1	0.1	0.1	0.1	0.1	0.1	1e-05
HC11388	0.03596	0.08408	0.12803	0.172	0.21796	0.26772	0.32369	0.39004	0.47626	0.61885	20.6356	0	0	0	0	0	0	0	0	0	0	0.99999
HC11389	0	1e-05	0.00013	0.00098	0.00434	0.01435	0.03918	0.09455	0.21349	0.49641	1.05186	0.1	0.1	0.1	0.1	0.1	0.1	0.1	0.1	0.1	0.1	1e-05
HC1138	0.21612	0.23742	0.25054	0.26125	0.27104	0.28065	0.29073	0.30211	0.31658	0.34143	1	0.1	0.1	0.1	0.1	0.1	0.1	0.1	0.1	0.1	0.1	1e-05
HC11390	0	0	2e-05	0.0002	0.00133	0.00603	0.02129	0.06367	0.17231	0.4681	1.02945	0.1	0.1	0.1	0.1	0.1	0.1	0.1	0.1	0.1	0.1	1e-05
HC11391	0.06827	0.08253	0.09184	0.09972	0.10713	0.1146	0.12263	0.13193	0.14412	0.1659	1	0.1	0.1	0.1	0.1	0.1	0.1	0.1	0.1	0.1	0.1	1e-05
HC11392	NA	NA	NA	NA	NA	NA	NA	NA	NA	NA	NA	NA	NA	NA	NA	NA	NA	NA	NA	NA	NA	NA
HC11393	0.23752	0.25922	0.27253	0.28337	0.29325	0.30294	0.31307	0.3245	0.33899	0.36379	1	0.1	0.1	0.1	0.1	0.1	0.1	0.1	0.1	0.1	0.1	1e-05
HC11394	0.03913	0.05274	0.06216	0.07041	0.07839	0.08662	0.09564	0.10632	0.12061	0.14689	1.28325	0.1	0.1	0.1	0.1	0.1	0.1	0.1	0.1	0.1	0.1	1e-05
HC11395	0.99999	1	1	1	1	1	1	1	1	1	999	0	0	0	0	0	0	0	0	0	0	0.99999
HC11396	0	0	0	0	0	0	0	0	0	0	1	0.1	0.1	0.1	0.1	0.1	0.1	0.1	0.1	0.1	0.1	1e-05
HC11397	0	0	0	0	0	0	0	0	0	0	1	0.1	0.1	0.1	0.1	0.1	0.1	0.1	0.1	0.1	0.1	1e-05
HC11398	0.05231	0.06499	0.0734	0.08058	0.08739	0.09431	0.10178	0.1105	0.12199	0.14275	1	0.1	0.1	0.1	0.1	0.1	0.1	0.1	0.1	0.1	0.1	1e-05
HC11399	0.04447	0.05624	0.06412	0.07091	0.07736	0.08395	0.09109	0.09946	0.11055	0.13068	1	0.1	0.1	0.1	0.1	0.1	0.1	0.1	0.1	0.1	0.1	1e-05
HC1139	0.03389	0.09998	0.1676	0.23799	0.31215	0.39136	0.47747	0.5737	0.6867	0.83812	1.03569	0.1	0.1	0.1	0.1	0.1	0.1	0.1	0.1	0.1	0.1	1e-05
HC113	0.14214	0.16108	0.17298	0.18282	0.1919	0.2009	0.21041	0.22126	0.23519	0.25946	1	0.1	0.1	0.1	0.1	0.1	0.1	0.1	0.1	0.1	0.1	1e-05
HC11400	0.55061	0.57491	0.58926	0.60066	0.61083	0.62062	0.63066	0.64176	0.6555	0.67819	1	0.1	0.1	0.1	0.1	0.1	0.1	0.1	0.1	0.1	0.1	1e-05
HC11401	0	0	0	0	0	0	0	0	0	1e-05	1	0.1	0.1	0.1	0.1	0.1	0.1	0.1	0.1	0.1	0.1	1e-05
HC11402	0.0689	0.19818	0.3208	0.43747	0.54814	0.6524	0.74953	0.83836	0.91679	0.98002	1.2777	0	0	0	0	0	0	0	0	0	0	0.99999
HC11403	0	0	0	0	0	0	0	0	0	1e-05	10.1089	0.0968	0.0968	0.0968	0.0968	0.0968	0.0968	0.0968	0.0968	0.0968	0.0968	0.03203
HC11404	0	0	0	0	0	0	0	0	0	2e-05	1.17425	0.1	0.1	0.1	0.1	0.1	0.1	0.1	0.1	0.1	0.1	1e-05
HC11405	0.99999	1	1	1	1	1	1	1	1	1	999	0	0	0	0	0	0	0	0	0	0	0.99999
HC11406	0.04448	0.11813	0.18878	0.25984	0.33306	0.41003	0.49276	0.58451	0.69194	0.83683	1	0.1	0.1	0.1	0.1	0.1	0.1	0.1	0.1	0.1	0.1	1e-05
HC11407	0.04224	0.05374	0.06147	0.06812	0.07447	0.08096	0.088	0.09626	0.10722	0.12716	1	0.1	0.1	0.1	0.1	0.1	0.1	0.1	0.1	0.1	0.1	1e-05
HC11408	0	0	0	0	0	0	0	0	0	2e-05	1	0.1	0.1	0.1	0.1	0.1	0.1	0.1	0.1	0.1	0.1	1e-05
HC11409	0.99999	1	1	1	1	1	1	1	1	1	999	0.09831	0.09831	0.09831	0.09831	0.09831	0.09831	0.09831	0.09831	0.09831	0.09831	0.01693
HC1140	0.08955	0.10552	0.11579	0.1244	0.13244	0.1405	0.1491	0.15901	0.17189	0.19469	1	0.1	0.1	0.1	0.1	0.1	0.1	0.1	0.1	0.1	0.1	1e-05
HC11410	NA	NA	NA	NA	NA	NA	NA	NA	NA	NA	NA	NA	NA	NA	NA	NA	NA	NA	NA	NA	NA	NA
HC11411	0.14607	0.18186	0.20522	0.22493	0.24337	0.26185	0.28155	0.30416	0.33332	0.38409	1	0.1	0.1	0.1	0.1	0.1	0.1	0.1	0.1	0.1	0.1	1e-05
HC11412	0.0496	0.06198	0.07021	0.07726	0.08395	0.09075	0.09812	0.10672	0.11808	0.13863	1	0.1	0.1	0.1	0.1	0.1	0.1	0.1	0.1	0.1	0.1	1e-05
HC11413	0	0	0	0	0	0	0	0	0	1e-05	2.742	0.09602	0.09602	0.09602	0.09602	0.09602	0.09602	0.09602	0.09602	0.09602	0.09602	0.03978
HC11414	0	0	0	0	0	0	0	0	0	1e-05	1	0.1	0.1	0.1	0.1	0.1	0.1	0.1	0.1	0.1	0.1	1e-05
HC11415	0.99999	1	1	1	1	1	1	1	1	1	1.68071	0.05263	0.05263	0.05263	0.05263	0.05263	0.05263	0.05263	0.05263	0.05263	0.05263	0.47366
HC11416	0	0	0	0	0	0	0	0	0	1e-05	16.0331	0.0945	0.0945	0.0945	0.0945	0.0945	0.0945	0.0945	0.0945	0.0945	0.0945	0.05496
HC11417	0.00106	0.00275	0.00444	0.00625	0.00828	0.01064	0.01351	0.01725	0.0228	0.03434	1	0.1	0.1	0.1	0.1	0.1	0.1	0.1	0.1	0.1	0.1	1e-05
HC11418	0.0227	0.0866	0.16211	0.24585	0.33668	0.43422	0.5387	0.65095	0.77308	0.91141	999	0	0	0	0	0	0	0	0	0	0	0.99999
HC11419	0	0	0	0	0	0	0	0	0	0	1	0.1	0.1	0.1	0.1	0.1	0.1	0.1	0.1	0.1	0.1	1e-05
HC1141	0	0	0	0	0	0	0	0	0	0	999	0.09971	0.09971	0.09971	0.09971	0.09971	0.09971	0.09971	0.09971	0.09971	0.09971	0.00288
HC11420	0.05149	0.13698	0.21818	0.29877	0.38044	0.4646	0.55286	0.64763	0.75358	0.88487	1.05	0.09	0.09	0.09	0.09	0.09	0.09	0.09	0.09	0.09	0.09	0.1
HC11421	0.24862	0.28391	0.30585	0.32383	0.34029	0.35647	0.37341	0.39253	0.41674	0.45794	1	0.1	0.1	0.1	0.1	0.1	0.1	0.1	0.1	0.1	0.1	1e-05
HC11422	0.17672	0.25091	0.30129	0.34427	0.38449	0.4245	0.46652	0.51359	0.57199	0.6658	1	0.1	0.1	0.1	0.1	0.1	0.1	0.1	0.1	0.1	0.1	1e-05
HC11423	0	0	0	0	0	0	0	0	0	1e-05	1.48287	0.08192	0.08192	0.08192	0.08192	0.08192	0.08192	0.08192	0.08192	0.08192	0.08192	0.18081
HC11424	0	0	0	0	0	0	0	0	0	1e-05	1.0731	0.1	0.1	0.1	0.1	0.1	0.1	0.1	0.1	0.1	0.1	1e-05
HC11425	0	0	5e-05	0.00047	0.00247	0.00931	0.02832	0.07491	0.18332	0.46142	1	0.1	0.1	0.1	0.1	0.1	0.1	0.1	0.1	0.1	0.1	1e-05
HC11426	0.18796	0.29598	0.37118	0.43516	0.49416	0.55144	0.60959	0.67164	0.74319	0.84292	1	0.1	0.1	0.1	0.1	0.1	0.1	0.1	0.1	0.1	0.1	1e-05
HC11427	0.27118	0.29857	0.31537	0.32903	0.34147	0.35365	0.36637	0.38067	0.39877	0.42956	1	0.1	0.1	0.1	0.1	0.1	0.1	0.1	0.1	0.1	0.1	1e-05
HC11428	0	0	0	0	0	0	0	0	0	0	1	0.1	0.1	0.1	0.1	0.1	0.1	0.1	0.1	0.1	0.1	1e-05
HC11429	0	0	0	0	0	0	0	0	0	0	1	0.1	0.1	0.1	0.1	0.1	0.1	0.1	0.1	0.1	0.1	1e-05
HC1142	0	0	0	0	0	0	0	0	0	1e-05	3.25194	0.09947	0.09947	0.09947	0.09947	0.09947	0.09947	0.09947	0.09947	0.09947	0.09947	0.00535
HC11430	0	0	0	0	0	0	0	0	0	2e-05	1	0.1	0.1	0.1	0.1	0.1	0.1	0.1	0.1	0.1	0.1	1e-05
HC11431	0.36364	0.38593	0.39936	0.41017	0.41992	0.42941	0.43924	0.45022	0.46401	0.48726	1	0.1	0.1	0.1	0.1	0.1	0.1	0.1	0.1	0.1	0.1	1e-05
HC11432	0.03214	0.10879	0.19253	0.28128	0.3744	0.47181	0.57378	0.68107	0.79539	0.9218	1.01051	0	0	0	0	0	0	0	0	0	0	0.99999
HC11433	0	0	0	0	0	0	0	0	0	0	1	0.1	0.1	0.1	0.1	0.1	0.1	0.1	0.1	0.1	0.1	1e-05
HC11434	0.33439	0.72867	0.90162	0.96921	0.99207	0.99845	0.9998	0.99999	1	1	999	0	0	0	0	0	0	0	0	0	0	0.99999
HC11435	0.20457	0.22561	0.2386	0.24922	0.25894	0.26849	0.27852	0.28986	0.30431	0.32914	1	0.1	0.1	0.1	0.1	0.1	0.1	0.1	0.1	0.1	0.1	1e-05
HC11436	NA	NA	NA	NA	NA	NA	NA	NA	NA	NA	NA	NA	NA	NA	NA	NA	NA	NA	NA	NA	NA	NA
HC11437	0	0	0	0	0	0	0	0	0	2e-05	1	0.1	0.1	0.1	0.1	0.1	0.1	0.1	0.1	0.1	0.1	1e-05
HC11438	0.69775	0.72248	0.73679	0.748	0.75787	0.76727	0.77679	0.78717	0.79981	0.82016	1	0.1	0.1	0.1	0.1	0.1	0.1	0.1	0.1	0.1	0.1	1e-05
HC11439	0.08257	0.09803	0.108	0.11639	0.12425	0.13213	0.14056	0.15029	0.16296	0.18547	1	0.1	0.1	0.1	0.1	0.1	0.1	0.1	0.1	0.1	0.1	1e-05
HC1143	0.21721	0.23853	0.25166	0.26238	0.27217	0.28179	0.29187	0.30326	0.31774	0.34258	1	0.1	0.1	0.1	0.1	0.1	0.1	0.1	0.1	0.1	0.1	1e-05
HC11440	0	0	0	0	0	0	0	0	0	1e-05	1	0.1	0.1	0.1	0.1	0.1	0.1	0.1	0.1	0.1	0.1	1e-05
HC11441	0.24074	0.26249	0.27583	0.28668	0.29657	0.30627	0.31641	0.32783	0.34233	0.36711	1	0.1	0.1	0.1	0.1	0.1	0.1	0.1	0.1	0.1	0.1	1e-05
HC11442	0	0	0	0	0	0	0	0	0	0	144.094	0.09857	0.09857	0.09857	0.09857	0.09857	0.09857	0.09857	0.09857	0.09857	0.09857	0.01426
HC11443	0.09091	0.10697	0.1173	0.12595	0.13402	0.14211	0.15075	0.16069	0.1736	0.19646	1	0.1	0.1	0.1	0.1	0.1	0.1	0.1	0.1	0.1	0.1	1e-05
HC11444	0	0	0	0	0	0	0	0	0	0	4.87938	0.09254	0.09254	0.09254	0.09254	0.09254	0.09254	0.09254	0.09254	0.09254	0.09254	0.0746
HC11445	0	0	0	0	0	0	0	0	0	1e-05	1.20307	0.1	0.1	0.1	0.1	0.1	0.1	0.1	0.1	0.1	0.1	1e-05
HC11446	0	0	0	0	0	0	0	0	0	1e-05	1	0.1	0.1	0.1	0.1	0.1	0.1	0.1	0.1	0.1	0.1	1e-05
HC11447	0.13096	0.1612	0.18089	0.19751	0.21307	0.22869	0.24536	0.26454	0.28937	0.33292	1	0.1	0.1	0.1	0.1	0.1	0.1	0.1	0.1	0.1	0.1	1e-05
HC11448	0	0	0	0	0	0	0	0	0	1e-05	1.17167	0.1	0.1	0.1	0.1	0.1	0.1	0.1	0.1	0.1	0.1	1e-05
HC11449	0	0	0	0	0	0	0	0	0	1e-05	1	0.1	0.1	0.1	0.1	0.1	0.1	0.1	0.1	0.1	0.1	1e-05
HC1144	0	0	0	0	0	0	0	0	0	0.01108	999	0	0	0	0	0	0	0	0	0	0	0.99999
HC11450	0.22337	0.24482	0.25801	0.26877	0.27859	0.28824	0.29834	0.30974	0.32423	0.34906	1.60943	0.1	0.1	0.1	0.1	0.1	0.1	0.1	0.1	0.1	0.1	1e-05
HC11451	0	0	0	0	0	0	0	0	0	1e-05	4.76325	0.08163	0.08163	0.08163	0.08163	0.08163	0.08163	0.08163	0.08163	0.08163	0.08163	0.18368
HC11452	0	0	0	0	0	0	0	0	0	1e-05	1	0.1	0.1	0.1	0.1	0.1	0.1	0.1	0.1	0.1	0.1	1e-05
HC11453	0	0	0	0	0	0	0	0	0	2e-05	30.8063	0.09428	0.09428	0.09428	0.09428	0.09428	0.09428	0.09428	0.09428	0.09428	0.09428	0.05722
HC11454	0	0	0	0	0	0	0	0	0	0	1	0.1	0.1	0.1	0.1	0.1	0.1	0.1	0.1	0.1	0.1	1e-05
HC11455	0.32659	0.34898	0.36253	0.37346	0.38336	0.393	0.40302	0.41423	0.42835	0.45225	1	0.1	0.1	0.1	0.1	0.1	0.1	0.1	0.1	0.1	0.1	1e-05
HC11456	0.21116	0.23236	0.24543	0.2561	0.26586	0.27546	0.28552	0.29689	0.31135	0.3362	1	0.1	0.1	0.1	0.1	0.1	0.1	0.1	0.1	0.1	0.1	1e-05
HC11457	0.05425	0.15028	0.2426	0.33385	0.42522	0.51756	0.61181	0.70918	0.81188	0.92587	1.05	0.09	0.09	0.09	0.09	0.09	0.09	0.09	0.09	0.09	0.09	0.1
HC11458	0.99999	1	1	1	1	1	1	1	1	1	999	0	0	0	0	0	0	0	0	0	0	0.99999
HC11459	0	0	0	0	0	0	0	0	0	1e-05	999	0	0	0	0	0	0	0	0	0	0	0.99999
HC1145	0	0	0	0	0	0	0	0	0	1e-05	1	0.1	0.1	0.1	0.1	0.1	0.1	0.1	0.1	0.1	0.1	1e-05
HC11460	0.80318	0.82605	0.83897	0.84892	0.85756	0.86565	0.87374	0.8824	0.89273	0.90882	1	0.1	0.1	0.1	0.1	0.1	0.1	0.1	0.1	0.1	0.1	1e-05
HC11461	0	0	0	0	0	0	0	0	0	2e-05	999	0.09973	0.09973	0.09973	0.09973	0.09973	0.09973	0.09973	0.09973	0.09973	0.09973	0.00265
HC11462	0.09676	0.11323	0.12378	0.1326	0.14082	0.14904	0.15781	0.16788	0.18096	0.20404	1	0.1	0.1	0.1	0.1	0.1	0.1	0.1	0.1	0.1	0.1	1e-05
HC11463	0	0.00027	0.00206	0.00785	0.02145	0.04828	0.09625	0.17801	0.31803	0.58967	1	0.1	0.1	0.1	0.1	0.1	0.1	0.1	0.1	0.1	0.1	1e-05
HC11464	0	0	0	0	0	0	0	0	0	1e-05	1	0.0903	0.0903	0.0903	0.0903	0.0903	0.0903	0.0903	0.0903	0.0903	0.0903	0.09704
HC11465	0.82009	0.8424	0.85495	0.86456	0.87288	0.88065	0.88839	0.89664	0.90643	0.92156	1	0.1	0.1	0.1	0.1	0.1	0.1	0.1	0.1	0.1	0.1	1e-05
HC11466	0.02812	0.08799	0.15162	0.21931	0.29179	0.37022	0.45649	0.55395	0.66972	0.82712	1.1615	0	0	0	0	0	0	0	0	0	0	0.99999
HC11467	0.00765	0.03558	0.07376	0.12077	0.17681	0.24307	0.322	0.41836	0.5429	0.73267	1.09205	0.1	0.1	0.1	0.1	0.1	0.1	0.1	0.1	0.1	0.1	1e-05
HC11468	0.21902	0.24038	0.25353	0.26426	0.27406	0.28368	0.29377	0.30516	0.31964	0.34448	1.19658	0.1	0.1	0.1	0.1	0.1	0.1	0.1	0.1	0.1	0.1	1e-05
HC11469	0	0	0	0	0	0	0	0	0	1e-05	1	0.1	0.1	0.1	0.1	0.1	0.1	0.1	0.1	0.1	0.1	1e-05
HC1146	0	0	0	0	0	0	0	0	0	0	1	0.1	0.1	0.1	0.1	0.1	0.1	0.1	0.1	0.1	0.1	1e-05
HC11470	0	0	0	0	0	0	0	0	0	0	1	0.1	0.1	0.1	0.1	0.1	0.1	0.1	0.1	0.1	0.1	1e-05
HC11471	0.19342	0.38706	0.5265	0.63849	0.73156	0.80963	0.87466	0.92751	0.96801	0.99438	1.2464	0	0	0	0	0	0	0	0	0	0	0.99999
HC11472	0.4585	0.48046	0.49356	0.50403	0.51343	0.52253	0.53191	0.54234	0.55537	0.57712	1	0.1	0.1	0.1	0.1	0.1	0.1	0.1	0.1	0.1	0.1	1e-05
HC11473	0	0	0	0	0	0	0	0	0	2e-05	1	0.1	0.1	0.1	0.1	0.1	0.1	0.1	0.1	0.1	0.1	1e-05
HC11474	0	0	0	0	0	0	0	0	0	0	1	0.1	0.1	0.1	0.1	0.1	0.1	0.1	0.1	0.1	0.1	1e-05
HC11475	0	0	0	0	0	0	0	0	0	0	1	0.1	0.1	0.1	0.1	0.1	0.1	0.1	0.1	0.1	0.1	1e-05
HC11476	0	0	0	0	0	0	0	0	0	0	1	0.1	0.1	0.1	0.1	0.1	0.1	0.1	0.1	0.1	0.1	1e-05
HC11477	0.15987	0.17954	0.19183	0.20195	0.21126	0.22046	0.23017	0.24121	0.25535	0.27989	1	0.1	0.1	0.1	0.1	0.1	0.1	0.1	0.1	0.1	0.1	1e-05
HC11478	0	0	0	0	0	0	0	0	0	1e-05	1	0.1	0.1	0.1	0.1	0.1	0.1	0.1	0.1	0.1	0.1	1e-05
HC11479	0.08867	0.10632	0.11775	0.12739	0.13642	0.1455	0.15521	0.16643	0.18105	0.20701	1	0.1	0.1	0.1	0.1	0.1	0.1	0.1	0.1	0.1	0.1	1e-05
HC1147	0	0	0	0	0	0	0	0	0	1e-05	1	0.1	0.1	0.1	0.1	0.1	0.1	0.1	0.1	0.1	0.1	1e-05
HC11480	0.00966	0.0152	0.0194	0.02327	0.02717	0.03132	0.03603	0.04177	0.04972	0.06502	1	0.1	0.1	0.1	0.1	0.1	0.1	0.1	0.1	0.1	0.1	1e-05
HC11481	0	0	0	0	0	0	0	0	0	0	1	0.1	0.1	0.1	0.1	0.1	0.1	0.1	0.1	0.1	0.1	1e-05
HC11482	0	0.00018	0.0015	0.00604	0.01719	0.04002	0.0821	0.15592	0.28629	0.55091	1	0.1	0.1	0.1	0.1	0.1	0.1	0.1	0.1	0.1	0.1	1e-05
HC11483	0	0	0	0	0	0	0	0	0	0	1	0.1	0.1	0.1	0.1	0.1	0.1	0.1	0.1	0.1	0.1	1e-05
HC11484	0	0	0	0	0	0	0	0	0	0	1	0.1	0.1	0.1	0.1	0.1	0.1	0.1	0.1	0.1	0.1	1e-05
HC11485	0	0	0	0	0	0	0	0	0	0	1	0.1	0.1	0.1	0.1	0.1	0.1	0.1	0.1	0.1	0.1	1e-05
HC11486	0	0	0	0	0	0	0	0	0	2e-05	20.0519	0.0984	0.0984	0.0984	0.0984	0.0984	0.0984	0.0984	0.0984	0.0984	0.0984	0.01597
HC11487	0.99999	1	1	1	1	1	1	1	1	1	999	0.09392	0.09392	0.09392	0.09392	0.09392	0.09392	0.09392	0.09392	0.09392	0.09392	0.06083
HC11488	0.0557	0.06874	0.07735	0.0847	0.09165	0.09869	0.10629	0.11515	0.1268	0.1478	1	0.1	0.1	0.1	0.1	0.1	0.1	0.1	0.1	0.1	0.1	1e-05
HC11489	0.29253	0.31483	0.32838	0.33935	0.34931	0.35903	0.36915	0.38051	0.39485	0.41921	1	0.1	0.1	0.1	0.1	0.1	0.1	0.1	0.1	0.1	0.1	1e-05
HC1148	0.00361	0.02157	0.05017	0.0886	0.13731	0.19774	0.27267	0.36756	0.49463	0.69638	1.038	0.1	0.1	0.1	0.1	0.1	0.1	0.1	0.1	0.1	0.1	1e-05
HC11490	0.10895	0.12619	0.13716	0.14631	0.1548	0.16327	0.17228	0.18261	0.19597	0.21945	1	0.1	0.1	0.1	0.1	0.1	0.1	0.1	0.1	0.1	0.1	1e-05
HC11491	0.00221	0.02006	0.05606	0.11053	0.18392	0.27689	0.39043	0.5261	0.68676	0.8795	1.05	0.09	0.09	0.09	0.09	0.09	0.09	0.09	0.09	0.09	0.09	0.1
HC11492	0	0	0	0	0	0	0	0	0	2e-05	1	0.1	0.1	0.1	0.1	0.1	0.1	0.1	0.1	0.1	0.1	1e-05
HC11493	0.04362	0.13189	0.22154	0.31278	0.40587	0.50118	0.59929	0.70113	0.80852	0.9265	2.14649	0	0	0	0	0	0	0	0	0	0	0.99999
HC11494	0	0	0	0	0	0	0	0	0	1e-05	1	0.1	0.1	0.1	0.1	0.1	0.1	0.1	0.1	0.1	0.1	1e-05
HC11495	0	0	0	0	0	0	0	0	0	2e-05	1	0.1	0.1	0.1	0.1	0.1	0.1	0.1	0.1	0.1	0.1	1e-05
HC11496	0	0	0	0	0	0	0	0	0	1e-05	1	0.1	0.1	0.1	0.1	0.1	0.1	0.1	0.1	0.1	0.1	1e-05
HC11497	0	0	0	0	0	0	0	0	0	0	1	0.1	0.1	0.1	0.1	0.1	0.1	0.1	0.1	0.1	0.1	1e-05
HC11498	0	0	0	0	0	0	0	0	0	0	1	0.1	0.1	0.1	0.1	0.1	0.1	0.1	0.1	0.1	0.1	1e-05
HC11499	0	0	0	0	0	0	0	0	0	0	1	0.1	0.1	0.1	0.1	0.1	0.1	0.1	0.1	0.1	0.1	1e-05
HC1149	0	0	0	0	0	0	0	0	0	2e-05	1.06914	0.1	0.1	0.1	0.1	0.1	0.1	0.1	0.1	0.1	0.1	1e-05
HC114	0	0	0	0	0	0	0	0	0	1e-05	1	0.1	0.1	0.1	0.1	0.1	0.1	0.1	0.1	0.1	0.1	1e-05
HC11500	0.09326	0.10949	0.1199	0.12863	0.13676	0.1449	0.15359	0.16359	0.17657	0.19952	1	0.1	0.1	0.1	0.1	0.1	0.1	0.1	0.1	0.1	0.1	1e-05
HC11501	0.06306	0.07684	0.08588	0.09354	0.10077	0.10808	0.11594	0.12507	0.13704	0.15852	1	0.1	0.1	0.1	0.1	0.1	0.1	0.1	0.1	0.1	0.1	1e-05
HC11502	0.09885	0.11546	0.12608	0.13497	0.14324	0.1515	0.16031	0.17043	0.18356	0.20672	1	0.1	0.1	0.1	0.1	0.1	0.1	0.1	0.1	0.1	0.1	1e-05
HC11503	0	0	0	0	0	0	0	0	0	0	249.701	0.09947	0.09947	0.09947	0.09947	0.09947	0.09947	0.09947	0.09947	0.09947	0.09947	0.00532
HC11504	0.5931	0.61759	0.63199	0.64339	0.65353	0.66326	0.67322	0.68418	0.69771	0.71992	1	0.1	0.1	0.1	0.1	0.1	0.1	0.1	0.1	0.1	0.1	1e-05
HC11505	0.99921	1	1	1	1	1	1	1	1	1	999	0.09939	0.09939	0.09939	0.09939	0.09939	0.09939	0.09939	0.09939	0.09939	0.09939	0.00609
HC11506	0.00262	0.01842	0.04602	0.08503	0.13605	0.2006	0.28158	0.38439	0.52095	0.73066	1.0346	0.1	0.1	0.1	0.1	0.1	0.1	0.1	0.1	0.1	0.1	1e-05
HC11507	0	0	0	0	0	0	0	0	0	0	999	0.09975	0.09975	0.09975	0.09975	0.09975	0.09975	0.09975	0.09975	0.09975	0.09975	0.00254
HC11508	0	0	0	0	0	0	0	0	0	0	1	0.1	0.1	0.1	0.1	0.1	0.1	0.1	0.1	0.1	0.1	1e-05
HC11509	0	0	0	0	0	0	0	0	0	3e-05	1.06558	0.1	0.1	0.1	0.1	0.1	0.1	0.1	0.1	0.1	0.1	1e-05
HC1150	0.99999	1	1	1	1	1	1	1	1	1	999	0	0	0	0	0	0	0	0	0	0	0.99999
HC11510	0.00066	0.00777	0.02461	0.05304	0.09503	0.15321	0.23157	0.33685	0.48308	0.71439	1.05	0.09	0.09	0.09	0.09	0.09	0.09	0.09	0.09	0.09	0.09	0.1
HC11511	0.02876	0.03834	0.04495	0.05074	0.05633	0.06209	0.06842	0.07591	0.08595	0.10449	1	0.1	0.1	0.1	0.1	0.1	0.1	0.1	0.1	0.1	0.1	1e-05
HC11512	0.04251	0.13102	0.22184	0.31461	0.40935	0.50627	0.60572	0.70841	0.8157	0.93138	1	0.09143	0.09143	0.09143	0.09143	0.09143	0.09143	0.09143	0.09143	0.09143	0.09143	0.08574
HC11513	0.20525	0.2263	0.2393	0.24993	0.25965	0.26921	0.27925	0.29059	0.30504	0.32987	1	0.1	0.1	0.1	0.1	0.1	0.1	0.1	0.1	0.1	0.1	1e-05
HC11514	0	0	0	0	0	0	0	0	0	0	1	0.1	0.1	0.1	0.1	0.1	0.1	0.1	0.1	0.1	0.1	1e-05
HC11515	0	0.00015	0.0011	0.00409	0.01097	0.02446	0.0488	0.09153	0.16989	0.35121	1.15286	0.1	0.1	0.1	0.1	0.1	0.1	0.1	0.1	0.1	0.1	1e-05
HC11516	0	0	0	0	0	0	0	0	0	4e-05	1.08408	0.1	0.1	0.1	0.1	0.1	0.1	0.1	0.1	0.1	0.1	1e-05
HC11517	0	0	0	0	0	0	0	0	0	1e-05	1	0.1	0.1	0.1	0.1	0.1	0.1	0.1	0.1	0.1	0.1	1e-05
HC11518	0	0	0	0	0	0	0	0	0	2e-05	43.5172	0.09944	0.09944	0.09944	0.09944	0.09944	0.09944	0.09944	0.09944	0.09944	0.09944	0.00563
HC11519	0.0674	0.08158	0.09085	0.09869	0.10607	0.11352	0.12152	0.13079	0.14294	0.16468	1	0.1	0.1	0.1	0.1	0.1	0.1	0.1	0.1	0.1	0.1	1e-05
HC1151	0	0	0	0	0	0	0	0	0	0	1	0.1	0.1	0.1	0.1	0.1	0.1	0.1	0.1	0.1	0.1	1e-05
HC11520	0	0	0	0	0	0	0	0	0	1e-05	1	0.1	0.1	0.1	0.1	0.1	0.1	0.1	0.1	0.1	0.1	1e-05
HC11521	0.15254	0.17193	0.18406	0.19407	0.20329	0.21242	0.22205	0.23302	0.24708	0.27151	1	0.1	0.1	0.1	0.1	0.1	0.1	0.1	0.1	0.1	0.1	1e-05
HC11522	0.00571	0.00993	0.0133	0.01651	0.0198	0.02339	0.02752	0.03263	0.03983	0.05394	1	0.1	0.1	0.1	0.1	0.1	0.1	0.1	0.1	0.1	0.1	1e-05
HC11523	0.72574	0.7502	0.76429	0.77528	0.78494	0.7941	0.80335	0.81339	0.82558	0.84506	1	0.1	0.1	0.1	0.1	0.1	0.1	0.1	0.1	0.1	0.1	1e-05
HC11524	0.03478	0.10256	0.17178	0.24367	0.31923	0.39968	0.48683	0.58372	0.69672	0.84619	999	0	0	0	0	0	0	0	0	0	0	0.99999
HC11525	0.30027	0.32261	0.33617	0.34714	0.35709	0.36679	0.3769	0.38823	0.40253	0.42679	1	0.1	0.1	0.1	0.1	0.1	0.1	0.1	0.1	0.1	0.1	1e-05
HC11526	0.3833	0.40547	0.41879	0.42949	0.43914	0.44851	0.45822	0.46905	0.48264	0.50549	1	0.1	0.1	0.1	0.1	0.1	0.1	0.1	0.1	0.1	0.1	1e-05
HC11527	0	0	0	0	0	0	0	0	0	0	1	0.1	0.1	0.1	0.1	0.1	0.1	0.1	0.1	0.1	0.1	1e-05
HC11528	0.15107	0.17039	0.18249	0.19248	0.20168	0.21079	0.22041	0.23136	0.2454	0.26982	1	0.1	0.1	0.1	0.1	0.1	0.1	0.1	0.1	0.1	0.1	1e-05
HC11529	0.31237	0.35009	0.3732	0.39197	0.40901	0.42565	0.44295	0.46233	0.48666	0.52756	1	0.1	0.1	0.1	0.1	0.1	0.1	0.1	0.1	0.1	0.1	1e-05
HC1152	0	0	0	0	0	0	0	0	0	0	1	0.1	0.1	0.1	0.1	0.1	0.1	0.1	0.1	0.1	0.1	1e-05
HC11530	0.14738	0.16655	0.17858	0.1885	0.19765	0.20672	0.21629	0.2272	0.2412	0.26556	1	0.1	0.1	0.1	0.1	0.1	0.1	0.1	0.1	0.1	0.1	1e-05
HC11531	0.12088	0.13879	0.15014	0.15956	0.16829	0.17697	0.18618	0.19672	0.21032	0.23414	1	0.1	0.1	0.1	0.1	0.1	0.1	0.1	0.1	0.1	0.1	1e-05
HC11532	0	0	0	0	0	0	0	0	0	0	1	0.1	0.1	0.1	0.1	0.1	0.1	0.1	0.1	0.1	0.1	1e-05
HC11533	0	0	0	0	0	0	0	0	0	0	999	0.09964	0.09964	0.09964	0.09964	0.09964	0.09964	0.09964	0.09964	0.09964	0.09964	0.00361
HC11534	0.06661	0.15975	0.24275	0.32248	0.40161	0.48203	0.56561	0.65499	0.75511	0.88112	1	0	0	0	0	0	0	0	0	0	0	0.99999
HC11535	NA	NA	NA	NA	NA	NA	NA	NA	NA	NA	NA	NA	NA	NA	NA	NA	NA	NA	NA	NA	NA	NA
HC11536	0.07025	0.15987	0.23774	0.31191	0.38545	0.46049	0.5392	0.62467	0.72291	0.85325	1.04599	0	0	0	0	0	0	0	0	0	0	0.99999
HC11537	0.35722	0.37954	0.393	0.40384	0.41362	0.42313	0.433	0.44403	0.45789	0.48126	1	0.1	0.1	0.1	0.1	0.1	0.1	0.1	0.1	0.1	0.1	1e-05
HC11538	0.04253	0.11644	0.18851	0.26152	0.33696	0.41629	0.50141	0.59537	0.70441	0.84859	999	0	0	0	0	0	0	0	0	0	0	0.99999
HC11539	0.22354	0.27454	0.30712	0.33417	0.35913	0.3838	0.4097	0.43892	0.47582	0.53788	37.4484	0.1	0.1	0.1	0.1	0.1	0.1	0.1	0.1	0.1	0.1	1e-05
HC1153	0	0	0	0	0	0	0	0	0	0	1	0.1	0.1	0.1	0.1	0.1	0.1	0.1	0.1	0.1	0.1	1e-05
HC11540	0.44538	0.467	0.47991	0.49024	0.49953	0.50851	0.51779	0.52811	0.54101	0.56259	1	0.1	0.1	0.1	0.1	0.1	0.1	0.1	0.1	0.1	0.1	1e-05
HC11541	0	0	0	0	0	0	0	0	0	2e-05	16.5178	0.09774	0.09774	0.09774	0.09774	0.09774	0.09774	0.09774	0.09774	0.09774	0.09774	0.02261
HC11542	0.05131	0.1397	0.22451	0.30882	0.39409	0.48152	0.57245	0.6689	0.77465	0.90082	1.00903	0.1	0.1	0.1	0.1	0.1	0.1	0.1	0.1	0.1	0.1	1e-05
HC11543	0	0	0	0	0	0	0	0	0	0	1	0.1	0.1	0.1	0.1	0.1	0.1	0.1	0.1	0.1	0.1	1e-05
HC11544	0	0	0	0	0	0	0	0	0	1e-05	5.88526	0	0	0	0	0	0	0	0	0	0	0.99999
HC11545	0	0	0	0	0	0	0	0	0	0	999	0.09969	0.09969	0.09969	0.09969	0.09969	0.09969	0.09969	0.09969	0.09969	0.09969	0.00307
HC11546	0.10572	0.12276	0.13363	0.14269	0.15112	0.15952	0.16847	0.17874	0.19202	0.21541	1	0.1	0.1	0.1	0.1	0.1	0.1	0.1	0.1	0.1	0.1	1e-05
HC11547	0.29368	0.31598	0.32953	0.34051	0.35046	0.36018	0.3703	0.38165	0.39599	0.42033	1	0.1	0.1	0.1	0.1	0.1	0.1	0.1	0.1	0.1	0.1	1e-05
HC11548	0.19316	0.22453	0.24431	0.26067	0.27576	0.2907	0.30646	0.32436	0.34724	0.38668	12.8539	0.09975	0.09975	0.09975	0.09975	0.09975	0.09975	0.09975	0.09975	0.09975	0.09975	0.00249
HC11549	0.01346	0.05521	0.10768	0.16889	0.23869	0.31784	0.40816	0.51319	0.64071	0.81589	153.528	0	0	0	0	0	0	0	0	0	0	0.99999
HC1154	0	0	0	0	0	0	0	0	0	0	35.3682	0.09419	0.09419	0.09419	0.09419	0.09419	0.09419	0.09419	0.09419	0.09419	0.09419	0.05808
HC11550	0	0	0	0	0	0	0	0	0	1e-05	1.1129	0.1	0.1	0.1	0.1	0.1	0.1	0.1	0.1	0.1	0.1	1e-05
HC11551	0	0	0	0	0	0	0	0	0	0	1	0.1	0.1	0.1	0.1	0.1	0.1	0.1	0.1	0.1	0.1	1e-05
HC11552	0.20401	0.22503	0.23802	0.24864	0.25835	0.2679	0.27793	0.28927	0.30371	0.32854	1	0.1	0.1	0.1	0.1	0.1	0.1	0.1	0.1	0.1	0.1	1e-05
HC11553	0.59595	0.62047	0.63488	0.64628	0.65642	0.66615	0.67611	0.68707	0.70059	0.72278	1	0.1	0.1	0.1	0.1	0.1	0.1	0.1	0.1	0.1	0.1	1e-05
HC11554	0	0	0	0	0	0	0	0	0	2e-05	999	0.0997	0.0997	0.0997	0.0997	0.0997	0.0997	0.0997	0.0997	0.0997	0.0997	0.00297
HC11555	0	0	0	0	0	0	0	0	0	0	1	0.1	0.1	0.1	0.1	0.1	0.1	0.1	0.1	0.1	0.1	1e-05
HC11556	0.49389	0.51944	0.53462	0.54673	0.55757	0.56802	0.57879	0.59071	0.60553	0.63013	1	0.1	0.1	0.1	0.1	0.1	0.1	0.1	0.1	0.1	0.1	1e-05
HC11557	0	0	0	0	0	0	0	0	0	2e-05	1	0.1	0.1	0.1	0.1	0.1	0.1	0.1	0.1	0.1	0.1	1e-05
HC11558	0.22675	0.24826	0.26149	0.27227	0.28211	0.29176	0.30187	0.31328	0.32777	0.3526	1	0.1	0.1	0.1	0.1	0.1	0.1	0.1	0.1	0.1	0.1	1e-05
HC11559	0	0	0	0	0	0	0	0	0	3e-05	58.6216	0.0994	0.0994	0.0994	0.0994	0.0994	0.0994	0.0994	0.0994	0.0994	0.0994	0.00603
HC1155	0.99999	1	1	1	1	1	1	1	1	1	999	0	0	0	0	0	0	0	0	0	0	0.99999
HC11560	0	0	0	0	0	0	0	0	0	0	532.869	0.0992	0.0992	0.0992	0.0992	0.0992	0.0992	0.0992	0.0992	0.0992	0.0992	0.00804
HC11561	0	0	0	0	0	0	0	0	0	0	1	0.1	0.1	0.1	0.1	0.1	0.1	0.1	0.1	0.1	0.1	1e-05
HC11562	0.02565	0.04872	0.06785	0.08632	0.10538	0.12607	0.14972	0.17868	0.21852	0.29313	1	0.1	0.1	0.1	0.1	0.1	0.1	0.1	0.1	0.1	0.1	1e-05
HC11563	0.0455	0.0574	0.06535	0.07219	0.07869	0.08532	0.09252	0.10093	0.11208	0.13229	1	0.1	0.1	0.1	0.1	0.1	0.1	0.1	0.1	0.1	0.1	1e-05
HC11564	0.00226	0.00482	0.00711	0.00944	0.01194	0.01476	0.0181	0.02236	0.02852	0.04104	1	0.1	0.1	0.1	0.1	0.1	0.1	0.1	0.1	0.1	0.1	1e-05
HC11565	0.06983	0.17882	0.27798	0.37278	0.4653	0.55677	0.6482	0.74069	0.83592	0.93802	1.3995	0	0	0	0	0	0	0	0	0	0	0.99999
HC11566	0	0	0	0	0	0	0	0	0	0	1	0.1	0.1	0.1	0.1	0.1	0.1	0.1	0.1	0.1	0.1	1e-05
HC11567	0.00298	0.01929	0.04653	0.0841	0.13254	0.19336	0.26944	0.36632	0.49636	0.70202	1	0.1	0.1	0.1	0.1	0.1	0.1	0.1	0.1	0.1	0.1	1e-05
HC11568	0.03983	0.05101	0.05856	0.06508	0.0713	0.07767	0.0846	0.09274	0.10355	0.12327	1	0.1	0.1	0.1	0.1	0.1	0.1	0.1	0.1	0.1	0.1	1e-05
HC11569	0	0	0	0	0	0	0	0	0	1e-05	39.964	0.09839	0.09839	0.09839	0.09839	0.09839	0.09839	0.09839	0.09839	0.09839	0.09839	0.01607
HC1156	0.03108	0.04214	0.04983	0.05659	0.06314	0.06992	0.07737	0.08621	0.09809	0.12003	1	0.1	0.1	0.1	0.1	0.1	0.1	0.1	0.1	0.1	0.1	1e-05
HC11570	0	0	0	0	0	0	0	0	0	0	1	0.1	0.1	0.1	0.1	0.1	0.1	0.1	0.1	0.1	0.1	1e-05
HC11571	0	0	0	0	0	0	0	0	0	0	1	0.1	0.1	0.1	0.1	0.1	0.1	0.1	0.1	0.1	0.1	1e-05
HC11572	0	0	0	0	0	0	0	0	0	0	1	0.1	0.1	0.1	0.1	0.1	0.1	0.1	0.1	0.1	0.1	1e-05
HC11573	0.01853	0.02625	0.03176	0.03668	0.0415	0.04654	0.05214	0.05885	0.06796	0.08506	1	0.1	0.1	0.1	0.1	0.1	0.1	0.1	0.1	0.1	0.1	1e-05
HC11574	0	0	0	0	0	0	0	0	0	0	161.293	0.09968	0.09968	0.09968	0.09968	0.09968	0.09968	0.09968	0.09968	0.09968	0.09968	0.00315
HC11575	0.20292	0.22391	0.23688	0.24749	0.25719	0.26674	0.27676	0.2881	0.30253	0.32736	1	0.1	0.1	0.1	0.1	0.1	0.1	0.1	0.1	0.1	0.1	1e-05
HC11576	0	0	0	0	0	0	0	0	0	0	1	0.1	0.1	0.1	0.1	0.1	0.1	0.1	0.1	0.1	0.1	1e-05
HC11577	0.11519	0.13279	0.14396	0.15325	0.16187	0.17046	0.17958	0.19002	0.20351	0.22718	1	0.1	0.1	0.1	0.1	0.1	0.1	0.1	0.1	0.1	0.1	1e-05
HC11578	0	0	0	0	0	0	0	0	0	3e-05	1.01532	0.1	0.1	0.1	0.1	0.1	0.1	0.1	0.1	0.1	0.1	1e-05
HC11579	1e-05	0.00028	0.00162	0.00517	0.01242	0.02543	0.04739	0.08416	0.1496	0.30075	1	0.1	0.1	0.1	0.1	0.1	0.1	0.1	0.1	0.1	0.1	1e-05
HC1157	0	0	0	0	0	0	0	0	0	1e-05	1.24214	0.1	0.1	0.1	0.1	0.1	0.1	0.1	0.1	0.1	0.1	1e-05
HC11580	0.13893	0.15774	0.16956	0.17934	0.18837	0.19733	0.2068	0.21761	0.2315	0.25571	1	0.1	0.1	0.1	0.1	0.1	0.1	0.1	0.1	0.1	0.1	1e-05
HC11581	0.5283	0.55185	0.5658	0.5769	0.58682	0.59638	0.60621	0.61708	0.63058	0.65294	1	0.1	0.1	0.1	0.1	0.1	0.1	0.1	0.1	0.1	0.1	1e-05
HC11582	0.02419	0.08585	0.15601	0.23277	0.31581	0.40552	0.50293	0.61013	0.73158	0.88082	1.04963	0.0902	0.0902	0.0902	0.0902	0.0902	0.0902	0.0902	0.0902	0.0902	0.0902	0.09802
HC11583	0	0	0	0	0	0	0	0	0	1e-05	1	0.1	0.1	0.1	0.1	0.1	0.1	0.1	0.1	0.1	0.1	1e-05
HC11584	0	0	0	0	0	0	0	0	0	1e-05	1.89251	0.1	0.1	0.1	0.1	0.1	0.1	0.1	0.1	0.1	0.1	1e-05
HC11585	0	0	0	0	0	0	0	0	0	0	142.255	0.09916	0.09916	0.09916	0.09916	0.09916	0.09916	0.09916	0.09916	0.09916	0.09916	0.0084
HC11586	0.18568	0.2064	0.21926	0.22981	0.23948	0.24902	0.25904	0.2704	0.2849	0.30993	1	0.1	0.1	0.1	0.1	0.1	0.1	0.1	0.1	0.1	0.1	1e-05
HC11587	0.26663	0.28872	0.3022	0.31314	0.32309	0.33282	0.34297	0.35439	0.36884	0.39345	1	0.1	0.1	0.1	0.1	0.1	0.1	0.1	0.1	0.1	0.1	1e-05
HC11588	3e-05	0.00092	0.00451	0.01293	0.02869	0.05506	0.09684	0.16241	0.27024	0.4876	1	0.1	0.1	0.1	0.1	0.1	0.1	0.1	0.1	0.1	0.1	1e-05
HC11589	0	0	0	0	0	0	0	0	0	2e-05	2.41981	0.08088	0.08088	0.08088	0.08088	0.08088	0.08088	0.08088	0.08088	0.08088	0.08088	0.19116
HC1158	0	0	0	0	0	0	0	0	0	1e-05	1	0.1	0.1	0.1	0.1	0.1	0.1	0.1	0.1	0.1	0.1	1e-05
HC11590	0	0	0	0	0	0	0	0	0	0	1	0.1	0.1	0.1	0.1	0.1	0.1	0.1	0.1	0.1	0.1	1e-05
HC11591	0	0	0	0	0	0	0	0	0	1e-05	326.806	0.09971	0.09971	0.09971	0.09971	0.09971	0.09971	0.09971	0.09971	0.09971	0.09971	0.0029
HC11592	0	0	0	0	0	0	0	0	0	1e-05	22.3964	0.09927	0.09927	0.09927	0.09927	0.09927	0.09927	0.09927	0.09927	0.09927	0.09927	0.00725
HC11593	0.31691	0.33929	0.35285	0.36381	0.37373	0.3834	0.39345	0.40471	0.41891	0.44294	1	0.1	0.1	0.1	0.1	0.1	0.1	0.1	0.1	0.1	0.1	1e-05
HC11594	0	0	0	0	0	0	0	0	0	0	17.721	0.09808	0.09808	0.09808	0.09808	0.09808	0.09808	0.09808	0.09808	0.09808	0.09808	0.01925
HC11595	0.16082	0.18052	0.19283	0.20296	0.21228	0.2215	0.23122	0.24227	0.25642	0.28096	1	0.1	0.1	0.1	0.1	0.1	0.1	0.1	0.1	0.1	0.1	1e-05
HC11596	0.23272	0.25433	0.26761	0.27842	0.28829	0.29796	0.30809	0.31951	0.334	0.35881	1	0.1	0.1	0.1	0.1	0.1	0.1	0.1	0.1	0.1	0.1	1e-05
HC11597	0	0	0	0	0	0	0	0	0	0	1	0.1	0.1	0.1	0.1	0.1	0.1	0.1	0.1	0.1	0.1	1e-05
HC11598	0.03692	0.11953	0.20711	0.29828	0.39265	0.49022	0.59127	0.69646	0.80724	0.92772	1	0.1	0.1	0.1	0.1	0.1	0.1	0.1	0.1	0.1	0.1	1e-05
HC11599	0	0	0	0	0	0	0	0	0	1e-05	1	0.1	0.1	0.1	0.1	0.1	0.1	0.1	0.1	0.1	0.1	1e-05
HC1159	0.1856	0.20613	0.21886	0.2293	0.23888	0.24831	0.25823	0.26948	0.28382	0.30859	1	0.1	0.1	0.1	0.1	0.1	0.1	0.1	0.1	0.1	0.1	1e-05
HC115	0.43193	0.45357	0.46651	0.47687	0.48619	0.49521	0.50454	0.51492	0.5279	0.54965	1	0.1	0.1	0.1	0.1	0.1	0.1	0.1	0.1	0.1	0.1	1e-05
HC11600	0	0	0	0	0	0	0	0	0	2e-05	1	0.1	0.1	0.1	0.1	0.1	0.1	0.1	0.1	0.1	0.1	1e-05
HC11601	0.46419	0.48631	0.49949	0.51002	0.51948	0.52862	0.53805	0.54853	0.56161	0.58345	1	0.1	0.1	0.1	0.1	0.1	0.1	0.1	0.1	0.1	0.1	1e-05
HC11602	0.03327	0.09907	0.16676	0.23739	0.31194	0.39161	0.47825	0.57502	0.68852	0.84007	1.05	0.09	0.09	0.09	0.09	0.09	0.09	0.09	0.09	0.09	0.09	0.1
HC11603	0	0	0	0	0	0	0	0	0	0	28.0456	0.09921	0.09921	0.09921	0.09921	0.09921	0.09921	0.09921	0.09921	0.09921	0.09921	0.0079
HC11604	0.22134	0.24275	0.25592	0.26667	0.27648	0.28612	0.29621	0.30761	0.32209	0.34693	1	0.1	0.1	0.1	0.1	0.1	0.1	0.1	0.1	0.1	0.1	1e-05
HC11605	0.07983	0.09507	0.10492	0.11322	0.121	0.1288	0.13716	0.14682	0.15941	0.18178	1	0.1	0.1	0.1	0.1	0.1	0.1	0.1	0.1	0.1	0.1	1e-05
HC11606	0.25311	0.27503	0.28845	0.29935	0.30928	0.319	0.32915	0.34058	0.35506	0.37977	1	0.1	0.1	0.1	0.1	0.1	0.1	0.1	0.1	0.1	0.1	1e-05
HC11607	0.75248	0.77656	0.79034	0.80105	0.81043	0.81929	0.82821	0.83786	0.84951	0.86799	1	0.1	0.1	0.1	0.1	0.1	0.1	0.1	0.1	0.1	0.1	1e-05
HC11608	0	0	0	0	0	0	0	0	0	0	78.9456	0.09921	0.09921	0.09921	0.09921	0.09921	0.09921	0.09921	0.09921	0.09921	0.09921	0.00791
HC11609	0.66089	0.68574	0.70021	0.71158	0.72165	0.73126	0.74103	0.75173	0.76482	0.78607	1	0.1	0.1	0.1	0.1	0.1	0.1	0.1	0.1	0.1	0.1	1e-05
HC1160	0	0	0	0	0	0	0	0	0	1e-05	999	0.09974	0.09974	0.09974	0.09974	0.09974	0.09974	0.09974	0.09974	0.09974	0.09974	0.00256
HC11610	0.17875	0.24591	0.29101	0.32935	0.36521	0.40093	0.43858	0.48099	0.53412	0.62122	2.09802	0.1	0.1	0.1	0.1	0.1	0.1	0.1	0.1	0.1	0.1	1e-05
HC11611	0	0	0	0	0	0	0	0	0	0	601.812	0.09969	0.09969	0.09969	0.09969	0.09969	0.09969	0.09969	0.09969	0.09969	0.09969	0.0031
HC11612	0.89289	0.92319	0.93853	0.94933	0.95794	0.96531	0.97198	0.97831	0.98473	0.99224	1	0.1	0.1	0.1	0.1	0.1	0.1	0.1	0.1	0.1	0.1	1e-05
HC11613	0.57757	0.60189	0.61621	0.62756	0.63767	0.64739	0.65734	0.66831	0.68187	0.70418	1	0.1	0.1	0.1	0.1	0.1	0.1	0.1	0.1	0.1	0.1	1e-05
HC11614	0	0	0	0	0	0	0	0	0	3e-05	1.47777	0.1	0.1	0.1	0.1	0.1	0.1	0.1	0.1	0.1	0.1	1e-05
HC11615	0	0	0	0	0	0	0	0	0	0	920.218	0.09955	0.09955	0.09955	0.09955	0.09955	0.09955	0.09955	0.09955	0.09955	0.09955	0.00447
HC11616	0.03158	0.10206	0.17759	0.25746	0.34184	0.4313	0.52695	0.63082	0.74706	0.88825	2.28568	0	0	0	0	0	0	0	0	0	0	0.99999
HC11617	0.23952	0.26125	0.27458	0.28542	0.29531	0.305	0.31514	0.32657	0.34106	0.36585	1	0.1	0.1	0.1	0.1	0.1	0.1	0.1	0.1	0.1	0.1	1e-05
HC11618	0	0	0	0	0	0	0	0	0	0	4.77908	0.09663	0.09663	0.09663	0.09663	0.09663	0.09663	0.09663	0.09663	0.09663	0.09663	0.03368
HC11619	0.22476	0.24623	0.25944	0.27021	0.28003	0.28968	0.29979	0.31119	0.32568	0.35051	1	0.1	0.1	0.1	0.1	0.1	0.1	0.1	0.1	0.1	0.1	1e-05
HC1161	0.05106	0.13845	0.22218	0.30544	0.38976	0.47635	0.56666	0.66279	0.76878	0.89656	1	0.07603	0.07603	0.07603	0.07603	0.07603	0.07603	0.07603	0.07603	0.07603	0.07603	0.23973
HC11620	0.00023	0.00441	0.01744	0.04333	0.08594	0.14952	0.23927	0.36259	0.53217	0.78026	1.05388	0.09086	0.09086	0.09086	0.09086	0.09086	0.09086	0.09086	0.09086	0.09086	0.09086	0.09144
HC11621	0	0	0	0	0	0	0	0	0	1e-05	44.5715	0.09837	0.09837	0.09837	0.09837	0.09837	0.09837	0.09837	0.09837	0.09837	0.09837	0.01627
HC11622	0	0	0	0	0	0	0	0	0	1e-05	1	0.1	0.1	0.1	0.1	0.1	0.1	0.1	0.1	0.1	0.1	1e-05
HC11623	0	0	0	0	0	0	0	0	0	1e-05	1	0.1	0.1	0.1	0.1	0.1	0.1	0.1	0.1	0.1	0.1	1e-05
HC11624	0	0	0	0	0	0	0	0	0	0	999	0.09971	0.09971	0.09971	0.09971	0.09971	0.09971	0.09971	0.09971	0.09971	0.09971	0.00294
HC11625	0.04987	0.13618	0.21929	0.30218	0.38629	0.47285	0.56328	0.65972	0.76626	0.89509	1.48165	0	0	0	0	0	0	0	0	0	0	0.99999
HC11626	0	0	0	0	0	0	0	0	0	0	36.5725	0.09677	0.09677	0.09677	0.09677	0.09677	0.09677	0.09677	0.09677	0.09677	0.09677	0.03232
HC11627	0.30406	0.32641	0.33998	0.35094	0.36089	0.37059	0.38068	0.392	0.40628	0.43049	1	0.1	0.1	0.1	0.1	0.1	0.1	0.1	0.1	0.1	0.1	1e-05
HC11628	0	0	0	0	0	0	0	0	0	0	31.0996	0.0995	0.0995	0.0995	0.0995	0.0995	0.0995	0.0995	0.0995	0.0995	0.0995	0.00503
HC11629	0	0	0	0	0	0	0	0	0	0	1	0.1	0.1	0.1	0.1	0.1	0.1	0.1	0.1	0.1	0.1	1e-05
HC1162	NA	NA	NA	NA	NA	NA	NA	NA	NA	NA	NA	NA	NA	NA	NA	NA	NA	NA	NA	NA	NA	NA
HC11630	0.62768	0.65244	0.66693	0.67836	0.68851	0.69821	0.70812	0.719	0.73237	0.75419	1	0.1	0.1	0.1	0.1	0.1	0.1	0.1	0.1	0.1	0.1	1e-05
HC11631	0.28777	0.47428	0.59424	0.68641	0.76177	0.82519	0.87915	0.9249	0.96275	0.99146	999	0	0	0	0	0	0	0	0	0	0	0.99999
HC11632	0	0	0	0	0	0	0	0	0	0	1	0.1	0.1	0.1	0.1	0.1	0.1	0.1	0.1	0.1	0.1	1e-05
HC11633	0	0	0	0	0	0	0	0	0	2e-05	1	0.1	0.1	0.1	0.1	0.1	0.1	0.1	0.1	0.1	0.1	1e-05
HC11634	0	0	0	0	0	0	0	0	0	1e-05	1	0.1	0.1	0.1	0.1	0.1	0.1	0.1	0.1	0.1	0.1	1e-05
HC11635	0.01929	0.07176	0.13358	0.20287	0.27944	0.36391	0.45773	0.56374	0.68808	0.85008	1.12096	0	0	0	0	0	0	0	0	0	0	0.99999
HC11636	0	0	0	0	0	0	0	0	0	1e-05	1	0.1	0.1	0.1	0.1	0.1	0.1	0.1	0.1	0.1	0.1	1e-05
HC11637	0.99999	1	1	1	1	1	1	1	1	1	504.951	0	0	0	0	0	0	0	0	0	0	0.99999
HC11638	0	0	0	0	0	0	0	0	0	0	929.966	0.09406	0.09406	0.09406	0.09406	0.09406	0.09406	0.09406	0.09406	0.09406	0.09406	0.05945
HC11639	0.07558	0.09048	0.10014	0.10829	0.11594	0.12363	0.13187	0.14141	0.15385	0.17602	79.3926	0.1	0.1	0.1	0.1	0.1	0.1	0.1	0.1	0.1	0.1	1e-05
HC1163	0	0	0	0	0	0	0	0	0	0	1	0.1	0.1	0.1	0.1	0.1	0.1	0.1	0.1	0.1	0.1	1e-05
HC11640	0	0	0	0	0	0	0	0	0	2e-05	1.06607	0.1	0.1	0.1	0.1	0.1	0.1	0.1	0.1	0.1	0.1	1e-05
HC11641	0.04161	0.05847	0.07039	0.08095	0.09123	0.1019	0.11366	0.12764	0.14641	0.18102	11.3772	0.1	0.1	0.1	0.1	0.1	0.1	0.1	0.1	0.1	0.1	1e-05
HC11642	0.12881	0.14714	0.1587	0.16829	0.17716	0.18597	0.1953	0.20597	0.2197	0.24371	1	0.1	0.1	0.1	0.1	0.1	0.1	0.1	0.1	0.1	0.1	1e-05
HC11643	0	0	0	0	0	0	0	0	0	2e-05	1.65137	0.03972	0.03972	0.03972	0.03972	0.03972	0.03972	0.03972	0.03972	0.03972	0.03972	0.60276
HC11644	0.08304	0.09853	0.10852	0.11693	0.12479	0.13269	0.14113	0.15087	0.16356	0.18609	1	0.1	0.1	0.1	0.1	0.1	0.1	0.1	0.1	0.1	0.1	1e-05
HC11645	0.99999	1	1	1	1	1	1	1	1	1	999	0	0	0	0	0	0	0	0	0	0	0.99999
HC11646	0	0	0	0	0	0	0	0	0	1e-05	91.493	0.09961	0.09961	0.09961	0.09961	0.09961	0.09961	0.09961	0.09961	0.09961	0.09961	0.00394
HC11647	0.43459	0.45619	0.4691	0.47944	0.48873	0.49773	0.50703	0.51738	0.53032	0.552	1	0.1	0.1	0.1	0.1	0.1	0.1	0.1	0.1	0.1	0.1	1e-05
HC11648	0.1492	0.30941	0.43241	0.53748	0.63073	0.715	0.79177	0.8617	0.92471	0.97917	1.00392	0	0	0	0	0	0	0	0	0	0	0.99999
HC11649	0.15848	0.1781	0.19036	0.20046	0.20975	0.21894	0.22864	0.23967	0.2538	0.27831	1	0.1	0.1	0.1	0.1	0.1	0.1	0.1	0.1	0.1	0.1	1e-05
HC1164	0.23391	0.3765	0.47303	0.55222	0.6222	0.68684	0.74856	0.80947	0.87227	0.9436	1	0.1	0.1	0.1	0.1	0.1	0.1	0.1	0.1	0.1	0.1	1e-05
HC11650	0.3532	0.37555	0.38902	0.39987	0.40967	0.41921	0.4291	0.44016	0.45405	0.47749	1	0.1	0.1	0.1	0.1	0.1	0.1	0.1	0.1	0.1	0.1	1e-05
HC11651	0.99999	1	1	1	1	1	1	1	1	1	999	0	0	0	0	0	0	0	0	0	0	0.99999
HC11652	0.04493	0.12719	0.20825	0.29017	0.37408	0.46106	0.5525	0.65054	0.7594	0.89172	1.98279	0	0	0	0	0	0	0	0	0	0	0.99999
HC11653	0	0	0	0	0	0	0	0	0	0	999	0.09806	0.09806	0.09806	0.09806	0.09806	0.09806	0.09806	0.09806	0.09806	0.09806	0.01937
HC11654	0.05523	0.06822	0.0768	0.08413	0.09106	0.09808	0.10566	0.1145	0.12614	0.1471	1	0.1	0.1	0.1	0.1	0.1	0.1	0.1	0.1	0.1	0.1	1e-05
HC11655	0	0	0	0	0	0	0	0	0	0	999	0.09428	0.09428	0.09428	0.09428	0.09428	0.09428	0.09428	0.09428	0.09428	0.09428	0.05722
HC11656	0	0	0	0	0	0	0	0	0	1e-05	1	0.1	0.1	0.1	0.1	0.1	0.1	0.1	0.1	0.1	0.1	1e-05
HC11657	0	0	0	0	0	0	0	0	0	1e-05	1	0.1	0.1	0.1	0.1	0.1	0.1	0.1	0.1	0.1	0.1	1e-05
HC11658	0.0359	0.10651	0.17869	0.2535	0.33184	0.41483	0.50411	0.60246	0.71556	0.86131	1	0.1	0.1	0.1	0.1	0.1	0.1	0.1	0.1	0.1	0.1	1e-05
HC11659	0.03875	0.04979	0.05725	0.06371	0.06988	0.07619	0.08307	0.09115	0.1019	0.12151	1	0.1	0.1	0.1	0.1	0.1	0.1	0.1	0.1	0.1	0.1	1e-05
HC1165	0	0	0	0	0	0	0	0	0	0	999	0.0878	0.0878	0.0878	0.0878	0.0878	0.0878	0.0878	0.0878	0.0878	0.0878	0.12198
HC11660	0	0	0	0	0	0	0	0	0	2e-05	1.14033	0.1	0.1	0.1	0.1	0.1	0.1	0.1	0.1	0.1	0.1	1e-05
HC11661	0	0	0	0	0	0	0	0	0	2e-05	2.32638	0	0	0	0	0	0	0	0	0	0	0.99999
HC11662	0	0	0	0	0	0	0	0	0	0	1	0.1	0.1	0.1	0.1	0.1	0.1	0.1	0.1	0.1	0.1	1e-05
HC11663	0.09393	0.11021	0.12065	0.1294	0.13755	0.14571	0.15441	0.16442	0.17742	0.2004	1	0.1	0.1	0.1	0.1	0.1	0.1	0.1	0.1	0.1	0.1	1e-05
HC11664	0.3866	0.41555	0.43298	0.447	0.45963	0.4719	0.48459	0.49874	0.51644	0.5461	1	0.1	0.1	0.1	0.1	0.1	0.1	0.1	0.1	0.1	0.1	1e-05
HC11665	0.1602	0.17988	0.19217	0.20229	0.21161	0.22082	0.23053	0.24158	0.25572	0.28026	1	0.1	0.1	0.1	0.1	0.1	0.1	0.1	0.1	0.1	0.1	1e-05
HC11666	0.17315	0.19329	0.20582	0.21612	0.22557	0.23491	0.24474	0.25589	0.27015	0.29482	103.187	0.09922	0.09922	0.09922	0.09922	0.09922	0.09922	0.09922	0.09922	0.09922	0.09922	0.00778
HC11667	0.09326	0.10949	0.1199	0.12863	0.13676	0.1449	0.15359	0.16359	0.17657	0.19952	1	0.1	0.1	0.1	0.1	0.1	0.1	0.1	0.1	0.1	0.1	1e-05
HC11668	0.00548	0.0096	0.01291	0.01607	0.01933	0.02288	0.02696	0.03203	0.03917	0.0532	1	0.1	0.1	0.1	0.1	0.1	0.1	0.1	0.1	0.1	0.1	1e-05
HC11669	0	0	0	0	0	0	0	0	0	1e-05	1	0.1	0.1	0.1	0.1	0.1	0.1	0.1	0.1	0.1	0.1	1e-05
HC1166	0.99999	1	1	1	1	1	1	1	1	1	11.7967	0.08168	0.08168	0.08168	0.08168	0.08168	0.08168	0.08168	0.08168	0.08168	0.08168	0.18317
HC11670	0.26256	0.34899	0.40471	0.45068	0.49254	0.53316	0.57478	0.62021	0.67485	0.75866	1	0.1	0.1	0.1	0.1	0.1	0.1	0.1	0.1	0.1	0.1	1e-05
HC11671	0	0	0	0	0	0	0	0	0	0	1	0.1	0.1	0.1	0.1	0.1	0.1	0.1	0.1	0.1	0.1	1e-05
HC11672	0.04881	0.1451	0.24128	0.33776	0.43479	0.5326	0.63147	0.73183	0.83443	0.94126	1.03017	0.1	0.1	0.1	0.1	0.1	0.1	0.1	0.1	0.1	0.1	1e-05
HC11673	0	0	0	0	0	0	0	0	0	0	231.502	0.09952	0.09952	0.09952	0.09952	0.09952	0.09952	0.09952	0.09952	0.09952	0.09952	0.00481
HC11674	0.58045	0.60482	0.61916	0.63053	0.64065	0.65037	0.66033	0.67131	0.68487	0.70717	1	0.1	0.1	0.1	0.1	0.1	0.1	0.1	0.1	0.1	0.1	1e-05
HC11675	0.10998	0.12728	0.13829	0.14746	0.15597	0.16446	0.17349	0.18384	0.19722	0.22074	1.03561	0.1	0.1	0.1	0.1	0.1	0.1	0.1	0.1	0.1	0.1	1e-05
HC11676	0.07559	0.09048	0.10014	0.1083	0.11594	0.12363	0.13188	0.14141	0.15386	0.17603	1	0.1	0.1	0.1	0.1	0.1	0.1	0.1	0.1	0.1	0.1	1e-05
HC11677	0	0	0	0	0	0	0	0	0	0	1	0.1	0.1	0.1	0.1	0.1	0.1	0.1	0.1	0.1	0.1	1e-05
HC11678	0	0	0	0	0	0	0	0	0	0	1	0.1	0.1	0.1	0.1	0.1	0.1	0.1	0.1	0.1	0.1	1e-05
HC11679	0	0	0	0	0	0	0	0	0	0	28.5021	0.09934	0.09934	0.09934	0.09934	0.09934	0.09934	0.09934	0.09934	0.09934	0.09934	0.00657
HC1167	0.47154	0.49384	0.50712	0.51774	0.52726	0.53646	0.54595	0.55649	0.56963	0.59156	1	0.1	0.1	0.1	0.1	0.1	0.1	0.1	0.1	0.1	0.1	1e-05
HC11680	0.81158	0.83419	0.84693	0.85672	0.86521	0.87315	0.88106	0.88953	0.8996	0.91522	1	0.1	0.1	0.1	0.1	0.1	0.1	0.1	0.1	0.1	0.1	1e-05
HC11681	0.99999	1	1	1	1	1	1	1	1	1	999	0	0	0	0	0	0	0	0	0	0	0.99999
HC11682	0	0	0	0	0	0	0	0	0	1e-05	195.959	0.09936	0.09936	0.09936	0.09936	0.09936	0.09936	0.09936	0.09936	0.09936	0.09936	0.00642
HC11683	0.78132	0.80478	0.81813	0.82845	0.83744	0.8459	0.85438	0.86351	0.87446	0.89167	1	0.1	0.1	0.1	0.1	0.1	0.1	0.1	0.1	0.1	0.1	1e-05
HC11684	0	0	0	0	0	0	0	0	0	3e-05	3.63488	0.09059	0.09059	0.09059	0.09059	0.09059	0.09059	0.09059	0.09059	0.09059	0.09059	0.0941
HC11685	0	0	0	0	0	0	0	0	0	0	1	0.1	0.1	0.1	0.1	0.1	0.1	0.1	0.1	0.1	0.1	1e-05
HC11686	0.36338	0.38569	0.39914	0.40996	0.41972	0.42921	0.43905	0.45005	0.46386	0.48713	1	0.1	0.1	0.1	0.1	0.1	0.1	0.1	0.1	0.1	0.1	1e-05
HC11687	0	0	0	0	0	0	0	0	0	1e-05	1	0.1	0.1	0.1	0.1	0.1	0.1	0.1	0.1	0.1	0.1	1e-05
HC11688	0	0	0	0	0	0	0	0	0	1e-05	1	0.1	0.1	0.1	0.1	0.1	0.1	0.1	0.1	0.1	0.1	1e-05
HC11689	0	0	0	0	0	0	0	0	0	0	238.689	0.09976	0.09976	0.09976	0.09976	0.09976	0.09976	0.09976	0.09976	0.09976	0.09976	0.0024
HC1168	0.03772	0.04863	0.05601	0.0624	0.06851	0.07477	0.0816	0.08963	0.10031	0.11982	1	0.1	0.1	0.1	0.1	0.1	0.1	0.1	0.1	0.1	0.1	1e-05
HC11690	0.99997	1	1	1	1	1	1	1	1	1	9.33828	0	0	0	0	0	0	0	0	0	0	0.99999
HC11691	0.00108	0.01075	0.03153	0.06457	0.11139	0.17419	0.25646	0.36433	0.51057	0.73534	1.05	0.09002	0.09002	0.09002	0.09002	0.09002	0.09002	0.09002	0.09002	0.09002	0.09002	0.09985
HC11692	0	0	0	0	0	0	0	0	0	1e-05	1	0.1	0.1	0.1	0.1	0.1	0.1	0.1	0.1	0.1	0.1	1e-05
HC11693	0	0	0	0	0	0	0	0	0	0.99991	1	0.1	0.1	0.1	0.1	0.1	0.1	0.1	0.1	0.1	0.1	1e-05
HC11694	0.39588	0.41794	0.43118	0.44181	0.45138	0.46067	0.47029	0.48102	0.49445	0.51704	1	0.1	0.1	0.1	0.1	0.1	0.1	0.1	0.1	0.1	0.1	1e-05
HC11695	0	0	0	0	0	0	0	0	0	2e-05	7.39067	0.09253	0.09253	0.09253	0.09253	0.09253	0.09253	0.09253	0.09253	0.09253	0.09253	0.07468
HC11696	0.12517	0.27352	0.39238	0.49679	0.59163	0.67923	0.76084	0.83708	0.908	0.97254	999	0	0	0	0	0	0	0	0	0	0	0.99999
HC11697	0.92536	0.94156	0.9501	0.95633	0.96149	0.96609	0.97045	0.97485	0.9797	0.98633	1	0.09793	0.09793	0.09793	0.09793	0.09793	0.09793	0.09793	0.09793	0.09793	0.09793	0.02067
HC11698	0	0	0	0	0	0	0	0	0	1e-05	25.601	0.09637	0.09637	0.09637	0.09637	0.09637	0.09637	0.09637	0.09637	0.09637	0.09637	0.0363
HC11699	0	0	0	0	0	0	0	0	0	1e-05	1	0.1	0.1	0.1	0.1	0.1	0.1	0.1	0.1	0.1	0.1	1e-05
HC1169	0.03258	0.09908	0.16824	0.24072	0.3173	0.39908	0.48777	0.58632	0.70088	0.85101	999	0	0	0	0	0	0	0	0	0	0	0.99999
HC116	0.70958	0.73421	0.74844	0.75957	0.76936	0.77866	0.78808	0.79832	0.81079	0.83079	1	0.1	0.1	0.1	0.1	0.1	0.1	0.1	0.1	0.1	0.1	1e-05
HC11700	0	0	0	0	0	0	0	0	0	0	1	0.1	0.1	0.1	0.1	0.1	0.1	0.1	0.1	0.1	0.1	1e-05
HC11701	0	0	0	0	0	0	0	0	0	1e-05	1.38422	0.1	0.1	0.1	0.1	0.1	0.1	0.1	0.1	0.1	0.1	1e-05
HC11702	0	0	0	0	0	0	0	0	0	1e-05	1	0.1	0.1	0.1	0.1	0.1	0.1	0.1	0.1	0.1	0.1	1e-05
HC11703	0.53513	0.55881	0.57282	0.58396	0.59392	0.60351	0.61337	0.62427	0.63779	0.66017	1	0.1	0.1	0.1	0.1	0.1	0.1	0.1	0.1	0.1	0.1	1e-05
HC11704	0.26316	0.28521	0.29868	0.30961	0.31955	0.32928	0.33944	0.35086	0.36532	0.38996	1	0.1	0.1	0.1	0.1	0.1	0.1	0.1	0.1	0.1	0.1	1e-05
HC11705	0	0	0	0	0	0	0	0	0	2e-05	51.0517	0.09953	0.09953	0.09953	0.09953	0.09953	0.09953	0.09953	0.09953	0.09953	0.09953	0.0047
HC11706	0	0	0	0	0	0	0	0	0	0	25.609	0.09958	0.09958	0.09958	0.09958	0.09958	0.09958	0.09958	0.09958	0.09958	0.09958	0.00421
HC11707	0	0	0	0	0	0	0	0	0	1e-05	1	0.1	0.1	0.1	0.1	0.1	0.1	0.1	0.1	0.1	0.1	1e-05
HC11708	0	0	0	0	0	0	0	0	0	0	43.3653	0.09814	0.09814	0.09814	0.09814	0.09814	0.09814	0.09814	0.09814	0.09814	0.09814	0.01856
HC11709	0	0	0	0	0	0	0	0	0	1e-05	1	0.1	0.1	0.1	0.1	0.1	0.1	0.1	0.1	0.1	0.1	1e-05
HC1170	0.15451	0.17398	0.18616	0.1962	0.20544	0.21459	0.22425	0.23524	0.24932	0.27379	1	0.1	0.1	0.1	0.1	0.1	0.1	0.1	0.1	0.1	0.1	1e-05
HC11710	0	0	0	0	0	0	0	0	0	1e-05	8.08492	0.09135	0.09135	0.09135	0.09135	0.09135	0.09135	0.09135	0.09135	0.09135	0.09135	0.08652
HC11711	0.04542	0.1195	0.19016	0.26104	0.33395	0.41051	0.49278	0.58401	0.69093	0.83546	1.70162	0.05496	0.05496	0.05496	0.05496	0.05496	0.05496	0.05496	0.05496	0.05496	0.05496	0.45042
HC11712	0	0	0	0	0	0	0	0	0	0	32.9848	0.09692	0.09692	0.09692	0.09692	0.09692	0.09692	0.09692	0.09692	0.09692	0.09692	0.03078
HC11713	0.03475	0.04532	0.05251	0.05877	0.06477	0.07093	0.07766	0.0856	0.09619	0.11559	1	0.1	0.1	0.1	0.1	0.1	0.1	0.1	0.1	0.1	0.1	1e-05
HC11714	0.05466	0.06759	0.07614	0.08344	0.09034	0.09735	0.10491	0.11373	0.12533	0.14626	1	0.1	0.1	0.1	0.1	0.1	0.1	0.1	0.1	0.1	0.1	1e-05
HC11715	0.0845	0.11667	0.13894	0.15839	0.17708	0.19622	0.21704	0.2414	0.27346	0.33067	4.95636	0.1	0.1	0.1	0.1	0.1	0.1	0.1	0.1	0.1	0.1	1e-05
HC11716	0.5849	0.6093	0.62366	0.63504	0.64517	0.65489	0.66485	0.67582	0.68937	0.71164	1	0.1	0.1	0.1	0.1	0.1	0.1	0.1	0.1	0.1	0.1	1e-05
HC11717	0	0	0	0	0	0	0	0	0	1e-05	1	0.1	0.1	0.1	0.1	0.1	0.1	0.1	0.1	0.1	0.1	1e-05
HC11718	0.0053	0.00935	0.01262	0.01574	0.01897	0.02248	0.02654	0.03157	0.03867	0.05263	1	0.1	0.1	0.1	0.1	0.1	0.1	0.1	0.1	0.1	0.1	1e-05
HC11719	0.01617	0.02338	0.02858	0.03326	0.03787	0.04271	0.04811	0.0546	0.06344	0.08013	1	0.1	0.1	0.1	0.1	0.1	0.1	0.1	0.1	0.1	0.1	1e-05
HC1171	0	0	0	0	0	0	0	0	0	3e-05	1	0.1	0.1	0.1	0.1	0.1	0.1	0.1	0.1	0.1	0.1	1e-05
HC11720	0	0	0	0	0	0	0	0	0	1e-05	1	0.1	0.1	0.1	0.1	0.1	0.1	0.1	0.1	0.1	0.1	1e-05
HC11721	9e-05	0.00106	0.00342	0.00751	0.0138	0.023	0.03635	0.05637	0.08954	0.16489	1	0.1	0.1	0.1	0.1	0.1	0.1	0.1	0.1	0.1	0.1	1e-05
HC11722	0.20319	0.22419	0.23716	0.24777	0.25748	0.26703	0.27705	0.28839	0.30282	0.32766	1	0.1	0.1	0.1	0.1	0.1	0.1	0.1	0.1	0.1	0.1	1e-05
HC11723	0.48228	0.50486	0.5183	0.52902	0.53864	0.54792	0.5575	0.56812	0.58136	0.60342	1	0.1	0.1	0.1	0.1	0.1	0.1	0.1	0.1	0.1	0.1	1e-05
HC11724	0	0	0	0	0	0	0	0	0	0	65.9675	0.09755	0.09755	0.09755	0.09755	0.09755	0.09755	0.09755	0.09755	0.09755	0.09755	0.02451
HC11725	0	0	0	0	0	0	0	0	0	1e-05	1	0.1	0.1	0.1	0.1	0.1	0.1	0.1	0.1	0.1	0.1	1e-05
HC11726	0.95388	0.96705	0.97365	0.97826	0.98193	0.98507	0.9879	0.99059	0.99333	0.99655	1	0.1	0.1	0.1	0.1	0.1	0.1	0.1	0.1	0.1	0.1	1e-05
HC11727	0.30921	0.36672	0.40241	0.43149	0.4579	0.48363	0.51026	0.53984	0.57653	0.6366	999	0	0	0	0	0	0	0	0	0	0	0.99999
HC11728	0	0	0	0	0	0	0	0	0	0	1	0.1	0.1	0.1	0.1	0.1	0.1	0.1	0.1	0.1	0.1	1e-05
HC11729	0	0	0	0	0	0	0	0	0	0	1	0.1	0.1	0.1	0.1	0.1	0.1	0.1	0.1	0.1	0.1	1e-05
HC1172	0.99999	1	1	1	1	1	1	1	1	1	999	0	0	0	0	0	0	0	0	0	0	0.99999
HC11730	0	0	0	0	0	0	0	0	0	0	1	0.1	0.1	0.1	0.1	0.1	0.1	0.1	0.1	0.1	0.1	1e-05
HC11731	0	0	0	0	0	0	0	0	0	2e-05	1	0.1	0.1	0.1	0.1	0.1	0.1	0.1	0.1	0.1	0.1	1e-05
HC11732	0	0	0	0	0	0	0	0	0	0	1	0.1	0.1	0.1	0.1	0.1	0.1	0.1	0.1	0.1	0.1	1e-05
HC11733	0	0	0	0	0	0	0	0	0	0	1	0.1	0.1	0.1	0.1	0.1	0.1	0.1	0.1	0.1	0.1	1e-05
HC11734	0	0	0	0	0	0	0	0	0	2e-05	1	0.1	0.1	0.1	0.1	0.1	0.1	0.1	0.1	0.1	0.1	1e-05
HC11735	0	0	0	0	0	0	0	0	0	2e-05	1	0.1	0.1	0.1	0.1	0.1	0.1	0.1	0.1	0.1	0.1	1e-05
HC11736	0	0	0	0	0	0	0	0	0	1e-05	22.7493	0.09813	0.09813	0.09813	0.09813	0.09813	0.09813	0.09813	0.09813	0.09813	0.09813	0.01875
HC11737	0	0	0	0	0	0	0	0	0	1e-05	1.06893	0.1	0.1	0.1	0.1	0.1	0.1	0.1	0.1	0.1	0.1	1e-05
HC11738	0.99999	1	1	1	1	1	1	1	1	1	69.4355	0	0	0	0	0	0	0	0	0	0	0.99999
HC11739	0	0	0	0	0	0	0	0	0	0	2.11223	0.09484	0.09484	0.09484	0.09484	0.09484	0.09484	0.09484	0.09484	0.09484	0.09484	0.05156
HC1173	0.86814	0.88834	0.89946	0.90787	0.91505	0.92167	0.92816	0.93498	0.94292	0.95478	1	0.1	0.1	0.1	0.1	0.1	0.1	0.1	0.1	0.1	0.1	1e-05
HC11740	0.11285	0.13032	0.14142	0.15066	0.15923	0.16778	0.17686	0.18726	0.2007	0.2243	1	0.1	0.1	0.1	0.1	0.1	0.1	0.1	0.1	0.1	0.1	1e-05
HC11741	0.1374	0.15613	0.16792	0.17767	0.18668	0.19561	0.20507	0.21585	0.22972	0.2539	1	0.1	0.1	0.1	0.1	0.1	0.1	0.1	0.1	0.1	0.1	1e-05
HC11742	0.11019	0.26769	0.39998	0.51706	0.62225	0.71696	0.80165	0.87603	0.93884	0.98646	1.02354	0	0	0	0	0	0	0	0	0	0	0.99999
HC11743	0.07438	0.18019	0.2739	0.36278	0.44954	0.53588	0.62328	0.71352	0.80961	0.91979	999	0	0	0	0	0	0	0	0	0	0	0.99999
HC11744	0	0	0	0	0	0	0	0	0	0	1	0.1	0.1	0.1	0.1	0.1	0.1	0.1	0.1	0.1	0.1	1e-05
HC11745	0.69322	0.71926	0.73432	0.7461	0.75648	0.76634	0.77633	0.78721	0.80044	0.8217	1	0.1	0.1	0.1	0.1	0.1	0.1	0.1	0.1	0.1	0.1	1e-05
HC11746	0	0	0	0	0	0	0	0	0	0	1	0.1	0.1	0.1	0.1	0.1	0.1	0.1	0.1	0.1	0.1	1e-05
HC11747	1e-05	0.00056	0.00367	0.01268	0.03219	0.06828	0.12925	0.22761	0.38594	0.66547	1.02205	0.1	0.1	0.1	0.1	0.1	0.1	0.1	0.1	0.1	0.1	1e-05
HC11748	0.08271	0.09817	0.10816	0.11655	0.12441	0.13229	0.14073	0.15046	0.16314	0.18565	1	0.1	0.1	0.1	0.1	0.1	0.1	0.1	0.1	0.1	0.1	1e-05
HC11749	0	0	0	0	0	0	0	0	0	0	1	0.1	0.1	0.1	0.1	0.1	0.1	0.1	0.1	0.1	0.1	1e-05
HC1174	0	0	0	0	0	0	0	0	0	1e-05	1	0.1	0.1	0.1	0.1	0.1	0.1	0.1	0.1	0.1	0.1	1e-05
HC11750	0.13462	0.15323	0.16494	0.17464	0.18361	0.1925	0.20192	0.21267	0.22649	0.25062	1	0.1	0.1	0.1	0.1	0.1	0.1	0.1	0.1	0.1	0.1	1e-05
HC11751	0	0	0	0	0	0	0	0	0	2e-05	1	0.1	0.1	0.1	0.1	0.1	0.1	0.1	0.1	0.1	0.1	1e-05
HC11752	0	0	0	0	0	0	0	0	0	1e-05	1	0.1	0.1	0.1	0.1	0.1	0.1	0.1	0.1	0.1	0.1	1e-05
HC11753	0	0	0	0	0	0	0	0	0	0	32.9953	0.09955	0.09955	0.09955	0.09955	0.09955	0.09955	0.09955	0.09955	0.09955	0.09955	0.00454
HC11754	NA	NA	NA	NA	NA	NA	NA	NA	NA	NA	NA	NA	NA	NA	NA	NA	NA	NA	NA	NA	NA	NA
HC11755	0	0	0	0	0	0	0	0	0	0	1	0.1	0.1	0.1	0.1	0.1	0.1	0.1	0.1	0.1	0.1	1e-05
HC11756	0.20916	0.2303	0.24334	0.254	0.26375	0.27333	0.28338	0.29474	0.30919	0.33404	1	0.1	0.1	0.1	0.1	0.1	0.1	0.1	0.1	0.1	0.1	1e-05
HC11757	0	0	0	0	0	0	0	0	0	1e-05	1	0.1	0.1	0.1	0.1	0.1	0.1	0.1	0.1	0.1	0.1	1e-05
HC11758	0.06145	0.07507	0.08401	0.09161	0.09878	0.10603	0.11384	0.12291	0.13482	0.15619	76.7908	0.0998	0.0998	0.0998	0.0998	0.0998	0.0998	0.0998	0.0998	0.0998	0.0998	0.00198
HC11759	0	0	0	0	0	0	0	0	0	0	1	0.1	0.1	0.1	0.1	0.1	0.1	0.1	0.1	0.1	0.1	1e-05
HC1175	0.002	0.0044	0.00658	0.00882	0.01124	0.01397	0.01723	0.0214	0.02745	0.03979	61.2129	0.1	0.1	0.1	0.1	0.1	0.1	0.1	0.1	0.1	0.1	1e-05
HC11760	0	0	0	0	0	0	0	0	0	0	1	0.1	0.1	0.1	0.1	0.1	0.1	0.1	0.1	0.1	0.1	1e-05
HC11761	0	0	0	0	0	0	0	0	0	0	62.6869	0.09976	0.09976	0.09976	0.09976	0.09976	0.09976	0.09976	0.09976	0.09976	0.09976	0.00237
HC11762	0	0	0	0	0	0	0	0	0	0	1	0.1	0.1	0.1	0.1	0.1	0.1	0.1	0.1	0.1	0.1	1e-05
HC11763	2e-05	0.00066	0.00375	0.01181	0.02807	0.05675	0.10388	0.17948	0.30439	0.54837	1.06111	0.1	0.1	0.1	0.1	0.1	0.1	0.1	0.1	0.1	0.1	1e-05
HC11764	0	0	0	0	0	0	0	0	0	1e-05	1	0.1	0.1	0.1	0.1	0.1	0.1	0.1	0.1	0.1	0.1	1e-05
HC11765	0.00442	0.0246	0.05538	0.09573	0.14602	0.20759	0.28317	0.37801	0.50402	0.70258	219.674	0	0	0	0	0	0	0	0	0	0	0.99999
HC11766	0.38012	0.58387	0.70296	0.7876	0.85165	0.90116	0.93929	0.96775	0.98741	0.99829	999	0	0	0	0	0	0	0	0	0	0	0.99999
HC11767	0	0	0	0	0	0	0	0	0	2e-05	1.10296	0.1	0.1	0.1	0.1	0.1	0.1	0.1	0.1	0.1	0.1	1e-05
HC11768	0.55936	0.58345	0.59767	0.60895	0.61902	0.6287	0.63863	0.64959	0.66316	0.68556	1	0.1	0.1	0.1	0.1	0.1	0.1	0.1	0.1	0.1	0.1	1e-05
HC11769	0.0022	0.01767	0.04685	0.08974	0.14707	0.22033	0.31217	0.42737	0.57589	0.78805	1.02822	0.1	0.1	0.1	0.1	0.1	0.1	0.1	0.1	0.1	0.1	1e-05
HC1176	0.01425	0.05977	0.11748	0.18479	0.26117	0.34702	0.44366	0.55386	0.6836	0.85157	1.03173	0.1	0.1	0.1	0.1	0.1	0.1	0.1	0.1	0.1	0.1	1e-05
HC11770	1	1	1	1	1	1	1	1	1	1	999	0	0	0	0	0	0	0	0	0	0	0.99999
HC11771	0.01313	0.05696	0.11367	0.18056	0.25701	0.34336	0.44091	0.55235	0.68357	0.8529	1.05	0.09	0.09	0.09	0.09	0.09	0.09	0.09	0.09	0.09	0.09	0.1
HC11772	0	0	0	0	0	0	0	0	0	1e-05	1	0.1	0.1	0.1	0.1	0.1	0.1	0.1	0.1	0.1	0.1	1e-05
HC11773	0.09496	0.20188	0.28998	0.37099	0.44898	0.52635	0.60519	0.68808	0.77954	0.89313	999	0	0	0	0	0	0	0	0	0	0	0.99999
HC11774	0	0	0	5e-05	0.00048	0.00274	0.01173	0.04134	0.12925	0.40509	1.29249	0.1	0.1	0.1	0.1	0.1	0.1	0.1	0.1	0.1	0.1	1e-05
HC11775	0.00032	0.00545	0.0204	0.04886	0.09433	0.16061	0.25242	0.37655	0.54481	0.7876	1	0.08631	0.08631	0.08631	0.08631	0.08631	0.08631	0.08631	0.08631	0.08631	0.08631	0.13687
HC11776	0.0104	0.04535	0.0911	0.14588	0.20967	0.28345	0.36932	0.47143	0.59892	0.78226	1	0.1	0.1	0.1	0.1	0.1	0.1	0.1	0.1	0.1	0.1	1e-05
HC11777	0	0	0	0	0	0	0	0	0	0	1	0.1	0.1	0.1	0.1	0.1	0.1	0.1	0.1	0.1	0.1	1e-05
HC11778	0	0	0	0	0	0	0	0	0	0	1	0.1	0.1	0.1	0.1	0.1	0.1	0.1	0.1	0.1	0.1	1e-05
HC11779	0	0	0	0	0	0	0	0	0	0	77.5827	0.09909	0.09909	0.09909	0.09909	0.09909	0.09909	0.09909	0.09909	0.09909	0.09909	0.00914
HC1177	0	0	0	0	0	0	0	0	0	0	22.3618	0.09935	0.09935	0.09935	0.09935	0.09935	0.09935	0.09935	0.09935	0.09935	0.09935	0.00652
HC11780	0	0	0	0	0	0	0	0	0	0	1	0.1	0.1	0.1	0.1	0.1	0.1	0.1	0.1	0.1	0.1	1e-05
HC11781	0.17809	0.19839	0.21101	0.22136	0.23087	0.24025	0.25011	0.2613	0.2756	0.30032	1	0.1	0.1	0.1	0.1	0.1	0.1	0.1	0.1	0.1	0.1	1e-05
HC11782	0.99999	1	1	1	1	1	1	1	1	1	999	0	0	0	0	0	0	0	0	0	0	0.99999
HC11783	0.48598	0.50863	0.52211	0.53287	0.54251	0.55182	0.56141	0.57206	0.58532	0.60741	1	0.1	0.1	0.1	0.1	0.1	0.1	0.1	0.1	0.1	0.1	1e-05
HC11784	0	0	0	0	0	0	0	0	0	0	1	0.1	0.1	0.1	0.1	0.1	0.1	0.1	0.1	0.1	0.1	1e-05
HC11785	0	0	0	0	0	0	0	0	0	1e-05	1	0.1	0.1	0.1	0.1	0.1	0.1	0.1	0.1	0.1	0.1	1e-05
HC11786	0.99999	1	1	1	1	1	1	1	1	1	999	0.00273	0.00273	0.00273	0.00273	0.00273	0.00273	0.00273	0.00273	0.00273	0.00273	0.97268
HC11787	0.14981	0.16908	0.18116	0.19113	0.20031	0.2094	0.21901	0.22994	0.24397	0.26837	1	0.1	0.1	0.1	0.1	0.1	0.1	0.1	0.1	0.1	0.1	1e-05
HC11788	0.10171	0.1185	0.12923	0.13819	0.14652	0.15485	0.16372	0.1739	0.1871	0.21035	1	0.1	0.1	0.1	0.1	0.1	0.1	0.1	0.1	0.1	0.1	1e-05
HC11789	0.02479	0.0337	0.03992	0.04539	0.05071	0.05622	0.06229	0.0695	0.07922	0.09725	1	0.1	0.1	0.1	0.1	0.1	0.1	0.1	0.1	0.1	0.1	1e-05
HC1178	0.04744	0.14172	0.23632	0.33157	0.42771	0.525	0.6238	0.72462	0.82846	0.93799	1	0.09256	0.09256	0.09256	0.09256	0.09256	0.09256	0.09256	0.09256	0.09256	0.09256	0.07435
HC11790	0	0	0	0	0	0	0	0	0	2e-05	53.3399	0.09936	0.09936	0.09936	0.09936	0.09936	0.09936	0.09936	0.09936	0.09936	0.09936	0.0064
HC11791	0.02035	0.07326	0.13445	0.20244	0.27725	0.35964	0.45123	0.55507	0.67779	0.84048	1.0499	0.09001	0.09001	0.09001	0.09001	0.09001	0.09001	0.09001	0.09001	0.09001	0.09001	0.09993
HC11792	0.05492	0.06788	0.07645	0.08376	0.09067	0.09769	0.10526	0.11409	0.12571	0.14665	68.6277	0.09931	0.09931	0.09931	0.09931	0.09931	0.09931	0.09931	0.09931	0.09931	0.09931	0.00688
HC11793	0	0	0	0	0	0	0	0	0	1e-05	1	0.1	0.1	0.1	0.1	0.1	0.1	0.1	0.1	0.1	0.1	1e-05
HC11794	0.28151	0.30373	0.31727	0.32823	0.33819	0.34792	0.35806	0.36945	0.38384	0.40832	1	0.1	0.1	0.1	0.1	0.1	0.1	0.1	0.1	0.1	0.1	1e-05
HC11795	0	0	0	0	0	0	0	0	0	0	1	0.1	0.1	0.1	0.1	0.1	0.1	0.1	0.1	0.1	0.1	1e-05
HC11796	0	0	0	0	0	0	0	0	0	2e-05	1.30408	0.1	0.1	0.1	0.1	0.1	0.1	0.1	0.1	0.1	0.1	1e-05
HC11797	0	0	0	0	0	0	0	0	0	2e-05	1	0.1	0.1	0.1	0.1	0.1	0.1	0.1	0.1	0.1	0.1	1e-05
HC11798	0	0	0	0	0	0	0	0	0	1e-05	1	0.1	0.1	0.1	0.1	0.1	0.1	0.1	0.1	0.1	0.1	1e-05
HC11799	0	0	0	0	0	0	0	0	0	0	1	0.1	0.1	0.1	0.1	0.1	0.1	0.1	0.1	0.1	0.1	1e-05
HC1179	0.53307	0.55671	0.5707	0.58183	0.59178	0.60136	0.61121	0.6221	0.63561	0.65799	1	0.1	0.1	0.1	0.1	0.1	0.1	0.1	0.1	0.1	0.1	1e-05
[truncated: 18,364 more rows]

## Sheet: Likelihoods
Gene	M1	M2	M3	M7	M8
HC10000.out	-759.53	-759.53	-759.53	-759.53	-759.53
HC10001.out	-287.334	-286.898	-286.9	-287.334	-286.898
HC10002.out	-746.675	-746.675	-746.675	-746.675	-746.675
HC10003.out	-1366.51	-1366.5	-1366.5	-1366.51	-1366.5
HC10004.out	-710.272	-710.272	-710.272	-710.273	-710.273
HC10005.out	-609.798	-608.718	-608.718	-609.798	-608.718
HC10006.out	-256.824	-256.824	-256.824	-256.824	-256.824
HC10007.out	-280.683	-280.567	-280.567	-280.685	-280.567
HC10008.out	-1533.65	-1533.65	-1533.65	-1533.65	-1533.65
HC10009.out	-224.809	-224.809	-224.809	-224.809	-224.809
HC1000.out	-511.545	-511.28	-511.28	-511.545	-511.28
HC10010.out	-241.455	-241.302	-241.302	-241.454	-241.302
HC10011.out	-440.32	-440.32	-440.32	-440.32	-440.32
HC10012.out	-2928.44	-2928.44	-2928.44	-2928.44	-2928.44
HC10013.out	-564.222	-564.222	-564.222	-564.222	-564.222
HC10014.out	-1272.87	-1272.87	-1272.87	-1272.87	-1272.87
HC10015.out	-1648.11	-1648.11	-1648.11	-1648.11	-1648.11
HC10016.out	-557.755	-557.755	-557.755	-557.755	-557.755
HC10017.out	-1092.12	-1092.08	-1092.08	-1092.12	-1092.08
HC10018.out	-1403.32	-1402.37	-1402.37	-1403.32	-1402.37
HC10019.out	-1256.92	-1256.92	-1256.92	-1256.92	-1256.92
HC1001.out	-285.713	-284.855	-284.855	-285.713	-284.855
HC10020.out	-287.853	-287.465	-287.465	-287.853	-287.465
HC10021.out	-462.397	-462.017	-462.017	-462.397	-462.017
HC10022.out	-338.355	-338.272	-338.272	-338.355	-338.272
HC10023.out	-345.76	-345.76	-345.76	-345.76	-345.76
HC10024.out	-322.805	-322.146	-322.146	-322.805	-322.146
HC10025.out	-332.098	-330.761	-330.761	-332.099	-330.761
HC10026.out	-282.858	-282.456	-282.456	-282.858	-282.456
HC10027.out	-125.601	-125.601	-125.601	-125.601	-125.601
HC10028.out	-89.6151	-89.6151	-89.6151	-89.6151	-89.6151
HC10029.out	-90.7655	-90.7655	-90.7655	-90.7655	-90.7655
HC1002.out	-528.726	-528.726	-528.726	-528.726	-528.726
HC10030.out	-325.354	-325.354	-325.354	-325.355	-325.355
HC10031.out	-355.036	-354.934	-354.934	-355.036	-354.934
HC10032.out	-312.924	-312.924	-312.924	-312.924	-312.924
HC10033.out	-451.092	-450.475	-450.475	-451.092	-450.475
HC10034.out	-270.798	-270.798	-270.798	-270.798	-270.798
HC10035.out	-265.444	-265.001	-265.001	-265.444	-264.943
HC10036.out	-217.351	-217.351	-217.351	-217.351	-217.351
HC10037.out	-393.669	-393.096	-393.096	-393.669	-393.096
HC10038.out	-159.682	-159.121	-159.119	-159.682	-159.119
HC10039.out	-241.654	-241.654	-241.654	-241.654	-241.654
HC1003.out	-642.892	-640.675	-640.675	-642.892	-640.675
HC10040.out	-258.29	-258.29	-258.29	-258.29	-258.29
HC10041.out	NA	NA	NA	NA	NA
HC10042.out	-363.578	-363.172	-363.174	-363.578	-363.172
HC10043.out	-324.489	-324.489	-324.489	-324.489	-324.489
HC10044.out	-157.414	-157.414	-157.414	-157.414	-157.414
HC10045.out	-475.507	-474.942	-474.941	-475.507	-474.941
HC10046.out	-1452.21	-1450.59	-1450.59	-1452.21	-1450.59
HC10047.out	-1421.85	-1421.85	-1421.85	-1421.85	-1421.85
HC10048.out	-430.726	-430.726	-430.726	-430.726	-430.726
HC10049.out	-381.823	-381.823	-381.823	-381.823	-381.823
HC1004.out	-510.163	-510.163	-510.163	-510.163	-510.163
HC10050.out	-377.195	-377.195	-377.195	-377.195	-377.195
HC10051.out	-328.274	-328.274	-328.274	-328.274	-328.274
HC10052.out	-666.183	-665.988	-665.988	-666.186	-665.988
HC10053.out	-247.051	-247.051	-247.051	-247.051	-247.051
HC10054.out	-1883.31	-1882.76	-1882.76	-1883.31	-1882.77
HC10055.out	-356.587	-356.587	-356.588	-356.587	-356.587
HC10056.out	-109.693	-109.323	-109.324	-109.693	-109.323
HC10057.out	-747.422	-747.422	-747.422	-747.422	-747.422
HC10058.out	-481.532	-481.532	-481.532	-481.532	-481.532
HC10059.out	-1253.45	-1253.45	-1253.45	-1253.45	-1253.45
HC1005.out	-873.289	-873.289	-873.289	-873.289	-873.289
HC10060.out	-555.551	-555.551	-555.551	-555.551	-555.551
HC10061.out	-368.431	-368.431	-368.431	-368.431	-368.431
HC10062.out	-139.876	-139.876	-139.876	-139.876	-139.876
HC10063.out	-39.5697	-39.5697	-39.5697	-39.5697	-39.5697
HC10064.out	-533.706	-533.706	-533.706	-533.706	-533.706
HC10065.out	-1159.31	-1159.31	-1159.31	-1159.31	-1159.31
HC10066.out	-2391.17	-2391.16	-2391.16	-2391.17	-2391.16
HC10067.out	-1753.91	-1753.91	-1753.91	-1753.91	-1753.95
HC10068.out	-321.534	-321.534	-321.534	-321.534	-321.534
HC10069.out	-103.391	-103.298	-103.298	-103.391	-103.121
HC1006.out	-2950.28	-2949.84	-2949.84	-2950.28	-2949.84
HC10070.out	-171.437	-171.437	-171.437	-171.437	-171.437
HC10071.out	-192.026	-192.026	-192.026	-192.027	-192.027
HC10072.out	-136.718	-136.718	-136.718	-136.718	-136.718
HC10073.out	-580.82	-580.82	-580.82	-580.82	-580.82
HC10074.out	-195.89	-195.89	-195.89	-195.89	-195.89
HC10075.out	-174.779	-171.85	-171.85	-174.78	-171.85
HC10076.out	-242.018	-241.855	-241.855	-242.02	-241.855
HC10077.out	-369.062	-369.062	-369.062	-369.062	-369.062
HC10078.out	-276.499	-276.499	-276.499	-276.499	-276.499
HC10079.out	-221.064	-221.064	-221.064	-221.064	-221.064
HC1007.out	-3639.32	-3639.07	-3639.07	-3639.32	-3639.07
HC10080.out	-147.695	-147.695	-147.695	-147.695	-147.695
HC10081.out	NA	NA	NA	NA	NA
HC10082.out	-122.294	-122.294	-122.294	-122.294	-122.294
HC10083.out	NA	NA	NA	NA	NA
HC10084.out	-364.74	-364.641	-364.641	-364.74	-364.641
HC10085.out	-472.36	-471.276	-471.276	-472.36	-471.276
HC10086.out	-266.912	-266.373	-266.373	-266.912	-266.275
HC10087.out	-172.231	-172.231	-172.231	-172.231	-172.231
HC10088.out	-1820.77	-1820.77	-1820.77	-1820.77	-1820.77
HC10089.out	-374.135	-373.241	-373.242	-374.135	-373.24
HC1008.out	-4345.48	-4345.26	-4345.26	-4345.48	-4345.26
HC10090.out	-2291.12	-2291.12	-2291.12	-2291.12	-2291.12
HC10091.out	-358.069	-357.371	-357.371	-358.069	-357.173
HC10092.out	-367.696	-367.695	-367.695	-367.699	-367.695
HC10093.out	-633.051	-632.705	-632.705	-633.051	-632.705
HC10094.out	-303.863	-303.863	-303.863	-303.863	-303.863
HC10095.out	-1422.51	-1422.51	-1422.51	-1422.51	-1422.51
HC10096.out	-357.261	-357.261	-357.261	-357.261	-357.261
HC10097.out	-332.341	-332.341	-332.341	-332.341	-332.341
HC10098.out	-361.151	-361.151	-361.151	-361.151	-361.151
HC10099.out	NA	NA	NA	NA	NA
HC1009.out	-1021.32	-1021.32	-1021.32	-1021.32	-1021.32
HC100.out	-407.262	-407.262	-407.262	-407.263	-407.263
HC10100.out	-272.292	-271.533	-271.533	-272.292	-271.533
HC10101.out	-1106.49	-1106.05	-1106.05	-1106.49	-1106.05
HC10102.out	-814.5	-814.5	-814.5	-814.5	-814.5
HC10103.out	-642.894	-642.461	-642.461	-642.894	-642.461
HC10104.out	-137.648	-137.648	-137.648	-137.648	-137.648
HC10105.out	-87.7863	-87.7863	-87.7863	-87.7863	-87.7863
HC10106.out	-2652.08	-2652.08	-2652.08	-2652.08	-2652.08
HC10107.out	NA	NA	NA	NA	NA
HC10108.out	-1692.82	-1692.82	-1692.82	-1692.82	-1692.82
HC10109.out	-238.515	-238.149	-238.149	-238.516	-238.149
HC1010.out	-417.658	-417.611	-417.611	-417.66	-417.611
HC10110.out	-1383.92	-1383.92	-1383.92	-1383.92	-1383.92
HC10111.out	-741.395	-741.395	-741.395	-741.395	-741.395
HC10112.out	-1041.79	-1041.79	-1041.79	-1041.79	-1041.79
HC10113.out	-206.848	-206.848	-206.848	-206.848	-206.848
HC10114.out	-15072.6	-15072.6	-15072.6	-15072.6	-15072.6
HC10115.out	-5649.58	-5649.58	-5649.58	-5649.58	-5649.58
HC10116.out	-965.944	-965.944	-965.944	-965.944	-965.944
HC10117.out	-12110.6	-12110.6	-12110.6	-12110.6	-12110.6
HC10118.out	-2629.54	-2629.54	-2629.54	-2629.54	-2629.54
HC10119.out	-2518.06	-2518.06	-2518.06	-2518.06	-2518.06
HC1011.out	NA	NA	NA	NA	NA
HC10120.out	-224.357	-224.357	-224.357	-224.357	-224.357
HC10121.out	-219.966	-219.266	-219.266	-219.966	-219.267
HC10122.out	-550.704	-550.577	-550.578	-550.704	-550.577
HC10123.out	-536.44	-535.382	-535.382	-536.44	-535.382
HC10124.out	-4618.34	-4618.29	-4618.29	-4618.34	-4618.29
HC10125.out	-2191.29	-2190	-2190	-2191.29	-2190
HC10126.out	-991.777	-991.777	-991.777	-991.777	-991.777
HC10127.out	-1126.52	-1125.61	-1125.8	-1126.52	-1125.61
HC10128.out	-415.224	-415.118	-415.118	-415.224	-415.12
HC10129.out	-2248.78	-2248.78	-2248.78	-2248.78	-2248.78
HC1012.out	-1056.76	-1054.41	-1054.41	-1056.89	-1054.41
HC10130.out	-2908.29	-2908.19	-2908.19	-2908.29	-2908.19
HC10131.out	NA	NA	NA	NA	NA
HC10132.out	-142.886	-139.179	-138.745	-142.909	-139.446
HC10133.out	NA	NA	NA	NA	NA
HC10134.out	-116.126	-116.126	-116.126	-116.126	-116.126
HC10135.out	NA	NA	NA	NA	NA
HC10136.out	-6468.05	-6468.05	-6468.05	-6468.05	-6468.05
HC10137.out	-684.538	-684.538	-684.538	-684.538	-684.538
HC10138.out	-921.159	-921.159	-921.159	-921.159	-921.159
HC10139.out	-67.7867	-67.7867	-67.7867	-67.7867	-67.7867
HC1013.out	-3472.05	-3472.05	-3472.05	-3472.06	-3472.06
HC10140.out	-2013.49	-2013.49	-2013.49	-2013.49	-2013.49
HC10141.out	-394.67	-394.67	-394.67	-394.67	-394.67
HC10142.out	-830.58	-829.092	-829.092	-830.581	-829.092
HC10143.out	-817.384	-816.965	-816.965	-817.384	-816.965
HC10144.out	-610.453	-608.697	-608.705	-610.453	-608.697
HC10145.out	-525.438	-524.783	-524.784	-525.438	-524.783
HC10146.out	-108.899	-108.687	-108.687	-108.899	-108.687
HC10147.out	-183.557	-183.557	-183.557	-183.557	-183.557
HC10148.out	-947.144	-947.144	-947.144	-947.145	-947.144
HC10149.out	-810.631	-810.631	-810.631	-810.631	-810.631
HC1014.out	-423.683	-422.678	-422.678	-423.685	-422.678
HC10150.out	-161.479	-161.386	-161.386	-161.479	-161.387
HC10151.out	-341.805	-341.788	-341.788	-341.805	-341.788
HC10152.out	-256.083	-256.083	-256.083	-256.083	-256.083
HC10153.out	-222.676	-222.676	-222.676	-222.676	-222.676
HC10154.out	NA	NA	NA	NA	NA
HC10155.out	-1908.83	-1908.83	-1908.83	-1908.83	-1908.83
HC10156.out	-9132.84	-9132.84	-9132.84	-9132.84	-9132.84
HC10157.out	-1829.71	-1829.71	-1829.71	-1829.71	-1829.71
HC10158.out	-2431.18	-2431.18	-2431.18	-2431.18	-2431.18
HC10159.out	-4277.15	-4274.6	-4274.6	-4277.15	-4274.86
HC1015.out	-504.81	-504.81	-504.81	-504.81	-504.81
HC10160.out	NA	NA	NA	NA	NA
HC10161.out	NA	NA	NA	NA	NA
HC10162.out	-2843.06	-2843.06	-2843.06	-2843.06	-2843.06
HC10163.out	-500.797	-500.797	-500.797	-500.797	-500.797
HC10164.out	-3453.51	-3453.5	-3453.5	-3453.51	-3453.5
HC10165.out	-9427.71	-9427.71	-9427.71	-9427.71	-9427.71
HC10166.out	-527.705	-527.705	-527.705	-527.705	-527.705
HC10167.out	-343.823	-343.303	-343.303	-343.823	-343.303
HC10168.out	-130.394	-130.394	-130.394	-130.394	-130.394
HC10169.out	-555.93	-555.93	-555.93	-555.93	-555.93
HC1016.out	-1030.45	-1030.44	-1030.44	-1030.45	-1030.44
HC10170.out	-399.104	-398.996	-398.997	-399.104	-398.996
HC10171.out	-575.768	-575.768	-575.768	-575.769	-575.769
HC10172.out	-10714	-10714	-10714	-10714	-10714
HC10173.out	-2963.77	-2963.77	-2963.77	-2963.77	-2963.77
HC10174.out	-1774.34	-1774.34	-1774.34	-1774.34	-1774.34
HC10175.out	-1928.35	-1928.35	-1928.35	-1928.35	-1928.35
HC10176.out	-23.1698	-23.1698	-23.1698	-23.1698	-23.1698
HC10177.out	-536.733	-534.268	-534.268	-536.741	-534.268
HC10178.out	-1422.85	-1422.85	-1422.85	-1422.85	-1422.85
HC10179.out	-416.517	-416.393	-416.393	-416.517	-416.393
HC1017.out	-369.467	-369.467	-369.467	-369.467	-369.467
HC10180.out	-175.157	-174.502	-174.502	-175.157	-174.502
HC10181.out	-1397.6	-1397.6	-1397.6	-1397.6	-1397.6
HC10182.out	-376.557	-375.646	-375.646	-376.557	-375.477
HC10183.out	-1091.31	-1091.31	-1091.31	-1091.31	-1091.31
HC10184.out	-1690.75	-1690.75	-1690.75	-1690.75	-1690.75
HC10185.out	-598.633	-598.633	-598.633	-598.633	-598.633
HC10186.out	-56.611	-56.611	-56.611	-56.611	-56.611
HC10187.out	-17882.2	-17882.2	-17882.2	-17882.2	-17882.2
HC10188.out	-2322.66	-2322.66	-2322.66	-2322.67	-2322.67
HC10189.out	-401.347	-401.347	-401.347	-401.347	-401.347
HC1018.out	-2843.67	-2843.67	-2843.67	-2843.67	-2843.67
HC10190.out	-1126.35	-1126.35	-1126.35	-1126.35	-1126.35
HC10191.out	-790.264	-790.264	-790.264	-790.264	-790.264
HC10192.out	-3507.9	-3507.9	-3507.9	-3507.9	-3507.9
HC10193.out	NA	NA	NA	NA	NA
HC10194.out	-7088.35	-7088.34	-7088.34	-7088.34	-7088.35
HC10195.out	-599.471	-598.611	-598.611	-599.471	-598.611
HC10196.out	-3463.64	-3463.64	-3463.64	-3463.64	-3463.64
HC10197.out	-449.106	-449.106	-449.106	-449.106	-449.106
HC10198.out	-3748.57	-3748.57	-3748.57	-3748.57	-3748.57
HC10199.out	-2010.42	-1998.95	-1998.05	-2010.42	-1998.05
HC1019.out	-1578.77	-1578.77	-1578.77	-1578.77	-1578.77
HC101.out	-3702.1	-3702.1	-3702.1	-3702.1	-3702.1
HC10200.out	-560.643	-560.643	-560.643	-560.643	-560.643
HC10201.out	-293.404	-292.792	-292.792	-293.404	-292.792
HC10202.out	-258.825	-258.652	-258.726	-258.825	-258.65
HC10203.out	-2172.06	-2172.04	-2172.04	-2172.06	-2172.04
HC10204.out	-393.184	-392.59	-392.59	-393.184	-392.59
HC10205.out	-205.723	-205.723	-205.723	-205.723	-205.723
HC10206.out	-422.339	-421.987	-421.988	-422.339	-421.986
HC10207.out	-190.013	-189.848	-189.848	-190.013	-189.848
HC10208.out	-1055.56	-1055.56	-1055.56	-1055.56	-1055.56
HC10209.out	-175.738	-175.006	-175.564	-175.738	-175.006
HC1020.out	-1700.48	-1700.48	-1700.48	-1700.48	-1700.48
HC10210.out	-334.057	-334.057	-334.057	-334.057	-334.057
HC10211.out	-501.867	-501.425	-501.425	-501.867	-501.426
HC10212.out	-453.726	-453.726	-453.726	-453.726	-453.726
HC10213.out	-3256.69	-3253.55	-3253.55	-3256.75	-3253.55
HC10214.out	-3090.09	-3090.09	-3090.09	-3090.09	-3090.09
HC10215.out	-464.304	-464.304	-464.304	-464.304	-464.304
HC10216.out	-217.04	-217.04	-217.04	-217.04	-217.04
HC10217.out	NA	NA	NA	NA	NA
HC10218.out	-854.39	-854.39	-854.39	-854.39	-854.39
HC10219.out	-348.511	-348.446	-348.446	-348.511	-348.446
HC1021.out	-661.276	-661.258	-661.258	-661.276	-661.258
HC10220.out	-426.83	-426.544	-426.544	-426.83	-426.544
HC10221.out	-688.741	-688.741	-688.741	-688.741	-688.741
HC10222.out	-761.942	-761.942	-761.942	-761.942	-761.942
HC10223.out	-484.439	-484.422	-484.422	-484.439	-484.422
HC10224.out	-310.36	-310.36	-310.36	-310.36	-310.36
HC10225.out	-435.508	-435.121	-435.12	-435.508	-435.12
HC10226.out	-579.284	-579.284	-579.284	-579.284	-579.284
HC10227.out	-324.026	-324.026	-324.026	-324.026	-324.026
HC10228.out	-267.83	-267.83	-267.83	-267.83	-267.83
HC10229.out	-364.158	-363.955	-363.958	-364.158	-363.955
HC1022.out	-491.382	-491.382	-491.382	-491.382	-491.382
HC10230.out	NA	NA	NA	NA	NA
HC10231.out	-2542.8	-2542.8	-2542.8	-2542.8	-2542.8
HC10232.out	-2258.18	-2258.18	-2258.18	-2258.18	-2258.18
HC10233.out	-1494.07	-1494.07	-1494.07	-1494.07	-1494.07
HC10234.out	-1338.3	-1338.27	-1338.27	-1338.3	-1338.27
HC10235.out	-729.142	-729.028	-729.028	-729.142	-729.028
HC10236.out	-1068.85	-1068.85	-1068.85	-1068.85	-1068.85
HC10237.out	-659.608	-659.608	-659.608	-659.608	-659.608
HC10238.out	-11054.6	-11054.6	-11054.6	-11054.6	-11054.6
HC10239.out	-1164.24	-1163.82	-1163.82	-1164.24	-1163.82
HC1023.out	-1372.31	-1372.06	-1372.06	-1372.31	-1372.06
HC10240.out	-4787.81	-4787.81	-4787.81	-4787.81	-4787.81
HC10241.out	-3058.98	-3058.98	-3058.98	-3058.98	-3058.98
HC10242.out	-521.961	-520.097	-520.097	-521.995	-520.097
HC10243.out	-333.551	-333.551	-333.551	-333.551	-333.551
HC10244.out	-2509.63	-2509.63	-2509.63	-2509.63	-2509.63
HC10245.out	-1376.19	-1376.19	-1376.19	-1376.19	-1376.19
HC10246.out	-3141.76	-3141.76	-3141.76	-3141.76	-3141.76
HC10247.out	-217.175	-217.175	-217.175	-217.175	-217.175
HC10248.out	-258.551	-258.551	-258.551	-258.551	-258.551
HC10249.out	-273.018	-272.291	-272.291	-273.018	-272.291
HC1024.out	-3491	-3491	-3491	-3491	-3491
HC10250.out	-250.864	-250.864	-250.864	-250.864	-250.864
HC10251.out	-266.675	-266.675	-266.675	-266.675	-266.675
HC10252.out	NA	NA	NA	NA	NA
HC10253.out	-189.323	-189.105	-189.105	-189.324	-189.105
HC10254.out	-1201.19	-1201.19	-1201.19	-1201.19	-1201.19
HC10255.out	-4196.13	-4193.81	-4193.81	-4196.72	-4193.81
HC10256.out	-1983.18	-1983.18	-1983.18	-1983.18	-1983.18
HC10257.out	-488.227	-488.227	-488.227	-488.227	-488.227
HC10258.out	-967.119	-967.119	-967.119	-967.119	-967.119
HC10259.out	-208.01	-208.01	-208.01	-208.01	-208.01
HC1025.out	-581.194	-580.711	-580.709	-581.193	-580.678
HC10260.out	-3934.61	-3934.52	-3934.52	-3934.61	-3934.52
HC10261.out	-7527.21	-7527.21	-7527.21	-7527.21	-7527.21
HC10262.out	-103.928	-103.928	-103.928	-103.928	-103.928
HC10263.out	-1866.04	-1865.5	-1865.5	-1866.04	-1865.5
HC10264.out	-397.664	-396.718	-396.718	-397.664	-396.718
HC10265.out	-360.924	-359.438	-359.438	-360.939	-359.487
HC10266.out	-2784.39	-2784.39	-2784.39	-2784.39	-2784.39
HC10267.out	-229.001	-229.001	-229.001	-229.001	-229.001
HC10268.out	-681.715	-681.715	-681.715	-681.715	-681.715
HC10269.out	NA	NA	NA	NA	NA
HC1026.out	-1334.99	-1334.99	-1334.99	-1334.99	-1334.99
HC10270.out	-3107.37	-3107.37	-3107.37	-3107.37	-3107.37
HC10271.out	-679.411	-679.411	-679.411	-679.412	-679.412
HC10272.out	-1652.46	-1652.42	-1652.42	-1652.46	-1652.42
HC10273.out	-1752	-1751.97	-1751.97	-1752	-1751.97
HC10274.out	-2680.74	-2680.74	-2680.74	-2680.74	-2680.74
HC10275.out	-4661.51	-4661.51	-4661.51	-4661.51	-4661.51
HC10276.out	-2265.69	-2265.69	-2265.69	-2265.69	-2265.69
HC10277.out	-98.3808	-98.295	-98.2951	-98.3808	-98.2952
HC10278.out	-336.215	-336.101	-336.101	-336.215	-336.101
HC10279.out	-6633.47	-6633.47	-6633.47	-6633.47	-6633.47
HC1027.out	-764.599	-764.028	-764.028	-764.599	-764.028
HC10280.out	NA	NA	NA	NA	NA
HC10281.out	-3110.59	-3110.59	-3110.59	-3110.59	-3110.59
HC10282.out	-230.241	-230.241	-230.241	-230.241	-230.241
HC10283.out	-444.895	-444.615	-444.615	-444.895	-444.615
HC10284.out	-521.766	-521.766	-521.766	-521.766	-521.766
HC10285.out	-2665.57	-2665.57	-2665.57	-2665.57	-2665.57
HC10286.out	-1895.47	-1895.47	-1895.47	-1895.47	-1895.47
HC10287.out	-2478.67	-2478.67	-2478.67	-2478.67	-2478.67
HC10288.out	-311.124	-311.124	-311.124	-311.124	-311.124
HC10289.out	-182.29	-182.29	-182.29	-182.29	-182.29
HC1028.out	-935.901	-935.901	-935.901	-935.901	-935.901
HC10290.out	-52.2841	-52.2841	-52.2841	-52.2841	-52.2841
HC10291.out	-1226.53	-1226.53	-1226.53	-1226.53	-1226.53
HC10292.out	-469.187	-469.187	-469.187	-469.187	-469.187
HC10293.out	-1223.56	-1223.56	-1223.56	-1223.56	-1223.56
HC10294.out	-3080.21	-3076.87	-3076.87	-3080.23	-3076.87
HC10295.out	-399.861	-399.861	-399.861	-399.861	-399.861
HC10296.out	-1947.74	-1947.74	-1947.74	-1947.74	-1947.74
HC10297.out	-7878.68	-7878.68	-7878.68	-7878.68	-7878.68
HC10298.out	-496.611	-496.611	-496.611	-496.611	-496.611
HC10299.out	-142.154	-141.679	-141.679	-142.154	-141.677
HC1029.out	-2411.01	-2411.01	-2411.01	-2411.01	-2411.01
HC102.out	-1681.21	-1681.21	-1681.21	-1681.21	-1681.21
HC10300.out	-170.594	-170.594	-170.594	-170.594	-170.594
HC10301.out	-407.041	-406.657	-406.655	-407.041	-406.654
HC10302.out	-3299.11	-3299.11	-3299.11	-3299.11	-3299.11
HC10303.out	-478.908	-478.908	-478.908	-478.908	-478.908
HC10304.out	-326.124	-325.712	-325.714	-326.124	-325.712
HC10305.out	-246.454	-245.891	-246.083	-246.454	-246.084
HC10306.out	-487.071	-486.913	-486.911	-487.071	-486.912
HC10307.out	-751.99	-751.99	-751.99	-751.99	-751.99
HC10308.out	-463.78	-463.593	-463.593	-463.78	-463.6
HC10309.out	-238.976	-238.845	-238.845	-238.976	-238.845
HC1030.out	-2031.97	-2031.97	-2031.97	-2031.97	-2031.97
HC10310.out	-82.2696	-82.2696	-82.2696	-82.2696	-82.2696
HC10311.out	-307.112	-306.209	-306.207	-307.112	-306.207
HC10312.out	-490.942	-490.53	-490.53	-490.943	-490.097
HC10313.out	NA	NA	NA	NA	NA
HC10314.out	-479.559	-479.559	-479.559	-479.559	-479.559
HC10315.out	-2061.21	-2061.21	-2061.21	-2061.21	-2061.21
HC10316.out	-467.206	-465.588	-465.588	-467.354	-465.588
HC10317.out	-86.7535	-86.7535	-86.7535	-86.7534	-86.7534
HC10318.out	-1072.3	-1072.3	-1072.3	-1072.3	-1072.3
HC10319.out	-370.762	-370.362	-370.362	-370.762	-370.362
HC1031.out	-244.659	-244.659	-244.659	-244.659	-244.659
HC10320.out	-390.382	-390.382	-390.382	-390.382	-390.382
HC10321.out	-219.772	-219.688	-219.688	-219.773	-219.688
HC10322.out	-380.649	-380.19	-380.19	-380.649	-380.19
HC10323.out	-352.249	-352.249	-352.249	-352.249	-352.249
HC10324.out	-424.753	-424.753	-424.753	-424.753	-424.753
HC10325.out	-382.903	-382.903	-382.903	-382.903	-382.903
HC10326.out	-272.782	-272.782	-272.782	-272.782	-272.782
HC10327.out	-513.865	-513.865	-513.865	-513.865	-513.865
HC10328.out	-328.472	-328.472	-328.472	-328.472	-328.472
HC10329.out	-144.011	-143.435	-143.435	-144.011	-143.435
HC1032.out	-1012.28	-1012.28	-1012.28	-1012.28	-1012.28
HC10330.out	-2349.89	-2349.89	-2349.89	-2349.89	-2349.89
HC10331.out	-665.126	-665.126	-665.126	-665.126	-665.126
HC10332.out	-334.553	-334.553	-334.553	-334.553	-334.553
HC10333.out	-553.703	-553.703	-553.703	-553.703	-553.703
HC10334.out	-223.65	-223.65	-223.65	-223.65	-223.65
HC10335.out	-154.482	-150.507	-150.412	-154.603	-150.412
HC10336.out	-233.994	-233.062	-233.062	-233.994	-233.062
HC10337.out	-421.284	-421.284	-421.284	-421.284	-421.284
HC10338.out	-812.419	-812.239	-812.239	-812.422	-812.239
HC10339.out	-249.549	-249.549	-249.549	-249.549	-249.549
HC1033.out	NA	NA	NA	NA	NA
HC10340.out	-175.868	-175.868	-175.868	-175.868	-175.868
HC10341.out	-381.73	-380.748	-380.748	-381.73	-380.748
HC10342.out	-430.502	-430.502	-430.502	-430.502	-430.502
HC10343.out	-444.447	-444.447	-444.447	-444.447	-444.447
HC10344.out	-1077.07	-1076.11	-1076.11	-1077.07	-1076.11
HC10345.out	-7967.19	-7967.19	-7967.19	-7967.19	-7967.19
HC10346.out	-639.96	-639.96	-639.96	-639.96	-639.96
HC10347.out	-2107.12	-2107.12	-2107.12	-2107.12	-2107.12
HC10348.out	-13555.3	-13555.3	-13555.3	-13555.3	-13555.3
HC10349.out	-2387.89	-2387.89	-2387.89	-2387.89	-2387.89
HC1034.out	-1136.18	-1136.18	-1136.18	-1136.18	-1136.18
HC10350.out	-2580.49	-2580.49	-2580.49	-2580.49	-2580.49
HC10351.out	-1539.33	-1538.89	-1538.89	-1539.33	-1538.89
HC10352.out	-2026.35	-2026.35	-2026.35	-2026.35	-2026.35
HC10353.out	-1646.99	-1646.99	-1646.99	-1646.99	-1646.99
HC10354.out	-182.991	-182.842	-182.847	-182.991	-182.848
HC10355.out	-341.306	-341.306	-341.306	-341.306	-341.306
HC10356.out	-3021.08	-3021.08	-3021.08	-3021.08	-3021.08
HC10357.out	-1312.13	-1312.13	-1312.13	-1312.13	-1312.13
HC10358.out	-883.566	-883.566	-883.566	-883.566	-883.566
HC10359.out	-141.557	-141.557	-141.557	-141.557	-141.557
HC1035.out	-304.747	-304.747	-304.747	-304.747	-304.747
HC10360.out	-908.749	-908.749	-908.749	-908.749	-908.749
HC10361.out	-1559.56	-1559.56	-1559.56	-1559.56	-1559.56
HC10362.out	-443.166	-442.848	-442.85	-443.166	-442.849
HC10363.out	-533.591	-533.592	-533.591	-533.592	-533.592
HC10364.out	-1481.8	-1481.8	-1481.8	-1481.8	-1481.8
HC10365.out	-1631.43	-1631.43	-1631.43	-1631.43	-1631.43
HC10366.out	-1709.06	-1709.06	-1709.06	-1709.06	-1709.06
HC10367.out	-1993.6	-1993.6	-1993.6	-1993.6	-1993.6
HC10368.out	-1169.29	-1168.7	-1168.7	-1169.29	-1168.7
HC10369.out	-115.654	-115.654	-115.654	-115.654	-115.654
HC1036.out	-3427.19	-3427.19	-3427.19	-3427.19	-3427.19
HC10370.out	-683.855	-683.855	-683.855	-683.855	-683.855
HC10371.out	-286.746	-285.727	-285.726	-286.746	-285.726
HC10372.out	NA	NA	NA	NA	NA
HC10373.out	-482.832	-482.242	-482.242	-482.832	-482.242
HC10374.out	-445.035	-445.035	-445.035	-445.035	-445.035
HC10375.out	-758.638	-758.638	-758.638	-758.638	-758.638
HC10376.out	-658.188	-658.188	-658.188	-658.188	-658.188
HC10377.out	-549.004	-549.004	-549.004	-549.005	-549.005
HC10378.out	-304.349	-303.915	-303.915	-304.35	-303.915
HC10379.out	-453.809	-453.809	-453.809	-453.809	-453.809
HC1037.out	-388.424	-388.424	-388.424	-388.424	-388.424
HC10380.out	-93.9135	-93.2984	-93.3023	-93.9136	-93.0078
HC10381.out	-371.633	-371.223	-371.225	-371.633	-371.223
HC10382.out	-691.337	-691.337	-691.337	-691.337	-691.337
HC10383.out	-857.332	-857.332	-857.332	-857.332	-857.332
HC10384.out	-391.676	-380.456	-380.174	-392.82	-380.174
HC10385.out	-2676.54	-2674.14	-2674.14	-2676.54	-2674.14
HC10386.out	-445.843	-442.033	-442.003	-445.843	-442.003
HC10387.out	-663.181	-663.181	-663.181	-663.181	-663.181
HC10388.out	-139.046	-139.046	-139.046	-139.046	-139.046
HC10389.out	-347.013	-346.628	-346.628	-347.013	-346.628
HC1038.out	-689.841	-689.841	-689.841	-689.841	-689.841
HC10390.out	-428.1	-428.1	-428.1	-428.1	-428.1
HC10391.out	NA	NA	NA	NA	NA
HC10392.out	-461.441	-461.441	-461.441	-461.441	-461.441
HC10393.out	-432.056	-432.056	-432.056	-432.056	-432.056
HC10394.out	-818.224	-818.215	-818.215	-818.224	-818.215
HC10395.out	-237.742	-237.742	-237.742	-237.742	-237.742
HC10396.out	-353.699	-353.277	-353.277	-353.7	-353.277
HC10397.out	-467.883	-467.722	-467.722	-467.883	-467.722
HC10398.out	-300.975	-299.23	-299.23	-300.975	-299.23
HC10399.out	-1079.85	-1079.85	-1079.85	-1079.85	-1079.85
HC1039.out	-1225.27	-1225.27	-1225.27	-1225.27	-1225.27
HC103.out	-2304.39	-2304.39	-2304.39	-2304.39	-2304.39
HC10400.out	-1464.88	-1464.88	-1464.88	-1464.88	-1464.88
HC10401.out	-412.718	-412.264	-412.264	-412.718	-412.264
HC10402.out	-515.437	-515.437	-515.437	-515.437	-515.437
HC10403.out	-157.214	-157.214	-157.214	-157.214	-157.214
HC10404.out	-244.476	-243.752	-243.751	-244.476	-243.751
HC10405.out	-610.388	-610.388	-610.388	-610.388	-610.388
HC10406.out	-397.418	-393.578	-393.578	-397.418	-393.578
HC10407.out	-254.585	-254.586	-254.586	-254.586	-254.586
HC10408.out	NA	NA	NA	NA	NA
HC10409.out	NA	NA	NA	NA	NA
HC1040.out	-288.199	-288.199	-288.199	-288.199	-288.199
HC10410.out	NA	NA	NA	NA	NA
HC10411.out	-77.8436	-77.8436	-77.8436	-77.8436	-77.8436
HC10412.out	-326.462	-326.462	-326.462	-326.462	-326.462
HC10413.out	-506.762	-506.76	-506.76	-506.762	-506.761
HC10414.out	-208.261	-207.948	-207.947	-208.261	-207.947
HC10415.out	-440.574	-438.825	-438.825	-440.574	-438.825
HC10416.out	-565.644	-565.627	-565.627	-565.644	-565.627
HC10417.out	-540.049	-539.197	-539.197	-540.049	-539.197
HC10418.out	NA	NA	NA	NA	NA
HC10419.out	-1018.21	-1018.21	-1018.21	-1018.21	-1018.21
HC1041.out	-720.506	-720.506	-720.506	-720.506	-720.507
HC10420.out	-412.657	-410.879	-410.879	-412.657	-410.796
HC10421.out	-415.412	-415.412	-415.412	-415.412	-415.412
HC10422.out	-750.175	-750.175	-750.175	-750.176	-750.175
HC10423.out	-340.811	-340.59	-340.59	-340.811	-340.59
HC10424.out	-237.902	-236.687	-236.687	-237.902	-236.687
HC10425.out	-307.464	-307.464	-307.464	-307.464	-307.464
HC10426.out	-233.374	-232.54	-232.539	-233.374	-232.539
HC10427.out	-646.696	-646.694	-646.694	-646.696	-646.694
HC10428.out	-243.04	-242.792	-242.792	-243.04	-242.792
HC10429.out	-91.5728	-91.5728	-91.5728	-91.5728	-91.5728
HC1042.out	-1071.24	-1071.15	-1071.15	-1071.24	-1071.15
HC10430.out	-344.036	-344.036	-344.036	-344.036	-344.036
HC10431.out	-2278.5	-2278.5	-2278.5	-2278.5	-2278.5
HC10432.out	-997.2	-997.2	-997.2	-997.2	-997.2
HC10433.out	-150.458	-150.458	-150.458	-150.458	-150.458
HC10434.out	-497.589	-497.589	-497.589	-497.59	-497.59
HC10435.out	-333.922	-333.922	-333.922	-333.922	-333.922
HC10436.out	-349.427	-349.427	-349.427	-349.427	-349.427
HC10437.out	-299.008	-298.593	-298.592	-299.008	-298.592
HC10438.out	-160.087	-159.709	-159.709	-160.088	-159.711
HC10439.out	-304.589	-304.167	-304.166	-304.589	-304.166
HC1043.out	-464.65	-463.896	-463.896	-464.651	-463.896
HC10440.out	-2039.89	-2039.89	-2039.89	-2039.9	-2039.89
HC10441.out	-162.79	-162.349	-162.349	-162.79	-162.349
HC10442.out	-479.376	-479.376	-479.376	-479.376	-479.376
HC10443.out	-2413.27	-2412.82	-2413.28	-2413.27	-2412.82
HC10444.out	-94.9502	-94.6528	-94.6516	-94.9502	-94.6517
HC10445.out	-569.63	-569.63	-569.63	-569.63	-569.63
HC10446.out	NA	NA	NA	NA	NA
HC10447.out	-423.411	-423.361	-423.361	-423.411	-423.361
HC10448.out	-511.423	-511.423	-511.423	-511.423	-511.423
HC10449.out	-444.105	-444.105	-444.105	-444.105	-444.105
HC1044.out	-405.771	-405.771	-405.771	-405.771	-405.771
HC10450.out	-489.365	-489.225	-489.226	-489.365	-489.207
HC10451.out	-1983.83	-1983.8	-1983.8	-1983.83	-1983.8
HC10452.out	-623.721	-623.721	-623.721	-623.721	-623.721
HC10453.out	-433.382	-433.382	-433.382	-433.382	-433.382
HC10454.out	-322.345	-322.175	-322.179	-322.345	-322.174
HC10455.out	-247.451	-247.451	-247.451	-247.451	-247.451
HC10456.out	-162.96	-162.96	-162.96	-162.96	-162.96
HC10457.out	-5556.12	-5556.12	-5556.12	-5556.12	-5556.13
HC10458.out	-526.774	-526.348	-526.348	-526.774	-526.348
HC10459.out	-730.08	-730.08	-730.08	-730.08	-730.08
HC1045.out	-687.965	-687.393	-687.393	-687.965	-687.393
HC10460.out	-441.089	-441.089	-441.089	-441.089	-441.089
HC10461.out	-420.179	-419.615	-419.615	-420.179	-419.616
HC10462.out	-1080.2	-1080.2	-1080.2	-1080.2	-1080.2
HC10463.out	-281.291	-281.291	-281.291	-281.291	-281.291
HC10464.out	NA	NA	NA	NA	NA
HC10465.out	-445.677	-445.677	-445.677	-445.677	-445.677
HC10466.out	-845.634	-845.634	-845.634	-845.634	-845.634
HC10467.out	-284.52	-284.364	-284.364	-284.52	-284.364
HC10468.out	NA	NA	NA	NA	NA
HC10469.out	-183.681	-183.681	-183.681	-183.681	-183.681
HC1046.out	-613.289	-613.289	-613.289	-613.289	-613.289
HC10470.out	-343.096	-343.073	-343.073	-343.096	-343.073
HC10471.out	NA	NA	NA	NA	NA
HC10472.out	-1273.13	-1273.13	-1273.13	-1273.13	-1273.13
HC10473.out	-406.932	-403.536	-403.536	-405.994	-403.536
HC10474.out	-657.311	-658.765	-657.311	-657.311	-657.311
HC10475.out	-416.468	-416.468	-416.468	-416.468	-416.468
HC10476.out	NA	NA	NA	NA	NA
HC10477.out	-417.366	-417.366	-417.366	-417.366	-417.366
HC10478.out	-398.205	-397.35	-397.348	-398.205	-397.348
HC10479.out	-545.228	-544.658	-544.658	-545.228	-544.658
HC1047.out	-324.565	-324.565	-324.565	-324.565	-324.565
HC10480.out	-220.443	-220.067	-220.068	-220.443	-220.067
HC10481.out	-218.218	-217.826	-217.828	-218.218	-217.825
HC10482.out	-274.766	-274.766	-274.766	-274.767	-274.767
HC10483.out	-304.882	-304.882	-304.882	-304.882	-304.882
HC10484.out	-236.915	-236.915	-236.915	-236.915	-236.915
HC10485.out	-149.899	-149.899	-149.899	-149.899	-149.899
HC10486.out	-1164.98	-1164.98	-1164.98	-1164.98	-1164.98
HC10487.out	-280.744	-280.744	-280.744	-280.744	-280.744
HC10488.out	-342.211	-341.778	-341.778	-342.211	-341.757
HC10489.out	-401.284	-401.284	-401.284	-401.284	-401.285
HC1048.out	-596.875	-596.875	-596.875	-596.875	-596.875
HC10490.out	-372.243	-372.243	-372.243	-372.243	-372.243
HC10491.out	-841.639	-841.244	-841.244	-841.639	-841.246
HC10492.out	-3263.16	-3263.16	-3263.16	-3263.16	-3263.16
HC10493.out	NA	NA	NA	NA	NA
HC10494.out	-183.767	-183.767	-183.767	-183.767	-183.767
HC10495.out	-244.292	-244.292	-244.292	-244.293	-244.293
HC10496.out	-194.573	-194.573	-194.573	-194.573	-194.573
HC10497.out	-491.843	-491.724	-491.724	-491.843	-491.724
HC10498.out	-172.373	-172.373	-172.373	-172.373	-172.373
HC10499.out	-719.172	-719.161	-719.161	-719.172	-719.161
HC1049.out	-1086.2	-1086.2	-1086.2	-1086.2	-1086.2
HC104.out	-1008.59	-1008.59	-1008.59	-1008.59	-1008.59
HC10500.out	-261.481	-261.481	-261.481	-261.481	-261.481
HC10501.out	-218.738	-217.594	-217.594	-218.738	-217.594
HC10502.out	-177.926	-177.772	-177.772	-177.926	-177.772
HC10503.out	-468.52	-468.457	-468.457	-468.52	-468.457
HC10504.out	-541.798	-540.246	-540.246	-541.798	-540.246
HC10505.out	-164.456	-164.456	-164.456	-164.456	-164.456
HC10506.out	-230.152	-230.152	-230.152	-230.152	-230.152
HC10507.out	-137.863	-137.724	-137.724	-137.863	-137.724
HC10508.out	-434.045	-434.045	-434.045	-434.045	-434.045
HC10509.out	-3015.04	-3015.04	-3015.04	-3015.04	-3015.04
HC1050.out	NA	NA	NA	NA	NA
HC10510.out	-317.616	-317.612	-317.612	-317.616	-317.613
HC10511.out	-322.18	-321.83	-321.83	-322.181	-321.83
HC10512.out	-567.784	-567.784	-567.784	-567.784	-567.784
HC10513.out	-320.528	-320.179	-320.179	-320.528	-320.049
HC10514.out	-455.763	-455.763	-455.763	-455.763	-455.763
HC10515.out	-251.702	-251.634	-251.634	-251.702	-251.634
HC10516.out	-1307.41	-1307.41	-1307.41	-1307.41	-1307.41
HC10517.out	-435.149	-435.149	-435.149	-435.149	-435.149
HC10518.out	-438.437	-437.922	-437.922	-438.437	-437.922
HC10519.out	-369.573	-369.122	-369.121	-369.574	-369.123
HC1051.out	-910.099	-910.099	-910.099	-910.099	-910.099
HC10520.out	-396.715	-395.935	-395.484	-396.716	-395.515
HC10521.out	-269.53	-269.53	-269.53	-269.53	-269.53
HC10522.out	-2232.04	-2232.04	-2232.04	-2232.04	-2232.04
HC10523.out	-345.786	-345.344	-345.346	-345.786	-345.344
HC10524.out	-492.396	-490.761	-490.761	-492.396	-490.761
HC10525.out	-661.501	-661.501	-661.501	-661.5	-661.501
HC10526.out	-1763.51	-1763.51	-1763.51	-1763.51	-1763.51
HC10527.out	NA	NA	NA	NA	NA
HC10528.out	-74.9642	-74.9642	-74.9642	-74.9642	-74.9642
HC10529.out	-232.348	-232.182	-232.181	-232.348	-232.181
HC1052.out	-551.112	-550.932	-550.932	-551.112	-550.932
HC10530.out	-2276.4	-2276.2	-2276.2	-2276.4	-2276.2
HC10531.out	NA	NA	NA	NA	NA
HC10532.out	NA	NA	NA	NA	NA
HC10533.out	-288.008	-288.008	-288.008	-288.008	-288.008
HC10534.out	-353.231	-353.231	-353.231	-353.231	-353.231
HC10535.out	-519.1	-518.634	-518.634	-519.1	-518.634
HC10536.out	-312.201	-312.201	-312.201	-312.201	-312.201
HC10537.out	-246.49	-246.456	-246.456	-246.49	-246.456
HC10538.out	-480.82	-480.781	-480.781	-480.82	-480.781
HC10539.out	-238.847	-238.7	-238.7	-238.847	-238.7
HC1053.out	-1549.16	-1549.16	-1549.16	-1549.16	-1549.16
HC10540.out	-284.978	-284.977	-284.978	-284.977	-284.977
HC10541.out	-159.89	-159.89	-159.89	-159.89	-159.89
HC10542.out	-429.733	-429.226	-429.226	-429.733	-429.226
HC10543.out	-440.267	-439.022	-439.022	-440.267	-439.022
HC10544.out	-184.669	-184.669	-184.669	-184.669	-184.669
HC10545.out	-261.671	-261.671	-261.671	-261.671	-261.671
HC10546.out	NA	NA	NA	NA	NA
HC10547.out	-417.658	-417.658	-417.658	-417.658	-417.658
HC10548.out	-775.222	-773.937	-773.937	-775.222	-773.937
HC10549.out	-504.447	-500.701	-499.397	-504.447	-501.766
HC1054.out	-792.648	-792.648	-792.648	-792.648	-792.648
HC10550.out	-621.542	-620.647	-620.647	-621.542	-620.647
HC10551.out	-570.865	-565.853	-565.853	-570.865	-565.853
HC10552.out	-1525.92	-1525.92	-1525.92	-1525.92	-1525.92
HC10553.out	-3172.65	-3172.64	-3172.64	-3172.65	-3172.64
HC10554.out	-664.438	-664.438	-664.438	-664.438	-664.438
HC10555.out	-758.955	-758.955	-758.955	-758.955	-758.955
HC10556.out	-200.77	-200.77	-200.77	-200.77	-200.77
HC10557.out	-156.007	-156.007	-156.007	-156.007	-156.007
HC10558.out	-179.031	-179.031	-179.031	-179.031	-179.031
HC10559.out	-250.134	-250.134	-250.134	-250.134	-250.134
HC1055.out	-606.156	-606.156	-606.156	-606.156	-606.156
HC10560.out	-361.909	-359.678	-359.678	-361.919	-359.678
HC10561.out	-278.579	-278.095	-278.095	-278.579	-278.095
HC10562.out	-256.388	-255.58	-255.58	-256.388	-255.58
HC10563.out	-266.394	-265.994	-265.994	-266.394	-265.931
HC10564.out	-128.399	-128.399	-128.399	-128.399	-128.399
HC10565.out	-257.253	-257.253	-257.253	-257.253	-257.253
HC10566.out	-124.123	-124.123	-124.123	-124.123	-124.123
HC10567.out	-163.251	-163.251	-163.251	-163.251	-163.251
HC10568.out	-440.152	-439.726	-439.727	-440.152	-439.726
HC10569.out	NA	NA	NA	NA	NA
HC1056.out	-1011.85	-1010.05	-1010.05	-1012.09	-1010.05
HC10570.out	-324.35	-323.94	-323.94	-324.35	-323.799
HC10571.out	NA	NA	NA	NA	NA
HC10572.out	-209.428	-208.95	-208.95	-209.428	-208.95
HC10573.out	-388.962	-388.962	-388.962	-388.962	-388.962
HC10574.out	NA	NA	NA	NA	NA
HC10575.out	-511.982	-511.174	-511.174	-511.982	-511.174
HC10576.out	-169.855	-169.855	-169.855	-169.855	-169.855
HC10577.out	-250.969	-250.967	-250.967	-250.969	-250.967
HC10578.out	-256.536	-255.988	-255.988	-256.536	-255.988
HC10579.out	-550.616	-550.616	-550.616	-550.616	-550.616
HC1057.out	-122.137	-122.137	-122.137	-122.137	-122.137
HC10580.out	-279.331	-279.327	-279.327	-279.327	-279.327
HC10581.out	-269.63	-269.206	-269.206	-269.63	-269.204
HC10582.out	-510.333	-510.333	-510.333	-510.333	-510.333
HC10583.out	-485.751	-485.751	-485.751	-485.751	-485.751
HC10584.out	-678.293	-678.027	-678.027	-678.293	-678.027
HC10585.out	-226.097	-225.654	-225.657	-226.097	-225.654
HC10586.out	-958.294	-958.294	-958.294	-958.294	-958.294
HC10587.out	-259.124	-259.124	-259.124	-259.124	-259.124
HC10588.out	-468.768	-467.756	-467.756	-468.769	-467.756
HC10589.out	NA	NA	NA	NA	NA
HC1058.out	-883.657	-883.657	-883.657	-883.657	-883.657
HC10590.out	-490.261	-490.261	-490.261	-490.261	-490.261
HC10591.out	NA	NA	NA	NA	NA
HC10592.out	-406.831	-406.831	-406.831	-406.831	-406.831
HC10593.out	-229.958	-229.958	-229.958	-229.959	-229.959
HC10594.out	-802.324	-802.324	-802.324	-802.324	-802.324
HC10595.out	-526.828	-526.828	-526.828	-526.828	-526.828
HC10596.out	-176.833	-176.833	-176.833	-176.833	-176.833
HC10597.out	-808.899	-808.899	-808.899	-808.899	-808.899
HC10598.out	-247.294	-247.11	-247.109	-247.294	-247.109
HC10599.out	-218.669	-218.234	-218.236	-218.669	-218.234
HC1059.out	-67.1102	-67.1102	-67.1102	-67.1102	-67.1102
HC105.out	-356.114	-356.114	-356.114	-356.114	-356.114
HC10600.out	NA	NA	NA	NA	NA
HC10601.out	-402.692	-402.255	-402.255	-402.692	-402.255
HC10602.out	-269.747	-269.743	-269.743	-269.747	-269.743
HC10603.out	-556.8	-556.8	-556.8	-556.8	-556.8
HC10604.out	-164.773	-164.773	-164.773	-164.773	-164.773
HC10605.out	-390.675	-390.675	-390.675	-390.675	-390.675
HC10606.out	-331.948	-328.046	-328.046	-331.948	-331.944
HC10607.out	-477.437	-477.398	-477.398	-477.437	-477.398
HC10608.out	-290.984	-290.982	-290.982	-290.984	-290.982
HC10609.out	-397.911	-397.911	-397.911	-397.911	-397.911
HC1060.out	-652.24	-652.24	-652.24	-652.24	-652.241
HC10610.out	NA	NA	NA	NA	NA
HC10611.out	-428.89	-428.561	-428.561	-428.89	-428.561
HC10612.out	-468.385	-468.385	-468.385	-468.385	-468.385
HC10613.out	-344.148	-344.148	-344.148	-344.148	-344.148
HC10614.out	-231.256	-230.319	-230.319	-231.256	-230.319
HC10615.out	-220.983	-220.145	-220.153	-220.983	-220.145
HC10616.out	-542.037	-541.793	-541.792	-542.037	-541.802
HC10617.out	-624.917	-624.917	-624.917	-624.917	-624.917
HC10618.out	-357.719	-357.719	-357.719	-357.719	-357.719
HC10619.out	-323.504	-323.504	-323.504	-323.504	-323.504
HC1061.out	-1209.79	-1209.79	-1209.79	-1209.79	-1209.79
HC10620.out	-371.891	-371.891	-371.891	-371.891	-371.891
HC10621.out	-475.801	-475.801	-475.801	-475.801	-475.801
HC10622.out	-228.19	-228.19	-228.19	-228.19	-228.19
HC10623.out	NA	NA	NA	NA	NA
HC10624.out	-339.79	-339.564	-339.563	-339.79	-339.564
HC10625.out	-267.888	-267.888	-267.888	-267.888	-267.888
HC10626.out	-197.405	-197.226	-197.225	-197.405	-197.225
HC10627.out	-236.02	-235.101	-235.101	-236.02	-235.101
HC10628.out	-122.71	-121.874	-121.874	-122.71	-121.874
HC10629.out	-511.479	-511.479	-511.479	-511.479	-511.479
HC1062.out	-2851.05	-2851.05	-2851.05	-2851.05	-2851.05
HC10630.out	-211.8	-211.8	-211.801	-211.801	-211.801
HC10631.out	-297.784	-296.945	-296.945	-297.784	-296.945
HC10632.out	-245.888	-245.888	-245.888	-245.888	-245.888
HC10633.out	-418.06	-417.973	-417.973	-418.06	-417.973
HC10634.out	-277.323	-277.323	-277.323	-277.324	-277.324
HC10635.out	-631.774	-630.906	-630.906	-631.764	-630.906
HC10636.out	-292.816	-292.816	-292.816	-292.816	-292.816
HC10637.out	-454.442	-454.442	-454.442	-454.442	-454.442
HC10638.out	-357.568	-357.375	-357.375	-357.568	-357.375
HC10639.out	-378.75	-378.75	-378.75	-378.75	-378.75
HC1063.out	-570.289	-570.289	-570.29	-570.289	-570.29
HC10640.out	NA	NA	NA	NA	NA
HC10641.out	-570.082	-569.076	-569.076	-570.082	-569.066
HC10642.out	-356.818	-356.818	-356.818	-356.818	-356.818
HC10643.out	-497.362	-497.223	-497.223	-497.362	-497.223
HC10644.out	-444.696	-444.696	-444.696	-444.696	-444.696
HC10645.out	-1352.47	-1351.55	-1351.55	-1352.47	-1351.55
HC10646.out	-1348.81	-1348.81	-1348.81	-1348.81	-1348.81
HC10647.out	-184.61	-184.36	-184.36	-184.61	-184.36
HC10648.out	-450.134	-450.134	-450.134	-450.134	-450.134
HC10649.out	-756.923	-756.097	-756.097	-756.923	-756.097
HC1064.out	-1005.24	-1005.24	-1005.24	-1005.24	-1005.24
HC10650.out	NA	NA	NA	NA	NA
HC10651.out	-8188.32	-8188.32	-8188.32	-8188.32	-8188.32
HC10652.out	-167.373	-167.373	-167.373	-167.373	-167.373
HC10653.out	-236.038	-236.038	-236.038	-236.038	-236.038
HC10654.out	-749.684	-749.684	-749.684	-749.684	-749.685
HC10655.out	NA	NA	NA	NA	NA
HC10656.out	-433.709	-433.709	-433.709	-433.709	-433.709
HC10657.out	-288.248	-288.248	-288.248	-288.248	-288.248
HC10658.out	-423.853	-423.853	-423.853	-423.853	-423.853
HC10659.out	-335.45	-335.45	-335.45	-335.45	-335.45
HC1065.out	-618.582	-618.221	-618.221	-618.582	-618.221
HC10660.out	-201.883	-201.883	-201.883	-201.883	-201.883
HC10661.out	-386.716	-385.461	-385.461	-386.703	-385.461
HC10662.out	-550.047	-549.665	-549.666	-550.047	-549.664
HC10663.out	-102.863	-102.31	-102.312	-102.863	-102.251
HC10664.out	-145.09	-145.09	-145.09	-145.09	-145.09
HC10665.out	-811.906	-809.716	-809.716	-811.906	-809.716
HC10666.out	-296.375	-295.948	-295.944	-296.375	-295.945
HC10667.out	-460.008	-460.008	-460.008	-460.008	-460.008
HC10668.out	-521.748	-521.32	-521.321	-521.748	-521.32
HC10669.out	-316.734	-316.734	-316.734	-316.734	-316.734
HC1066.out	-1077.83	-1077.83	-1077.83	-1077.83	-1077.83
HC10670.out	-289.424	-288.702	-288.702	-289.424	-288.702
HC10671.out	-730.691	-730.691	-730.691	-730.691	-730.691
HC10672.out	-387.756	-387.756	-387.756	-387.756	-387.756
HC10673.out	-529.096	-529.096	-529.096	-529.096	-529.096
HC10674.out	-520.034	-519.857	-519.857	-520.034	-519.857
HC10675.out	-401.81	-401.81	-401.81	-401.81	-401.81
HC10676.out	-333.987	-332.962	-332.962	-333.987	-332.962
HC10677.out	-344.34	-343.801	-343.801	-344.34	-343.801
HC10678.out	-157.934	-157.018	-157.018	-157.932	-157.018
HC10679.out	-283.102	-283.102	-283.102	-283.102	-283.102
HC1067.out	NA	NA	NA	NA	NA
HC10680.out	-250.131	-249.316	-249.316	-250.131	-249.316
HC10681.out	NA	NA	NA	NA	NA
HC10682.out	-286.998	-286.998	-286.998	-286.998	-286.998
HC10683.out	-542.402	-542.358	-542.358	-542.402	-542.358
HC10684.out	-915.696	-915.696	-915.696	-915.696	-915.696
HC10685.out	NA	NA	NA	NA	NA
HC10686.out	NA	NA	NA	NA	NA
HC10687.out	-334.215	-333.823	-333.822	-334.215	-333.824
HC10688.out	-294.982	-294.98	-294.98	-294.982	-294.98
HC10689.out	-540.543	-540.543	-540.543	-540.543	-540.543
HC1068.out	-882.32	-882.32	-882.32	-882.32	-882.32
HC10690.out	-440.793	-440.793	-440.793	-440.793	-440.793
HC10691.out	-221.172	-221.03	-221.03	-221.172	-221.03
HC10692.out	-248.953	-248.953	-248.953	-248.953	-248.953
HC10693.out	NA	NA	NA	NA	NA
HC10694.out	-386.978	-386.549	-386.55	-386.978	-386.549
HC10695.out	-509.965	-508.804	-508.81	-509.965	-508.804
HC10696.out	-467.579	-467.548	-467.548	-467.579	-467.548
HC10697.out	-443.412	-443.412	-443.412	-443.412	-443.412
HC10698.out	-909.229	-909.229	-909.229	-909.23	-909.23
HC10699.out	-202.852	-202.852	-202.852	-202.852	-202.852
HC1069.out	-1502.24	-1502.24	-1502.24	-1502.24	-1502.24
HC106.out	-4602.76	-4602.76	-4602.76	-4602.76	-4602.76
HC10700.out	-480.833	-480.831	-480.831	-480.833	-480.831
HC10701.out	-68.0595	-68.0595	-68.0596	-68.0596	-68.0596
HC10702.out	-243.836	-243.836	-243.836	-243.836	-243.836
HC10703.out	-162.982	-162.982	-162.982	-162.982	-162.982
HC10704.out	-568.812	-568.195	-568.195	-568.812	-568.195
HC10705.out	-324.965	-321.499	-321.499	-324.965	-321.499
HC10706.out	-444.254	-444.18	-444.18	-444.254	-444.18
HC10707.out	-239.387	-239.387	-239.387	-239.387	-239.387
HC10708.out	-350.53	-350.007	-349.849	-350.53	-349.849
HC10709.out	-1462.25	-1462.25	-1462.25	-1462.25	-1462.25
HC1070.out	-1169.88	-1169.72	-1169.72	-1169.88	-1169.72
HC10710.out	-329.667	-329.221	-329.221	-329.667	-329.221
HC10711.out	NA	NA	NA	NA	NA
HC10712.out	NA	NA	NA	NA	NA
HC10713.out	-2194.31	-2194.31	-2194.31	-2194.31	-2194.31
HC10714.out	NA	NA	NA	NA	NA
HC10715.out	-538.198	-537.519	-537.519	-538.303	-537.521
HC10716.out	NA	NA	NA	NA	NA
HC10717.out	-423.144	-423.124	-423.118	-423.144	-423.118
HC10718.out	-572.411	-572.297	-572.297	-572.411	-572.297
HC10719.out	-266.896	-266.896	-266.897	-266.896	-266.897
HC1071.out	-5561.38	-5561.38	-5561.38	-5561.38	-5561.38
HC10720.out	-251.471	-251.471	-251.471	-251.471	-251.471
HC10721.out	-261.997	-261.745	-261.745	-261.997	-261.744
HC10722.out	-581.652	-581.652	-581.652	-581.652	-581.652
HC10723.out	-346	-346	-346	-346	-346
HC10724.out	-338.591	-338.161	-338.159	-338.591	-338.159
HC10725.out	-238.972	-238.972	-238.972	-238.972	-238.972
HC10726.out	-93.2135	-92.9643	-92.9648	-93.2135	-92.9639
HC10727.out	-2178.26	-2178.26	-2178.26	-2178.26	-2178.26
HC10728.out	NA	NA	NA	NA	NA
HC10729.out	NA	NA	NA	NA	NA
HC1072.out	-3980.41	-3980.41	-3980.41	-3980.41	-3980.42
HC10730.out	-208.294	-208.294	-208.294	-208.294	-208.294
HC10731.out	-383.465	-383.465	-383.465	-383.465	-383.465
HC10732.out	-221.282	-221.282	-221.282	-221.282	-221.282
HC10733.out	-463.356	-462.941	-462.941	-463.356	-461.985
HC10734.out	-133.358	-133.358	-133.358	-133.358	-133.358
HC10735.out	-370.273	-370.273	-370.273	-370.273	-370.273
HC10736.out	-869.521	-869.468	-869.468	-869.521	-869.468
HC10737.out	NA	NA	NA	NA	NA
HC10738.out	-456.09	-456.09	-456.09	-456.09	-456.09
HC10739.out	-296.801	-296.574	-296.575	-296.801	-296.574
HC1073.out	-2089.95	-2089.95	-2089.95	-2089.95	-2089.95
HC10740.out	-977.402	-977.402	-977.402	-977.402	-977.402
HC10741.out	-2032.04	-2032.04	-2032.04	-2032.04	-2032.04
HC10742.out	-1948.45	-1948.45	-1948.45	-1948.45	-1948.45
HC10743.out	-589.064	-588.888	-588.888	-589.064	-588.888
HC10744.out	-459.879	-458.876	-458.876	-459.879	-458.876
HC10745.out	-728.267	-728.056	-728.056	-728.267	-728.056
HC10746.out	-823.116	-823.116	-823.116	-823.116	-823.116
HC10747.out	-556.371	-555.934	-555.934	-556.371	-555.934
HC10748.out	NA	NA	NA	NA	NA
HC10749.out	-340.007	-340.007	-340.007	-340.007	-340.007
HC1074.out	-6379.44	-6379.44	-6379.44	-6379.44	-6379.44
HC10750.out	-316.264	-316.263	-316.263	-316.263	-316.264
HC10751.out	-497.624	-497.624	-497.624	-497.624	-497.624
HC10752.out	-581.704	-581.602	-581.602	-581.704	-581.602
HC10753.out	NA	NA	NA	NA	NA
HC10754.out	-334.509	-334.485	-334.485	-334.51	-334.485
HC10755.out	NA	NA	NA	NA	NA
HC10756.out	-24.8026	-24.8026	-24.8026	-24.8026	-24.8026
HC10757.out	NA	NA	NA	NA	NA
HC10758.out	NA	NA	NA	NA	NA
HC10759.out	NA	NA	NA	NA	NA
HC1075.out	-1157.9	-1157.9	-1157.9	-1157.9	-1157.9
HC10760.out	-158.367	-158.367	-158.367	-158.367	-158.367
HC10761.out	-466.827	-466.002	-466.002	-466.827	-466.002
HC10762.out	-419.508	-419.28	-419.28	-419.508	-419.28
HC10763.out	-662.799	-662.305	-662.303	-662.799	-662.264
HC10764.out	-334.507	-334.507	-334.507	-334.507	-334.507
HC10765.out	-180.437	-180.437	-180.437	-180.437	-180.437
HC10766.out	-218.429	-218.416	-218.416	-218.429	-218.416
HC10767.out	-242.178	-242.178	-242.178	-242.178	-242.178
HC10768.out	-255.333	-255.333	-255.333	-255.333	-255.333
HC10769.out	-182.62	-182.129	-182.129	-182.62	-182.129
HC1076.out	-1847.59	-1847.59	-1847.59	-1847.59	-1847.59
HC10770.out	-309.953	-309.911	-309.911	-309.953	-309.911
HC10771.out	-491.92	-491.477	-491.477	-491.921	-491.477
HC10772.out	-210.079	-210.078	-210.079	-210.079	-210.079
HC10773.out	-1259.65	-1259.65	-1259.65	-1259.65	-1259.65
HC10774.out	-515.151	-515.151	-515.151	-515.151	-515.151
HC10775.out	-150.418	-150.418	-150.418	-150.418	-150.418
HC10776.out	-128.659	-128.553	-128.554	-128.659	-128.553
HC10777.out	NA	NA	NA	NA	NA
HC10778.out	-113.631	-113.631	-113.631	-113.631	-113.631
HC10779.out	-703.431	-703.431	-703.431	-703.431	-703.431
HC1077.out	-885.251	-884.606	-884.606	-885.251	-884.606
HC10780.out	NA	NA	NA	NA	NA
HC10781.out	-253.132	-251.755	-251.755	-253.132	-251.602
HC10782.out	-564.034	-564.034	-564.034	-564.034	-564.034
HC10783.out	-309.456	-309.456	-309.456	-309.456	-309.456
HC10784.out	-609.113	-609.113	-609.113	-609.113	-609.113
HC10785.out	-464.873	-464.43	-464.43	-464.873	-464.431
HC10786.out	-560.151	-560.151	-560.151	-560.151	-560.151
HC10787.out	-404.13	-403.743	-403.738	-404.13	-403.737
HC10788.out	-2638.74	-2638.74	-2638.74	-2638.74	-2638.74
HC10789.out	-105.262	-105.262	-105.262	-105.262	-105.262
HC1078.out	-2011.88	-2011.88	-2011.88	-2011.88	-2011.88
HC10790.out	-416.516	-416.506	-416.506	-416.517	-416.506
HC10791.out	-443.852	-443.012	-443.014	-443.853	-443.012
HC10792.out	NA	NA	NA	NA	NA
HC10793.out	-351.249	-351.249	-351.249	-351.249	-351.249
HC10794.out	-213.472	-213.396	-213.396	-213.475	-213.396
HC10795.out	-292.873	-292.873	-292.872	-292.872	-292.873
HC10796.out	-145.411	-145.411	-145.411	-145.411	-145.411
HC10797.out	-275.606	-275.166	-275.166	-275.606	-275.166
HC10798.out	-679.997	-679.984	-679.984	-679.998	-679.984
HC10799.out	-484.986	-482.012	-482.012	-484.986	-482.012
HC1079.out	-2516.61	-2516.61	-2516.61	-2516.61	-2516.61
HC107.out	-2081.11	-2077.22	-2077.22	-2081.31	-2077.22
HC10800.out	-667.68	-667.68	-667.68	-667.68	-667.68
HC10801.out	-585.422	-585.422	-585.422	-585.422	-585.422
HC10802.out	-482.27	-482.27	-482.27	-482.27	-482.27
HC10803.out	-468.746	-468.746	-468.746	-468.746	-468.746
HC10804.out	-803.228	-803.228	-803.228	-803.228	-803.228
HC10805.out	-852.788	-852.788	-852.788	-852.788	-852.788
HC10806.out	-3141.22	-3141.22	-3141.22	-3141.22	-3141.22
HC10807.out	-913.47	-913.47	-913.47	-913.47	-913.47
HC10808.out	-2251.29	-2251.29	-2251.29	-2251.29	-2251.29
HC10809.out	-4876.02	-4876.02	-4876.02	-4876.02	-4876.02
HC1080.out	NA	NA	NA	NA	NA
HC10810.out	-1336.2	-1335.81	-1335.86	-1336.21	-1335.87
HC10811.out	-672.606	-672.606	-672.606	-672.606	-672.606
HC10812.out	-2338.6	-2338.6	-2338.6	-2338.6	-2338.6
HC10813.out	-581.462	-581.462	-581.462	-581.462	-581.462
HC10814.out	-2937.39	-2937.39	-2937.39	-2937.39	-2937.39
HC10815.out	-801.976	-801.975	-801.975	-801.975	-801.975
HC10816.out	-1785.61	-1785.61	-1785.61	-1785.61	-1785.61
HC10817.out	-2266.9	-2266.9	-2266.9	-2266.9	-2266.9
HC10818.out	-5879.88	-5879.88	-5879.88	-5879.88	-5879.88
HC10819.out	-352.452	-352.452	-352.452	-352.452	-352.452
HC1081.out	-914.087	-914.087	-914.063	-914.087	-914.063
HC10820.out	-2776.9	-2776.9	-2776.9	-2776.9	-2776.9
HC10821.out	-524.247	-524.248	-524.247	-524.248	-524.279
HC10822.out	-985.895	-985.895	-985.895	-985.895	-985.895
HC10823.out	NA	NA	NA	NA	NA
HC10824.out	-347.297	-347.297	-347.297	-347.297	-347.297
HC10825.out	-1604.18	-1604.18	-1604.18	-1604.18	-1604.18
HC10826.out	-224.881	-224.881	-224.881	-224.881	-224.881
HC10827.out	-1333.03	-1333.03	-1333.03	-1333.03	-1333.03
HC10828.out	-446.114	-446.015	-446.015	-446.114	-446.015
HC10829.out	-3310.67	-3310.02	-3310.02	-3310.67	-3310.02
HC1082.out	NA	NA	NA	NA	NA
HC10830.out	-2667.54	-2667.5	-2667.5	-2667.54	-2667.5
HC10831.out	-566.566	-566.566	-566.566	-566.566	-566.566
HC10832.out	-3895.34	-3895.34	-3895.34	-3895.34	-3895.34
HC10833.out	-543.276	-538.349	-538.29	-543.276	-538.29
HC10834.out	-804.263	-804.263	-804.263	-804.263	-804.263
HC10835.out	-2084.05	-2079.88	-2079.88	-2084.09	-2079.88
HC10836.out	-880.346	-880.346	-880.346	-880.346	-880.346
HC10837.out	-872.975	-872.975	-872.975	-872.975	-872.975
HC10838.out	-164.857	-164.857	-164.857	-164.857	-164.857
HC10839.out	-3039.75	-3039.75	-3039.75	-3039.75	-3039.75
HC1083.out	-1126.58	-1126.58	-1126.58	-1126.58	-1126.58
HC10840.out	-579.949	-579.949	-579.949	-579.949	-579.949
HC10841.out	-459.284	-459.284	-459.284	-459.286	-459.286
HC10842.out	-1779.8	-1779.72	-1779.72	-1779.8	-1779.72
HC10843.out	-1478.04	-1478.04	-1478.04	-1478.04	-1478.04
HC10844.out	-632.784	-632.784	-632.784	-632.784	-632.784
HC10845.out	-921.284	-921.284	-921.284	-921.284	-921.284
HC10846.out	-2004.33	-2004.33	-2004.33	-2004.33	-2004.33
HC10847.out	-408.17	-407.594	-407.594	-408.17	-407.594
HC10848.out	-3660.25	-3660.25	-3660.25	-3660.25	-3660.25
HC10849.out	-175.984	-175.984	-175.984	-175.984	-175.984
HC1084.out	-996.362	-996.243	-996.243	-996.362	-996.186
HC10850.out	-1589.03	-1589.03	-1589.03	-1589.03	-1589.03
HC10851.out	-1868.16	-1868.16	-1868.15	-1868.16	-1868.15
HC10852.out	-694.61	-694.567	-694.567	-694.61	-694.567
HC10853.out	-2344.05	-2344.05	-2344.05	-2344.05	-2344.05
HC10854.out	-1751.7	-1751.7	-1751.7	-1751.7	-1751.7
HC10855.out	-4635.36	-4635.36	-4635.36	-4635.36	-4635.36
HC10856.out	-946.527	-946.133	-946.131	-946.527	-945.912
HC10857.out	-2723.23	-2723.23	-2723.23	-2723.23	-2723.23
HC10858.out	-4436.2	-4436.2	-4436.2	-4436.2	-4436.2
HC10859.out	-1384.31	-1384.31	-1384.31	-1384.31	-1384.31
HC1085.out	-491.021	-491.021	-491.021	-491.021	-491.021
HC10860.out	-4636.37	-4636.37	-4636.37	-4636.37	-4636.37
HC10861.out	-1976.18	-1976.16	-1976.16	-1976.16	-1976.16
HC10862.out	-395.769	-395.769	-395.769	-395.769	-395.769
HC10863.out	-1912.19	-1912.19	-1912.19	-1912.19	-1912.19
HC10864.out	-172.492	-172.492	-172.492	-172.492	-172.492
HC10865.out	-4665.34	-4665.34	-4665.34	-4665.34	-4665.34
HC10866.out	-217.555	-216.816	-216.816	-217.555	-216.816
HC10867.out	-732.526	-732.526	-732.526	-732.526	-732.526
HC10868.out	-1788.17	-1788.17	-1788.17	-1788.17	-1788.17
HC10869.out	-1241.21	-1241.2	-1241.2	-1241.2	-1241.2
HC1086.out	-1041.04	-1041.04	-1041.04	-1041.04	-1041.04
HC10870.out	-753.84	-753.84	-753.84	-753.84	-753.84
HC10871.out	-8473.31	-8473.31	-8473.31	-8473.31	-8473.31
HC10872.out	-7252.63	-7252.63	-7252.63	-7252.63	-7252.63
HC10873.out	-2039.28	-2039.28	-2039.28	-2039.28	-2039.29
HC10874.out	-820.993	-820.993	-820.993	-820.993	-820.993
HC10875.out	-1124.35	-1124.35	-1124.35	-1124.35	-1124.35
HC10876.out	-1278.18	-1278.18	-1278.18	-1278.18	-1278.18
HC10877.out	-1973.15	-1973.15	-1973.15	-1973.15	-1973.15
HC10878.out	-5384.18	-5384.18	-5384.18	-5384.18	-5384.18
HC10879.out	-443.825	-443.825	-443.825	-443.825	-443.825
HC1087.out	-224.946	-224.248	-224.248	-224.946	-224.214
HC10880.out	-715.127	-715.127	-715.127	-715.127	-715.127
HC10881.out	-6156.55	-6156.55	-6156.55	-6156.55	-6156.55
HC10882.out	-470.666	-470.666	-470.666	-470.666	-470.666
HC10883.out	-2276.57	-2276.08	-2276.08	-2276.57	-2276.08
HC10884.out	-741.79	-741.79	-741.79	-741.79	-741.79
HC10885.out	-1398.3	-1398.01	-1398	-1398.3	-1398
HC10886.out	-636.77	-636.542	-636.542	-636.77	-636.542
HC10887.out	-1793.6	-1793.6	-1793.6	-1793.6	-1793.61
HC10888.out	-6157.37	-6157.37	-6157.37	-6157.38	-6157.38
HC10889.out	-174.959	-174.959	-174.959	-174.959	-174.959
HC1088.out	-1824.75	-1824.75	-1824.75	-1824.75	-1824.75
HC10890.out	-1297.18	-1297.18	-1297.18	-1297.18	-1297.18
HC10891.out	-1553.02	-1553.02	-1553.02	-1553.02	-1553.02
HC10892.out	-620.537	-620.538	-620.537	-620.538	-620.538
HC10893.out	-1070.75	-1070.75	-1070.75	-1070.75	-1070.75
HC10894.out	-1834.25	-1834.25	-1834.25	-1834.26	-1834.26
HC10895.out	-236.358	-236.358	-236.358	-236.36	-236.36
HC10896.out	-1366.37	-1366.37	-1366.37	-1366.37	-1366.37
HC10897.out	-692.424	-692.424	-692.424	-692.426	-692.426
HC10898.out	-4086.82	-4086.82	-4086.82	-4086.82	-4086.82
HC10899.out	-1014.01	-1014.01	-1014.01	-1014.01	-1014.01
HC1089.out	NA	NA	NA	NA	NA
HC108.out	-1290.66	-1290.61	-1290.61	-1290.66	-1290.61
HC10900.out	-4654.91	-4654.91	-4654.91	-4654.91	-4654.91
HC10901.out	-1472.18	-1472.18	-1472.18	-1472.18	-1472.18
HC10902.out	-1963.92	-1963.92	-1963.92	-1963.92	-1963.92
HC10903.out	-791.55	-791.549	-791.549	-791.549	-791.549
HC10904.out	-1340.51	-1340.51	-1340.51	-1340.51	-1340.51
HC10905.out	-1783.4	-1783.4	-1783.4	-1783.4	-1783.4
HC10906.out	-1512.32	-1512.32	-1512.32	-1512.32	-1512.32
HC10907.out	-2474.3	-2474.3	-2474.3	-2474.3	-2474.3
HC10908.out	-1314.31	-1314.31	-1314.31	-1314.31	-1314.31
HC10909.out	-463.877	-463.877	-463.877	-463.877	-463.877
HC1090.out	-667.246	-667.246	-667.246	-667.246	-667.246
HC10910.out	-1875.69	-1875.69	-1875.69	-1875.69	-1875.69
HC10911.out	NA	NA	NA	NA	NA
HC10912.out	-4525.18	-4525.18	-4525.18	-4525.18	-4525.18
HC10913.out	-2813.11	-2813.1	-2813.1	-2813.11	-2813.1
HC10914.out	-1046.5	-1046.5	-1046.5	-1046.5	-1046.5
HC10915.out	-2259.66	-2259.66	-2259.66	-2259.66	-2259.66
HC10916.out	-3951.4	-3951.4	-3951.4	-3951.4	-3951.4
HC10917.out	-2930.79	-2930.79	-2930.75	-2930.79	-2930.75
HC10918.out	-2183.62	-2183.62	-2183.62	-2183.62	-2183.62
HC10919.out	-804.682	-804.529	-804.529	-804.683	-804.529
HC1091.out	-4914.5	-4914.5	-4914.5	-4914.5	-4914.5
HC10920.out	-893.553	-893.553	-893.553	-893.553	-893.553
HC10921.out	-1641.81	-1641.81	-1641.81	-1641.81	-1641.81
HC10922.out	-859.532	-859.532	-859.532	-859.532	-859.532
HC10923.out	-1427.89	-1427.63	-1427.63	-1427.89	-1427.63
HC10924.out	-1936.42	-1936.42	-1936.42	-1936.42	-1936.42
HC10925.out	-395.696	-392.606	-392.606	-395.704	-392.606
HC10926.out	-5079.46	-5079.46	-5079.46	-5079.46	-5079.46
HC10927.out	-1581.79	-1581.79	-1581.79	-1581.79	-1581.79
HC10928.out	-534.477	-534.477	-534.477	-534.477	-534.477
HC10929.out	-2320.37	-2320.37	-2320.37	-2320.37	-2320.37
HC1092.out	-846.886	-846.886	-846.886	-846.886	-846.89
HC10930.out	-1339.06	-1338.54	-1339.07	-1339.07	-1338.54
HC10931.out	-762.111	-762.111	-762.111	-762.111	-762.111
HC10932.out	-1318.99	-1318.99	-1318.99	-1318.99	-1318.99
HC10933.out	-1173.24	-1173.24	-1173.24	-1173.24	-1173.24
HC10934.out	-317.883	-317.883	-317.883	-317.883	-317.883
HC10935.out	-1069.77	-1068.43	-1068.43	-1069.78	-1068.43
HC10936.out	-1349.8	-1349.8	-1349.8	-1349.8	-1349.8
HC10937.out	-777.741	-777.741	-777.741	-777.741	-777.741
HC10938.out	-2056.66	-2054.55	-2054.55	-2056.66	-2054.55
HC10939.out	-2896.57	-2896.08	-2896.08	-2896.57	-2896.08
HC1093.out	-496.309	-496.309	-496.309	-496.309	-496.309
HC10940.out	-729.678	-729.678	-729.678	-729.678	-729.678
HC10941.out	-553.474	-553.474	-553.474	-553.474	-553.474
HC10942.out	-715.354	-715.354	-715.354	-715.354	-715.354
HC10943.out	-400.214	-400.214	-400.214	-400.214	-400.214
HC10944.out	-2585.45	-2585.45	-2585.45	-2585.45	-2585.45
HC10945.out	-2427.54	-2427.54	-2427.54	-2427.54	-2427.54
HC10946.out	-389.301	-389.301	-389.301	-389.301	-389.301
HC10947.out	-252.066	-252.066	-252.066	-252.066	-252.066
HC10948.out	-1206.39	-1206.39	-1206.39	-1206.39	-1206.39
HC10949.out	-2126.51	-2126.51	-2126.51	-2126.51	-2126.51
HC1094.out	-2885.84	-2885.84	-2885.84	-2885.84	-2885.84
HC10950.out	-516.942	-516.942	-516.942	-516.942	-516.942
HC10951.out	-2617.19	-2617.19	-2617.19	-2617.19	-2617.19
HC10952.out	-1772.02	-1772.02	-1772.02	-1772.02	-1772.02
HC10953.out	-1801.53	-1801.39	-1801.39	-1801.53	-1801.39
HC10954.out	-1543.04	-1543.04	-1543.04	-1543.04	-1543.04
HC10955.out	-1658.32	-1658.31	-1658.31	-1658.32	-1658.31
HC10956.out	-4390.9	-4390.54	-4390.9	-4390.9	-4390.54
HC10957.out	-2144.17	-2144.17	-2144.17	-2144.17	-2144.17
HC10958.out	-4063.38	-4063.19	-4063.19	-4063.38	-4063.19
HC10959.out	-1318.78	-1318.78	-1318.78	-1318.78	-1318.78
HC1095.out	-506.739	-506.092	-506.348	-506.739	-506.346
HC10960.out	-1160.43	-1160.43	-1160.43	-1160.43	-1160.43
HC10961.out	-95.8292	-95.8292	-95.8292	-95.8292	-95.8292
HC10962.out	-1493.92	-1493.92	-1493.92	-1493.92	-1493.92
HC10963.out	-4725.21	-4725.21	-4725.21	-4725.22	-4725.22
HC10964.out	-745.61	-745.61	-745.61	-745.61	-745.61
HC10965.out	-1756.39	-1756.39	-1756.39	-1756.39	-1756.39
HC10966.out	-1287.61	-1287.5	-1287.5	-1287.61	-1287.5
HC10967.out	-501.31	-501.31	-501.31	-501.309	-501.31
HC10968.out	-1735.49	-1735.49	-1735.49	-1735.49	-1735.49
HC10969.out	-616.038	-616.038	-616.038	-616.038	-616.038
HC1096.out	-446.845	-446.845	-446.845	-446.845	-446.845
HC10970.out	-2434.22	-2434.22	-2434.22	-2434.22	-2434.22
HC10971.out	-1254.48	-1254.48	-1254.48	-1254.48	-1254.48
HC10972.out	-2364.23	-2364.08	-2364.08	-2364.23	-2364.24
HC10973.out	-1057.82	-1057.82	-1057.82	-1057.82	-1057.82
HC10974.out	-5078.05	-5078.05	-5078.05	-5078.05	-5078.05
HC10975.out	-863.218	-863.218	-863.218	-863.218	-863.218
HC10976.out	-1410.7	-1410.7	-1410.7	-1410.7	-1410.7
HC10977.out	-2340.98	-2340.98	-2340.98	-2340.98	-2340.98
HC10978.out	-2259.76	-2259.76	-2259.76	-2259.76	-2259.76
HC10979.out	-3276.52	-3276.52	-3276.52	-3276.52	-3276.52
HC1097.out	-1450.56	-1450.56	-1450.56	-1450.56	-1450.56
HC10980.out	-3208.53	-3208.53	-3208.53	-3208.53	-3208.53
HC10981.out	-1417.53	-1417.52	-1417.52	-1417.53	-1417.52
HC10982.out	-479.327	-478.781	-478.781	-479.328	-478.781
HC10983.out	-586.151	-586.151	-586.151	-586.151	-586.151
HC10984.out	-1552.96	-1552.96	-1552.96	-1552.96	-1552.96
HC10985.out	-3389.22	-3389.22	-3389.22	-3389.22	-3389.22
HC10986.out	NA	NA	NA	NA	NA
HC10987.out	-721.159	-719.244	-719.244	-721.197	-719.244
HC10988.out	-501.697	-501.697	-501.697	-501.697	-501.697
HC10989.out	-2237.51	-2237.48	-2237.48	-2237.51	-2237.48
HC1098.out	NA	NA	NA	NA	NA
HC10990.out	-2034.81	-2034.81	-2034.81	-2034.81	-2034.81
HC10991.out	-4846.48	-4846.48	-4846.48	-4846.48	-4846.48
HC10992.out	-440.491	-440.491	-440.491	-440.491	-440.491
HC10993.out	-3808.15	-3808.15	-3808.15	-3808.15	-3808.15
HC10994.out	-3443.82	-3443.82	-3443.82	-3443.82	-3443.82
HC10995.out	-1383.86	-1383.86	-1383.86	-1383.86	-1383.86
HC10996.out	-759.509	-758.873	-758.873	-759.509	-758.873
HC10997.out	-2185.05	-2185.05	-2185.05	-2185.05	-2185.05
HC10998.out	-2883.55	-2883.55	-2883.55	-2883.55	-2883.55
HC10999.out	-1722.86	-1722.86	-1722.86	-1722.86	-1722.86
HC1099.out	-746.052	-745.66	-745.66	-746.052	-745.637
HC109.out	-1963.28	-1963.28	-1963.28	-1963.28	-1963.28
HC10.out	-2375.74	-2375.74	-2375.74	-2375.74	-2375.74
HC11000.out	-4323.46	-4323.46	-4323.46	-4323.46	-4323.46
HC11001.out	-1170.48	-1170.48	-1170.48	-1170.48	-1170.48
HC11002.out	-2953.8	-2953.8	-2953.8	-2953.8	-2953.8
HC11003.out	-1122.86	-1121.38	-1121.38	-1122.86	-1121.38
HC11004.out	-3805.35	-3805.35	-3805.35	-3805.35	-3805.35
HC11005.out	-2507.39	-2507.39	-2507.39	-2507.39	-2507.39
HC11006.out	-2597.16	-2597.16	-2597.16	-2597.16	-2597.16
HC11007.out	-998.733	-998.733	-998.733	-998.733	-998.733
HC11008.out	-596.879	-596.879	-596.879	-596.88	-596.88
HC11009.out	-1238.84	-1238.84	-1238.84	-1238.84	-1238.85
HC1100.out	-1001.79	-1001.79	-1001.79	-1001.79	-1001.79
HC11010.out	-1353.64	-1353.64	-1353.64	-1353.64	-1353.64
HC11011.out	-588.287	-588.287	-588.287	-588.287	-588.287
HC11012.out	-1897.19	-1897.19	-1897.19	-1897.19	-1897.19
HC11013.out	-594.452	-594.452	-594.452	-594.452	-594.452
HC11014.out	-453.859	-453.169	-453.169	-453.859	-453.169
HC11015.out	-583.256	-583.255	-583.256	-583.256	-583.255
HC11016.out	-2008.23	-2008.23	-2008.23	-2008.23	-2008.23
HC11017.out	-2143.44	-2143.44	-2143.44	-2143.44	-2143.44
HC11018.out	-1779.31	-1779.31	-1779.31	-1779.31	-1779.31
HC11019.out	NA	NA	NA	NA	NA
HC1101.out	-1616.53	-1616.53	-1616.53	-1616.53	-1616.53
HC11020.out	NA	NA	NA	NA	NA
HC11021.out	-1505.4	-1505.4	-1505.4	-1505.4	-1505.41
HC11022.out	NA	NA	NA	NA	NA
HC11023.out	-1708.37	-1708.21	-1708.21	-1708.37	-1708.21
HC11024.out	-1648.05	-1647.87	-1647.87	-1648.05	-1647.87
HC11025.out	-622.075	-622.075	-622.075	-622.075	-622.075
HC11026.out	-1835.89	-1835.75	-1835.75	-1835.89	-1835.75
HC11027.out	-121.275	-121.091	-121.091	-121.275	-121.091
HC11028.out	-2401.34	-2400.24	-2400.24	-2401.34	-2400.24
HC11029.out	-5221.8	-5221.73	-5221.73	-5221.8	-5221.81
HC1102.out	-655.957	-655.957	-655.957	-655.957	-655.957
HC11030.out	-1731.65	-1731.27	-1731.27	-1731.65	-1731.27
HC11031.out	-2622.13	-2622.13	-2622.13	-2622.13	-2622.13
HC11032.out	-2111.36	-2111.34	-2111.34	-2111.34	-2111.34
HC11033.out	-1610.69	-1610.69	-1610.69	-1610.69	-1610.69
HC11034.out	-943.082	-943.082	-943.082	-943.082	-943.082
HC11035.out	-1833.05	-1833.05	-1833.05	-1833.05	-1833.05
HC11036.out	-261.378	-260.683	-260.683	-261.378	-260.394
HC11037.out	-1774.78	-1774.78	-1774.78	-1774.79	-1774.79
HC11038.out	-967.142	-967.142	-967.142	-967.143	-967.143
HC11039.out	-4517.49	-4517.49	-4517.49	-4517.49	-4517.49
HC1103.out	-189.585	-189.585	-189.585	-189.585	-189.585
HC11040.out	-1244.69	-1244.69	-1244.69	-1244.69	-1244.69
HC11041.out	-2104.35	-2104.35	-2104.35	-2104.35	-2104.35
HC11042.out	-154.099	-154.099	-154.099	-154.099	-154.099
HC11043.out	-2206.81	-2206.81	-2206.81	-2206.81	-2206.81
HC11044.out	-1532.19	-1532.19	-1532.19	-1532.19	-1532.19
HC11045.out	-426.659	-426.659	-426.659	-426.659	-426.659
HC11046.out	-1235.07	-1235.07	-1235.07	-1235.07	-1235.07
HC11047.out	-477.915	-477.915	-477.915	-477.915	-477.915
HC11048.out	-992.412	-992.412	-992.412	-992.412	-992.412
HC11049.out	-545.723	-545.723	-545.723	-545.723	-545.723
HC1104.out	-1252.69	-1252.54	-1252.54	-1252.69	-1252.54
HC11050.out	-176.599	-176.599	-176.599	-176.599	-176.599
HC11051.out	-3435.17	-3435.17	-3435.17	-3435.17	-3435.17
HC11052.out	-1500.42	-1500.42	-1500.42	-1500.42	-1500.43
HC11053.out	-538.979	-538.795	-538.795	-538.979	-538.795
HC11054.out	-1166.74	-1166.74	-1166.74	-1166.74	-1166.74
HC11055.out	-1659.59	-1659.59	-1659.59	-1659.59	-1659.59
HC11056.out	-2220.06	-2220.06	-2220.06	-2220.06	-2220.06
HC11057.out	-1417.95	-1417.95	-1417.95	-1417.95	-1417.95
HC11058.out	-2926.21	-2924.68	-2924.68	-2926.21	-2924.68
HC11059.out	NA	NA	NA	NA	NA
HC1105.out	-1430.99	-1430.99	-1430.99	-1430.99	-1430.99
HC11060.out	-399.436	-399.436	-399.436	-399.436	-399.436
HC11061.out	-1330.6	-1330.6	-1330.6	-1330.6	-1330.6
HC11062.out	-205.002	-204.77	-204.77	-205.009	-204.77
HC11063.out	-1643.9	-1643.9	-1643.9	-1643.9	-1643.9
HC11064.out	-1229.12	-1229.12	-1229.12	-1229.12	-1229.12
HC11065.out	-883.632	-883.23	-883.23	-883.63	-883.23
HC11066.out	-183.13	-183.13	-183.13	-183.13	-183.13
HC11067.out	-396.512	-396.512	-396.512	-396.512	-396.512
HC11068.out	-1079.66	-1079.66	-1079.66	-1079.66	-1079.66
HC11069.out	-1911.67	-1911.67	-1911.67	-1911.67	-1911.67
HC1106.out	-993.219	-993.215	-993.215	-993.219	-993.215
HC11070.out	-4620.18	-4620.18	-4620.18	-4620.18	-4620.18
HC11071.out	-4498.91	-4498.91	-4498.91	-4498.91	-4498.91
HC11072.out	-1301.75	-1300.06	-1300.06	-1301.75	-1299.82
HC11073.out	-2002.45	-2002.43	-2002.41	-2002.45	-2002.41
HC11074.out	-743.506	-743.506	-743.506	-743.506	-743.506
HC11075.out	-943.51	-943.51	-943.51	-943.51	-943.51
HC11076.out	-1067.93	-1067.93	-1067.93	-1067.93	-1067.93
HC11077.out	-1657.59	-1657.59	-1657.59	-1657.59	-1657.59
HC11078.out	-809.236	-809.236	-809.236	-809.236	-809.236
HC11079.out	-2226.88	-2226.88	-2226.88	-2226.88	-2226.88
HC1107.out	-908.527	-908.527	-908.527	-908.527	-908.527
HC11080.out	-911.743	-911.743	-911.743	-911.743	-911.743
HC11081.out	-609.294	-609.294	-609.294	-609.294	-609.294
HC11082.out	-3585.79	-3585.79	-3585.79	-3585.79	-3585.79
HC11083.out	-1321.57	-1321.57	-1321.57	-1321.57	-1321.57
HC11084.out	-1939.48	-1939.48	-1939.48	-1939.48	-1939.48
HC11085.out	-1832.87	-1832.87	-1832.87	-1832.87	-1832.87
HC11086.out	-2386.83	-2386.83	-2386.83	-2386.83	-2386.83
HC11087.out	-2932.8	-2930.59	-2930.59	-2932.82	-2930.59
HC11088.out	-3525.14	-3524.71	-3524.71	-3525.14	-3524.71
HC11089.out	-2945.84	-2945.84	-2945.84	-2945.84	-2945.84
HC1108.out	-993.83	-993.83	-993.83	-993.83	-993.83
HC11090.out	-716.057	-716.057	-716.057	-716.057	-716.057
HC11091.out	-2502.38	-2502.38	-2502.38	-2502.38	-2502.38
HC11092.out	-725.798	-725.798	-725.798	-725.798	-725.798
HC11093.out	-1645.52	-1645.52	-1645.52	-1645.52	-1645.52
HC11094.out	-1496.86	-1496.86	-1496.86	-1496.86	-1496.86
HC11095.out	-1443.66	-1443.66	-1443.66	-1443.66	-1443.66
HC11096.out	-1791.42	-1791.42	-1791.42	-1791.42	-1791.42
HC11097.out	-1766.5	-1766.5	-1766.5	-1766.5	-1766.5
HC11098.out	-3649.68	-3649.64	-3649.64	-3649.64	-3649.64
HC11099.out	-1334.4	-1334.4	-1334.4	-1334.4	-1334.4
HC1109.out	-1742.99	-1742.99	-1742.99	-1742.99	-1742.99
HC110.out	-3562.57	-3562.09	-3562.09	-3562.57	-3562.09
HC11100.out	-482.334	-482.168	-482.168	-482.334	-482.074
HC11101.out	-1713.94	-1713.94	-1713.94	-1713.94	-1713.94
HC11102.out	-1340.25	-1340.25	-1340.25	-1340.25	-1340.25
HC11103.out	-1842.07	-1842.07	-1842.07	-1842.07	-1842.07
HC11104.out	-5396.05	-5396	-5396	-5396.05	-5396
HC11105.out	-567.353	-566.958	-566.958	-567.353	-566.958
HC11106.out	-2459.19	-2459.19	-2459.19	-2459.19	-2459.19
HC11107.out	-1406.46	-1406.46	-1406.46	-1406.46	-1406.46
HC11108.out	-2760.22	-2760.22	-2760.22	-2760.22	-2760.22
HC11109.out	-1160.02	-1160.02	-1160.02	-1160.02	-1160.02
HC1110.out	-672.653	-672.653	-672.653	-672.653	-672.656
HC11110.out	-678.996	-678.996	-678.996	-678.996	-678.996
HC11111.out	-1854.27	-1854.27	-1854.27	-1854.27	-1854.27
HC11112.out	-1508.04	-1508.04	-1508.04	-1508.04	-1508.04
HC11113.out	-2744.79	-2742.19	-2742.19	-2744.88	-2742.19
HC11114.out	-1473.63	-1473.63	-1473.63	-1473.63	-1473.63
HC11115.out	-1464.46	-1464.46	-1464.46	-1464.46	-1464.46
HC11116.out	-1510.84	-1510.83	-1510.83	-1510.84	-1510.83
HC11117.out	-2028.58	-2027.61	-2027.61	-2028.58	-2027.61
HC11118.out	NA	NA	NA	NA	NA
HC11119.out	-1409.15	-1409.15	-1409.15	-1409.15	-1409.15
HC1111.out	-877.929	-877.929	-877.929	-877.929	-877.929
HC11120.out	-995.751	-995.751	-995.751	-995.751	-995.751
HC11121.out	-5792.29	-5792.29	-5792.29	-5792.29	-5792.29
HC11122.out	-508.935	-508.935	-508.935	-508.935	-508.935
HC11123.out	-2191.78	-2191.77	-2191.77	-2191.78	-2191.77
HC11124.out	-800.249	-799.857	-799.857	-800.249	-799.857
HC11125.out	-4650.32	-4650.32	-4650.32	-4650.32	-4650.32
HC11126.out	-811.36	-811.36	-811.36	-811.361	-811.361
HC11127.out	-3365.83	-3365.83	-3365.83	-3365.83	-3365.83
HC11128.out	-909.722	-909.722	-909.722	-909.722	-909.722
HC11129.out	-1759.85	-1759.85	-1759.85	-1759.85	-1759.85
HC1112.out	-260.2	-260.2	-260.2	-260.2	-260.199
HC11130.out	-1881.82	-1881.82	-1881.82	-1881.82	-1881.82
HC11131.out	-4474.04	-4474.02	-4474.02	-4474.03	-4474.02
HC11132.out	-4350	-4350	-4350	-4350	-4350
HC11133.out	-383.687	-383.687	-383.687	-383.687	-383.687
HC11134.out	-2026.06	-2026.05	-2026.05	-2026.06	-2026.05
HC11135.out	-1324.2	-1322.09	-1322.09	-1324.2	-1322.09
HC11136.out	-2050.27	-2049.87	-2049.87	-2050.27	-2049.87
HC11137.out	-551.431	-551.431	-551.431	-551.431	-551.431
HC11138.out	-807.613	-807.613	-807.613	-807.614	-807.614
HC11139.out	-1639.13	-1639.13	-1639.13	-1639.13	-1639.13
HC1113.out	-1280.26	-1280.23	-1280.23	-1280.26	-1280.23
HC11140.out	-5368.58	-5368.58	-5368.58	-5368.58	-5368.58
HC11141.out	-2120.16	-2120.16	-2120.16	-2120.16	-2120.16
HC11142.out	-749.651	-749.651	-749.651	-749.651	-749.651
HC11143.out	-1216.28	-1216.28	-1216.28	-1216.28	-1216.28
HC11144.out	-1852.61	-1852.61	-1852.61	-1852.61	-1852.61
HC11145.out	-2212.17	-2212.17	-2212.17	-2212.17	-2212.17
HC11146.out	-204.044	-204.045	-204.044	-204.044	-204.044
HC11147.out	-481.907	-481.907	-481.907	-481.907	-481.907
HC11148.out	-2476.52	-2476.52	-2476.52	-2476.52	-2476.52
HC11149.out	-2179.13	-2179.13	-2179.13	-2179.13	-2179.13
HC1114.out	-381.1	-380.511	-380.511	-381.1	-380.511
HC11150.out	-1830.57	-1830.57	-1830.57	-1830.57	-1830.57
HC11151.out	-1369.27	-1369.27	-1369.27	-1369.27	-1369.27
HC11152.out	-376.164	-376.164	-376.164	-376.164	-376.164
HC11153.out	-1598.18	-1598.18	-1598.18	-1598.18	-1598.18
HC11154.out	-6003.82	-6003.82	-6003.82	-6003.82	-6003.85
HC11155.out	-707.188	-707.188	-707.188	-707.188	-707.188
HC11156.out	-410.717	-410.717	-410.718	-410.718	-410.717
HC11157.out	-1002.86	-1002.86	-1002.86	-1002.86	-1002.86
HC11158.out	-1377.33	-1377.33	-1377.33	-1377.33	-1377.33
HC11159.out	-1665.49	-1665.49	-1665.49	-1665.49	-1665.49
HC1115.out	-245.142	-245.142	-245.142	-245.142	-245.142
HC11160.out	-1751.49	-1751.43	-1751.43	-1751.49	-1751.43
HC11161.out	-1405.8	-1405.8	-1405.8	-1405.8	-1405.8
HC11162.out	-517.818	-517.818	-517.818	-517.817	-517.818
HC11163.out	-1844.24	-1844.24	-1844.24	-1844.24	-1844.24
HC11164.out	-2041.74	-2041.74	-2041.74	-2041.74	-2041.74
HC11165.out	-2916.95	-2916.95	-2916.95	-2916.95	-2916.95
HC11166.out	-1041.81	-1041.5	-1041.5	-1041.81	-1041.5
HC11167.out	-575.408	-575.408	-575.408	-575.408	-575.408
HC11168.out	-530.439	-530.439	-530.439	-530.439	-530.439
HC11169.out	-2387.01	-2387.01	-2387.01	-2387.01	-2387.01
HC1116.out	-1050.19	-1050.19	-1050.19	-1050.19	-1050.19
HC11170.out	-1691.42	-1690.98	-1690.98	-1691.43	-1690.98
HC11171.out	-697.777	-697.336	-697.336	-697.78	-697.336
HC11172.out	-3328.96	-3328.96	-3328.96	-3328.96	-3328.96
HC11173.out	-607.681	-607.681	-607.681	-607.681	-607.681
HC11174.out	-478.931	-478.931	-478.931	-478.932	-478.932
HC11175.out	-1486.14	-1485.71	-1485.71	-1486.14	-1485.71
HC11176.out	-1120.28	-1120.28	-1120.28	-1120.28	-1120.28
HC11177.out	-597.697	-597.495	-597.495	-597.697	-597.495
HC11178.out	-278.173	-278.173	-278.173	-278.173	-278.173
HC11179.out	-1950.12	-1950.12	-1950.12	-1950.12	-1950.12
HC1117.out	-498.691	-498.691	-498.691	-498.691	-498.691
HC11180.out	-653.432	-653.432	-653.432	-653.432	-653.432
HC11181.out	-2103.61	-2102.75	-2102.75	-2103.61	-2102.75
HC11182.out	-4233.12	-4233.12	-4233.12	-4233.12	-4233.12
HC11183.out	-6163.17	-6163.17	-6163.17	-6163.17	-6163.17
HC11184.out	-622.833	-622.411	-622.406	-622.833	-622.406
HC11185.out	-1390.07	-1390.07	-1390.07	-1390.07	-1390.07
HC11186.out	-1003.95	-1003.95	-1003.95	-1003.95	-1003.95
HC11187.out	-4010	-4010	-4010	-4010	-4010
HC11188.out	-4281.78	-4281.78	-4281.78	-4281.78	-4281.78
HC11189.out	-3733.61	-3733.61	-3733.61	-3733.61	-3733.61
HC1118.out	-2436.55	-2436.55	-2436.55	-2436.55	-2436.55
HC11190.out	-1378.65	-1378.65	-1378.65	-1378.65	-1378.65
HC11191.out	-667.5	-667.5	-667.5	-667.5	-667.5
HC11192.out	-994.033	-993.31	-993.31	-994.038	-993.31
HC11193.out	-363.301	-361.647	-361.647	-363.301	-361.647
HC11194.out	-942.981	-942.981	-942.981	-942.982	-942.982
HC11195.out	-281.019	-281.019	-281.019	-281.019	-281.019
HC11196.out	-441.211	-441.211	-441.211	-441.211	-441.211
HC11197.out	-299.825	-299.825	-299.825	-299.825	-299.825
HC11198.out	-2026.13	-2026.13	-2026.13	-2026.13	-2026.13
HC11199.out	-1310.1	-1310.1	-1310.1	-1310.1	-1310.1
HC1119.out	-510.751	-510.751	-510.751	-510.751	-510.751
HC111.out	-1159.97	-1159.9	-1159.9	-1159.97	-1159.9
HC11200.out	-675.104	-674.745	-674.745	-675.104	-674.745
HC11201.out	-2254.76	-2254.76	-2254.76	-2254.76	-2254.76
HC11202.out	-2526.17	-2526.17	-2526.17	-2526.17	-2526.17
HC11203.out	-1646.47	-1646.47	-1646.47	-1646.47	-1646.47
HC11204.out	-6415.57	-6415.57	-6415.57	-6415.57	-6415.57
HC11205.out	-1667.8	-1667.11	-1667.11	-1667.83	-1667.11
HC11206.out	-409.194	-409.194	-409.194	-409.194	-409.194
HC11207.out	-1110.18	-1110.18	-1110.18	-1110.18	-1110.18
HC11208.out	-1939.74	-1939.74	-1939.74	-1939.74	-1939.74
HC11209.out	NA	NA	NA	NA	NA
HC1120.out	-1343.98	-1342.67	-1342.67	-1344.02	-1342.67
HC11210.out	-3872.01	-3872.01	-3872.01	-3872.01	-3872.01
HC11211.out	-1761.62	-1761.62	-1761.62	-1761.62	-1761.62
HC11212.out	-578.078	-578.078	-578.078	-578.078	-578.078
HC11213.out	-1226.81	-1226.81	-1226.81	-1226.81	-1226.81
HC11214.out	-2987	-2987	-2987	-2987	-2987
HC11215.out	-3985	-3985	-3985	-3985	-3985
HC11216.out	-2204.13	-2204.13	-2204.13	-2204.13	-2204.13
HC11217.out	-152.174	-152.174	-152.174	-152.174	-152.174
HC11218.out	-2525.59	-2525.59	-2525.59	-2525.59	-2525.59
HC11219.out	-545.982	-545.982	-545.982	-545.982	-545.982
HC1121.out	-1595.66	-1595.66	-1595.66	-1595.66	-1595.66
HC11220.out	-1023.36	-1023.36	-1023.36	-1023.36	-1023.36
HC11221.out	-999.394	-999.394	-999.394	-999.394	-999.394
HC11222.out	-1228.04	-1228.04	-1228.04	-1228.04	-1228.04
HC11223.out	-830.205	-830.205	-830.205	-830.205	-830.205
HC11224.out	-2235.72	-2235.72	-2235.72	-2235.72	-2235.72
HC11225.out	-776.295	-776.295	-776.295	-776.295	-776.295
HC11226.out	-1713.8	-1713.8	-1713.8	-1713.8	-1713.8
HC11227.out	-2799.6	-2799.6	-2799.6	-2799.6	-2799.6
HC11228.out	-371.439	-371.439	-371.439	-371.439	-371.439
HC11229.out	-346.378	-346.378	-346.378	-346.378	-346.378
HC1122.out	-286.738	-286.738	-286.738	-286.738	-286.738
HC11230.out	-2770.27	-2758.33	-2758.33	-2770.35	-2758.34
HC11231.out	-527.344	-527.344	-527.344	-527.344	-527.344
HC11232.out	-7052.25	-7052.25	-7052.25	-7052.25	-7052.25
HC11233.out	-531.499	-531.339	-531.339	-531.499	-530.849
HC11234.out	-616.078	-615.921	-615.921	-616.078	-615.921
HC11235.out	-594.698	-594.199	-594.199	-594.698	-594.2
HC11236.out	-1449.73	-1449.73	-1449.73	-1449.73	-1449.73
HC11237.out	-1715.17	-1715.17	-1715.17	-1715.17	-1715.17
HC11238.out	-840.779	-840.638	-840.617	-840.779	-840.639
HC11239.out	-936.999	-934.067	-934.067	-936.999	-934.067
HC1123.out	-1028.42	-1028.42	-1028.42	-1028.42	-1028.42
HC11240.out	-3116.09	-3115.79	-3115.79	-3116.1	-3115.79
HC11241.out	-1576.56	-1576.56	-1576.56	-1576.56	-1576.56
HC11242.out	-1143.09	-1142.85	-1142.85	-1143.09	-1142.85
HC11243.out	-836.09	-836.089	-836.089	-836.089	-836.089
HC11244.out	-1590.43	-1590.43	-1590.43	-1590.43	-1590.43
HC11245.out	-2697.52	-2697.52	-2697.52	-2697.52	-2697.52
HC11246.out	-4362.11	-4362.11	-4362.11	-4362.11	-4362.11
HC11247.out	-846.587	-846.587	-846.587	-846.587	-846.587
HC11248.out	-7408	-7398.84	-7398.84	-7408.01	-7398.84
HC11249.out	NA	NA	NA	NA	NA
HC1124.out	-266.416	-266.416	-266.416	-266.416	-266.416
HC11250.out	-1104.17	-1104.17	-1104.17	-1104.17	-1104.17
HC11251.out	-3043.45	-3043.45	-3043.45	-3043.45	-3043.45
HC11252.out	-2129.04	-2129.04	-2129.04	-2129.04	-2129.04
HC11253.out	-1984.39	-1984.39	-1984.39	-1984.39	-1984.39
HC11254.out	NA	NA	NA	NA	NA
HC11255.out	-523.691	-523.691	-523.691	-523.691	-523.691
HC11256.out	-2423.71	-2423.71	-2423.71	-2423.71	-2423.71
HC11257.out	NA	NA	NA	NA	NA
HC11258.out	-2849.53	-2849.53	-2849.53	-2849.53	-2849.53
HC11259.out	-3169.44	-3169.44	-3169.44	-3169.44	-3169.44
HC1125.out	-471.91	-471.91	-471.91	-471.91	-471.91
HC11260.out	-966.783	-966.783	-966.783	-966.783	-966.783
HC11261.out	-2377.8	-2377.8	-2377.04	-2377.8	-2377.04
HC11262.out	-855.034	-855.034	-855.034	-855.034	-855.034
HC11263.out	-576.484	-572.899	-572.88	-576.485	-571.791
HC11264.out	-2188.11	-2188.11	-2188.11	-2188.11	-2188.11
HC11265.out	-1994.29	-1994.29	-1994.29	-1994.29	-1994.29
HC11266.out	-2469.1	-2469.1	-2469.1	-2469.1	-2469.1
HC11267.out	-1098.52	-1098.52	-1098.52	-1098.52	-1098.52
HC11268.out	-1231.58	-1231.58	-1231.58	-1231.58	-1231.58
HC11269.out	NA	NA	NA	NA	NA
HC1126.out	-548.576	-548.576	-548.576	-548.576	-548.576
HC11270.out	-1192.46	-1192.45	-1192.45	-1192.46	-1192.45
HC11271.out	-2001.91	-2001.91	-2001.91	-2001.91	-2001.91
HC11272.out	-864.274	-862.584	-862.584	-864.286	-862.584
HC11273.out	-1206.39	-1206.39	-1206.39	-1206.39	-1206.39
HC11274.out	-487.174	-487.174	-487.174	-487.174	-487.174
HC11275.out	-1053.24	-1053.24	-1053.24	-1053.24	-1053.24
HC11276.out	-780.449	-779.873	-779.873	-780.449	-779.873
HC11277.out	-2565.71	-2565.71	-2565.71	-2565.71	-2565.71
HC11278.out	-1245.62	-1245.62	-1245.62	-1245.62	-1245.62
HC11279.out	-2123.16	-2121.39	-2121.38	-2123.16	-2121.38
HC1127.out	-929.77	-929.77	-929.77	-929.77	-929.77
HC11280.out	-363.275	-363.168	-363.169	-363.275	-363.168
HC11281.out	-561.297	-561.072	-561.17	-561.297	-561.072
HC11282.out	-2648.75	-2648.75	-2648.75	-2648.75	-2648.75
HC11283.out	-1197.09	-1197.09	-1197.09	-1197.09	-1197.09
HC11284.out	-1438.99	-1422.52	-1422.52	-1439.13	-1422.51
HC11285.out	-344.447	-344.447	-344.447	-344.447	-344.447
HC11286.out	-1198.09	-1198.09	-1198.09	-1198.09	-1198.09
HC11287.out	-590.782	-590.754	-590.754	-590.782	-590.754
HC11288.out	-949.426	-949.426	-949.426	-949.426	-949.426
HC11289.out	-175.946	-175.946	-175.946	-175.946	-175.946
HC1128.out	-1341.98	-1341.98	-1341.98	-1341.98	-1341.98
HC11290.out	-2118.26	-2118.26	-2118.26	-2118.26	-2118.26
HC11291.out	-1022.36	-1022.17	-1022.17	-1022.36	-1022.17
HC11292.out	-1507.82	-1507.82	-1507.82	-1507.82	-1507.82
HC11293.out	-1335.42	-1326.4	-1326.4	-1335.52	-1326.4
HC11294.out	-2062.64	-2062.64	-2062.64	-2062.64	-2062.64
HC11295.out	-1679.99	-1679.99	-1679.99	-1679.99	-1679.99
HC11296.out	-1051.26	-1051.25	-1051.25	-1051.26	-1051.25
HC11297.out	-2904.53	-2902.31	-2902.31	-2904.54	-2902.31
HC11298.out	-1212.43	-1211.7	-1211.7	-1212.44	-1211.7
HC11299.out	-2014.22	-2014.22	-2014.22	-2014.22	-2014.22
HC1129.out	-2571.01	-2571.01	-2571.01	-2571.01	-2571.01
HC112.out	-262.839	-262.839	-262.839	-262.839	-262.839
HC11300.out	-691.102	-691.102	-691.102	-691.102	-691.102
HC11301.out	-1627.36	-1627.29	-1627.29	-1627.36	-1627.29
HC11302.out	-922.228	-922.228	-922.228	-922.229	-922.249
HC11303.out	-483.549	-483.549	-483.549	-483.549	-483.549
HC11304.out	-1430.3	-1430.3	-1430.3	-1430.3	-1430.3
HC11305.out	-849.305	-849.305	-849.305	-849.305	-849.305
HC11306.out	-1467.76	-1467.76	-1467.76	-1467.76	-1467.76
HC11307.out	-1396.92	-1396.92	-1396.92	-1396.92	-1396.92
HC11308.out	-662.282	-662.282	-662.282	-662.282	-662.282
HC11309.out	-573.999	-573.999	-573.999	-573.999	-573.999
HC1130.out	-1173.45	-1173.45	-1173.45	-1173.45	-1173.45
HC11310.out	-381.475	-381.475	-381.475	-381.475	-381.475
HC11311.out	-1737.94	-1737.94	-1737.94	-1737.94	-1737.94
HC11312.out	-2086.79	-2086.71	-2086.71	-2086.79	-2086.71
HC11313.out	-2684.06	-2684.06	-2684.06	-2684.06	-2684.06
HC11314.out	-2052.88	-2052.88	-2052.88	-2052.88	-2052.88
HC11315.out	-952.73	-952.73	-952.73	-952.73	-952.73
HC11316.out	-521.241	-521.241	-521.241	-521.241	-521.241
HC11317.out	-416.626	-416.626	-416.626	-416.627	-416.627
HC11318.out	-452.614	-452.012	-452.012	-452.615	-452.012
HC11319.out	-980.078	-980.078	-980.078	-980.079	-980.079
HC1131.out	-559.997	-559.153	-559.153	-559.997	-559.153
HC11320.out	-2058.16	-2058.16	-2058.16	-2058.16	-2058.16
HC11321.out	-531.299	-531.299	-531.299	-531.299	-531.299
HC11322.out	-2289.38	-2286.09	-2286.09	-2289.45	-2286.09
HC11323.out	-1082.71	-1082.71	-1082.71	-1082.71	-1082.71
HC11324.out	-871.922	-870.528	-870.524	-871.921	-870.36
HC11325.out	-2910.8	-2910.8	-2910.8	-2910.8	-2910.8
HC11326.out	-1406.98	-1406.98	-1406.98	-1406.98	-1406.98
HC11327.out	-1479.65	-1479.65	-1479.65	-1479.65	-1479.65
HC11328.out	-1682.82	-1682.82	-1682.82	-1682.82	-1682.82
HC11329.out	-2731.88	-2731.88	-2731.88	-2731.88	-2731.88
HC1132.out	-810.544	-810.285	-810.286	-810.544	-810.285
HC11330.out	-4372.96	-4372.96	-4372.96	-4372.96	-4372.96
HC11331.out	-1328.31	-1328.31	-1328.31	-1328.31	-1328.31
HC11332.out	-4208.63	-4208.63	-4208.63	-4208.63	-4208.63
HC11333.out	-433.806	-433.805	-433.806	-433.805	-433.805
HC11334.out	-2655.65	-2655.65	-2655.65	-2655.65	-2655.66
HC11335.out	-3344.65	-3344.65	-3344.65	-3344.65	-3344.65
HC11336.out	-2485.49	-2485.2	-2485.2	-2485.49	-2485.2
HC11337.out	-477.957	-477.957	-477.957	-477.957	-477.957
HC11338.out	-270.169	-270.169	-270.169	-270.169	-270.169
HC11339.out	-1024.08	-1023.61	-1023.61	-1024.08	-1023.61
HC1133.out	-1038.4	-1038.4	-1038.4	-1038.4	-1038.4
HC11340.out	-1023.1	-1023.1	-1023.1	-1023.1	-1023.1
HC11341.out	-1099.33	-1099.33	-1099.33	-1099.33	-1099.33
HC11342.out	-396.016	-396.016	-396.016	-396.016	-396.016
HC11343.out	-1349.31	-1349.31	-1349.31	-1349.31	-1349.31
HC11344.out	-171.273	-171.272	-171.272	-171.272	-171.273
HC11345.out	-1706.6	-1706.6	-1706.6	-1706.6	-1706.6
HC11346.out	-837.54	-837.54	-837.54	-837.54	-837.54
HC11347.out	-818.726	-818.726	-818.726	-818.726	-818.726
HC11348.out	-2504.34	-2504.34	-2504.34	-2504.34	-2504.34
HC11349.out	-4657.08	-4657.08	-4657.08	-4657.08	-4657.08
HC1134.out	-400.516	-400.006	-400.006	-400.516	-400.006
HC11350.out	-863.35	-863.35	-863.35	-863.35	-863.35
HC11351.out	-654.078	-654.078	-654.078	-654.078	-654.078
HC11352.out	-2346.27	-2346.27	-2346.27	-2346.27	-2346.27
HC11353.out	-451.033	-451.033	-451.033	-451.033	-451.033
HC11354.out	-468.354	-468.353	-468.354	-468.354	-468.354
HC11355.out	-300.594	-300.594	-300.594	-300.594	-300.594
HC11356.out	-1737.56	-1737.2	-1737.2	-1737.56	-1737.2
HC11357.out	-321.94	-321.638	-321.639	-321.94	-321.227
HC11358.out	-3133.97	-3133.87	-3133.87	-3133.87	-3133.87
HC11359.out	-1923.95	-1923.95	-1923.95	-1923.95	-1923.95
HC1135.out	-655.905	-655.905	-655.905	-655.905	-655.905
HC11360.out	-2135.1	-2135.1	-2135.1	-2135.1	-2135.1
HC11361.out	-1294.83	-1294.83	-1294.83	-1294.83	-1294.83
HC11362.out	-1233.72	-1232.48	-1232.48	-1233.72	-1232.48
HC11363.out	-758.141	-758.141	-758.141	-758.141	-758.141
HC11364.out	-1856.91	-1855.97	-1855.97	-1856.91	-1855.97
HC11365.out	-257.118	-257.118	-257.118	-257.118	-257.118
HC11366.out	-2762.76	-2760.81	-2760.81	-2762.78	-2760.81
HC11367.out	-3190.01	-3190.01	-3190.01	-3190.01	-3190.01
HC11368.out	-6465.55	-6465.55	-6465.55	-6465.55	-6465.55
HC11369.out	-1465.33	-1465.33	-1465.33	-1465.33	-1465.33
HC1136.out	-4332.08	-4332.08	-4332.08	-4332.08	-4332.08
HC11370.out	-757.092	-757.092	-757.092	-757.092	-757.092
HC11371.out	-4899.94	-4890.34	-4890.34	-4900.41	-4890.34
HC11372.out	-3338.31	-3338.31	-3338.31	-3338.31	-3338.31
HC11373.out	-1187.78	-1187.78	-1187.78	-1187.78	-1187.78
HC11374.out	-2083.28	-2083.28	-2083.28	-2083.28	-2083.28
HC11375.out	-1060.38	-1060.38	-1060.38	-1060.38	-1060.38
HC11376.out	-1281.73	-1281.73	-1281.73	-1281.73	-1281.73
HC11377.out	-1058.32	-1058.32	-1058.32	-1058.32	-1058.32
HC11378.out	-2139.01	-2139.01	-2139.01	-2139.01	-2139.01
HC11379.out	-510.07	-510.071	-510.071	-510.071	-510.07
HC1137.out	-134.098	-134.098	-134.098	-134.098	-134.098
HC11380.out	-866.758	-866.33	-866.33	-866.758	-866.33
HC11381.out	-1837.02	-1837.02	-1837.02	-1837.02	-1837.02
HC11382.out	-2128.91	-2128.91	-2128.91	-2128.91	-2128.91
HC11383.out	-2273.68	-2273.68	-2273.68	-2273.68	-2273.68
HC11384.out	-1648.51	-1648.51	-1648.51	-1648.51	-1648.51
HC11385.out	-1921.2	-1921.2	-1921.2	-1921.2	-1921.2
HC11386.out	-809.264	-809.264	-809.264	-809.264	-809.264
HC11387.out	-423.316	-423.316	-423.316	-423.316	-423.316
HC11388.out	-876.616	-876.616	-876.616	-876.616	-876.616
HC11389.out	-952.684	-952.684	-952.684	-952.684	-952.684
HC1138.out	-1797.98	-1797.98	-1797.98	-1797.98	-1797.98
HC11390.out	-618.41	-618.41	-618.41	-618.41	-618.41
HC11391.out	-4838.21	-4838.21	-4838.21	-4838.21	-4838.21
HC11392.out	NA	NA	NA	NA	NA
HC11393.out	-1454.94	-1454.94	-1454.94	-1454.94	-1454.94
HC11394.out	-1990.83	-1990.83	-1990.83	-1990.83	-1990.83
HC11395.out	-813.888	-813.482	-813.482	-813.888	-813.482
HC11396.out	-683.192	-683.192	-683.192	-683.192	-683.192
HC11397.out	-1232.51	-1232.51	-1232.51	-1232.51	-1232.51
HC11398.out	-2484.12	-2484.12	-2484.12	-2484.12	-2484.12
HC11399.out	-4460.76	-4460.76	-4460.76	-4460.76	-4460.76
HC1139.out	-36.2513	-36.2513	-36.2513	-36.2513	-36.2513
HC113.out	-3895.85	-3895.85	-3895.85	-3895.85	-3895.85
HC11400.out	-1067.87	-1067.87	-1067.87	-1067.87	-1067.87
HC11401.out	-2734.24	-2734.24	-2734.24	-2734.24	-2734.24
HC11402.out	-2703.62	-2703.57	-2703.57	-2703.62	-2703.57
HC11403.out	-1176.93	-1176.86	-1176.86	-1176.93	-1176.86
HC11404.out	-741.424	-741.424	-741.424	-741.424	-741.424
HC11405.out	-543.41	-543.303	-543.303	-543.41	-543.303
HC11406.out	-81.3201	-81.3201	-81.3201	-81.3201	-81.3201
HC11407.out	-1863.76	-1863.76	-1863.76	-1863.76	-1863.76
HC11408.out	-620.896	-620.896	-620.896	-620.896	-620.896
HC11409.out	-1816.85	-1816.46	-1816.46	-1816.85	-1816.45
HC1140.out	-1952.26	-1952.26	-1952.26	-1952.26	-1952.26
HC11410.out	NA	NA	NA	NA	NA
HC11411.out	-2188.65	-2188.65	-2188.65	-2188.66	-2188.65
HC11412.out	-4055.15	-4055.15	-4055.15	-4055.15	-4055.15
HC11413.out	-1440.8	-1440.79	-1440.79	-1440.8	-1440.79
HC11414.out	-3437.65	-3437.65	-3437.65	-3437.65	-3437.65
HC11415.out	-640.858	-640.858	-640.858	-640.858	-640.858
HC11416.out	-920.004	-919.982	-919.979	-920.004	-919.979
HC11417.out	-3471.77	-3471.77	-3471.77	-3471.77	-3471.77
HC11418.out	-926.888	-926.451	-926.451	-926.887	-926.451
HC11419.out	-626.875	-626.875	-626.875	-626.875	-626.875
HC1141.out	-1697.53	-1697.02	-1697.02	-1697.54	-1697.02
HC11420.out	-1407.55	-1407.55	-1407.55	-1407.55	-1407.55
HC11421.out	-1591.7	-1591.7	-1591.7	-1591.7	-1591.7
HC11422.out	-4596.57	-4596.57	-4596.57	-4596.57	-4596.57
HC11423.out	-1671.16	-1671.15	-1671.15	-1671.16	-1671.16
HC11424.out	-499.573	-499.573	-499.573	-499.573	-499.573
HC11425.out	-423.439	-423.439	-423.439	-423.439	-423.439
HC11426.out	-1619.93	-1619.93	-1619.93	-1619.93	-1619.93
HC11427.out	-1863.55	-1863.55	-1863.55	-1863.55	-1863.55
HC11428.out	-2616.36	-2616.36	-2616.36	-2616.36	-2616.36
HC11429.out	-689.316	-689.316	-689.316	-689.316	-689.316
HC1142.out	-6567.62	-6567.6	-6567.6	-6567.64	-6567.6
HC11430.out	-1127.29	-1127.29	-1127.29	-1127.29	-1127.29
HC11431.out	-486.738	-486.738	-486.738	-486.738	-486.738
HC11432.out	-1943.63	-1943.63	-1943.63	-1943.63	-1943.63
HC11433.out	-1470.66	-1470.66	-1470.66	-1470.66	-1470.66
HC11434.out	-1172.71	-1172.52	-1172.52	-1172.71	-1172.52
HC11435.out	-6644.29	-6644.29	-6644.29	-6644.29	-6644.29
HC11436.out	NA	NA	NA	NA	NA
HC11437.out	-1915.86	-1915.86	-1915.86	-1915.86	-1915.86
HC11438.out	-2821.47	-2821.47	-2821.47	-2821.47	-2821.47
HC11439.out	-1723.51	-1723.51	-1723.51	-1723.51	-1723.51
HC1143.out	-534.895	-534.895	-534.895	-534.895	-534.895
HC11440.out	-1565.89	-1565.89	-1565.89	-1565.89	-1565.89
HC11441.out	-1188.15	-1188.15	-1188.15	-1188.15	-1188.15
HC11442.out	-657.039	-656.665	-656.665	-657.04	-656.665
HC11443.out	-2777.14	-2777.14	-2777.14	-2777.14	-2777.14
HC11444.out	-573.705	-573.644	-573.644	-573.708	-573.644
HC11445.out	-882.403	-882.403	-882.403	-882.403	-882.403
HC11446.out	-2487.08	-2487.08	-2487.08	-2487.08	-2487.08
HC11447.out	-1207.86	-1207.86	-1207.86	-1207.86	-1207.86
HC11448.out	-1432.96	-1432.96	-1432.96	-1432.96	-1432.96
HC11449.out	-733.668	-733.668	-733.668	-733.668	-733.668
HC1144.out	-458.202	-458.091	-458.092	-458.202	-458.091
HC11450.out	-1723.74	-1723.74	-1723.74	-1723.74	-1723.74
HC11451.out	-792.492	-792.489	-792.489	-792.492	-792.489
HC11452.out	-2328.59	-2328.59	-2328.59	-2328.76	-2328.59
HC11453.out	-1247.17	-1247.11	-1247.11	-1247.17	-1247.11
HC11454.out	-1263.5	-1263.5	-1263.5	-1263.5	-1263.5
HC11455.out	-1103.35	-1103.35	-1103.35	-1103.35	-1103.35
HC11456.out	-5600.69	-5600.69	-5600.69	-5600.69	-5600.69
HC11457.out	-273.862	-273.862	-273.862	-273.862	-273.862
HC11458.out	-750.938	-750.702	-750.702	-750.937	-750.702
HC11459.out	-373.225	-372.924	-372.924	-373.218	-372.924
HC1145.out	-525.182	-525.182	-525.182	-525.182	-525.182
HC11460.out	-4566.27	-4566.27	-4566.27	-4566.27	-4566.27
HC11461.out	-1832.21	-1831.38	-1831.38	-1832.21	-1831.38
HC11462.out	-3650.84	-3650.84	-3650.84	-3650.84	-3650.84
HC11463.out	-284.459	-284.459	-284.459	-284.459	-284.459
HC11464.out	-1228.68	-1228.68	-1228.68	-1228.68	-1228.68
HC11465.out	-1215.07	-1215.07	-1215.07	-1215.07	-1215.07
HC11466.out	-138.039	-138.039	-138.039	-138.039	-138.039
HC11467.out	-720.198	-720.198	-720.198	-720.198	-720.198
HC11468.out	-4257.12	-4257.12	-4257.12	-4257.12	-4257.12
HC11469.out	-416.474	-416.474	-416.474	-416.474	-416.474
HC1146.out	-505.779	-505.779	-505.779	-505.779	-505.779
HC11470.out	-511.449	-511.449	-511.449	-511.449	-511.449
HC11471.out	-1311.4	-1311.39	-1311.39	-1311.4	-1311.39
HC11472.out	-1087.18	-1087.18	-1087.18	-1087.18	-1087.18
HC11473.out	-4122.68	-4122.68	-4122.68	-4122.68	-4122.68
HC11474.out	-2653.04	-2653.04	-2653.04	-2653.04	-2653.04
HC11475.out	-4068.96	-4068.96	-4068.96	-4068.96	-4068.96
HC11476.out	-1132.7	-1132.7	-1132.7	-1132.7	-1132.7
HC11477.out	-1806.5	-1806.5	-1806.5	-1806.5	-1806.5
HC11478.out	-1883.96	-1883.96	-1883.96	-1883.96	-1883.96
HC11479.out	-7914.17	-7914.17	-7914.17	-7914.17	-7914.17
HC1147.out	-535.696	-535.696	-535.696	-535.696	-535.696
HC11480.out	-367.347	-367.347	-367.347	-367.347	-367.347
HC11481.out	-3497.19	-3497.19	-3497.19	-3497.19	-3497.19
HC11482.out	-7216.95	-7216.95	-7216.95	-7216.95	-7216.95
HC11483.out	-1395.34	-1395.34	-1395.34	-1395.34	-1395.34
HC11484.out	-829.809	-829.809	-829.809	-829.809	-829.809
HC11485.out	-2295.32	-2295.32	-2295.32	-2295.32	-2295.32
HC11486.out	-1261.31	-1261.24	-1261.24	-1261.31	-1261.24
HC11487.out	-1265.76	-1264.61	-1264.61	-1265.75	-1264.56
HC11488.out	-1157.31	-1157.7	-1157.31	-1157.31	-1157.31
HC11489.out	-1598.62	-1598.62	-1598.62	-1598.62	-1598.62
HC1148.out	-501.802	-501.802	-501.802	-501.802	-501.802
HC11490.out	-2793.34	-2793.34	-2793.34	-2793.34	-2793.34
HC11491.out	-1241.19	-1241.19	-1241.19	-1241.19	-1241.19
HC11492.out	-1157.94	-1157.94	-1157.94	-1157.94	-1157.94
HC11493.out	-819.739	-819.181	-819.181	-819.739	-819.181
HC11494.out	-573.198	-573.198	-573.198	-573.198	-573.199
HC11495.out	-1025.92	-1025.92	-1025.92	-1025.92	-1025.92
HC11496.out	-1913.66	-1913.66	-1913.66	-1913.66	-1913.66
HC11497.out	-545.6	-545.6	-545.6	-545.6	-545.6
HC11498.out	-589.129	-589.129	-589.129	-589.129	-589.129
HC11499.out	-716.279	-716.279	-716.279	-716.279	-716.279
HC1149.out	-400.249	-400.249	-400.249	-400.249	-400.249
HC114.out	-695.359	-695.359	-695.359	-695.359	-695.359
HC11500.out	-1671.23	-1671.23	-1671.23	-1671.23	-1671.23
HC11501.out	-1195.32	-1195.32	-1195.32	-1195.32	-1195.32
HC11502.out	-1085.38	-1085.38	-1085.38	-1085.38	-1085.38
HC11503.out	-1228.94	-1228.2	-1228.2	-1228.93	-1228.2
HC11504.out	-2001.79	-2001.79	-2001.79	-2001.79	-2001.79
HC11505.out	-730.348	-729.865	-730.216	-730.348	-729.865
HC11506.out	-1446.02	-1446.02	-1446.02	-1446.02	-1446.02
HC11507.out	-2306.61	-2305.94	-2305.94	-2306.61	-2305.94
HC11508.out	-552.033	-552.033	-552.033	-552.033	-552.033
HC11509.out	-799.427	-799.427	-799.427	-799.427	-799.427
HC1150.out	-522.703	-521.214	-521.214	-522.703	-521.214
HC11510.out	-460.684	-460.684	-460.684	-460.684	-460.684
HC11511.out	-1713.83	-1713.83	-1713.83	-1713.83	-1713.83
HC11512.out	-636.499	-636.499	-636.499	-636.499	-636.499
HC11513.out	-4420.4	-4420.4	-4420.4	-4420.4	-4420.4
HC11514.out	-1323.18	-1323.18	-1323.18	-1323.18	-1323.18
HC11515.out	-5618.67	-5618.67	-5618.67	-5618.67	-5618.67
HC11516.out	-638.97	-638.97	-638.97	-638.97	-638.97
HC11517.out	-1664.87	-1664.87	-1664.87	-1664.87	-1664.87
HC11518.out	-3062.74	-3062.67	-3062.67	-3062.74	-3062.67
HC11519.out	-1296	-1296	-1296	-1296	-1296
HC1151.out	-479.801	-479.801	-479.801	-479.801	-479.801
HC11520.out	-766.881	-766.881	-766.881	-766.881	-766.881
HC11521.out	-1515.63	-1515.63	-1515.63	-1515.64	-1515.64
HC11522.out	-1323.8	-1323.8	-1323.8	-1323.8	-1323.8
HC11523.out	-1886.68	-1886.68	-1886.68	-1886.68	-1886.68
HC11524.out	-518.946	-518.479	-518.479	-518.946	-518.479
HC11525.out	-602.915	-602.915	-602.915	-602.915	-602.915
HC11526.out	-746.195	-746.195	-746.195	-746.195	-746.195
HC11527.out	-1326.53	-1326.53	-1326.53	-1326.53	-1326.53
HC11528.out	-1841.86	-1841.86	-1841.86	-1841.86	-1841.86
HC11529.out	-1333.27	-1333.27	-1333.27	-1333.27	-1333.27
HC1152.out	-494.865	-494.865	-494.865	-494.865	-494.865
HC11530.out	-2519.2	-2519.2	-2519.2	-2519.2	-2519.2
HC11531.out	-2073.38	-2073.38	-2073.38	-2073.38	-2073.38
HC11532.out	-532.3	-532.3	-532.3	-532.3	-532.3
HC11533.out	-1835.99	-1835.35	-1835.35	-1835.99	-1835.35
HC11534.out	-1129.6	-1129.6	-1129.6	-1129.6	-1129.6
HC11535.out	NA	NA	NA	NA	NA
HC11536.out	-1341.6	-1341.6	-1341.6	-1341.6	-1341.6
HC11537.out	-2193.31	-2193.31	-2193.31	-2193.31	-2193.31
HC11538.out	-2215.95	-2214.65	-2214.65	-2215.95	-2214.65
HC11539.out	-1430.61	-1430.61	-1430.61	-1430.61	-1430.61
HC1153.out	-829.516	-829.516	-829.516	-829.516	-829.516
HC11540.out	-3399.28	-3399.28	-3399.28	-3399.28	-3399.28
HC11541.out	-1794.44	-1794.43	-1794.14	-1794.45	-1794.14
HC11542.out	-469.325	-469.325	-469.325	-469.325	-469.325
HC11543.out	-1727.58	-1727.58	-1727.58	-1727.58	-1727.58
HC11544.out	-293.842	-293.842	-293.842	-293.842	-293.842
HC11545.out	-3596.51	-3596.31	-3596.51	-3596.51	-3596.31
HC11546.out	-986.136	-986.136	-986.136	-986.137	-986.137
HC11547.out	-718.575	-718.575	-718.575	-718.575	-718.575
HC11548.out	-2605.95	-2605.95	-2605.95	-2605.95	-2605.95
HC11549.out	-2106.86	-2106.79	-2106.79	-2106.86	-2106.79
HC1154.out	-482.629	-479.946	-479.946	-482.754	-480.452
HC11550.out	-804.076	-804.076	-804.076	-804.076	-804.076
HC11551.out	-2756.28	-2756.28	-2756.28	-2756.28	-2756.28
HC11552.out	-1054.98	-1054.98	-1054.98	-1054.98	-1054.98
HC11553.out	-1115.61	-1115.61	-1115.61	-1115.61	-1115.61
HC11554.out	-1829.58	-1829.02	-1829.02	-1829.58	-1829.02
HC11555.out	-276	-276	-276	-276	-276
HC11556.out	-2010.06	-2010.06	-2010.06	-2010.06	-2010.06
HC11557.out	-1666.93	-1666.93	-1666.93	-1666.93	-1666.93
HC11558.out	-1981.02	-1981.02	-1981.02	-1981.02	-1981.02
HC11559.out	-1853.52	-1853.4	-1853.4	-1853.52	-1853.4
HC1155.out	-1056.05	-1055.22	-1055.22	-1056.05	-1055.22
HC11560.out	-1072.36	-1071.73	-1071.73	-1072.36	-1071.73
HC11561.out	-101.509	-101.509	-101.509	-101.509	-101.509
HC11562.out	-765.084	-765.084	-765.084	-765.084	-765.085
HC11563.out	-3027.42	-3027.42	-3027.42	-3027.42	-3027.42
HC11564.out	-4173.1	-4173.1	-4173.1	-4173.1	-4173.1
HC11565.out	-1222.14	-1222.06	-1222.06	-1222.14	-1222.06
HC11566.out	-5139.49	-5139.49	-5139.49	-5139.49	-5139.49
HC11567.out	-1339.36	-1339.36	-1339.36	-1339.36	-1339.36
HC11568.out	-3568.25	-3568.25	-3568.25	-3568.25	-3568.25
HC11569.out	-737.757	-737.448	-737.657	-737.759	-737.448
HC1156.out	-893.256	-893.256	-893.256	-893.256	-893.256
HC11570.out	-370.981	-370.981	-370.981	-370.981	-370.981
HC11571.out	-320.426	-320.426	-320.426	-320.426	-320.426
HC11572.out	-1297.74	-1297.74	-1297.74	-1297.74	-1297.74
HC11573.out	-1978.07	-1978.07	-1978.07	-1978.07	-1978.07
HC11574.out	-4194.86	-4194.08	-4194.08	-4194.86	-4194.08
HC11575.out	-2461.46	-2461.46	-2461.46	-2461.46	-2461.46
HC11576.out	-1184	-1184	-1184	-1184	-1184
HC11577.out	-4615.02	-4615.02	-4615.02	-4615.02	-4615.02
HC11578.out	-2555.31	-2555.31	-2555.31	-2555.31	-2555.31
HC11579.out	-3801.17	-3801.17	-3801.17	-3801.17	-3801.17
HC1157.out	-494.358	-494.358	-494.358	-494.358	-494.358
HC11580.out	-14861.4	-14861.4	-14861.4	-14861.4	-14861.4
HC11581.out	-5752.17	-5752.17	-5752.17	-5752.17	-5752.17
HC11582.out	-378.292	-378.292	-378.292	-378.292	-378.292
HC11583.out	-1409.93	-1409.93	-1409.93	-1409.93	-1409.93
HC11584.out	-1577.01	-1577.01	-1577.01	-1577.01	-1577.01
HC11585.out	-1972.45	-1972.06	-1972.06	-1972.45	-1972.1
HC11586.out	-1420.73	-1420.73	-1420.73	-1420.73	-1420.73
HC11587.out	-1509.42	-1509.42	-1509.42	-1509.42	-1509.42
HC11588.out	-139.773	-139.773	-139.773	-139.773	-139.773
HC11589.out	-867.946	-867.946	-867.946	-867.946	-867.946
HC1158.out	-474.603	-474.603	-474.603	-474.603	-474.603
HC11590.out	-595.398	-595.398	-595.398	-595.398	-595.398
HC11591.out	-1774.92	-1773.97	-1773.97	-1774.93	-1773.97
HC11592.out	-2244.45	-2244.44	-2244.44	-2244.46	-2244.44
HC11593.out	-2444.8	-2444.8	-2444.8	-2444.8	-2444.8
HC11594.out	-2908.68	-2906.76	-2906.76	-2908.69	-2906.76
HC11595.out	-2107.91	-2107.91	-2107.91	-2107.91	-2107.91
HC11596.out	-1716.01	-1716.01	-1716.01	-1716.01	-1716.01
HC11597.out	-2589.99	-2589.99	-2589.99	-2589.99	-2589.99
HC11598.out	-444.489	-444.489	-444.489	-444.489	-444.489
HC11599.out	-872.439	-872.439	-872.439	-872.439	-872.439
HC1159.out	-592.429	-592.429	-592.429	-592.429	-592.429
HC115.out	-1293.04	-1293.04	-1293.04	-1293.04	-1293.04
HC11600.out	-798.932	-798.932	-798.932	-798.932	-798.932
HC11601.out	-2962.45	-2962.45	-2962.45	-2962.45	-2962.45
HC11602.out	-772.177	-772.177	-772.177	-772.177	-772.177
HC11603.out	-1986.16	-1986.14	-1986.14	-1986.16	-1986.14
HC11604.out	-2620.88	-2620.88	-2620.88	-2620.88	-2620.88
HC11605.out	-2383.68	-2383.68	-2383.68	-2383.68	-2383.68
HC11606.out	-1433.09	-1433.09	-1433.09	-1433.09	-1433.09
HC11607.out	-1889.29	-1889.29	-1889.29	-1889.29	-1889.29
HC11608.out	-1851.03	-1850.73	-1850.73	-1851.03	-1850.73
HC11609.out	-2129.73	-2129.73	-2129.73	-2129.73	-2129.73
HC1160.out	-4178.34	-4177.25	-4177.25	-4178.34	-4177.25
HC11610.out	-2649.5	-2649.5	-2649.5	-2649.5	-2649.5
HC11611.out	-1632.79	-1632.01	-1632.01	-1632.79	-1632.01
HC11612.out	-1941.52	-1941.52	-1941.52	-1941.52	-1941.52
HC11613.out	-217.403	-217.403	-217.403	-217.403	-217.403
HC11614.out	-1787.41	-1787.41	-1787.41	-1787.41	-1787.41
HC11615.out	-1508.4	-1507.67	-1507.67	-1508.4	-1507.67
HC11616.out	-1904.37	-1904.02	-1904.02	-1904.37	-1904.02
HC11617.out	-1043.19	-1043.19	-1043.19	-1043.19	-1043.19
HC11618.out	-547.882	-547.86	-547.86	-547.883	-547.86
HC11619.out	-610.627	-610.627	-610.627	-610.627	-610.627
HC1161.out	-662.381	-662.381	-662.381	-662.381	-662.381
HC11620.out	-781.471	-781.471	-781.471	-781.471	-781.471
HC11621.out	-482.958	-482.881	-482.881	-482.959	-482.881
HC11622.out	-271.872	-271.872	-271.872	-271.872	-271.872
HC11623.out	-629.711	-629.711	-629.711	-629.711	-629.711
HC11624.out	-2031.1	-2030.38	-2030.38	-2031.11	-2030.38
HC11625.out	-1149.27	-1149.21	-1149.21	-1149.27	-1149.21
HC11626.out	-1348.62	-1348.58	-1348.58	-1348.62	-1348.58
HC11627.out	-2297.19	-2297.19	-2297.19	-2297.19	-2297.19
HC11628.out	-1009.41	-1009.02	-1009.02	-1009.43	-1009.02
HC11629.out	-1567.34	-1567.34	-1567.34	-1567.34	-1567.34
HC1162.out	NA	NA	NA	NA	NA
HC11630.out	-1398.32	-1398.32	-1398.32	-1398.32	-1398.32
HC11631.out	-1021.6	-1021.48	-1021.48	-1021.6	-1021.48
HC11632.out	-375.655	-375.655	-375.655	-375.655	-375.655
HC11633.out	-213.995	-213.995	-213.995	-213.995	-213.995
HC11634.out	-938.848	-938.848	-938.848	-938.848	-938.848
HC11635.out	-1321.74	-1321.74	-1321.74	-1321.74	-1321.74
HC11636.out	-421.498	-421.498	-421.498	-421.498	-421.498
HC11637.out	-1070.65	-1069.92	-1069.93	-1070.65	-1069.92
HC11638.out	-184.119	-183.807	-183.807	-184.121	-183.807
HC11639.out	-2601.43	-2601.43	-2601.43	-2601.43	-2601.43
HC1163.out	-560.534	-560.534	-560.534	-560.534	-560.534
HC11640.out	-123.259	-123.259	-123.259	-123.259	-123.259
HC11641.out	-1327.87	-1327.87	-1327.87	-1327.88	-1327.88
HC11642.out	-939.998	-939.998	-939.998	-939.999	-939.999
HC11643.out	-1243.68	-1243.54	-1243.54	-1243.68	-1243.54
HC11644.out	-1843.44	-1843.44	-1843.44	-1843.44	-1843.44
HC11645.out	-729.303	-728.157	-728.157	-729.303	-728.157
HC11646.out	-2534.91	-2534.91	-2534.86	-2534.91	-2534.86
HC11647.out	-1302.48	-1302.48	-1302.48	-1302.48	-1302.48
HC11648.out	-3777.52	-3777.52	-3777.52	-3777.52	-3777.52
HC11649.out	-1389.97	-1389.97	-1389.97	-1389.97	-1389.97
HC1164.out	-1406.03	-1406.03	-1406.03	-1406.03	-1406.03
HC11650.out	-2473.56	-2473.56	-2473.56	-2473.56	-2473.56
HC11651.out	-1014.3	-1013.89	-1013.88	-1014.3	-1013.88
HC11652.out	-1330.19	-1330	-1330	-1330.19	-1330
HC11653.out	-449.335	-448.891	-448.891	-449.335	-448.777
HC11654.out	-1853.08	-1853.08	-1853.08	-1853.08	-1853.08
HC11655.out	-265.769	-265.312	-265.312	-265.769	-264.437
HC11656.out	-1222.2	-1222.2	-1222.2	-1222.2	-1222.2
HC11657.out	-1117.9	-1117.9	-1117.9	-1117.9	-1117.9
HC11658.out	-1079.99	-1079.99	-1079.99	-1079.99	-1079.99
HC11659.out	-1250.48	-1250.48	-1250.48	-1250.48	-1250.48
HC1165.out	-910.617	-906.106	-907.538	-910.617	-906.106
HC11660.out	-1084.15	-1084.15	-1084.15	-1084.15	-1084.15
HC11661.out	-1074.94	-1074.94	-1074.94	-1074.94	-1074.94
HC11662.out	-1602.13	-1602.13	-1602.13	-1602.13	-1602.13
HC11663.out	-3621.71	-3621.71	-3621.71	-3621.71	-3621.71
HC11664.out	-4589.64	-4589.64	-4589.64	-4589.64	-4589.64
HC11665.out	-2755.67	-2755.67	-2755.67	-2755.67	-2755.67
HC11666.out	-1163.56	-1163.49	-1163.49	-1163.56	-1163.49
HC11667.out	-3782.05	-3782.05	-3782.05	-3782.05	-3782.05
HC11668.out	-4602.23	-4602.23	-4602.23	-4602.23	-4602.23
HC11669.out	-1277.44	-1277.44	-1277.44	-1277.44	-1277.44
HC1166.out	-972.302	-971.736	-971.736	-972.302	-971.737
HC11670.out	-1749.55	-1749.55	-1749.55	-1749.55	-1749.55
HC11671.out	-2616.73	-2616.73	-2616.73	-2616.73	-2616.73
HC11672.out	-1831.75	-1831.75	-1831.75	-1831.75	-1831.75
HC11673.out	-1078.14	-1077.71	-1077.71	-1078.14	-1077.71
HC11674.out	-1106.91	-1106.91	-1106.91	-1106.91	-1106.91
HC11675.out	-1400.38	-1400.38	-1400.38	-1400.38	-1400.38
HC11676.out	-1044.25	-1044.25	-1044.25	-1044.25	-1044.25
HC11677.out	-563.411	-563.411	-563.411	-563.411	-563.411
HC11678.out	-1829.88	-1829.88	-1829.88	-1829.88	-1829.88
HC11679.out	-2437.25	-2437.21	-2437.2	-2437.24	-2437.2
HC1167.out	-876.873	-876.873	-876.873	-876.873	-876.873
HC11680.out	-760.249	-760.249	-760.249	-760.249	-760.249
HC11681.out	-522.558	-522.115	-522.115	-522.558	-522.115
HC11682.out	-3615.97	-3615.08	-3615.08	-3615.97	-3615.08
HC11683.out	-1212.34	-1212.34	-1212.34	-1212.34	-1212.34
HC11684.out	-1319.57	-1319.55	-1319.55	-1319.57	-1319.55
HC11685.out	-1713.34	-1713.34	-1713.34	-1713.34	-1713.34
HC11686.out	-2128.21	-2128.21	-2128.21	-2128.21	-2128.21
HC11687.out	-1082.52	-1082.52	-1082.52	-1082.52	-1082.52
HC11688.out	-413.622	-413.621	-413.621	-413.621	-413.622
HC11689.out	-4136.39	-4136.34	-4136.34	-4136.39	-4136.34
HC1168.out	-554.27	-554.27	-554.27	-554.27	-554.27
HC11690.out	-1525.29	-1525.29	-1525.29	-1525.29	-1525.29
HC11691.out	-190.745	-190.745	-190.745	-190.745	-190.745
HC11692.out	-1038.23	-1038.19	-1038.19	-1038.19	-1038.19
HC11693.out	-2284.06	-2280.53	-2280.53	-2284.49	-2284.49
HC11694.out	-1903.05	-1903.05	-1903.05	-1903.05	-1903.05
HC11695.out	-3778.99	-3777.87	-3777.87	-3779	-3777.87
HC11696.out	-1906.05	-1905.42	-1905.42	-1906.05	-1905.42
HC11697.out	-1045.29	-1045.29	-1045.29	-1045.29	-1045.29
HC11698.out	-1644.33	-1644.29	-1644.29	-1644.33	-1644.29
HC11699.out	-390.266	-390.266	-390.266	-390.266	-390.266
HC1169.out	-1065.98	-1064.8	-1064.8	-1065.98	-1064.8
HC116.out	-564.147	-564.147	-564.147	-564.147	-564.147
HC11700.out	-458.572	-458.572	-458.572	-458.572	-458.572
HC11701.out	-745.206	-745.206	-745.206	-745.206	-745.206
HC11702.out	-1731.06	-1731.06	-1731.06	-1731.06	-1731.06
HC11703.out	-1335	-1335	-1335	-1335	-1335
HC11704.out	-1174.48	-1174.48	-1174.48	-1174.48	-1174.48
HC11705.out	-1687.32	-1687.13	-1687.13	-1687.32	-1687.13
HC11706.out	-4794.11	-4793.93	-4793.93	-4794.12	-4793.93
HC11707.out	-919.527	-919.527	-919.527	-919.527	-919.527
HC11708.out	-1663.91	-1660.99	-1660.99	-1663.96	-1660.99
HC11709.out	-657.535	-657.535	-657.535	-657.535	-657.536
HC1170.out	-3341.8	-3341.8	-3341.8	-3341.8	-3341.8
HC11710.out	-1185.63	-1184.78	-1184.78	-1185.64	-1184.78
HC11711.out	-1310.26	-1310.26	-1310.26	-1310.26	-1310.26
HC11712.out	-1718.36	-1715.89	-1715.76	-1718.37	-1716.34
HC11713.out	-1812.53	-1812.53	-1812.53	-1812.53	-1812.53
HC11714.out	-903.736	-903.736	-903.736	-903.736	-903.736
HC11715.out	-4127.97	-4127.97	-4127.97	-4127.97	-4127.97
HC11716.out	-3743.47	-3743.47	-3743.47	-3743.47	-3743.47
HC11717.out	-988.874	-988.874	-988.874	-988.874	-988.874
HC11718.out	-2552.41	-2552.41	-2552.41	-2552.41	-2552.41
HC11719.out	-1844.99	-1844.99	-1844.99	-1844.99	-1844.99
HC1171.out	-612.294	-612.294	-612.294	-612.294	-612.294
HC11720.out	-485.873	-485.873	-485.873	-485.873	-485.873
HC11721.out	-5745.29	-5745.29	-5745.29	-5745.29	-5745.29
HC11722.out	-1836.71	-1836.71	-1836.71	-1836.71	-1836.71
HC11723.out	-719.993	-719.993	-719.993	-719.993	-719.993
HC11724.out	-1026.45	-1026.41	-1026.41	-1026.45	-1026.41
HC11725.out	-1025.6	-1025.6	-1025.6	-1025.6	-1025.6
HC11726.out	-5390.37	-5390.37	-5390.37	-5390.37	-5390.37
HC11727.out	-1021.75	-1021.39	-1021.39	-1021.75	-1021.39
HC11728.out	-584.416	-584.415	-584.415	-584.415	-584.416
HC11729.out	-1150.39	-1150.39	-1150.39	-1150.39	-1150.39
HC1172.out	-454.429	-453.896	-453.896	-454.429	-453.896
HC11730.out	-1080.73	-1080.73	-1080.73	-1080.73	-1080.73
HC11731.out	-167.891	-167.891	-167.891	-167.891	-167.891
HC11732.out	-1065.4	-1065.4	-1065.4	-1065.4	-1065.4
HC11733.out	-557.332	-557.332	-557.332	-557.332	-557.332
HC11734.out	-2523.01	-2523.01	-2523.01	-2523.01	-2523.01
HC11735.out	-1117.85	-1117.85	-1117.85	-1117.85	-1117.85
HC11736.out	-2326.91	-2326.74	-2326.74	-2326.91	-2326.74
HC11737.out	-2534.28	-2534.28	-2534.28	-2534.28	-2534.28
HC11738.out	-463.174	-463.07	-463.071	-463.174	-463.072
HC11739.out	-1288.35	-1288.35	-1288.35	-1288.35	-1288.35
HC1173.out	-986.576	-986.576	-986.576	-986.576	-986.576
HC11740.out	-1239.55	-1239.55	-1239.55	-1239.55	-1239.55
HC11741.out	-420.724	-420.724	-420.724	-420.724	-420.724
HC11742.out	-522.378	-522.378	-522.378	-522.378	-522.378
HC11743.out	-188.609	-187.944	-187.944	-188.609	-187.944
HC11744.out	-369.456	-369.456	-369.456	-369.456	-369.456
HC11745.out	-2901.2	-2901.2	-2901.2	-2901.2	-2901.2
HC11746.out	-1564.81	-1564.81	-1564.81	-1564.81	-1564.81
HC11747.out	-299.54	-299.54	-299.54	-299.54	-299.54
HC11748.out	-1069.66	-1069.66	-1069.66	-1069.66	-1069.66
HC11749.out	-1144.8	-1144.8	-1144.8	-1144.8	-1144.8
HC1174.out	-1205.29	-1205.29	-1205.29	-1205.29	-1205.29
HC11750.out	-1040.52	-1040.52	-1040.52	-1040.52	-1040.52
HC11751.out	-586.801	-586.802	-586.802	-586.801	-586.801
HC11752.out	-1302.71	-1302.71	-1302.71	-1302.71	-1302.71
HC11753.out	-2160.75	-2160.64	-2160.64	-2160.75	-2160.64
HC11754.out	NA	NA	NA	NA	NA
HC11755.out	-1691.05	-1691.05	-1691.05	-1691.05	-1691.05
HC11756.out	-2676.94	-2676.94	-2676.94	-2676.94	-2676.94
HC11757.out	-1001.24	-1001.24	-1001.24	-1001.24	-1001.24
HC11758.out	-1330.13	-1330.13	-1330.13	-1330.13	-1330.06
HC11759.out	-836.722	-836.722	-836.723	-836.723	-836.722
HC1175.out	-209.892	-209.892	-209.892	-209.892	-209.892
HC11760.out	-149.273	-149.273	-149.273	-149.273	-149.273
HC11761.out	-4700.64	-4700.45	-4700.45	-4700.65	-4700.45
HC11762.out	-2717.2	-2717.2	-2717.2	-2717.2	-2717.2
HC11763.out	-797.657	-797.657	-797.657	-797.657	-797.657
HC11764.out	-2291.09	-2291.09	-2291.1	-2291.1	-2291.1
HC11765.out	-1512.23	-1512.23	-1512.23	-1512.23	-1512.23
HC11766.out	-1731.97	-1731.53	-1731.53	-1731.97	-1731.53
HC11767.out	-689.875	-689.875	-689.875	-689.875	-689.875
HC11768.out	-2577.06	-2577.06	-2577.06	-2577.06	-2577.06
HC11769.out	-1517.6	-1517.6	-1517.6	-1517.6	-1517.6
HC1176.out	-297.925	-297.925	-297.925	-297.925	-297.925
HC11770.out	-393.7	-393.491	-393.49	-393.7	-393.49
HC11771.out	-387.558	-387.558	-387.558	-387.558	-387.558
HC11772.out	-2694.18	-2694.18	-2694.18	-2694.18	-2694.18
HC11773.out	-1656	-1655.1	-1655.1	-1656	-1655.1
HC11774.out	-2319.52	-2319.52	-2319.52	-2319.52	-2319.52
HC11775.out	-1858.73	-1858.73	-1858.73	-1858.73	-1858.73
HC11776.out	-317.468	-317.468	-317.468	-317.468	-317.468
HC11777.out	-3784.64	-3784.64	-3784.64	-3784.64	-3784.64
HC11778.out	-688.433	-688.433	-688.433	-688.433	-688.433
HC11779.out	-2099.98	-2098.31	-2098.31	-2099.99	-2098.31
HC1177.out	-1500.11	-1499.95	-1499.94	-1500.12	-1499.94
HC11780.out	-699.764	-699.764	-699.764	-699.764	-699.764
HC11781.out	-834.923	-834.923	-834.923	-834.923	-834.923
HC11782.out	-1023.49	-1023.31	-1023.31	-1023.49	-1023.31
HC11783.out	-659.076	-659.076	-659.076	-659.076	-659.076
HC11784.out	-416.604	-416.604	-416.604	-416.604	-416.604
HC11785.out	-358.082	-358.082	-358.082	-358.082	-358.082
HC11786.out	-711.671	-711.37	-711.372	-711.671	-711.37
HC11787.out	-1021.36	-1021.36	-1021.36	-1021.36	-1021.36
HC11788.out	-993.479	-993.479	-993.479	-993.48	-993.48
HC11789.out	-1791.14	-1791.14	-1791.14	-1791.15	-1791.15
HC1178.out	-794.881	-794.881	-794.881	-794.881	-794.881
HC11790.out	-1194.19	-1193.94	-1193.94	-1194.2	-1193.94
HC11791.out	-248.383	-248.383	-248.383	-248.383	-248.383
HC11792.out	-2780.83	-2778.63	-2778.63	-2780.89	-2778.63
HC11793.out	-476.335	-476.335	-476.335	-476.335	-476.335
HC11794.out	-598.505	-598.505	-598.505	-598.505	-598.505
HC11795.out	-652.046	-652.046	-652.046	-652.046	-652.046
HC11796.out	-1365.01	-1365.01	-1365.01	-1365.01	-1365.01
HC11797.out	-295.736	-295.736	-295.736	-295.736	-295.736
HC11798.out	-315.974	-315.974	-315.974	-315.974	-315.974
HC11799.out	-996.217	-996.217	-996.217	-996.217	-996.217
HC1179.out	-2941.21	-2941.21	-2941.21	-2941.21	-2941.21
HC117.out	-226.032	-226.032	-226.032	-226.032	-226.032
[truncated: 18,363 more rows]
